# Supplementary material for: Hybrid rule-based botnet detection approach using machine learning for analysing DNS traffic
Source: PeerJ Comput Sci. 2021 Aug 13;7:e640. doi: 10.7717/peerj-cs.640 (PMC8372004; doi:10.7717/peerj-cs.640)
Supplement: Supplemental Information 4 [file peerj-cs-07-640-s004.zip]

Archive with 118 entries (110 files):
- ayman_alaney-saif_dns_project-de8562c47cfc/
- __MACOSX/._ayman_alaney-saif_dns_project-de8562c47cfc
- ayman_alaney-saif_dns_project-de8562c47cfc/result2/
- __MACOSX/ayman_alaney-saif_dns_project-de8562c47cfc/._result2
- ayman_alaney-saif_dns_project-de8562c47cfc/condations1.py
- __MACOSX/ayman_alaney-saif_dns_project-de8562c47cfc/._condations1.py
- ayman_alaney-saif_dns_project-de8562c47cfc/dataset1.csv
- __MACOSX/ayman_alaney-saif_dns_project-de8562c47cfc/._dataset1.csv
- ayman_alaney-saif_dns_project-de8562c47cfc/result/
- __MACOSX/ayman_alaney-saif_dns_project-de8562c47cfc/._result
- ayman_alaney-saif_dns_project-de8562c47cfc/.DS_Store
- __MACOSX/ayman_alaney-saif_dns_project-de8562c47cfc/._.DS_Store
- ayman_alaney-saif_dns_project-de8562c47cfc/resultAttack/
- __MACOSX/ayman_alaney-saif_dns_project-de8562c47cfc/._resultAttack
- ayman_alaney-saif_dns_project-de8562c47cfc/datasetf.csv
- __MACOSX/ayman_alaney-saif_dns_project-de8562c47cfc/._datasetf.csv
- ayman_alaney-saif_dns_project-de8562c47cfc/dataset2.csv
- __MACOSX/ayman_alaney-saif_dns_project-de8562c47cfc/._dataset2.csv
- ayman_alaney-saif_dns_project-de8562c47cfc/test
- __MACOSX/ayman_alaney-saif_dns_project-de8562c47cfc/._test
- ayman_alaney-saif_dns_project-de8562c47cfc/filter.csv
- __MACOSX/ayman_alaney-saif_dns_project-de8562c47cfc/._filter.csv
- ayman_alaney-saif_dns_project-de8562c47cfc/__pycache__/
- __MACOSX/ayman_alaney-saif_dns_project-de8562c47cfc/.___pycache__
- ayman_alaney-saif_dns_project-de8562c47cfc/test.py
- __MACOSX/ayman_alaney-saif_dns_project-de8562c47cfc/._test.py
- ayman_alaney-saif_dns_project-de8562c47cfc/start.py
- __MACOSX/ayman_alaney-saif_dns_project-de8562c47cfc/._start.py
- ayman_alaney-saif_dns_project-de8562c47cfc/test2.py
- __MACOSX/ayman_alaney-saif_dns_project-de8562c47cfc/._test2.py
- ayman_alaney-saif_dns_project-de8562c47cfc/condations.py
- __MACOSX/ayman_alaney-saif_dns_project-de8562c47cfc/._condations.py
- ayman_alaney-saif_dns_project-de8562c47cfc/rules/
- __MACOSX/ayman_alaney-saif_dns_project-de8562c47cfc/._rules
- ayman_alaney-saif_dns_project-de8562c47cfc/filter.py
- __MACOSX/ayman_alaney-saif_dns_project-de8562c47cfc/._filter.py
- ayman_alaney-saif_dns_project-de8562c47cfc/detect.py
- __MACOSX/ayman_alaney-saif_dns_project-de8562c47cfc/._detect.py
- ayman_alaney-saif_dns_project-de8562c47cfc/resultSave/
- __MACOSX/ayman_alaney-saif_dns_project-de8562c47cfc/._resultSave
- ayman_alaney-saif_dns_project-de8562c47cfc/condations2.py
- __MACOSX/ayman_alaney-saif_dns_project-de8562c47cfc/._condations2.py
- ayman_alaney-saif_dns_project-de8562c47cfc/detectAfterfinsh.py
- __MACOSX/ayman_alaney-saif_dns_project-de8562c47cfc/._detectAfterfinsh.py
- ayman_alaney-saif_dns_project-de8562c47cfc/.idea/
- __MACOSX/ayman_alaney-saif_dns_project-de8562c47cfc/._.idea
- ayman_alaney-saif_dns_project-de8562c47cfc/result2/text.csv
- __MACOSX/ayman_alaney-saif_dns_project-de8562c47cfc/result2/._text.csv
- ayman_alaney-saif_dns_project-de8562c47cfc/result2/Citadel.csv
- __MACOSX/ayman_alaney-saif_dns_project-de8562c47cfc/result2/._Citadel.csv
- ayman_alaney-saif_dns_project-de8562c47cfc/result2/CTU6.csv
- __MACOSX/ayman_alaney-saif_dns_project-de8562c47cfc/result2/._CTU6.csv
- ayman_alaney-saif_dns_project-de8562c47cfc/result2/CTU4.csv
- __MACOSX/ayman_alaney-saif_dns_project-de8562c47cfc/result2/._CTU4.csv
- ayman_alaney-saif_dns_project-de8562c47cfc/result2/Conficker.csv
- __MACOSX/ayman_alaney-saif_dns_project-de8562c47cfc/result2/._Conficker.csv
- ayman_alaney-saif_dns_project-de8562c47cfc/result2/Zeus-1.csv
- __MACOSX/ayman_alaney-saif_dns_project-de8562c47cfc/result2/._Zeus-1.csv
- ayman_alaney-saif_dns_project-de8562c47cfc/result2/mix.csv
- __MACOSX/ayman_alaney-saif_dns_project-de8562c47cfc/result2/._mix.csv
- ayman_alaney-saif_dns_project-de8562c47cfc/result2/Alexa.csv
- __MACOSX/ayman_alaney-saif_dns_project-de8562c47cfc/result2/._Alexa.csv
- ayman_alaney-saif_dns_project-de8562c47cfc/result/20mix.csv
- __MACOSX/ayman_alaney-saif_dns_project-de8562c47cfc/result/._20mix.csv
- ayman_alaney-saif_dns_project-de8562c47cfc/result/CTU420.csv
- __MACOSX/ayman_alaney-saif_dns_project-de8562c47cfc/result/._CTU420.csv
- ayman_alaney-saif_dns_project-de8562c47cfc/result/config5000.csv
- __MACOSX/ayman_alaney-saif_dns_project-de8562c47cfc/result/._config5000.csv
- ayman_alaney-saif_dns_project-de8562c47cfc/result/Citadel20.csv
- __MACOSX/ayman_alaney-saif_dns_project-de8562c47cfc/result/._Citadel20.csv
- ayman_alaney-saif_dns_project-de8562c47cfc/result/Alexa20.csv
- __MACOSX/ayman_alaney-saif_dns_project-de8562c47cfc/result/._Alexa20.csv
- ayman_alaney-saif_dns_project-de8562c47cfc/result/Zeus-1.csv
- __MACOSX/ayman_alaney-saif_dns_project-de8562c47cfc/result/._Zeus-1.csv
- ayman_alaney-saif_dns_project-de8562c47cfc/result/mix.csv
- __MACOSX/ayman_alaney-saif_dns_project-de8562c47cfc/result/._mix.csv
- ayman_alaney-saif_dns_project-de8562c47cfc/resultAttack/Configure2000.csv
- __MACOSX/ayman_alaney-saif_dns_project-de8562c47cfc/resultAttack/._Configure2000.csv
- ayman_alaney-saif_dns_project-de8562c47cfc/resultAttack/Citadel80.csv
- __MACOSX/ayman_alaney-saif_dns_project-de8562c47cfc/resultAttack/._Citadel80.csv
- ayman_alaney-saif_dns_project-de8562c47cfc/resultAttack/CTU480.csv
- __MACOSX/ayman_alaney-saif_dns_project-de8562c47cfc/resultAttack/._CTU480.csv
- ayman_alaney-saif_dns_project-de8562c47cfc/resultAttack/Zeus-1.csv
- __MACOSX/ayman_alaney-saif_dns_project-de8562c47cfc/resultAttack/._Zeus-1.csv
- ayman_alaney-saif_dns_project-de8562c47cfc/resultAttack/mix.csv
- __MACOSX/ayman_alaney-saif_dns_project-de8562c47cfc/resultAttack/._mix.csv
- ayman_alaney-saif_dns_project-de8562c47cfc/resultAttack/Alexa80.csv
- __MACOSX/ayman_alaney-saif_dns_project-de8562c47cfc/resultAttack/._Alexa80.csv
- ayman_alaney-saif_dns_project-de8562c47cfc/__pycache__/condations2.cpython-36.pyc
- __MACOSX/ayman_alaney-saif_dns_project-de8562c47cfc/__pycache__/._condations2.cpython-36.pyc
- ayman_alaney-saif_dns_project-de8562c47cfc/__pycache__/condations.cpython-36.pyc
- __MACOSX/ayman_alaney-saif_dns_project-de8562c47cfc/__pycache__/._condations.cpython-36.pyc
- ayman_alaney-saif_dns_project-de8562c47cfc/rules/J48.txt
- __MACOSX/ayman_alaney-saif_dns_project-de8562c47cfc/rules/._J48.txt
- ayman_alaney-saif_dns_project-de8562c47cfc/rules/JRip.txt
- __MACOSX/ayman_alaney-saif_dns_project-de8562c47cfc/rules/._JRip.txt
- ayman_alaney-saif_dns_project-de8562c47cfc/resultSave/CTU420.csv
- __MACOSX/ayman_alaney-saif_dns_project-de8562c47cfc/resultSave/._CTU420.csv
- ayman_alaney-saif_dns_project-de8562c47cfc/resultSave/config5000.csv
- __MACOSX/ayman_alaney-saif_dns_project-de8562c47cfc/resultSave/._config5000.csv
- ayman_alaney-saif_dns_project-de8562c47cfc/resultSave/Citadel20.csv
- __MACOSX/ayman_alaney-saif_dns_project-de8562c47cfc/resultSave/._Citadel20.csv
- ayman_alaney-saif_dns_project-de8562c47cfc/resultSave/Alexa20.csv
- __MACOSX/ayman_alaney-saif_dns_project-de8562c47cfc/resultSave/._Alexa20.csv
- ayman_alaney-saif_dns_project-de8562c47cfc/resultSave/Zeus-1.csv
- __MACOSX/ayman_alaney-saif_dns_project-de8562c47cfc/resultSave/._Zeus-1.csv
- ayman_alaney-saif_dns_project-de8562c47cfc/resultSave/mix.csv
- __MACOSX/ayman_alaney-saif_dns_project-de8562c47cfc/resultSave/._mix.csv
- ayman_alaney-saif_dns_project-de8562c47cfc/.idea/vcs.xml
- __MACOSX/ayman_alaney-saif_dns_project-de8562c47cfc/.idea/._vcs.xml
- ayman_alaney-saif_dns_project-de8562c47cfc/.idea/workspace.xml
- __MACOSX/ayman_alaney-saif_dns_project-de8562c47cfc/.idea/._workspace.xml
- ayman_alaney-saif_dns_project-de8562c47cfc/.idea/modules.xml
- __MACOSX/ayman_alaney-saif_dns_project-de8562c47cfc/.idea/._modules.xml
- ayman_alaney-saif_dns_project-de8562c47cfc/.idea/Ayman.iml
- __MACOSX/ayman_alaney-saif_dns_project-de8562c47cfc/.idea/._Ayman.iml
- ayman_alaney-saif_dns_project-de8562c47cfc/.idea/misc.xml
- __MACOSX/ayman_alaney-saif_dns_project-de8562c47cfc/.idea/._misc.xml
