# Supplementary material for: Hybrid rule-based botnet detection approach using machine learning for analysing DNS traffic
Source: PeerJ Comput Sci. 2021 Aug 13;7:e640. doi: 10.7717/peerj-cs.640 (PMC8372004; doi:10.7717/peerj-cs.640)
Supplement: Supplemental Information 4 [file peerj-cs-07-640-s004.zip › ayman_alaney-saif_dns_project-de8562c47cfc/dataset1.csv]

No.	Time	Query_ID	Length	Info	domain_length	QR	RCODE	Opcode	RA	Qname	DNS_TTL	QType
4	1.084926	0xbe31	70	Standard query 0xbe31 A 299-300.ru	10	Message is a query		Standard query		299-300.ru		A (Host Address)
5	1.098524	0xa6bc	70	Standard query 0xa6bc A 299-300.ru	10	Message is a query		Standard query		299-300.ru		A (Host Address)
9	1.275559	0xbe31	131	Standard query response 0xbe31 A 299-300.ru A 77.222.42.226[Packet size limited during capture]	10	Message is a response	No error	Standard query	Server can do recursive queries	299-300.ru	600	A (Host Address)
10	1.275586	0xa6bc	131	Standard query response 0xa6bc A 299-300.ru A 77.222.42.226[Packet size limited during capture]	10	Message is a response	No error	Standard query	Server can do recursive queries	299-300.ru	600	A (Host Address)
11	1.276076	0x492a	70	Standard query 0x492a AAAA 299-300.ru	10	Message is a query		Standard query		299-300.ru		AAAA (IPv6 Address)
12	1.276077	0x35b6	70	Standard query 0x35b6 AAAA 299-300.ru	10	Message is a query		Standard query		299-300.ru		AAAA (IPv6 Address)
14	1.433895	0x35b6	129	Standard query response 0x35b6 AAAA 299-300.ru SOA[Packet size limited during capture]	10	Message is a response	No error	Standard query	Server can do recursive queries	299-300.ru		AAAA (IPv6 Address)
15	1.433912	0x492a	129	Standard query response 0x492a AAAA 299-300.ru SOA[Packet size limited during capture]	10	Message is a response	No error	Standard query	Server can do recursive queries	299-300.ru		AAAA (IPv6 Address)
32	2.284148	0xf475	83	Standard query 0xf475 A 32v235235n645645435.org	23	Message is a query		Standard query		32v235235n645645435.org		A (Host Address)
33	2.29767	0x50ca	83	Standard query 0x50ca A 32v235235n645645435.org	23	Message is a query		Standard query		32v235235n645645435.org		A (Host Address)
39	2.470375	0x50ca	180	Standard query response 0x50ca A 32v235235n645645435.org A[Packet size limited during capture]	23	Message is a response	No error	Standard query	Server can do recursive queries	32v235235n645645435.org		A (Host Address)
40	2.4704	0xf475	180	Standard query response 0xf475 A 32v235235n645645435.org A[Packet size limited during capture]	23	Message is a response	No error	Standard query	Server can do recursive queries	32v235235n645645435.org		A (Host Address)
41	2.470868	0x5d36	83	Standard query 0x5d36 AAAA 32v235235n645645435.org	23	Message is a query		Standard query		32v235235n645645435.org		AAAA (IPv6 Address)
42	2.47087	0x5be4	83	Standard query 0x5be4 AAAA 32v235235n645645435.org	23	Message is a query		Standard query		32v235235n645645435.org		AAAA (IPv6 Address)
43	2.574488	0x5d36	161	Standard query response 0x5d36 AAAA 32v235235n645645435.org SOA[Packet size limited during capture]	23	Message is a response	No error	Standard query	Server can do recursive queries	32v235235n645645435.org		AAAA (IPv6 Address)
44	2.574524	0x5be4	161	Standard query response 0x5be4 AAAA 32v235235n645645435.org SOA[Packet size limited during capture]	23	Message is a response	No error	Standard query	Server can do recursive queries	32v235235n645645435.org		AAAA (IPv6 Address)
63	2.859329	0xab40	84	Standard query 0xab40 A 360safeupdate02.gicp.net	24	Message is a query		Standard query		360safeupdate02.gicp.net		A (Host Address)
64	2.873532	0xf0b5	84	Standard query 0xf0b5 A 360safeupdate02.gicp.net	24	Message is a query		Standard query		360safeupdate02.gicp.net		A (Host Address)
71	3.239628	0xab40	146	Standard query response 0xab40 A 360safeupdate02.gicp.net A[Packet size limited during capture]	24	Message is a response	No error	Standard query	Server can do recursive queries	360safeupdate02.gicp.net		A (Host Address)
72	3.239666	0xf0b5	146	Standard query response 0xf0b5 A 360safeupdate02.gicp.net A[Packet size limited during capture]	24	Message is a response	No error	Standard query	Server can do recursive queries	360safeupdate02.gicp.net		A (Host Address)
73	3.240113	0x51e6	84	Standard query 0x51e6 AAAA 360safeupdate02.gicp.net	24	Message is a query		Standard query		360safeupdate02.gicp.net		AAAA (IPv6 Address)
74	3.240114	0x0c31	84	Standard query 0x0c31 AAAA 360safeupdate02.gicp.net	24	Message is a query		Standard query		360safeupdate02.gicp.net		AAAA (IPv6 Address)
75	3.999952	0x0c31	84	Standard query 0x0c31 AAAA 360safeupdate02.gicp.net	24	Message is a query		Standard query		360safeupdate02.gicp.net		AAAA (IPv6 Address)
76	4.015525	0x51e6	84	Standard query 0x51e6 AAAA 360safeupdate02.gicp.net	24	Message is a query		Standard query		360safeupdate02.gicp.net		AAAA (IPv6 Address)
82	4.764285	0x0c31	84	Standard query 0x0c31 AAAA 360safeupdate02.gicp.net	24	Message is a query		Standard query		360safeupdate02.gicp.net		AAAA (IPv6 Address)
83	4.795473	0x51e6	84	Standard query 0x51e6 AAAA 360safeupdate02.gicp.net	24	Message is a query		Standard query		360safeupdate02.gicp.net		AAAA (IPv6 Address)
84	5.228644	0x51e6	150	Standard query response 0x51e6 AAAA 360safeupdate02.gicp.net SOA[Packet size limited during capture]	24	Message is a response	No error	Standard query	Server can do recursive queries	360safeupdate02.gicp.net		AAAA (IPv6 Address)
85	5.228668	0x0c31	150	Standard query response 0x0c31 AAAA 360safeupdate02.gicp.net SOA[Packet size limited during capture]	24	Message is a response	No error	Standard query	Server can do recursive queries	360safeupdate02.gicp.net		AAAA (IPv6 Address)
86	5.228681	0x0c31	150	Standard query response 0x0c31 AAAA 360safeupdate02.gicp.net SOA[Packet size limited during capture]	24	Message is a response	No error	Standard query	Server can do recursive queries	360safeupdate02.gicp.net		AAAA (IPv6 Address)
87	5.228689	0x0c31	150	Standard query response 0x0c31 AAAA 360safeupdate02.gicp.net SOA[Packet size limited during capture]	24	Message is a response	No error	Standard query	Server can do recursive queries	360safeupdate02.gicp.net		AAAA (IPv6 Address)
88	5.228697	0x51e6	150	Standard query response 0x51e6 AAAA 360safeupdate02.gicp.net SOA[Packet size limited during capture]	24	Message is a response	No error	Standard query	Server can do recursive queries	360safeupdate02.gicp.net		AAAA (IPv6 Address)
89	5.228741	0x51e6	150	Standard query response 0x51e6 AAAA 360safeupdate02.gicp.net SOA[Packet size limited during capture]	24	Message is a response	No error	Standard query	Server can do recursive queries	360safeupdate02.gicp.net		AAAA (IPv6 Address)
