# Supplementary material for: Hybrid rule-based botnet detection approach using machine learning for analysing DNS traffic
Source: PeerJ Comput Sci. 2021 Aug 13;7:e640. doi: 10.7717/peerj-cs.640 (PMC8372004; doi:10.7717/peerj-cs.640)
Supplement: Supplemental Information 4 [file peerj-cs-07-640-s004.zip › ayman_alaney-saif_dns_project-de8562c47cfc/datasetf.csv]

No.	Time	Source	Destination	IP_TTL	Query_ID	Protocol	Length	Info	domain_length	QR	RCODE	Opcode	RA	Qname	DNS_TTL	QType
4	1.084926	129.173.67.123	129.173.22.37	128	0xbe31	DNS	70	Standard query 0xbe31 A 299-300.ru	10	Message is a query		Standard query		299-300.ru		A (Host Address)
5	1.098524	129.173.67.123	129.173.22.37	128	0xa6bc	DNS	70	Standard query 0xa6bc A 299-300.ru	10	Message is a query		Standard query		299-300.ru		A (Host Address)
9	1.275559	129.173.22.37	129.173.67.123	62	0xbe31	DNS	131	Standard query response 0xbe31 A 299-300.ru A 77.222.42.226[Packet size limited during capture]	10	Message is a response	No error	Standard query	Server can do recursive queries	299-300.ru	600	A (Host Address)
10	1.275586	129.173.22.37	129.173.67.123	62	0xa6bc	DNS	131	Standard query response 0xa6bc A 299-300.ru A 77.222.42.226[Packet size limited during capture]	10	Message is a response	No error	Standard query	Server can do recursive queries	299-300.ru	600	A (Host Address)
11	1.276076	129.173.67.123	129.173.22.37	128	0x492a	DNS	70	Standard query 0x492a AAAA 299-300.ru	10	Message is a query		Standard query		299-300.ru		AAAA (IPv6 Address)
12	1.276077	129.173.67.123	129.173.22.37	128	0x35b6	DNS	70	Standard query 0x35b6 AAAA 299-300.ru	10	Message is a query		Standard query		299-300.ru		AAAA (IPv6 Address)
14	1.433895	129.173.22.37	129.173.67.123	62	0x35b6	DNS	129	Standard query response 0x35b6 AAAA 299-300.ru SOA[Packet size limited during capture]	10	Message is a response	No error	Standard query	Server can do recursive queries	299-300.ru		AAAA (IPv6 Address)
15	1.433912	129.173.22.37	129.173.67.123	62	0x492a	DNS	129	Standard query response 0x492a AAAA 299-300.ru SOA[Packet size limited during capture]	10	Message is a response	No error	Standard query	Server can do recursive queries	299-300.ru		AAAA (IPv6 Address)
32	2.284148	129.173.67.123	129.173.22.37	128	0xf475	DNS	83	Standard query 0xf475 A 32v235235n645645435.org	23	Message is a query		Standard query		32v235235n645645435.org		A (Host Address)
33	2.297670	129.173.67.123	129.173.22.37	128	0x50ca	DNS	83	Standard query 0x50ca A 32v235235n645645435.org	23	Message is a query		Standard query		32v235235n645645435.org		A (Host Address)
39	2.470375	129.173.22.37	129.173.67.123	62	0x50ca	DNS	180	Standard query response 0x50ca A 32v235235n645645435.org A[Packet size limited during capture]	23	Message is a response	No error	Standard query	Server can do recursive queries	32v235235n645645435.org		A (Host Address)
40	2.470400	129.173.22.37	129.173.67.123	62	0xf475	DNS	180	Standard query response 0xf475 A 32v235235n645645435.org A[Packet size limited during capture]	23	Message is a response	No error	Standard query	Server can do recursive queries	32v235235n645645435.org		A (Host Address)
41	2.470868	129.173.67.123	129.173.22.37	128	0x5d36	DNS	83	Standard query 0x5d36 AAAA 32v235235n645645435.org	23	Message is a query		Standard query		32v235235n645645435.org		AAAA (IPv6 Address)
42	2.470870	129.173.67.123	129.173.22.37	128	0x5be4	DNS	83	Standard query 0x5be4 AAAA 32v235235n645645435.org	23	Message is a query		Standard query		32v235235n645645435.org		AAAA (IPv6 Address)
43	2.574488	129.173.22.37	129.173.67.123	62	0x5d36	DNS	161	Standard query response 0x5d36 AAAA 32v235235n645645435.org SOA[Packet size limited during capture]	23	Message is a response	No error	Standard query	Server can do recursive queries	32v235235n645645435.org		AAAA (IPv6 Address)
44	2.574524	129.173.22.37	129.173.67.123	62	0x5be4	DNS	161	Standard query response 0x5be4 AAAA 32v235235n645645435.org SOA[Packet size limited during capture]	23	Message is a response	No error	Standard query	Server can do recursive queries	32v235235n645645435.org		AAAA (IPv6 Address)
63	2.859329	129.173.67.123	129.173.22.37	128	0xab40	DNS	84	Standard query 0xab40 A 360safeupdate02.gicp.net	24	Message is a query		Standard query		360safeupdate02.gicp.net		A (Host Address)
64	2.873532	129.173.67.123	129.173.22.37	128	0xf0b5	DNS	84	Standard query 0xf0b5 A 360safeupdate02.gicp.net	24	Message is a query		Standard query		360safeupdate02.gicp.net		A (Host Address)
71	3.239628	129.173.22.37	129.173.67.123	62	0xab40	DNS	146	Standard query response 0xab40 A 360safeupdate02.gicp.net A[Packet size limited during capture]	24	Message is a response	No error	Standard query	Server can do recursive queries	360safeupdate02.gicp.net		A (Host Address)
72	3.239666	129.173.22.37	129.173.67.123	62	0xf0b5	DNS	146	Standard query response 0xf0b5 A 360safeupdate02.gicp.net A[Packet size limited during capture]	24	Message is a response	No error	Standard query	Server can do recursive queries	360safeupdate02.gicp.net		A (Host Address)
73	3.240113	129.173.67.123	129.173.22.37	128	0x51e6	DNS	84	Standard query 0x51e6 AAAA 360safeupdate02.gicp.net	24	Message is a query		Standard query		360safeupdate02.gicp.net		AAAA (IPv6 Address)
74	3.240114	129.173.67.123	129.173.22.37	128	0x0c31	DNS	84	Standard query 0x0c31 AAAA 360safeupdate02.gicp.net	24	Message is a query		Standard query		360safeupdate02.gicp.net		AAAA (IPv6 Address)
75	3.999952	129.173.67.123	129.173.22.37	128	0x0c31	DNS	84	Standard query 0x0c31 AAAA 360safeupdate02.gicp.net	24	Message is a query		Standard query		360safeupdate02.gicp.net		AAAA (IPv6 Address)
76	4.015525	129.173.67.123	129.173.22.37	128	0x51e6	DNS	84	Standard query 0x51e6 AAAA 360safeupdate02.gicp.net	24	Message is a query		Standard query		360safeupdate02.gicp.net		AAAA (IPv6 Address)
82	4.764285	129.173.67.123	129.173.22.37	128	0x0c31	DNS	84	Standard query 0x0c31 AAAA 360safeupdate02.gicp.net	24	Message is a query		Standard query		360safeupdate02.gicp.net		AAAA (IPv6 Address)
83	4.795473	129.173.67.123	129.173.22.37	128	0x51e6	DNS	84	Standard query 0x51e6 AAAA 360safeupdate02.gicp.net	24	Message is a query		Standard query		360safeupdate02.gicp.net		AAAA (IPv6 Address)
84	5.228644	129.173.22.37	129.173.67.123	62	0x51e6	DNS	150	Standard query response 0x51e6 AAAA 360safeupdate02.gicp.net SOA[Packet size limited during capture]	24	Message is a response	No error	Standard query	Server can do recursive queries	360safeupdate02.gicp.net		AAAA (IPv6 Address)
85	5.228668	129.173.22.37	129.173.67.123	62	0x0c31	DNS	150	Standard query response 0x0c31 AAAA 360safeupdate02.gicp.net SOA[Packet size limited during capture]	24	Message is a response	No error	Standard query	Server can do recursive queries	360safeupdate02.gicp.net		AAAA (IPv6 Address)
86	5.228681	129.173.22.37	129.173.67.123	62	0x0c31	DNS	150	Standard query response 0x0c31 AAAA 360safeupdate02.gicp.net SOA[Packet size limited during capture]	24	Message is a response	No error	Standard query	Server can do recursive queries	360safeupdate02.gicp.net		AAAA (IPv6 Address)
87	5.228689	129.173.22.37	129.173.67.123	62	0x0c31	DNS	150	Standard query response 0x0c31 AAAA 360safeupdate02.gicp.net SOA[Packet size limited during capture]	24	Message is a response	No error	Standard query	Server can do recursive queries	360safeupdate02.gicp.net		AAAA (IPv6 Address)
88	5.228697	129.173.22.37	129.173.67.123	62	0x51e6	DNS	150	Standard query response 0x51e6 AAAA 360safeupdate02.gicp.net SOA[Packet size limited during capture]	24	Message is a response	No error	Standard query	Server can do recursive queries	360safeupdate02.gicp.net		AAAA (IPv6 Address)
89	5.228741	129.173.22.37	129.173.67.123	62	0x51e6	DNS	150	Standard query response 0x51e6 AAAA 360safeupdate02.gicp.net SOA[Packet size limited during capture]	24	Message is a response	No error	Standard query	Server can do recursive queries	360safeupdate02.gicp.net		AAAA (IPv6 Address)
104	5.468124	129.173.67.123	129.173.22.37	128	0xa558	DNS	75	Standard query 0xa558 A 3apa3a.tomsk.tw	15	Message is a query		Standard query		3apa3a.tomsk.tw		A (Host Address)
105	5.481780	129.173.67.123	129.173.22.37	128	0xc0f8	DNS	75	Standard query 0xc0f8 A 3apa3a.tomsk.tw	15	Message is a query		Standard query		3apa3a.tomsk.tw		A (Host Address)
114	6.480271	129.173.67.123	129.173.22.38	128	0xa558	DNS	75	Standard query 0xa558 A 3apa3a.tomsk.tw	15	Message is a query		Standard query		3apa3a.tomsk.tw		A (Host Address)
115	6.483060	129.173.22.38	129.173.67.123	62	0xa558	DNS	186	Standard query response 0xa558 A 3apa3a.tomsk.tw CNAME[Packet size limited during capture]	15	Message is a response	No error	Standard query	Server can do recursive queries	3apa3a.tomsk.tw		A (Host Address)
116	6.483292	129.173.67.123	129.173.22.38	128	0x899b	DNS	75	Standard query 0x899b AAAA 3apa3a.tomsk.tw	15	Message is a query		Standard query		3apa3a.tomsk.tw		AAAA (IPv6 Address)
117	6.495820	129.173.67.123	129.173.22.38	128	0xc0f8	DNS	75	Standard query 0xc0f8 A 3apa3a.tomsk.tw	15	Message is a query		Standard query		3apa3a.tomsk.tw		A (Host Address)
118	6.496682	129.173.22.38	129.173.67.123	62	0xc0f8	DNS	186	Standard query response 0xc0f8 A 3apa3a.tomsk.tw CNAME[Packet size limited during capture]	15	Message is a response	No error	Standard query	Server can do recursive queries	3apa3a.tomsk.tw		A (Host Address)
119	6.496876	129.173.67.123	129.173.22.38	128	0x9736	DNS	75	Standard query 0x9736 AAAA 3apa3a.tomsk.tw	15	Message is a query		Standard query		3apa3a.tomsk.tw		AAAA (IPv6 Address)
120	6.721792	129.173.22.38	129.173.67.123	62	0x899b	DNS	146	Standard query response 0x899b AAAA 3apa3a.tomsk.tw CNAME[Packet size limited during capture]	15	Message is a response	No error	Standard query	Server can do recursive queries	3apa3a.tomsk.tw		AAAA (IPv6 Address)
121	6.721827	129.173.22.38	129.173.67.123	62	0x9736	DNS	146	Standard query response 0x9736 AAAA 3apa3a.tomsk.tw CNAME[Packet size limited during capture]	15	Message is a response	No error	Standard query	Server can do recursive queries	3apa3a.tomsk.tw		AAAA (IPv6 Address)
124	6.760241	129.173.22.37	129.173.67.123	62	0xa558	DNS	154	Standard query response 0xa558 A 3apa3a.tomsk.tw CNAME[Packet size limited during capture]	15	Message is a response	No error	Standard query	Server can do recursive queries	3apa3a.tomsk.tw		A (Host Address)
125	6.760297	129.173.22.37	129.173.67.123	62	0xc0f8	DNS	154	Standard query response 0xc0f8 A 3apa3a.tomsk.tw CNAME[Packet size limited during capture]	15	Message is a response	No error	Standard query	Server can do recursive queries	3apa3a.tomsk.tw		A (Host Address)
138	7.283515	129.173.67.123	129.173.22.38	128	0x0e66	DNS	77	Standard query 0x0e66 A 522.b.hostable.me	17	Message is a query		Standard query		522.b.hostable.me		A (Host Address)
139	7.297354	129.173.67.123	129.173.22.38	128	0xebde	DNS	77	Standard query 0xebde A 522.b.hostable.me	17	Message is a query		Standard query		522.b.hostable.me		A (Host Address)
146	7.523123	129.173.22.38	129.173.67.123	62	0xebde	DNS	141	Standard query response 0xebde A 522.b.hostable.me A 204.152.255.22[Packet size limited during capture]	17	Message is a response	No error	Standard query	Server can do recursive queries	522.b.hostable.me	14400	A (Host Address)
147	7.523149	129.173.22.38	129.173.67.123	62	0x0e66	DNS	141	Standard query response 0x0e66 A 522.b.hostable.me A 204.152.255.22[Packet size limited during capture]	17	Message is a response	No error	Standard query	Server can do recursive queries	522.b.hostable.me	14400	A (Host Address)
148	7.523589	129.173.67.123	129.173.22.38	128	0xcbe6	DNS	77	Standard query 0xcbe6 AAAA 522.b.hostable.me	17	Message is a query		Standard query		522.b.hostable.me		AAAA (IPv6 Address)
149	7.523590	129.173.67.123	129.173.22.38	128	0xf312	DNS	77	Standard query 0xf312 AAAA 522.b.hostable.me	17	Message is a query		Standard query		522.b.hostable.me		AAAA (IPv6 Address)
150	7.607282	129.173.22.38	129.173.67.123	62	0xcbe6	DNS	143	Standard query response 0xcbe6 AAAA 522.b.hostable.me SOA[Packet size limited during capture]	17	Message is a response	No error	Standard query	Server can do recursive queries	522.b.hostable.me		AAAA (IPv6 Address)
151	7.607299	129.173.22.38	129.173.67.123	62	0xf312	DNS	143	Standard query response 0xf312 AAAA 522.b.hostable.me SOA[Packet size limited during capture]	17	Message is a response	No error	Standard query	Server can do recursive queries	522.b.hostable.me		AAAA (IPv6 Address)
175	8.911118	129.173.67.123	129.173.22.38	128	0xce91	DNS	71	Standard query 0xce91 A 7559722.com	11	Message is a query		Standard query		7559722.com		A (Host Address)
176	8.925534	129.173.67.123	129.173.22.38	128	0x1865	DNS	71	Standard query 0x1865 A 7559722.com	11	Message is a query		Standard query		7559722.com		A (Host Address)
177	9.343552	129.173.22.38	129.173.67.123	62	0x1865	DNS	140	Standard query response 0x1865 A 7559722.com A 213.108.249.20[Packet size limited during capture]	11	Message is a response	No error	Standard query	Server can do recursive queries	7559722.com	86400	A (Host Address)
178	9.343590	129.173.22.38	129.173.67.123	62	0xce91	DNS	140	Standard query response 0xce91 A 7559722.com A 213.108.249.20[Packet size limited during capture]	11	Message is a response	No error	Standard query	Server can do recursive queries	7559722.com	86400	A (Host Address)
179	9.344031	129.173.67.123	129.173.22.38	128	0xfcc9	DNS	71	Standard query 0xfcc9 AAAA 7559722.com	11	Message is a query		Standard query		7559722.com		AAAA (IPv6 Address)
180	9.344032	129.173.67.123	129.173.22.38	128	0x29a0	DNS	71	Standard query 0x29a0 AAAA 7559722.com	11	Message is a query		Standard query		7559722.com		AAAA (IPv6 Address)
181	9.526889	129.173.22.38	129.173.67.123	62	0x29a0	DNS	135	Standard query response 0x29a0 AAAA 7559722.com SOA[Packet size limited during capture]	11	Message is a response	No error	Standard query	Server can do recursive queries	7559722.com		AAAA (IPv6 Address)
182	9.526909	129.173.22.38	129.173.67.123	62	0xfcc9	DNS	135	Standard query response 0xfcc9 AAAA 7559722.com SOA[Packet size limited during capture]	11	Message is a response	No error	Standard query	Server can do recursive queries	7559722.com		AAAA (IPv6 Address)
200	10.073372	129.173.67.123	129.173.22.38	128	0x2538	DNS	77	Standard query 0x2538 A 78o96111.idua.org	17	Message is a query		Standard query		78o96111.idua.org		A (Host Address)
201	10.087839	129.173.67.123	129.173.22.38	128	0xb37b	DNS	77	Standard query 0xb37b A 78o96111.idua.org	17	Message is a query		Standard query		78o96111.idua.org		A (Host Address)
204	10.244245	129.173.22.38	129.173.67.123	62	0xb37b	DNS	159	Standard query response 0xb37b A 78o96111.idua.org A 91.231.84.100[Packet size limited during capture]	17	Message is a response	No error	Standard query	Server can do recursive queries	78o96111.idua.org	10	A (Host Address)
205	10.244270	129.173.22.38	129.173.67.123	62	0x2538	DNS	159	Standard query response 0x2538 A 78o96111.idua.org A 91.231.84.100[Packet size limited during capture]	17	Message is a response	No error	Standard query	Server can do recursive queries	78o96111.idua.org	10	A (Host Address)
206	10.244730	129.173.67.123	129.173.22.38	128	0x236e	DNS	77	Standard query 0x236e AAAA 78o96111.idua.org	17	Message is a query		Standard query		78o96111.idua.org		AAAA (IPv6 Address)
207	10.244731	129.173.67.123	129.173.22.38	128	0x605e	DNS	77	Standard query 0x605e AAAA 78o96111.idua.org	17	Message is a query		Standard query		78o96111.idua.org		AAAA (IPv6 Address)
210	10.401884	129.173.22.38	129.173.67.123	62	0x236e	DNS	134	Standard query response 0x236e AAAA 78o96111.idua.org SOA[Packet size limited during capture]	17	Message is a response	No error	Standard query	Server can do recursive queries	78o96111.idua.org		AAAA (IPv6 Address)
211	10.401903	129.173.22.38	129.173.67.123	62	0x605e	DNS	134	Standard query response 0x605e AAAA 78o96111.idua.org SOA[Packet size limited during capture]	17	Message is a response	No error	Standard query	Server can do recursive queries	78o96111.idua.org		AAAA (IPv6 Address)
246	11.277023	129.173.67.123	129.173.22.38	128	0x04c8	DNS	79	Standard query 0x04c8 A aasolicitorsllp.com	19	Message is a query		Standard query		aasolicitorsllp.com		A (Host Address)
247	11.291115	129.173.67.123	129.173.22.38	128	0x870d	DNS	79	Standard query 0x870d A aasolicitorsllp.com	19	Message is a query		Standard query		aasolicitorsllp.com		A (Host Address)
252	11.403026	129.173.22.38	129.173.67.123	62	0x04c8	DNS	152	Standard query response 0x04c8 No such name A aasolicitorsllp.com SOA[Packet size limited during capture]	19	Message is a response	No such name	Standard query	Server can do recursive queries	aasolicitorsllp.com		A (Host Address)
253	11.403027	129.173.22.38	129.173.67.123	62	0x870d	DNS	152	Standard query response 0x870d No such name A aasolicitorsllp.com SOA[Packet size limited during capture]	19	Message is a response	No such name	Standard query	Server can do recursive queries	aasolicitorsllp.com		A (Host Address)
258	11.482614	129.173.67.123	129.173.22.38	128	0x2f6f	DNS	68	Standard query 0x2f6f A abacs.pl	8	Message is a query		Standard query		abacs.pl		A (Host Address)
259	11.496816	129.173.67.123	129.173.22.38	128	0x3a82	DNS	68	Standard query 0x3a82 A abacs.pl	8	Message is a query		Standard query		abacs.pl		A (Host Address)
264	12.479927	129.173.67.123	129.173.5.100	128	0x2f6f	DNS	68	Standard query 0x2f6f A abacs.pl	8	Message is a query		Standard query		abacs.pl		A (Host Address)
265	12.479983	129.173.67.123	129.173.22.37	128	0x2f6f	DNS	68	Standard query 0x2f6f A abacs.pl	8	Message is a query		Standard query		abacs.pl		A (Host Address)
266	12.495472	129.173.67.123	129.173.5.100	128	0x3a82	DNS	68	Standard query 0x3a82 A abacs.pl	8	Message is a query		Standard query		abacs.pl		A (Host Address)
267	12.495521	129.173.67.123	129.173.22.37	128	0x3a82	DNS	68	Standard query 0x3a82 A abacs.pl	8	Message is a query		Standard query		abacs.pl		A (Host Address)
271	13.493814	129.173.67.123	129.173.5.100	128	0x2f6f	DNS	68	Standard query 0x2f6f A abacs.pl	8	Message is a query		Standard query		abacs.pl		A (Host Address)
272	13.509419	129.173.67.123	129.173.5.100	128	0x3a82	DNS	68	Standard query 0x3a82 A abacs.pl	8	Message is a query		Standard query		abacs.pl		A (Host Address)
280	15.506130	129.173.67.123	129.173.22.37	128	0x2f6f	DNS	68	Standard query 0x2f6f A abacs.pl	8	Message is a query		Standard query		abacs.pl		A (Host Address)
281	15.506163	129.173.67.123	129.173.22.38	128	0x2f6f	DNS	68	Standard query 0x2f6f A abacs.pl	8	Message is a query		Standard query		abacs.pl		A (Host Address)
282	15.506180	129.173.67.123	129.173.5.100	128	0x2f6f	DNS	68	Standard query 0x2f6f A abacs.pl	8	Message is a query		Standard query		abacs.pl		A (Host Address)
283	15.521710	129.173.67.123	129.173.22.37	128	0x3a82	DNS	68	Standard query 0x3a82 A abacs.pl	8	Message is a query		Standard query		abacs.pl		A (Host Address)
284	15.521738	129.173.67.123	129.173.22.38	128	0x3a82	DNS	68	Standard query 0x3a82 A abacs.pl	8	Message is a query		Standard query		abacs.pl		A (Host Address)
285	15.521757	129.173.67.123	129.173.5.100	128	0x3a82	DNS	68	Standard query 0x3a82 A abacs.pl	8	Message is a query		Standard query		abacs.pl		A (Host Address)
299	19.515119	129.173.67.123	129.173.22.37	128	0x2f6f	DNS	68	Standard query 0x2f6f A abacs.pl	8	Message is a query		Standard query		abacs.pl		A (Host Address)
300	19.515154	129.173.67.123	129.173.22.38	128	0x2f6f	DNS	68	Standard query 0x2f6f A abacs.pl	8	Message is a query		Standard query		abacs.pl		A (Host Address)
301	19.515170	129.173.67.123	129.173.5.100	128	0x2f6f	DNS	68	Standard query 0x2f6f A abacs.pl	8	Message is a query		Standard query		abacs.pl		A (Host Address)
304	19.530698	129.173.67.123	129.173.22.37	128	0x3a82	DNS	68	Standard query 0x3a82 A abacs.pl	8	Message is a query		Standard query		abacs.pl		A (Host Address)
305	19.530727	129.173.67.123	129.173.22.38	128	0x3a82	DNS	68	Standard query 0x3a82 A abacs.pl	8	Message is a query		Standard query		abacs.pl		A (Host Address)
306	19.530745	129.173.67.123	129.173.5.100	128	0x3a82	DNS	68	Standard query 0x3a82 A abacs.pl	8	Message is a query		Standard query		abacs.pl		A (Host Address)
370	25.898399	129.173.67.123	129.173.22.38	128	0x61cf	DNS	72	Standard query 0x61cf A abcukk.co.uk	12	Message is a query		Standard query		abcukk.co.uk		A (Host Address)
371	25.911887	129.173.67.123	129.173.22.38	128	0x6dc5	DNS	72	Standard query 0x6dc5 A abcukk.co.uk	12	Message is a query		Standard query		abcukk.co.uk		A (Host Address)
372	26.092922	129.173.22.38	129.173.67.123	62	0x61cf	DNS	138	Standard query response 0x61cf A abcukk.co.uk A 208.109.177.62[Packet size limited during capture]	12	Message is a response	No error	Standard query	Server can do recursive queries	abcukk.co.uk	604800	A (Host Address)
373	26.092959	129.173.22.38	129.173.67.123	62	0x6dc5	DNS	138	Standard query response 0x6dc5 A abcukk.co.uk A 208.109.177.62[Packet size limited during capture]	12	Message is a response	No error	Standard query	Server can do recursive queries	abcukk.co.uk	604800	A (Host Address)
374	26.093399	129.173.67.123	129.173.22.38	128	0x58c0	DNS	72	Standard query 0x58c0 AAAA abcukk.co.uk	12	Message is a query		Standard query		abcukk.co.uk		AAAA (IPv6 Address)
375	26.093399	129.173.67.123	129.173.22.38	128	0x2dea	DNS	72	Standard query 0x2dea AAAA abcukk.co.uk	12	Message is a query		Standard query		abcukk.co.uk		AAAA (IPv6 Address)
376	26.425523	129.173.67.123	129.173.22.38	128	0x58c0	DNS	72	Standard query 0x58c0 AAAA abcukk.co.uk	12	Message is a query		Standard query		abcukk.co.uk		AAAA (IPv6 Address)
377	26.456718	129.173.67.123	129.173.22.38	128	0x2dea	DNS	72	Standard query 0x2dea AAAA abcukk.co.uk	12	Message is a query		Standard query		abcukk.co.uk		AAAA (IPv6 Address)
381	26.768703	129.173.67.123	129.173.22.38	128	0x58c0	DNS	72	Standard query 0x58c0 AAAA abcukk.co.uk	12	Message is a query		Standard query		abcukk.co.uk		AAAA (IPv6 Address)
382	26.820425	129.173.22.38	129.173.67.123	62	0x58c0	DNS	72	Standard query response 0x58c0 Server failure AAAA abcukk.co.uk	12	Message is a response	Server failure	Standard query	Server can do recursive queries	abcukk.co.uk		AAAA (IPv6 Address)
383	26.820448	129.173.22.38	129.173.67.123	62	0x2dea	DNS	72	Standard query response 0x2dea Server failure AAAA abcukk.co.uk	12	Message is a response	Server failure	Standard query	Server can do recursive queries	abcukk.co.uk		AAAA (IPv6 Address)
384	26.820458	129.173.22.38	129.173.67.123	62	0x58c0	DNS	72	Standard query response 0x58c0 Server failure AAAA abcukk.co.uk	12	Message is a response	Server failure	Standard query	Server can do recursive queries	abcukk.co.uk		AAAA (IPv6 Address)
385	26.820466	129.173.22.38	129.173.67.123	62	0x2dea	DNS	72	Standard query response 0x2dea Server failure AAAA abcukk.co.uk	12	Message is a response	Server failure	Standard query	Server can do recursive queries	abcukk.co.uk		AAAA (IPv6 Address)
386	26.820473	129.173.22.38	129.173.67.123	62	0x58c0	DNS	72	Standard query response 0x58c0 Server failure AAAA abcukk.co.uk	12	Message is a response	Server failure	Standard query	Server can do recursive queries	abcukk.co.uk		AAAA (IPv6 Address)
405	27.097412	129.173.67.123	129.173.22.38	128	0x649d	DNS	86	Standard query 0x649d A accessanywherepcbackup.com	26	Message is a query		Standard query		accessanywherepcbackup.com		A (Host Address)
406	27.111556	129.173.67.123	129.173.22.38	128	0x5548	DNS	86	Standard query 0x5548 A accessanywherepcbackup.com	26	Message is a query		Standard query		accessanywherepcbackup.com		A (Host Address)
411	27.251015	129.173.22.38	129.173.67.123	62	0x649d	DNS	183	Standard query response 0x649d A accessanywherepcbackup.com[Packet size limited during capture]	26	Message is a response	No error	Standard query	Server can do recursive queries	accessanywherepcbackup.com		A (Host Address)
412	27.251040	129.173.22.38	129.173.67.123	62	0x5548	DNS	183	Standard query response 0x5548 A accessanywherepcbackup.com[Packet size limited during capture]	26	Message is a response	No error	Standard query	Server can do recursive queries	accessanywherepcbackup.com		A (Host Address)
413	27.251475	129.173.67.123	129.173.22.38	128	0xffe4	DNS	86	Standard query 0xffe4 AAAA accessanywherepcbackup.com	26	Message is a query		Standard query		accessanywherepcbackup.com		AAAA (IPv6 Address)
414	27.251475	129.173.67.123	129.173.22.38	128	0xa08f	DNS	86	Standard query 0xa08f AAAA accessanywherepcbackup.com	26	Message is a query		Standard query		accessanywherepcbackup.com		AAAA (IPv6 Address)
415	27.354112	129.173.22.38	129.173.67.123	62	0xffe4	DNS	164	Standard query response 0xffe4 AAAA accessanywherepcbackup.com[Packet size limited during capture]	26	Message is a response	No error	Standard query	Server can do recursive queries	accessanywherepcbackup.com		AAAA (IPv6 Address)
416	27.354129	129.173.22.38	129.173.67.123	62	0xa08f	DNS	164	Standard query response 0xa08f AAAA accessanywherepcbackup.com[Packet size limited during capture]	26	Message is a response	No error	Standard query	Server can do recursive queries	accessanywherepcbackup.com		AAAA (IPv6 Address)
431	27.633035	129.173.67.123	129.173.22.38	128	0x7ef2	DNS	78	Standard query 0x7ef2 A acilmotorkurye.org	18	Message is a query		Standard query		acilmotorkurye.org		A (Host Address)
432	27.646831	129.173.67.123	129.173.22.38	128	0x8cd8	DNS	78	Standard query 0x8cd8 A acilmotorkurye.org	18	Message is a query		Standard query		acilmotorkurye.org		A (Host Address)
438	28.201649	129.173.22.38	129.173.67.123	62	0x7ef2	DNS	146	Standard query response 0x7ef2 A acilmotorkurye.org A 37.247.99.5[Packet size limited during capture]	18	Message is a response	No error	Standard query	Server can do recursive queries	acilmotorkurye.org	14400	A (Host Address)
439	28.201687	129.173.22.38	129.173.67.123	62	0x8cd8	DNS	146	Standard query response 0x8cd8 A acilmotorkurye.org A 37.247.99.5[Packet size limited during capture]	18	Message is a response	No error	Standard query	Server can do recursive queries	acilmotorkurye.org	14400	A (Host Address)
440	28.202145	129.173.67.123	129.173.22.38	128	0x6dd3	DNS	78	Standard query 0x6dd3 AAAA acilmotorkurye.org	18	Message is a query		Standard query		acilmotorkurye.org		AAAA (IPv6 Address)
441	28.202146	129.173.67.123	129.173.22.38	128	0x0165	DNS	78	Standard query 0x0165 AAAA acilmotorkurye.org	18	Message is a query		Standard query		acilmotorkurye.org		AAAA (IPv6 Address)
442	28.379557	129.173.22.38	129.173.67.123	62	0x6dd3	DNS	141	Standard query response 0x6dd3 AAAA acilmotorkurye.org SOA[Packet size limited during capture]	18	Message is a response	No error	Standard query	Server can do recursive queries	acilmotorkurye.org		AAAA (IPv6 Address)
443	28.379574	129.173.22.38	129.173.67.123	62	0x0165	DNS	141	Standard query response 0x0165 AAAA acilmotorkurye.org SOA[Packet size limited during capture]	18	Message is a response	No error	Standard query	Server can do recursive queries	acilmotorkurye.org		AAAA (IPv6 Address)
466	28.810235	129.173.67.123	129.173.22.38	128	0x4a44	DNS	87	Standard query 0x4a44 A acompanhantes.desmix.com.br	27	Message is a query		Standard query		acompanhantes.desmix.com.br		A (Host Address)
467	28.824440	129.173.67.123	129.173.22.38	128	0xacb6	DNS	87	Standard query 0xacb6 A acompanhantes.desmix.com.br	27	Message is a query		Standard query		acompanhantes.desmix.com.br		A (Host Address)
470	28.980162	129.173.22.38	129.173.67.123	62	0x4a44	DNS	152	Standard query response 0x4a44 No such name A acompanhantes.desmix.com.br[Packet size limited during capture]	27	Message is a response	No such name	Standard query	Server can do recursive queries	acompanhantes.desmix.com.br		A (Host Address)
471	28.980186	129.173.22.38	129.173.67.123	62	0xacb6	DNS	152	Standard query response 0xacb6 No such name A acompanhantes.desmix.com.br[Packet size limited during capture]	27	Message is a response	No such name	Standard query	Server can do recursive queries	acompanhantes.desmix.com.br		A (Host Address)
472	29.048663	129.173.67.123	129.173.22.38	128	0x25af	DNS	69	Standard query 0x25af A addweb.ru	9	Message is a query		Standard query		addweb.ru		A (Host Address)
473	29.062227	129.173.67.123	129.173.22.38	128	0x745c	DNS	69	Standard query 0x745c A addweb.ru	9	Message is a query		Standard query		addweb.ru		A (Host Address)
474	29.237540	129.173.22.38	129.173.67.123	62	0x25af	DNS	157	Standard query response 0x25af A addweb.ru A 80.93.57.195[Packet size limited during capture]	9	Message is a response	No error	Standard query	Server can do recursive queries	addweb.ru	21600	A (Host Address)
475	29.237577	129.173.22.38	129.173.67.123	62	0x745c	DNS	157	Standard query response 0x745c A addweb.ru A 80.93.57.195[Packet size limited during capture]	9	Message is a response	No error	Standard query	Server can do recursive queries	addweb.ru	21600	A (Host Address)
476	29.238014	129.173.67.123	129.173.22.38	128	0xa828	DNS	69	Standard query 0xa828 AAAA addweb.ru	9	Message is a query		Standard query		addweb.ru		AAAA (IPv6 Address)
477	29.238014	129.173.67.123	129.173.22.38	128	0x3822	DNS	69	Standard query 0x3822 AAAA addweb.ru	9	Message is a query		Standard query		addweb.ru		AAAA (IPv6 Address)
478	29.393369	129.173.22.38	129.173.67.123	62	0xa828	DNS	126	Standard query response 0xa828 AAAA addweb.ru SOA[Packet size limited during capture]	9	Message is a response	No error	Standard query	Server can do recursive queries	addweb.ru		AAAA (IPv6 Address)
479	29.393388	129.173.22.38	129.173.67.123	62	0x3822	DNS	126	Standard query response 0x3822 AAAA addweb.ru SOA[Packet size limited during capture]	9	Message is a response	No error	Standard query	Server can do recursive queries	addweb.ru		AAAA (IPv6 Address)
492	29.789918	129.173.67.123	129.173.22.38	128	0xa327	DNS	79	Standard query 0xa327 A ads.ads-venture.com	19	Message is a query		Standard query		ads.ads-venture.com		A (Host Address)
493	29.807444	129.173.67.123	129.173.22.38	128	0xb420	DNS	79	Standard query 0xb420 A ads.ads-venture.com	19	Message is a query		Standard query		ads.ads-venture.com		A (Host Address)
502	29.934315	129.173.22.38	129.173.67.123	62	0xb420	DNS	141	Standard query response 0xb420 No such name A ads.ads-venture.com SOA[Packet size limited during capture]	19	Message is a response	No such name	Standard query	Server can do recursive queries	ads.ads-venture.com		A (Host Address)
503	29.934341	129.173.22.38	129.173.67.123	62	0xa327	DNS	141	Standard query response 0xa327 No such name A ads.ads-venture.com SOA[Packet size limited during capture]	19	Message is a response	No such name	Standard query	Server can do recursive queries	ads.ads-venture.com		A (Host Address)
504	30.006700	129.173.67.123	129.173.22.38	128	0x8ffb	DNS	75	Standard query 0x8ffb A adscounter.info	15	Message is a query		Standard query		adscounter.info		A (Host Address)
507	30.020151	129.173.67.123	129.173.22.38	128	0xb8e5	DNS	75	Standard query 0xb8e5 A adscounter.info	15	Message is a query		Standard query		adscounter.info		A (Host Address)
511	30.335129	129.173.22.38	129.173.67.123	62	0xb8e5	DNS	180	Standard query response 0xb8e5 A adscounter.info A 95.211.224.10[Packet size limited during capture]	15	Message is a response	No error	Standard query	Server can do recursive queries	adscounter.info	3600	A (Host Address)
512	30.335166	129.173.22.38	129.173.67.123	62	0x8ffb	DNS	180	Standard query response 0x8ffb A adscounter.info A 95.211.224.10[Packet size limited during capture]	15	Message is a response	No error	Standard query	Server can do recursive queries	adscounter.info	3600	A (Host Address)
513	30.335633	129.173.67.123	129.173.22.38	128	0xf010	DNS	75	Standard query 0xf010 AAAA adscounter.info	15	Message is a query		Standard query		adscounter.info		AAAA (IPv6 Address)
514	30.335634	129.173.67.123	129.173.22.38	128	0x063c	DNS	75	Standard query 0x063c AAAA adscounter.info	15	Message is a query		Standard query		adscounter.info		AAAA (IPv6 Address)
515	30.500416	129.173.22.38	129.173.67.123	62	0xf010	DNS	126	Standard query response 0xf010 AAAA adscounter.info SOA[Packet size limited during capture]	15	Message is a response	No error	Standard query	Server can do recursive queries	adscounter.info		AAAA (IPv6 Address)
516	30.500441	129.173.22.38	129.173.67.123	62	0x063c	DNS	126	Standard query response 0x063c AAAA adscounter.info SOA[Packet size limited during capture]	15	Message is a response	No error	Standard query	Server can do recursive queries	adscounter.info		AAAA (IPv6 Address)
640	41.484311	129.173.22.38	129.173.67.123	62	0x2f6f	DNS	68	Standard query response 0x2f6f Server failure A abacs.pl	8	Message is a response	Server failure	Standard query	Server can do recursive queries	abacs.pl		A (Host Address)
641	41.484364	129.173.22.38	129.173.67.123	62	0x2f6f	DNS	68	Standard query response 0x2f6f Server failure A abacs.pl	8	Message is a response	Server failure	Standard query	Server can do recursive queries	abacs.pl		A (Host Address)
642	41.484378	129.173.22.38	129.173.67.123	62	0x3a82	DNS	68	Standard query response 0x3a82 Server failure A abacs.pl	8	Message is a response	Server failure	Standard query	Server can do recursive queries	abacs.pl		A (Host Address)
643	41.484387	129.173.22.38	129.173.67.123	62	0x2f6f	DNS	68	Standard query response 0x2f6f Server failure A abacs.pl	8	Message is a response	Server failure	Standard query	Server can do recursive queries	abacs.pl		A (Host Address)
644	41.484395	129.173.22.38	129.173.67.123	62	0x3a82	DNS	68	Standard query response 0x3a82 Server failure A abacs.pl	8	Message is a response	Server failure	Standard query	Server can do recursive queries	abacs.pl		A (Host Address)
645	41.484404	129.173.22.38	129.173.67.123	62	0x3a82	DNS	68	Standard query response 0x3a82 Server failure A abacs.pl	8	Message is a response	Server failure	Standard query	Server can do recursive queries	abacs.pl		A (Host Address)
646	41.498483	129.173.5.100	129.173.67.123	62	0x2f6f	DNS	68	Standard query response 0x2f6f Server failure A abacs.pl	8	Message is a response	Server failure	Standard query	Server can do recursive queries	abacs.pl		A (Host Address)
647	41.498510	129.173.5.100	129.173.67.123	62	0x3a82	DNS	68	Standard query response 0x3a82 Server failure A abacs.pl	8	Message is a response	Server failure	Standard query	Server can do recursive queries	abacs.pl		A (Host Address)
648	41.498523	129.173.5.100	129.173.67.123	62	0x2f6f	DNS	68	Standard query response 0x2f6f Server failure A abacs.pl	8	Message is a response	Server failure	Standard query	Server can do recursive queries	abacs.pl		A (Host Address)
649	41.498536	129.173.5.100	129.173.67.123	62	0x3a82	DNS	68	Standard query response 0x3a82 Server failure A abacs.pl	8	Message is a response	Server failure	Standard query	Server can do recursive queries	abacs.pl		A (Host Address)
650	41.498547	129.173.5.100	129.173.67.123	62	0x2f6f	DNS	68	Standard query response 0x2f6f Server failure A abacs.pl	8	Message is a response	Server failure	Standard query	Server can do recursive queries	abacs.pl		A (Host Address)
651	41.498556	129.173.5.100	129.173.67.123	62	0x3a82	DNS	68	Standard query response 0x3a82 Server failure A abacs.pl	8	Message is a response	Server failure	Standard query	Server can do recursive queries	abacs.pl		A (Host Address)
652	41.498923	129.173.5.100	129.173.67.123	62	0x2f6f	DNS	68	Standard query response 0x2f6f Server failure A abacs.pl	8	Message is a response	Server failure	Standard query	Server can do recursive queries	abacs.pl		A (Host Address)
653	41.498939	129.173.5.100	129.173.67.123	62	0x3a82	DNS	68	Standard query response 0x3a82 Server failure A abacs.pl	8	Message is a response	Server failure	Standard query	Server can do recursive queries	abacs.pl		A (Host Address)
673	42.481354	129.173.22.37	129.173.67.123	62	0x2f6f	DNS	68	Standard query response 0x2f6f Server failure A abacs.pl	8	Message is a response	Server failure	Standard query	Server can do recursive queries	abacs.pl		A (Host Address)
674	42.481395	129.173.22.37	129.173.67.123	62	0x2f6f	DNS	68	Standard query response 0x2f6f Server failure A abacs.pl	8	Message is a response	Server failure	Standard query	Server can do recursive queries	abacs.pl		A (Host Address)
675	42.481410	129.173.22.37	129.173.67.123	62	0x3a82	DNS	68	Standard query response 0x3a82 Server failure A abacs.pl	8	Message is a response	Server failure	Standard query	Server can do recursive queries	abacs.pl		A (Host Address)
676	42.481421	129.173.22.37	129.173.67.123	62	0x2f6f	DNS	68	Standard query response 0x2f6f Server failure A abacs.pl	8	Message is a response	Server failure	Standard query	Server can do recursive queries	abacs.pl		A (Host Address)
677	42.481429	129.173.22.37	129.173.67.123	62	0x3a82	DNS	68	Standard query response 0x3a82 Server failure A abacs.pl	8	Message is a response	Server failure	Standard query	Server can do recursive queries	abacs.pl		A (Host Address)
678	42.481436	129.173.22.37	129.173.67.123	62	0x3a82	DNS	68	Standard query response 0x3a82 Server failure A abacs.pl	8	Message is a response	Server failure	Standard query	Server can do recursive queries	abacs.pl		A (Host Address)
1508	180.163204	129.173.67.123	129.173.22.38	128	0x3030	DNS	81	Standard query 0x3030 A advanced-capitals.com	21	Message is a query		Standard query		advanced-capitals.com		A (Host Address)
1509	180.176410	129.173.67.123	129.173.22.38	128	0x9873	DNS	81	Standard query 0x9873 A advanced-capitals.com	21	Message is a query		Standard query		advanced-capitals.com		A (Host Address)
1512	180.408526	129.173.22.38	129.173.67.123	62	0x3030	DNS	226	Standard query response 0x3030 A advanced-capitals.com A[Packet size limited during capture]	21	Message is a response	No error	Standard query	Server can do recursive queries	advanced-capitals.com		A (Host Address)
1513	180.408560	129.173.22.38	129.173.67.123	62	0x9873	DNS	226	Standard query response 0x9873 A advanced-capitals.com A[Packet size limited during capture]	21	Message is a response	No error	Standard query	Server can do recursive queries	advanced-capitals.com		A (Host Address)
1514	180.409099	129.173.67.123	129.173.22.38	128	0xe15c	DNS	81	Standard query 0xe15c AAAA advanced-capitals.com	21	Message is a query		Standard query		advanced-capitals.com		AAAA (IPv6 Address)
1515	180.409099	129.173.67.123	129.173.22.38	128	0x322b	DNS	81	Standard query 0x322b AAAA advanced-capitals.com	21	Message is a query		Standard query		advanced-capitals.com		AAAA (IPv6 Address)
1516	180.556373	129.173.22.38	129.173.67.123	62	0x322b	DNS	159	Standard query response 0x322b AAAA advanced-capitals.com SOA[Packet size limited during capture]	21	Message is a response	No error	Standard query	Server can do recursive queries	advanced-capitals.com		AAAA (IPv6 Address)
1517	180.556389	129.173.22.38	129.173.67.123	62	0xe15c	DNS	159	Standard query response 0xe15c AAAA advanced-capitals.com SOA[Packet size limited during capture]	21	Message is a response	No error	Standard query	Server can do recursive queries	advanced-capitals.com		AAAA (IPv6 Address)
1534	180.939235	129.173.67.123	129.173.22.38	128	0xa5c6	DNS	83	Standard query 0xa5c6 A africanspicesafaris.com	23	Message is a query		Standard query		africanspicesafaris.com		A (Host Address)
1535	180.952741	129.173.67.123	129.173.22.38	128	0x60bc	DNS	83	Standard query 0x60bc A africanspicesafaris.com	23	Message is a query		Standard query		africanspicesafaris.com		A (Host Address)
1540	181.135282	129.173.22.38	129.173.67.123	62	0xa5c6	DNS	161	Standard query response 0xa5c6 A africanspicesafaris.com A[Packet size limited during capture]	23	Message is a response	No error	Standard query	Server can do recursive queries	africanspicesafaris.com		A (Host Address)
1541	181.135320	129.173.22.38	129.173.67.123	62	0x60bc	DNS	161	Standard query response 0x60bc A africanspicesafaris.com A[Packet size limited during capture]	23	Message is a response	No error	Standard query	Server can do recursive queries	africanspicesafaris.com		A (Host Address)
1542	181.135651	129.173.67.123	129.173.22.38	128	0xa9b5	DNS	83	Standard query 0xa9b5 AAAA africanspicesafaris.com	23	Message is a query		Standard query		africanspicesafaris.com		AAAA (IPv6 Address)
1543	181.135652	129.173.67.123	129.173.22.38	128	0x8d47	DNS	83	Standard query 0x8d47 AAAA africanspicesafaris.com	23	Message is a query		Standard query		africanspicesafaris.com		AAAA (IPv6 Address)
1546	181.339642	129.173.22.38	129.173.67.123	62	0x8d47	DNS	163	Standard query response 0x8d47 AAAA africanspicesafaris.com SOA[Packet size limited during capture]	23	Message is a response	No error	Standard query	Server can do recursive queries	africanspicesafaris.com		AAAA (IPv6 Address)
1547	181.339670	129.173.22.38	129.173.67.123	62	0xa9b5	DNS	163	Standard query response 0xa9b5 AAAA africanspicesafaris.com SOA[Packet size limited during capture]	23	Message is a response	No error	Standard query	Server can do recursive queries	africanspicesafaris.com		AAAA (IPv6 Address)
1563	181.703198	129.173.67.123	129.173.22.38	128	0xbf41	DNS	71	Standard query 0xbf41 A afytsur.com	11	Message is a query		Standard query		afytsur.com		A (Host Address)
1564	181.716545	129.173.67.123	129.173.22.38	128	0x5b87	DNS	71	Standard query 0x5b87 A afytsur.com	11	Message is a query		Standard query		afytsur.com		A (Host Address)
1569	181.877071	129.173.22.38	129.173.67.123	62	0xbf41	DNS	134	Standard query response 0xbf41 A afytsur.com A 82.197.130.142[Packet size limited during capture]	11	Message is a response	No error	Standard query	Server can do recursive queries	afytsur.com	3600	A (Host Address)
1570	181.877095	129.173.22.38	129.173.67.123	62	0x5b87	DNS	134	Standard query response 0x5b87 A afytsur.com A 82.197.130.142[Packet size limited during capture]	11	Message is a response	No error	Standard query	Server can do recursive queries	afytsur.com	3600	A (Host Address)
1571	181.877537	129.173.67.123	129.173.22.38	128	0xdd8f	DNS	71	Standard query 0xdd8f AAAA afytsur.com	11	Message is a query		Standard query		afytsur.com		AAAA (IPv6 Address)
1572	181.877551	129.173.67.123	129.173.22.38	128	0x3799	DNS	71	Standard query 0x3799 AAAA afytsur.com	11	Message is a query		Standard query		afytsur.com		AAAA (IPv6 Address)
1573	182.097680	129.173.22.38	129.173.67.123	62	0xdd8f	DNS	133	Standard query response 0xdd8f AAAA afytsur.com SOA[Packet size limited during capture]	11	Message is a response	No error	Standard query	Server can do recursive queries	afytsur.com		AAAA (IPv6 Address)
1574	182.097703	129.173.22.38	129.173.67.123	62	0x3799	DNS	133	Standard query response 0x3799 AAAA afytsur.com SOA[Packet size limited during capture]	11	Message is a response	No error	Standard query	Server can do recursive queries	afytsur.com		AAAA (IPv6 Address)
1589	182.445170	129.173.67.123	129.173.22.38	128	0x5336	DNS	71	Standard query 0x5336 A aieingrd.it	11	Message is a query		Standard query		aieingrd.it		A (Host Address)
1590	182.463651	129.173.67.123	129.173.22.38	128	0x5124	DNS	71	Standard query 0x5124 A aieingrd.it	11	Message is a query		Standard query		aieingrd.it		A (Host Address)
1595	182.750361	129.173.22.38	129.173.67.123	62	0x5336	DNS	167	Standard query response 0x5336 A aieingrd.it A 81.31.155.44[Packet size limited during capture]	11	Message is a response	No error	Standard query	Server can do recursive queries	aieingrd.it	86400	A (Host Address)
1596	182.750396	129.173.22.38	129.173.67.123	62	0x5124	DNS	167	Standard query response 0x5124 A aieingrd.it A 81.31.155.44[Packet size limited during capture]	11	Message is a response	No error	Standard query	Server can do recursive queries	aieingrd.it	86400	A (Host Address)
1597	182.750844	129.173.67.123	129.173.22.38	128	0x8daa	DNS	71	Standard query 0x8daa AAAA aieingrd.it	11	Message is a query		Standard query		aieingrd.it		AAAA (IPv6 Address)
1598	182.750845	129.173.67.123	129.173.22.38	128	0x710f	DNS	71	Standard query 0x710f AAAA aieingrd.it	11	Message is a query		Standard query		aieingrd.it		AAAA (IPv6 Address)
1602	182.876183	129.173.22.38	129.173.67.123	62	0x710f	DNS	130	Standard query response 0x710f AAAA aieingrd.it SOA[Packet size limited during capture]	11	Message is a response	No error	Standard query	Server can do recursive queries	aieingrd.it		AAAA (IPv6 Address)
1603	182.876204	129.173.22.38	129.173.67.123	62	0x8daa	DNS	130	Standard query response 0x8daa AAAA aieingrd.it SOA[Packet size limited during capture]	11	Message is a response	No error	Standard query	Server can do recursive queries	aieingrd.it		AAAA (IPv6 Address)
1650	183.967881	129.173.67.123	129.173.22.38	128	0x4d40	DNS	72	Standard query 0x4d40 A aierstech.it	12	Message is a query		Standard query		aierstech.it		A (Host Address)
1651	183.982544	129.173.67.123	129.173.22.38	128	0x66a5	DNS	72	Standard query 0x66a5 A aierstech.it	12	Message is a query		Standard query		aierstech.it		A (Host Address)
1658	184.250766	129.173.22.38	129.173.67.123	62	0x4d40	DNS	216	Standard query response 0x4d40 A aierstech.it A 81.31.155.114[Packet size limited during capture]	12	Message is a response	No error	Standard query	Server can do recursive queries	aierstech.it	360	A (Host Address)
1659	184.250792	129.173.22.38	129.173.67.123	62	0x66a5	DNS	216	Standard query response 0x66a5 A aierstech.it A 81.31.155.114[Packet size limited during capture]	12	Message is a response	No error	Standard query	Server can do recursive queries	aierstech.it	360	A (Host Address)
1660	184.251230	129.173.67.123	129.173.22.38	128	0x173c	DNS	72	Standard query 0x173c AAAA aierstech.it	12	Message is a query		Standard query		aierstech.it		AAAA (IPv6 Address)
1661	184.251235	129.173.67.123	129.173.22.38	128	0x7455	DNS	72	Standard query 0x7455 AAAA aierstech.it	12	Message is a query		Standard query		aierstech.it		AAAA (IPv6 Address)
1664	184.388520	129.173.22.38	129.173.67.123	62	0x7455	DNS	131	Standard query response 0x7455 AAAA aierstech.it SOA[Packet size limited during capture]	12	Message is a response	No error	Standard query	Server can do recursive queries	aierstech.it		AAAA (IPv6 Address)
1665	184.388534	129.173.22.38	129.173.67.123	62	0x173c	DNS	131	Standard query response 0x173c AAAA aierstech.it SOA[Packet size limited during capture]	12	Message is a response	No error	Standard query	Server can do recursive queries	aierstech.it		AAAA (IPv6 Address)
1696	187.804806	129.173.67.123	129.173.22.38	128	0xb85f	DNS	70	Standard query 0xb85f A ainanas.ru	10	Message is a query		Standard query		ainanas.ru		A (Host Address)
1697	187.818492	129.173.67.123	129.173.22.38	128	0x4650	DNS	70	Standard query 0x4650 A ainanas.ru	10	Message is a query		Standard query		ainanas.ru		A (Host Address)
1700	187.885466	129.173.22.38	129.173.67.123	62	0x4650	DNS	168	Standard query response 0x4650 A ainanas.ru A 31.170.165.139[Packet size limited during capture]	10	Message is a response	No error	Standard query	Server can do recursive queries	ainanas.ru	86400	A (Host Address)
1701	187.885490	129.173.22.38	129.173.67.123	62	0xb85f	DNS	168	Standard query response 0xb85f A ainanas.ru A 31.170.165.139[Packet size limited during capture]	10	Message is a response	No error	Standard query	Server can do recursive queries	ainanas.ru	86400	A (Host Address)
1702	187.885929	129.173.67.123	129.173.22.38	128	0xde18	DNS	70	Standard query 0xde18 AAAA ainanas.ru	10	Message is a query		Standard query		ainanas.ru		AAAA (IPv6 Address)
1703	187.885930	129.173.67.123	129.173.22.38	128	0x54a8	DNS	70	Standard query 0x54a8 AAAA ainanas.ru	10	Message is a query		Standard query		ainanas.ru		AAAA (IPv6 Address)
1704	187.929615	129.173.22.38	129.173.67.123	62	0x54a8	DNS	131	Standard query response 0x54a8 AAAA ainanas.ru SOA[Packet size limited during capture]	10	Message is a response	No error	Standard query	Server can do recursive queries	ainanas.ru		AAAA (IPv6 Address)
1705	187.929631	129.173.22.38	129.173.67.123	62	0xde18	DNS	131	Standard query response 0xde18 AAAA ainanas.ru SOA[Packet size limited during capture]	10	Message is a response	No error	Standard query	Server can do recursive queries	ainanas.ru		AAAA (IPv6 Address)
1720	188.164151	129.173.67.123	129.173.22.38	128	0x94f6	DNS	78	Standard query 0x94f6 A error.hostinger.eu	18	Message is a query		Standard query		error.hostinger.eu		A (Host Address)
1721	188.164186	129.173.67.123	129.173.22.38	128	0x78a8	DNS	78	Standard query 0x78a8 A error.hostinger.eu	18	Message is a query		Standard query		error.hostinger.eu		A (Host Address)
1726	188.385915	129.173.22.38	129.173.67.123	62	0x94f6	DNS	150	Standard query response 0x94f6 A error.hostinger.eu A 31.170.164.5[Packet size limited during capture]	18	Message is a response	No error	Standard query	Server can do recursive queries	error.hostinger.eu	14400	A (Host Address)
1727	188.385937	129.173.22.38	129.173.67.123	62	0x78a8	DNS	150	Standard query response 0x78a8 A error.hostinger.eu A 31.170.164.5[Packet size limited during capture]	18	Message is a response	No error	Standard query	Server can do recursive queries	error.hostinger.eu	14400	A (Host Address)
1728	188.386304	129.173.67.123	129.173.22.38	128	0x9ada	DNS	78	Standard query 0x9ada AAAA error.hostinger.eu	18	Message is a query		Standard query		error.hostinger.eu		AAAA (IPv6 Address)
1729	188.386316	129.173.67.123	129.173.22.38	128	0xbab5	DNS	78	Standard query 0xbab5 AAAA error.hostinger.eu	18	Message is a query		Standard query		error.hostinger.eu		AAAA (IPv6 Address)
1730	188.482300	129.173.22.38	129.173.67.123	62	0x9ada	DNS	153	Standard query response 0x9ada AAAA error.hostinger.eu SOA[Packet size limited during capture]	18	Message is a response	No error	Standard query	Server can do recursive queries	error.hostinger.eu		AAAA (IPv6 Address)
1731	188.482315	129.173.22.38	129.173.67.123	62	0xbab5	DNS	153	Standard query response 0xbab5 AAAA error.hostinger.eu SOA[Packet size limited during capture]	18	Message is a response	No error	Standard query	Server can do recursive queries	error.hostinger.eu		AAAA (IPv6 Address)
1750	188.784469	129.173.67.123	129.173.22.38	128	0x846d	DNS	72	Standard query 0x846d A ajana.com.au	12	Message is a query		Standard query		ajana.com.au		A (Host Address)
1751	188.798055	129.173.67.123	129.173.22.38	128	0xe40e	DNS	72	Standard query 0xe40e A ajana.com.au	12	Message is a query		Standard query		ajana.com.au		A (Host Address)
1757	188.966351	129.173.22.38	129.173.67.123	62	0x846d	DNS	174	Standard query response 0x846d A ajana.com.au A 108.175.156.85[Packet size limited during capture]	12	Message is a response	No error	Standard query	Server can do recursive queries	ajana.com.au	14400	A (Host Address)
1758	188.966379	129.173.22.38	129.173.67.123	62	0xe40e	DNS	174	Standard query response 0xe40e A ajana.com.au A 108.175.156.85[Packet size limited during capture]	12	Message is a response	No error	Standard query	Server can do recursive queries	ajana.com.au	14400	A (Host Address)
1759	188.966826	129.173.67.123	129.173.22.38	128	0xf059	DNS	72	Standard query 0xf059 AAAA ajana.com.au	12	Message is a query		Standard query		ajana.com.au		AAAA (IPv6 Address)
1760	188.966827	129.173.67.123	129.173.22.38	128	0xca87	DNS	72	Standard query 0xca87 AAAA ajana.com.au	12	Message is a query		Standard query		ajana.com.au		AAAA (IPv6 Address)
1761	189.010022	129.173.22.38	129.173.67.123	62	0xca87	DNS	138	Standard query response 0xca87 AAAA ajana.com.au SOA[Packet size limited during capture]	12	Message is a response	No error	Standard query	Server can do recursive queries	ajana.com.au		AAAA (IPv6 Address)
1762	189.010036	129.173.22.38	129.173.67.123	62	0xf059	DNS	138	Standard query response 0xf059 AAAA ajana.com.au SOA[Packet size limited during capture]	12	Message is a response	No error	Standard query	Server can do recursive queries	ajana.com.au		AAAA (IPv6 Address)
1781	189.151409	129.173.67.123	129.173.22.38	128	0x9470	DNS	76	Standard query 0x9470 A alaska2russia.ru	16	Message is a query		Standard query		alaska2russia.ru		A (Host Address)
1782	189.166326	129.173.67.123	129.173.22.38	128	0xecc3	DNS	76	Standard query 0xecc3 A alaska2russia.ru	16	Message is a query		Standard query		alaska2russia.ru		A (Host Address)
1783	189.348075	129.173.22.38	129.173.67.123	62	0x9470	DNS	137	Standard query response 0x9470 No such name A alaska2russia.ru SOA[Packet size limited during capture]	16	Message is a response	No such name	Standard query	Server can do recursive queries	alaska2russia.ru		A (Host Address)
1784	189.348114	129.173.22.38	129.173.67.123	62	0xecc3	DNS	137	Standard query response 0xecc3 No such name A alaska2russia.ru SOA[Packet size limited during capture]	16	Message is a response	No such name	Standard query	Server can do recursive queries	alaska2russia.ru		A (Host Address)
1785	189.437675	129.173.67.123	129.173.22.38	128	0x9c00	DNS	77	Standard query 0x9c00 A albertovissio.org	17	Message is a query		Standard query		albertovissio.org		A (Host Address)
1786	189.455211	129.173.67.123	129.173.22.38	128	0xa049	DNS	77	Standard query 0xa049 A albertovissio.org	17	Message is a query		Standard query		albertovissio.org		A (Host Address)
1787	189.594710	129.173.22.38	129.173.67.123	62	0x9c00	DNS	176	Standard query response 0x9c00 A albertovissio.org A 69.195.87.201[Packet size limited during capture]	17	Message is a response	No error	Standard query	Server can do recursive queries	albertovissio.org	14400	A (Host Address)
1788	189.594744	129.173.22.38	129.173.67.123	62	0xa049	DNS	176	Standard query response 0xa049 A albertovissio.org A 69.195.87.201[Packet size limited during capture]	17	Message is a response	No error	Standard query	Server can do recursive queries	albertovissio.org	14400	A (Host Address)
1789	189.595184	129.173.67.123	129.173.22.38	128	0xbc68	DNS	77	Standard query 0xbc68 AAAA albertovissio.org	17	Message is a query		Standard query		albertovissio.org		AAAA (IPv6 Address)
1790	189.595185	129.173.67.123	129.173.22.38	128	0x435d	DNS	77	Standard query 0x435d AAAA albertovissio.org	17	Message is a query		Standard query		albertovissio.org		AAAA (IPv6 Address)
1791	189.684548	129.173.22.38	129.173.67.123	62	0xbc68	DNS	77	Standard query response 0xbc68 AAAA albertovissio.org	17	Message is a response	No error	Standard query	Server can do recursive queries	albertovissio.org		AAAA (IPv6 Address)
1792	189.684564	129.173.22.38	129.173.67.123	62	0x435d	DNS	77	Standard query response 0x435d AAAA albertovissio.org	17	Message is a response	No error	Standard query	Server can do recursive queries	albertovissio.org		AAAA (IPv6 Address)
1805	189.859592	129.173.67.123	129.173.22.38	128	0xc475	DNS	81	Standard query 0xc475 A www.albertovissio.org	21	Message is a query		Standard query		www.albertovissio.org		A (Host Address)
1809	189.868307	129.173.67.123	129.173.22.38	128	0x50f2	DNS	81	Standard query 0x50f2 A www.albertovissio.org	21	Message is a query		Standard query		www.albertovissio.org		A (Host Address)
1814	190.022005	129.173.22.38	129.173.67.123	62	0x50f2	DNS	341	Standard query response 0x50f2 A www.albertovissio.org CNAME[Packet size limited during capture]	21	Message is a response	No error	Standard query	Server can do recursive queries	www.albertovissio.org		A (Host Address)
1815	190.022025	129.173.22.38	129.173.67.123	62	0xc475	DNS	341	Standard query response 0xc475 A www.albertovissio.org CNAME[Packet size limited during capture]	21	Message is a response	No error	Standard query	Server can do recursive queries	www.albertovissio.org		A (Host Address)
1816	190.022429	129.173.67.123	129.173.22.38	128	0xa65f	DNS	81	Standard query 0xa65f AAAA www.albertovissio.org	21	Message is a query		Standard query		www.albertovissio.org		AAAA (IPv6 Address)
1817	190.022452	129.173.67.123	129.173.22.38	128	0x9b9f	DNS	81	Standard query 0x9b9f AAAA www.albertovissio.org	21	Message is a query		Standard query		www.albertovissio.org		AAAA (IPv6 Address)
1818	190.049893	129.173.22.38	129.173.67.123	62	0xa65f	DNS	166	Standard query response 0xa65f AAAA www.albertovissio.org CNAME[Packet size limited during capture]	21	Message is a response	No error	Standard query	Server can do recursive queries	www.albertovissio.org		AAAA (IPv6 Address)
1819	190.049908	129.173.22.38	129.173.67.123	62	0x9b9f	DNS	166	Standard query response 0x9b9f AAAA www.albertovissio.org CNAME[Packet size limited during capture]	21	Message is a response	No error	Standard query	Server can do recursive queries	www.albertovissio.org		AAAA (IPv6 Address)
1854	193.645789	129.173.67.123	129.173.22.38	128	0x5d65	DNS	72	Standard query 0x5d65 A alcopolis.ru	12	Message is a query		Standard query		alcopolis.ru		A (Host Address)
1855	193.659836	129.173.67.123	129.173.22.38	128	0x2eff	DNS	72	Standard query 0x2eff A alcopolis.ru	12	Message is a query		Standard query		alcopolis.ru		A (Host Address)
1856	193.812440	129.173.22.38	129.173.67.123	62	0x5d65	DNS	136	Standard query response 0x5d65 A alcopolis.ru A 188.138.10.227[Packet size limited during capture]	12	Message is a response	No error	Standard query	Server can do recursive queries	alcopolis.ru	3600	A (Host Address)
1857	193.812472	129.173.22.38	129.173.67.123	62	0x2eff	DNS	136	Standard query response 0x2eff A alcopolis.ru A 188.138.10.227[Packet size limited during capture]	12	Message is a response	No error	Standard query	Server can do recursive queries	alcopolis.ru	3600	A (Host Address)
1858	193.812908	129.173.67.123	129.173.22.38	128	0x4117	DNS	72	Standard query 0x4117 AAAA alcopolis.ru	12	Message is a query		Standard query		alcopolis.ru		AAAA (IPv6 Address)
1859	193.812914	129.173.67.123	129.173.22.38	128	0x5456	DNS	72	Standard query 0x5456 AAAA alcopolis.ru	12	Message is a query		Standard query		alcopolis.ru		AAAA (IPv6 Address)
1860	193.944213	129.173.22.38	129.173.67.123	62	0x4117	DNS	155	Standard query response 0x4117 AAAA alcopolis.ru SOA[Packet size limited during capture]	12	Message is a response	No error	Standard query	Server can do recursive queries	alcopolis.ru		AAAA (IPv6 Address)
1861	193.944232	129.173.22.38	129.173.67.123	62	0x5456	DNS	155	Standard query response 0x5456 AAAA alcopolis.ru SOA[Packet size limited during capture]	12	Message is a response	No error	Standard query	Server can do recursive queries	alcopolis.ru		AAAA (IPv6 Address)
1877	194.659551	129.173.67.123	129.173.22.38	128	0x16a7	DNS	77	Standard query 0x16a7 A aldenizturizm.com	17	Message is a query		Standard query		aldenizturizm.com		A (Host Address)
1878	194.674715	129.173.67.123	129.173.22.38	128	0xe613	DNS	77	Standard query 0xe613 A aldenizturizm.com	17	Message is a query		Standard query		aldenizturizm.com		A (Host Address)
1884	194.934961	129.173.22.38	129.173.67.123	62	0xe613	DNS	142	Standard query response 0xe613 A aldenizturizm.com A 212.68.34.140[Packet size limited during capture]	17	Message is a response	No error	Standard query	Server can do recursive queries	aldenizturizm.com	14400	A (Host Address)
1885	194.934989	129.173.22.38	129.173.67.123	62	0x16a7	DNS	142	Standard query response 0x16a7 A aldenizturizm.com A 212.68.34.140[Packet size limited during capture]	17	Message is a response	No error	Standard query	Server can do recursive queries	aldenizturizm.com	14400	A (Host Address)
1886	194.935447	129.173.67.123	129.173.22.38	128	0x9cf8	DNS	77	Standard query 0x9cf8 AAAA aldenizturizm.com	17	Message is a query		Standard query		aldenizturizm.com		AAAA (IPv6 Address)
1887	194.935448	129.173.67.123	129.173.22.38	128	0xbcbb	DNS	77	Standard query 0xbcbb AAAA aldenizturizm.com	17	Message is a query		Standard query		aldenizturizm.com		AAAA (IPv6 Address)
1890	195.099339	129.173.22.38	129.173.67.123	62	0x9cf8	DNS	135	Standard query response 0x9cf8 AAAA aldenizturizm.com SOA[Packet size limited during capture]	17	Message is a response	No error	Standard query	Server can do recursive queries	aldenizturizm.com		AAAA (IPv6 Address)
1891	195.099355	129.173.22.38	129.173.67.123	62	0xbcbb	DNS	135	Standard query response 0xbcbb AAAA aldenizturizm.com SOA[Packet size limited during capture]	17	Message is a response	No error	Standard query	Server can do recursive queries	aldenizturizm.com		AAAA (IPv6 Address)
1913	195.926904	129.173.67.123	129.173.22.38	128	0x7fc5	DNS	75	Standard query 0x7fc5 A alertpay.net.au	15	Message is a query		Standard query		alertpay.net.au		A (Host Address)
1914	195.940358	129.173.67.123	129.173.22.38	128	0xb1eb	DNS	75	Standard query 0xb1eb A alertpay.net.au	15	Message is a query		Standard query		alertpay.net.au		A (Host Address)
1917	196.100524	129.173.22.38	129.173.67.123	62	0xb1eb	DNS	141	Standard query response 0xb1eb A alertpay.net.au A 203.170.85.242[Packet size limited during capture]	15	Message is a response	No error	Standard query	Server can do recursive queries	alertpay.net.au	60	A (Host Address)
1918	196.100548	129.173.22.38	129.173.67.123	62	0x7fc5	DNS	141	Standard query response 0x7fc5 A alertpay.net.au A 203.170.85.242[Packet size limited during capture]	15	Message is a response	No error	Standard query	Server can do recursive queries	alertpay.net.au	60	A (Host Address)
1919	196.100969	129.173.67.123	129.173.22.38	128	0x6edf	DNS	75	Standard query 0x6edf AAAA alertpay.net.au	15	Message is a query		Standard query		alertpay.net.au		AAAA (IPv6 Address)
1920	196.100971	129.173.67.123	129.173.22.38	128	0x7f3b	DNS	75	Standard query 0x7f3b AAAA alertpay.net.au	15	Message is a query		Standard query		alertpay.net.au		AAAA (IPv6 Address)
1921	196.206649	129.173.22.38	129.173.67.123	62	0x7f3b	DNS	144	Standard query response 0x7f3b AAAA alertpay.net.au SOA[Packet size limited during capture]	15	Message is a response	No error	Standard query	Server can do recursive queries	alertpay.net.au		AAAA (IPv6 Address)
1922	196.206666	129.173.22.38	129.173.67.123	62	0x6edf	DNS	144	Standard query response 0x6edf AAAA alertpay.net.au SOA[Packet size limited during capture]	15	Message is a response	No error	Standard query	Server can do recursive queries	alertpay.net.au		AAAA (IPv6 Address)
1940	196.937690	129.173.67.123	129.173.22.38	128	0xf08d	DNS	71	Standard query 0xf08d A alfazaym.ru	11	Message is a query		Standard query		alfazaym.ru		A (Host Address)
1941	196.951664	129.173.67.123	129.173.22.38	128	0xc61b	DNS	71	Standard query 0xc61b A alfazaym.ru	11	Message is a query		Standard query		alfazaym.ru		A (Host Address)
1947	197.224068	129.173.22.38	129.173.67.123	62	0xf08d	DNS	132	Standard query response 0xf08d A alfazaym.ru A 77.222.61.177[Packet size limited during capture]	11	Message is a response	No error	Standard query	Server can do recursive queries	alfazaym.ru	600	A (Host Address)
1948	197.224093	129.173.22.38	129.173.67.123	62	0xc61b	DNS	132	Standard query response 0xc61b A alfazaym.ru A 77.222.61.177[Packet size limited during capture]	11	Message is a response	No error	Standard query	Server can do recursive queries	alfazaym.ru	600	A (Host Address)
1949	197.224533	129.173.67.123	129.173.22.38	128	0x6dc0	DNS	71	Standard query 0x6dc0 AAAA alfazaym.ru	11	Message is a query		Standard query		alfazaym.ru		AAAA (IPv6 Address)
1950	197.224535	129.173.67.123	129.173.22.38	128	0xddfe	DNS	71	Standard query 0xddfe AAAA alfazaym.ru	11	Message is a query		Standard query		alfazaym.ru		AAAA (IPv6 Address)
1951	197.380193	129.173.22.38	129.173.67.123	62	0x6dc0	DNS	130	Standard query response 0x6dc0 AAAA alfazaym.ru SOA[Packet size limited during capture]	11	Message is a response	No error	Standard query	Server can do recursive queries	alfazaym.ru		AAAA (IPv6 Address)
1952	197.380228	129.173.22.38	129.173.67.123	62	0xddfe	DNS	130	Standard query response 0xddfe AAAA alfazaym.ru SOA[Packet size limited during capture]	11	Message is a response	No error	Standard query	Server can do recursive queries	alfazaym.ru		AAAA (IPv6 Address)
1970	198.180762	129.173.67.123	129.173.22.38	128	0x853e	DNS	77	Standard query 0x853e A allfortune777.biz	17	Message is a query		Standard query		allfortune777.biz		A (Host Address)
1971	198.194270	129.173.67.123	129.173.22.38	128	0xff13	DNS	77	Standard query 0xff13 A allfortune777.biz	17	Message is a query		Standard query		allfortune777.biz		A (Host Address)
1972	198.260757	129.173.22.38	129.173.67.123	62	0x853e	DNS	175	Standard query response 0x853e A allfortune777.biz A 91.194.254.73[Packet size limited during capture]	17	Message is a response	No error	Standard query	Server can do recursive queries	allfortune777.biz	21600	A (Host Address)
1973	198.260793	129.173.22.38	129.173.67.123	62	0xff13	DNS	175	Standard query response 0xff13 A allfortune777.biz A 91.194.254.73[Packet size limited during capture]	17	Message is a response	No error	Standard query	Server can do recursive queries	allfortune777.biz	21600	A (Host Address)
1974	198.261225	129.173.67.123	129.173.22.38	128	0x851d	DNS	77	Standard query 0x851d AAAA allfortune777.biz	17	Message is a query		Standard query		allfortune777.biz		AAAA (IPv6 Address)
1975	198.261225	129.173.67.123	129.173.22.38	128	0x8fc2	DNS	77	Standard query 0x8fc2 AAAA allfortune777.biz	17	Message is a query		Standard query		allfortune777.biz		AAAA (IPv6 Address)
1980	198.375228	129.173.67.123	129.173.22.38	128	0x8fc2	DNS	77	Standard query 0x8fc2 AAAA allfortune777.biz	17	Message is a query		Standard query		allfortune777.biz		AAAA (IPv6 Address)
1981	198.394303	129.173.22.38	129.173.67.123	62	0x8fc2	DNS	148	Standard query response 0x8fc2 AAAA allfortune777.biz SOA[Packet size limited during capture]	17	Message is a response	No error	Standard query	Server can do recursive queries	allfortune777.biz		AAAA (IPv6 Address)
1982	198.394317	129.173.22.38	129.173.67.123	62	0x8fc2	DNS	148	Standard query response 0x8fc2 AAAA allfortune777.biz SOA[Packet size limited during capture]	17	Message is a response	No error	Standard query	Server can do recursive queries	allfortune777.biz		AAAA (IPv6 Address)
1983	198.394325	129.173.22.38	129.173.67.123	62	0x851d	DNS	148	Standard query response 0x851d AAAA allfortune777.biz SOA[Packet size limited during capture]	17	Message is a response	No error	Standard query	Server can do recursive queries	allfortune777.biz		AAAA (IPv6 Address)
1998	198.827912	129.173.67.123	129.173.22.38	128	0x374d	DNS	71	Standard query 0x374d A allmact.com	11	Message is a query		Standard query		allmact.com		A (Host Address)
1999	198.845454	129.173.67.123	129.173.22.38	128	0x762e	DNS	71	Standard query 0x762e A allmact.com	11	Message is a query		Standard query		allmact.com		A (Host Address)
2005	198.948553	129.173.22.38	129.173.67.123	62	0x374d	DNS	143	Standard query response 0x374d A allmact.com A 173.233.65.108[Packet size limited during capture]	11	Message is a response	No error	Standard query	Server can do recursive queries	allmact.com	14400	A (Host Address)
2006	198.948578	129.173.22.38	129.173.67.123	62	0x762e	DNS	143	Standard query response 0x762e A allmact.com A 173.233.65.108[Packet size limited during capture]	11	Message is a response	No error	Standard query	Server can do recursive queries	allmact.com	14400	A (Host Address)
2007	198.948999	129.173.67.123	129.173.22.38	128	0xc89f	DNS	71	Standard query 0xc89f AAAA allmact.com	11	Message is a query		Standard query		allmact.com		AAAA (IPv6 Address)
2008	198.949001	129.173.67.123	129.173.22.38	128	0xfecf	DNS	71	Standard query 0xfecf AAAA allmact.com	11	Message is a query		Standard query		allmact.com		AAAA (IPv6 Address)
2009	198.975953	129.173.22.38	129.173.67.123	62	0xc89f	DNS	156	Standard query response 0xc89f AAAA allmact.com SOA[Packet size limited during capture]	11	Message is a response	No error	Standard query	Server can do recursive queries	allmact.com		AAAA (IPv6 Address)
2010	198.975968	129.173.22.38	129.173.67.123	62	0xfecf	DNS	156	Standard query response 0xfecf AAAA allmact.com SOA[Packet size limited during capture]	11	Message is a response	No error	Standard query	Server can do recursive queries	allmact.com		AAAA (IPv6 Address)
2053	205.121184	129.173.67.123	129.173.22.38	128	0xb721	DNS	79	Standard query 0xb721 A altaimetalldekor.ru	19	Message is a query		Standard query		altaimetalldekor.ru		A (Host Address)
2054	205.134770	129.173.67.123	129.173.22.38	128	0xf2d6	DNS	79	Standard query 0xf2d6 A altaimetalldekor.ru	19	Message is a query		Standard query		altaimetalldekor.ru		A (Host Address)
2055	205.480402	129.173.22.38	129.173.67.123	62	0xb721	DNS	172	Standard query response 0xb721 A altaimetalldekor.ru A 77.222.61.177[Packet size limited during capture]	19	Message is a response	No error	Standard query	Server can do recursive queries	altaimetalldekor.ru	600	A (Host Address)
2056	205.480439	129.173.22.38	129.173.67.123	62	0xf2d6	DNS	172	Standard query response 0xf2d6 A altaimetalldekor.ru A 77.222.61.177[Packet size limited during capture]	19	Message is a response	No error	Standard query	Server can do recursive queries	altaimetalldekor.ru	600	A (Host Address)
2057	205.480917	129.173.67.123	129.173.22.38	128	0x2538	DNS	79	Standard query 0x2538 AAAA altaimetalldekor.ru	19	Message is a query		Standard query		altaimetalldekor.ru		AAAA (IPv6 Address)
2058	205.480918	129.173.67.123	129.173.22.38	128	0x4d17	DNS	79	Standard query 0x4d17 AAAA altaimetalldekor.ru	19	Message is a query		Standard query		altaimetalldekor.ru		AAAA (IPv6 Address)
2059	205.639226	129.173.22.38	129.173.67.123	62	0x2538	DNS	138	Standard query response 0x2538 AAAA altaimetalldekor.ru SOA[Packet size limited during capture]	19	Message is a response	No error	Standard query	Server can do recursive queries	altaimetalldekor.ru		AAAA (IPv6 Address)
2060	205.639243	129.173.22.38	129.173.67.123	62	0x4d17	DNS	138	Standard query response 0x4d17 AAAA altaimetalldekor.ru SOA[Packet size limited during capture]	19	Message is a response	No error	Standard query	Server can do recursive queries	altaimetalldekor.ru		AAAA (IPv6 Address)
2083	206.949834	129.173.67.123	129.173.22.38	128	0xbda7	DNS	73	Standard query 0xbda7 A ammitober.net	13	Message is a query		Standard query		ammitober.net		A (Host Address)
2084	206.963807	129.173.67.123	129.173.22.38	128	0x5efa	DNS	73	Standard query 0x5efa A ammitober.net	13	Message is a query		Standard query		ammitober.net		A (Host Address)
2089	207.101326	129.173.22.38	129.173.67.123	62	0xbda7	DNS	131	Standard query response 0xbda7 A ammitober.net SOA[Packet size limited during capture]	13	Message is a response	No error	Standard query	Server can do recursive queries	ammitober.net		A (Host Address)
2090	207.101349	129.173.22.38	129.173.67.123	62	0x5efa	DNS	131	Standard query response 0x5efa A ammitober.net SOA[Packet size limited during capture]	13	Message is a response	No error	Standard query	Server can do recursive queries	ammitober.net		A (Host Address)
2091	207.101741	129.173.67.123	129.173.22.38	128	0x6a45	DNS	73	Standard query 0x6a45 AAAA ammitober.net	13	Message is a query		Standard query		ammitober.net		AAAA (IPv6 Address)
2092	207.101754	129.173.67.123	129.173.22.38	128	0xee29	DNS	73	Standard query 0xee29 AAAA ammitober.net	13	Message is a query		Standard query		ammitober.net		AAAA (IPv6 Address)
2095	207.261296	129.173.22.38	129.173.67.123	62	0xee29	DNS	131	Standard query response 0xee29 AAAA ammitober.net SOA[Packet size limited during capture]	13	Message is a response	No error	Standard query	Server can do recursive queries	ammitober.net		AAAA (IPv6 Address)
2096	207.261312	129.173.22.38	129.173.67.123	62	0x6a45	DNS	131	Standard query response 0x6a45 AAAA ammitober.net SOA[Packet size limited during capture]	13	Message is a response	No error	Standard query	Server can do recursive queries	ammitober.net		AAAA (IPv6 Address)
2108	209.610032	129.173.67.123	129.173.22.38	128	0xb940	DNS	73	Standard query 0xb940 A ammitober.org	13	Message is a query		Standard query		ammitober.org		A (Host Address)
2109	209.623869	129.173.67.123	129.173.22.38	128	0x05c2	DNS	73	Standard query 0x05c2 A ammitober.org	13	Message is a query		Standard query		ammitober.org		A (Host Address)
2110	209.763473	129.173.22.38	129.173.67.123	62	0xb940	DNS	131	Standard query response 0xb940 A ammitober.org SOA[Packet size limited during capture]	13	Message is a response	No error	Standard query	Server can do recursive queries	ammitober.org		A (Host Address)
2111	209.763508	129.173.22.38	129.173.67.123	62	0x05c2	DNS	131	Standard query response 0x05c2 A ammitober.org SOA[Packet size limited during capture]	13	Message is a response	No error	Standard query	Server can do recursive queries	ammitober.org		A (Host Address)
2112	209.763927	129.173.67.123	129.173.22.38	128	0x1df5	DNS	73	Standard query 0x1df5 AAAA ammitober.org	13	Message is a query		Standard query		ammitober.org		AAAA (IPv6 Address)
2113	209.763930	129.173.67.123	129.173.22.38	128	0xde0b	DNS	73	Standard query 0xde0b AAAA ammitober.org	13	Message is a query		Standard query		ammitober.org		AAAA (IPv6 Address)
2114	209.868146	129.173.22.38	129.173.67.123	62	0xde0b	DNS	131	Standard query response 0xde0b AAAA ammitober.org SOA[Packet size limited during capture]	13	Message is a response	No error	Standard query	Server can do recursive queries	ammitober.org		AAAA (IPv6 Address)
2115	209.868164	129.173.22.38	129.173.67.123	62	0x1df5	DNS	131	Standard query response 0x1df5 AAAA ammitober.org SOA[Packet size limited during capture]	13	Message is a response	No error	Standard query	Server can do recursive queries	ammitober.org		AAAA (IPv6 Address)
2133	212.214619	129.173.67.123	129.173.22.38	128	0x538f	DNS	82	Standard query 0x538f A angelescitypattaya.com	22	Message is a query		Standard query		angelescitypattaya.com		A (Host Address)
2134	212.228069	129.173.67.123	129.173.22.38	128	0xf580	DNS	82	Standard query 0xf580 A angelescitypattaya.com	22	Message is a query		Standard query		angelescitypattaya.com		A (Host Address)
2135	212.466191	129.173.22.38	129.173.67.123	62	0x538f	DNS	227	Standard query response 0x538f A angelescitypattaya.com A[Packet size limited during capture]	22	Message is a response	No error	Standard query	Server can do recursive queries	angelescitypattaya.com		A (Host Address)
2136	212.466226	129.173.22.38	129.173.67.123	62	0xf580	DNS	227	Standard query response 0xf580 A angelescitypattaya.com A[Packet size limited during capture]	22	Message is a response	No error	Standard query	Server can do recursive queries	angelescitypattaya.com		A (Host Address)
2137	212.466694	129.173.67.123	129.173.22.38	128	0x58bf	DNS	82	Standard query 0x58bf AAAA angelescitypattaya.com	22	Message is a query		Standard query		angelescitypattaya.com		AAAA (IPv6 Address)
2138	212.466694	129.173.67.123	129.173.22.38	128	0x21a6	DNS	82	Standard query 0x21a6 AAAA angelescitypattaya.com	22	Message is a query		Standard query		angelescitypattaya.com		AAAA (IPv6 Address)
2139	212.568258	129.173.22.38	129.173.67.123	62	0x21a6	DNS	160	Standard query response 0x21a6 AAAA angelescitypattaya.com SOA[Packet size limited during capture]	22	Message is a response	No error	Standard query	Server can do recursive queries	angelescitypattaya.com		AAAA (IPv6 Address)
2140	212.568273	129.173.22.38	129.173.67.123	62	0x58bf	DNS	160	Standard query response 0x58bf AAAA angelescitypattaya.com SOA[Packet size limited during capture]	22	Message is a response	No error	Standard query	Server can do recursive queries	angelescitypattaya.com		AAAA (IPv6 Address)
2155	212.846118	129.173.67.123	129.173.22.38	128	0x4a96	DNS	102	Standard query 0x4a96[Packet size limited during capture]		Message is a query		Standard query
2156	212.859998	129.173.67.123	129.173.22.38	128	0x701d	DNS	102	Standard query 0x701d[Packet size limited during capture]		Message is a query		Standard query
2161	212.932051	129.173.22.38	129.173.67.123	62	0x4a96	DNS	164	Standard query response 0x4a96 No such name[Packet size limited during capture]		Message is a response	No such name	Standard query	Server can do recursive queries
2162	212.932075	129.173.22.38	129.173.67.123	62	0x701d	DNS	164	Standard query response 0x701d No such name[Packet size limited during capture]		Message is a response	No such name	Standard query	Server can do recursive queries
2164	212.998329	129.173.67.123	129.173.22.38	128	0x0412	DNS	69	Standard query 0x0412 A anydog.pl	9	Message is a query		Standard query		anydog.pl		A (Host Address)
2165	213.011514	129.173.67.123	129.173.22.38	128	0x553d	DNS	69	Standard query 0x553d A anydog.pl	9	Message is a query		Standard query		anydog.pl		A (Host Address)
2171	214.005675	129.173.67.123	129.173.5.100	128	0x0412	DNS	69	Standard query 0x0412 A anydog.pl	9	Message is a query		Standard query		anydog.pl		A (Host Address)
2172	214.005750	129.173.67.123	129.173.22.37	128	0x0412	DNS	69	Standard query 0x0412 A anydog.pl	9	Message is a query		Standard query		anydog.pl		A (Host Address)
2173	214.021242	129.173.67.123	129.173.5.100	128	0x553d	DNS	69	Standard query 0x553d A anydog.pl	9	Message is a query		Standard query		anydog.pl		A (Host Address)
2174	214.021293	129.173.67.123	129.173.22.37	128	0x553d	DNS	69	Standard query 0x553d A anydog.pl	9	Message is a query		Standard query		anydog.pl		A (Host Address)
2181	215.019564	129.173.67.123	129.173.22.38	128	0x0412	DNS	69	Standard query 0x0412 A anydog.pl	9	Message is a query		Standard query		anydog.pl		A (Host Address)
2182	215.019592	129.173.67.123	129.173.5.100	128	0x0412	DNS	69	Standard query 0x0412 A anydog.pl	9	Message is a query		Standard query		anydog.pl		A (Host Address)
2183	215.035139	129.173.67.123	129.173.22.38	128	0x553d	DNS	69	Standard query 0x553d A anydog.pl	9	Message is a query		Standard query		anydog.pl		A (Host Address)
2184	215.035168	129.173.67.123	129.173.5.100	128	0x553d	DNS	69	Standard query 0x553d A anydog.pl	9	Message is a query		Standard query		anydog.pl		A (Host Address)
2189	217.031845	129.173.67.123	129.173.22.37	128	0x0412	DNS	69	Standard query 0x0412 A anydog.pl	9	Message is a query		Standard query		anydog.pl		A (Host Address)
2190	217.031874	129.173.67.123	129.173.22.38	128	0x0412	DNS	69	Standard query 0x0412 A anydog.pl	9	Message is a query		Standard query		anydog.pl		A (Host Address)
2191	217.031997	129.173.67.123	129.173.5.100	128	0x0412	DNS	69	Standard query 0x0412 A anydog.pl	9	Message is a query		Standard query		anydog.pl		A (Host Address)
2192	217.047444	129.173.67.123	129.173.22.37	128	0x553d	DNS	69	Standard query 0x553d A anydog.pl	9	Message is a query		Standard query		anydog.pl		A (Host Address)
2193	217.047471	129.173.67.123	129.173.22.38	128	0x553d	DNS	69	Standard query 0x553d A anydog.pl	9	Message is a query		Standard query		anydog.pl		A (Host Address)
2194	217.047567	129.173.67.123	129.173.5.100	128	0x553d	DNS	69	Standard query 0x553d A anydog.pl	9	Message is a query		Standard query		anydog.pl		A (Host Address)
2213	221.040850	129.173.67.123	129.173.22.37	128	0x0412	DNS	69	Standard query 0x0412 A anydog.pl	9	Message is a query		Standard query		anydog.pl		A (Host Address)
2214	221.040882	129.173.67.123	129.173.22.38	128	0x0412	DNS	69	Standard query 0x0412 A anydog.pl	9	Message is a query		Standard query		anydog.pl		A (Host Address)
2215	221.040898	129.173.67.123	129.173.5.100	128	0x0412	DNS	69	Standard query 0x0412 A anydog.pl	9	Message is a query		Standard query		anydog.pl		A (Host Address)
2216	221.056414	129.173.67.123	129.173.22.37	128	0x553d	DNS	69	Standard query 0x553d A anydog.pl	9	Message is a query		Standard query		anydog.pl		A (Host Address)
2217	221.056441	129.173.67.123	129.173.22.38	128	0x553d	DNS	69	Standard query 0x553d A anydog.pl	9	Message is a query		Standard query		anydog.pl		A (Host Address)
2218	221.056461	129.173.67.123	129.173.5.100	128	0x553d	DNS	69	Standard query 0x553d A anydog.pl	9	Message is a query		Standard query		anydog.pl		A (Host Address)
2252	227.424015	129.173.67.123	129.173.22.38	128	0x2354	DNS	77	Standard query 0x2354 A apelsingreper.com	17	Message is a query		Standard query		apelsingreper.com		A (Host Address)
2253	227.437604	129.173.67.123	129.173.22.38	128	0x438a	DNS	77	Standard query 0x438a A apelsingreper.com	17	Message is a query		Standard query		apelsingreper.com		A (Host Address)
2254	227.573074	129.173.22.38	129.173.67.123	62	0x438a	DNS	222	Standard query response 0x438a A apelsingreper.com A 199.2.137.201[Packet size limited during capture]	17	Message is a response	No error	Standard query	Server can do recursive queries	apelsingreper.com	172800	A (Host Address)
2255	227.573110	129.173.22.38	129.173.67.123	62	0x2354	DNS	222	Standard query response 0x2354 A apelsingreper.com A 199.2.137.201[Packet size limited during capture]	17	Message is a response	No error	Standard query	Server can do recursive queries	apelsingreper.com	172800	A (Host Address)
2256	227.573558	129.173.67.123	129.173.22.38	128	0xeeb5	DNS	77	Standard query 0xeeb5 AAAA apelsingreper.com	17	Message is a query		Standard query		apelsingreper.com		AAAA (IPv6 Address)
2257	227.573558	129.173.67.123	129.173.22.38	128	0x7c80	DNS	77	Standard query 0x7c80 AAAA apelsingreper.com	17	Message is a query		Standard query		apelsingreper.com		AAAA (IPv6 Address)
2258	227.673940	129.173.22.38	129.173.67.123	62	0xeeb5	DNS	155	Standard query response 0xeeb5 AAAA apelsingreper.com SOA[Packet size limited during capture]	17	Message is a response	No error	Standard query	Server can do recursive queries	apelsingreper.com		AAAA (IPv6 Address)
2259	227.673954	129.173.22.38	129.173.67.123	62	0x7c80	DNS	155	Standard query response 0x7c80 AAAA apelsingreper.com SOA[Packet size limited during capture]	17	Message is a response	No error	Standard query	Server can do recursive queries	apelsingreper.com		AAAA (IPv6 Address)
2274	227.971956	129.173.67.123	129.173.22.38	128	0x317f	DNS	75	Standard query 0x317f A app.mkspace.biz	15	Message is a query		Standard query		app.mkspace.biz		A (Host Address)
2279	227.989096	129.173.67.123	129.173.22.38	128	0xa3b4	DNS	75	Standard query 0xa3b4 A app.mkspace.biz	15	Message is a query		Standard query		app.mkspace.biz		A (Host Address)
2282	228.289118	129.173.22.38	129.173.67.123	62	0x317f	DNS	140	Standard query response 0x317f A app.mkspace.biz A 209.59.216.46[Packet size limited during capture]	15	Message is a response	No error	Standard query	Server can do recursive queries	app.mkspace.biz	3600	A (Host Address)
2283	228.289145	129.173.22.38	129.173.67.123	62	0xa3b4	DNS	140	Standard query response 0xa3b4 A app.mkspace.biz A 209.59.216.46[Packet size limited during capture]	15	Message is a response	No error	Standard query	Server can do recursive queries	app.mkspace.biz	3600	A (Host Address)
2284	228.289606	129.173.67.123	129.173.22.38	128	0xf7d5	DNS	75	Standard query 0xf7d5 AAAA app.mkspace.biz	15	Message is a query		Standard query		app.mkspace.biz		AAAA (IPv6 Address)
2285	228.289611	129.173.67.123	129.173.22.38	128	0xf5d6	DNS	75	Standard query 0xf5d6 AAAA app.mkspace.biz	15	Message is a query		Standard query		app.mkspace.biz		AAAA (IPv6 Address)
2286	228.376972	129.173.22.38	129.173.67.123	62	0xf7d5	DNS	135	Standard query response 0xf7d5 AAAA app.mkspace.biz SOA[Packet size limited during capture]	15	Message is a response	No error	Standard query	Server can do recursive queries	app.mkspace.biz		AAAA (IPv6 Address)
2287	228.376991	129.173.22.38	129.173.67.123	62	0xf5d6	DNS	135	Standard query response 0xf5d6 AAAA app.mkspace.biz SOA[Packet size limited during capture]	15	Message is a response	No error	Standard query	Server can do recursive queries	app.mkspace.biz		AAAA (IPv6 Address)
2306	228.486077	129.173.67.123	129.173.22.38	128	0xaf5c	DNS	76	Standard query 0xaf5c A app.upsbinmy.org	16	Message is a query		Standard query		app.upsbinmy.org		A (Host Address)
2307	228.500146	129.173.67.123	129.173.22.38	128	0xd181	DNS	76	Standard query 0xd181 A app.upsbinmy.org	16	Message is a query		Standard query		app.upsbinmy.org		A (Host Address)
2311	228.742812	129.173.22.38	129.173.67.123	62	0xaf5c	DNS	143	Standard query response 0xaf5c A app.upsbinmy.org A 24.126.145.5[Packet size limited during capture]	16	Message is a response	No error	Standard query	Server can do recursive queries	app.upsbinmy.org	3600	A (Host Address)
2312	228.742842	129.173.22.38	129.173.67.123	62	0xd181	DNS	143	Standard query response 0xd181 A app.upsbinmy.org A 24.126.145.5[Packet size limited during capture]	16	Message is a response	No error	Standard query	Server can do recursive queries	app.upsbinmy.org	3600	A (Host Address)
2313	228.743289	129.173.67.123	129.173.22.38	128	0x96d7	DNS	76	Standard query 0x96d7 AAAA app.upsbinmy.org	16	Message is a query		Standard query		app.upsbinmy.org		AAAA (IPv6 Address)
2314	228.743289	129.173.67.123	129.173.22.38	128	0xead1	DNS	76	Standard query 0xead1 AAAA app.upsbinmy.org	16	Message is a query		Standard query		app.upsbinmy.org		AAAA (IPv6 Address)
2315	228.971394	129.173.22.38	129.173.67.123	62	0x96d7	DNS	140	Standard query response 0x96d7 AAAA app.upsbinmy.org SOA[Packet size limited during capture]	16	Message is a response	No error	Standard query	Server can do recursive queries	app.upsbinmy.org		AAAA (IPv6 Address)
2316	228.971433	129.173.22.38	129.173.67.123	62	0xead1	DNS	140	Standard query response 0xead1 AAAA app.upsbinmy.org SOA[Packet size limited during capture]	16	Message is a response	No error	Standard query	Server can do recursive queries	app.upsbinmy.org		AAAA (IPv6 Address)
2336	229.192584	129.173.67.123	129.173.22.38	128	0x4b12	DNS	78	Standard query 0x4b12 A arhumaderas.com.ar	18	Message is a query		Standard query		arhumaderas.com.ar		A (Host Address)
2337	229.208430	129.173.67.123	129.173.22.38	128	0x573e	DNS	78	Standard query 0x573e A arhumaderas.com.ar	18	Message is a query		Standard query		arhumaderas.com.ar		A (Host Address)
2341	230.197610	129.173.67.123	129.173.5.100	128	0x4b12	DNS	78	Standard query 0x4b12 A arhumaderas.com.ar	18	Message is a query		Standard query		arhumaderas.com.ar		A (Host Address)
2342	230.197664	129.173.67.123	129.173.22.37	128	0x4b12	DNS	78	Standard query 0x4b12 A arhumaderas.com.ar	18	Message is a query		Standard query		arhumaderas.com.ar		A (Host Address)
2343	230.213185	129.173.67.123	129.173.5.100	128	0x573e	DNS	78	Standard query 0x573e A arhumaderas.com.ar	18	Message is a query		Standard query		arhumaderas.com.ar		A (Host Address)
2344	230.213237	129.173.67.123	129.173.22.37	128	0x573e	DNS	78	Standard query 0x573e A arhumaderas.com.ar	18	Message is a query		Standard query		arhumaderas.com.ar		A (Host Address)
2346	230.507459	129.173.5.100	129.173.67.123	62	0x4b12	DNS	78	Standard query response 0x4b12 Server failure A arhumaderas.com.ar	18	Message is a response	Server failure	Standard query	Server can do recursive queries	arhumaderas.com.ar		A (Host Address)
2347	230.507482	129.173.5.100	129.173.67.123	62	0x573e	DNS	78	Standard query response 0x573e Server failure A arhumaderas.com.ar	18	Message is a response	Server failure	Standard query	Server can do recursive queries	arhumaderas.com.ar		A (Host Address)
2350	231.211497	129.173.67.123	129.173.22.38	128	0x4b12	DNS	78	Standard query 0x4b12 A arhumaderas.com.ar	18	Message is a query		Standard query		arhumaderas.com.ar		A (Host Address)
2351	231.211525	129.173.67.123	129.173.22.37	128	0x4b12	DNS	78	Standard query 0x4b12 A arhumaderas.com.ar	18	Message is a query		Standard query		arhumaderas.com.ar		A (Host Address)
2352	231.227100	129.173.67.123	129.173.22.38	128	0x573e	DNS	78	Standard query 0x573e A arhumaderas.com.ar	18	Message is a query		Standard query		arhumaderas.com.ar		A (Host Address)
2353	231.227127	129.173.67.123	129.173.22.37	128	0x573e	DNS	78	Standard query 0x573e A arhumaderas.com.ar	18	Message is a query		Standard query		arhumaderas.com.ar		A (Host Address)
2363	233.223797	129.173.67.123	129.173.22.37	128	0x4b12	DNS	78	Standard query 0x4b12 A arhumaderas.com.ar	18	Message is a query		Standard query		arhumaderas.com.ar		A (Host Address)
2364	233.223824	129.173.67.123	129.173.22.38	128	0x4b12	DNS	78	Standard query 0x4b12 A arhumaderas.com.ar	18	Message is a query		Standard query		arhumaderas.com.ar		A (Host Address)
2365	233.239389	129.173.67.123	129.173.22.37	128	0x573e	DNS	78	Standard query 0x573e A arhumaderas.com.ar	18	Message is a query		Standard query		arhumaderas.com.ar		A (Host Address)
2366	233.239416	129.173.67.123	129.173.22.38	128	0x573e	DNS	78	Standard query 0x573e A arhumaderas.com.ar	18	Message is a query		Standard query		arhumaderas.com.ar		A (Host Address)
2380	237.232797	129.173.67.123	129.173.22.37	128	0x4b12	DNS	78	Standard query 0x4b12 A arhumaderas.com.ar	18	Message is a query		Standard query		arhumaderas.com.ar		A (Host Address)
2381	237.232830	129.173.67.123	129.173.22.38	128	0x4b12	DNS	78	Standard query 0x4b12 A arhumaderas.com.ar	18	Message is a query		Standard query		arhumaderas.com.ar		A (Host Address)
2382	237.248378	129.173.67.123	129.173.22.37	128	0x573e	DNS	78	Standard query 0x573e A arhumaderas.com.ar	18	Message is a query		Standard query		arhumaderas.com.ar		A (Host Address)
2383	237.248407	129.173.67.123	129.173.22.38	128	0x573e	DNS	78	Standard query 0x573e A arhumaderas.com.ar	18	Message is a query		Standard query		arhumaderas.com.ar		A (Host Address)
2384	237.639740	129.173.22.38	129.173.67.123	62	0x573e	DNS	78	Standard query response 0x573e Server failure A arhumaderas.com.ar	18	Message is a response	Server failure	Standard query	Server can do recursive queries	arhumaderas.com.ar		A (Host Address)
2385	237.639767	129.173.22.38	129.173.67.123	62	0x4b12	DNS	78	Standard query response 0x4b12 Server failure A arhumaderas.com.ar	18	Message is a response	Server failure	Standard query	Server can do recursive queries	arhumaderas.com.ar		A (Host Address)
2386	237.639779	129.173.22.38	129.173.67.123	62	0x573e	DNS	78	Standard query response 0x573e Server failure A arhumaderas.com.ar	18	Message is a response	Server failure	Standard query	Server can do recursive queries	arhumaderas.com.ar		A (Host Address)
2387	237.639787	129.173.22.38	129.173.67.123	62	0x4b12	DNS	78	Standard query response 0x4b12 Server failure A arhumaderas.com.ar	18	Message is a response	Server failure	Standard query	Server can do recursive queries	arhumaderas.com.ar		A (Host Address)
2388	237.639794	129.173.22.38	129.173.67.123	62	0x4b12	DNS	78	Standard query response 0x4b12 Server failure A arhumaderas.com.ar	18	Message is a response	Server failure	Standard query	Server can do recursive queries	arhumaderas.com.ar		A (Host Address)
2389	237.639801	129.173.22.38	129.173.67.123	62	0x573e	DNS	78	Standard query response 0x573e Server failure A arhumaderas.com.ar	18	Message is a response	Server failure	Standard query	Server can do recursive queries	arhumaderas.com.ar		A (Host Address)
2390	237.639806	129.173.22.38	129.173.67.123	62	0x573e	DNS	78	Standard query response 0x573e Server failure A arhumaderas.com.ar	18	Message is a response	Server failure	Standard query	Server can do recursive queries	arhumaderas.com.ar		A (Host Address)
2391	237.639850	129.173.22.38	129.173.67.123	62	0x4b12	DNS	78	Standard query response 0x4b12 Server failure A arhumaderas.com.ar	18	Message is a response	Server failure	Standard query	Server can do recursive queries	arhumaderas.com.ar		A (Host Address)
2392	237.642419	129.173.22.37	129.173.67.123	62	0x573e	DNS	78	Standard query response 0x573e Server failure A arhumaderas.com.ar	18	Message is a response	Server failure	Standard query	Server can do recursive queries	arhumaderas.com.ar		A (Host Address)
2393	237.642456	129.173.22.37	129.173.67.123	62	0x4b12	DNS	78	Standard query response 0x4b12 Server failure A arhumaderas.com.ar	18	Message is a response	Server failure	Standard query	Server can do recursive queries	arhumaderas.com.ar		A (Host Address)
2394	237.642471	129.173.22.37	129.173.67.123	62	0x4b12	DNS	78	Standard query response 0x4b12 Server failure A arhumaderas.com.ar	18	Message is a response	Server failure	Standard query	Server can do recursive queries	arhumaderas.com.ar		A (Host Address)
2395	237.642482	129.173.22.37	129.173.67.123	62	0x573e	DNS	78	Standard query response 0x573e Server failure A arhumaderas.com.ar	18	Message is a response	Server failure	Standard query	Server can do recursive queries	arhumaderas.com.ar		A (Host Address)
2396	237.642491	129.173.22.37	129.173.67.123	62	0x4b12	DNS	78	Standard query response 0x4b12 Server failure A arhumaderas.com.ar	18	Message is a response	Server failure	Standard query	Server can do recursive queries	arhumaderas.com.ar		A (Host Address)
2397	237.642499	129.173.22.37	129.173.67.123	62	0x573e	DNS	78	Standard query response 0x573e Server failure A arhumaderas.com.ar	18	Message is a response	Server failure	Standard query	Server can do recursive queries	arhumaderas.com.ar		A (Host Address)
2398	237.642506	129.173.22.37	129.173.67.123	62	0x4b12	DNS	78	Standard query response 0x4b12 Server failure A arhumaderas.com.ar	18	Message is a response	Server failure	Standard query	Server can do recursive queries	arhumaderas.com.ar		A (Host Address)
2399	237.642514	129.173.22.37	129.173.67.123	62	0x573e	DNS	78	Standard query response 0x573e Server failure A arhumaderas.com.ar	18	Message is a response	Server failure	Standard query	Server can do recursive queries	arhumaderas.com.ar		A (Host Address)
2401	237.718376	129.173.67.123	129.173.22.38	128	0x738b	DNS	76	Standard query 0x738b A armanpazhouh.com	16	Message is a query		Standard query		armanpazhouh.com		A (Host Address)
2402	237.731857	129.173.67.123	129.173.22.38	128	0x53f4	DNS	76	Standard query 0x53f4 A armanpazhouh.com	16	Message is a query		Standard query		armanpazhouh.com		A (Host Address)
2405	238.266311	129.173.22.38	129.173.67.123	62	0x738b	DNS	151	Standard query response 0x738b A armanpazhouh.com A 46.4.210.134[Packet size limited during capture]	16	Message is a response	No error	Standard query	Server can do recursive queries	armanpazhouh.com	14400	A (Host Address)
2406	238.266338	129.173.22.38	129.173.67.123	62	0x53f4	DNS	151	Standard query response 0x53f4 A armanpazhouh.com A 46.4.210.134[Packet size limited during capture]	16	Message is a response	No error	Standard query	Server can do recursive queries	armanpazhouh.com	14400	A (Host Address)
2407	238.266787	129.173.67.123	129.173.22.38	128	0x1668	DNS	76	Standard query 0x1668 AAAA armanpazhouh.com	16	Message is a query		Standard query		armanpazhouh.com		AAAA (IPv6 Address)
2408	238.266787	129.173.67.123	129.173.22.38	128	0x7857	DNS	76	Standard query 0x7857 AAAA armanpazhouh.com	16	Message is a query		Standard query		armanpazhouh.com		AAAA (IPv6 Address)
2409	238.402935	129.173.22.38	129.173.67.123	62	0x7857	DNS	142	Standard query response 0x7857 AAAA armanpazhouh.com SOA[Packet size limited during capture]	16	Message is a response	No error	Standard query	Server can do recursive queries	armanpazhouh.com		AAAA (IPv6 Address)
2410	238.402955	129.173.22.38	129.173.67.123	62	0x1668	DNS	142	Standard query response 0x1668 AAAA armanpazhouh.com SOA[Packet size limited during capture]	16	Message is a response	No error	Standard query	Server can do recursive queries	armanpazhouh.com		AAAA (IPv6 Address)
2425	238.748865	129.173.67.123	129.173.22.38	128	0xa027	DNS	76	Standard query 0xa027 A artdecorindo.com	16	Message is a query		Standard query		artdecorindo.com		A (Host Address)
2426	238.762910	129.173.67.123	129.173.22.38	128	0x41a6	DNS	76	Standard query 0x41a6 A artdecorindo.com	16	Message is a query		Standard query		artdecorindo.com		A (Host Address)
2432	239.013869	129.173.22.38	129.173.67.123	62	0x41a6	DNS	141	Standard query response 0x41a6 A artdecorindo.com A 198.105.221.102[Packet size limited during capture]	16	Message is a response	No error	Standard query	Server can do recursive queries	artdecorindo.com	300	A (Host Address)
2433	239.013898	129.173.22.38	129.173.67.123	62	0xa027	DNS	141	Standard query response 0xa027 A artdecorindo.com A 198.105.221.102[Packet size limited during capture]	16	Message is a response	No error	Standard query	Server can do recursive queries	artdecorindo.com	300	A (Host Address)
2434	239.014354	129.173.67.123	129.173.22.38	128	0xbd98	DNS	76	Standard query 0xbd98 AAAA artdecorindo.com	16	Message is a query		Standard query		artdecorindo.com		AAAA (IPv6 Address)
2435	239.014355	129.173.67.123	129.173.22.38	128	0x428d	DNS	76	Standard query 0x428d AAAA artdecorindo.com	16	Message is a query		Standard query		artdecorindo.com		AAAA (IPv6 Address)
2436	239.094231	129.173.22.38	129.173.67.123	62	0x428d	DNS	143	Standard query response 0x428d AAAA artdecorindo.com SOA[Packet size limited during capture]	16	Message is a response	No error	Standard query	Server can do recursive queries	artdecorindo.com		AAAA (IPv6 Address)
2437	239.094246	129.173.22.38	129.173.67.123	62	0xbd98	DNS	143	Standard query response 0xbd98 AAAA artdecorindo.com SOA[Packet size limited during capture]	16	Message is a response	No error	Standard query	Server can do recursive queries	artdecorindo.com		AAAA (IPv6 Address)
2450	240.020307	129.173.67.123	129.173.22.38	128	0xdb15	DNS	80	Standard query 0xdb15 A www.artdecorindo.com	20	Message is a query		Standard query		www.artdecorindo.com		A (Host Address)
2453	240.126216	129.173.22.38	129.173.67.123	62	0xdb15	DNS	191	Standard query response 0xdb15 A www.artdecorindo.com CNAME artdecorindo.com[Packet size limited during capture]	20	Message is a response	No error	Standard query	Server can do recursive queries	www.artdecorindo.com	300	A (Host Address)
2454	240.126481	129.173.67.123	129.173.22.38	128	0x23b5	DNS	80	Standard query 0x23b5 AAAA www.artdecorindo.com	20	Message is a query		Standard query		www.artdecorindo.com		AAAA (IPv6 Address)
2455	240.127361	129.173.22.38	129.173.67.123	62	0x23b5	DNS	161	Standard query response 0x23b5 AAAA www.artdecorindo.com CNAME artdecorindo.com[Packet size limited during capture]	20	Message is a response	No error	Standard query	Server can do recursive queries	www.artdecorindo.com	300	AAAA (IPv6 Address)
2486	242.999786	129.173.22.38	129.173.67.123	62	0x553d	DNS	69	Standard query response 0x553d Server failure A anydog.pl	9	Message is a response	Server failure	Standard query	Server can do recursive queries	anydog.pl		A (Host Address)
2487	242.999834	129.173.22.38	129.173.67.123	62	0x0412	DNS	69	Standard query response 0x0412 Server failure A anydog.pl	9	Message is a response	Server failure	Standard query	Server can do recursive queries	anydog.pl		A (Host Address)
2488	242.999848	129.173.22.38	129.173.67.123	62	0x553d	DNS	69	Standard query response 0x553d Server failure A anydog.pl	9	Message is a response	Server failure	Standard query	Server can do recursive queries	anydog.pl		A (Host Address)
2489	242.999858	129.173.22.38	129.173.67.123	62	0x0412	DNS	69	Standard query response 0x0412 Server failure A anydog.pl	9	Message is a response	Server failure	Standard query	Server can do recursive queries	anydog.pl		A (Host Address)
2490	242.999866	129.173.22.38	129.173.67.123	62	0x0412	DNS	69	Standard query response 0x0412 Server failure A anydog.pl	9	Message is a response	Server failure	Standard query	Server can do recursive queries	anydog.pl		A (Host Address)
2491	242.999873	129.173.22.38	129.173.67.123	62	0x553d	DNS	69	Standard query response 0x553d Server failure A anydog.pl	9	Message is a response	Server failure	Standard query	Server can do recursive queries	anydog.pl		A (Host Address)
2492	242.999881	129.173.22.38	129.173.67.123	62	0x0412	DNS	69	Standard query response 0x0412 Server failure A anydog.pl	9	Message is a response	Server failure	Standard query	Server can do recursive queries	anydog.pl		A (Host Address)
2493	242.999889	129.173.22.38	129.173.67.123	62	0x553d	DNS	69	Standard query response 0x553d Server failure A anydog.pl	9	Message is a response	Server failure	Standard query	Server can do recursive queries	anydog.pl		A (Host Address)
2506	243.965945	129.173.67.123	129.173.22.38	128	0x4a11	DNS	72	Standard query 0x4a11 A asca-iran.ir	12	Message is a query		Standard query		asca-iran.ir		A (Host Address)
2507	243.982789	129.173.67.123	129.173.22.38	128	0x17bc	DNS	72	Standard query 0x17bc A asca-iran.ir	12	Message is a query		Standard query		asca-iran.ir		A (Host Address)
2508	244.006622	129.173.22.37	129.173.67.123	62	0x553d	DNS	69	Standard query response 0x553d Server failure A anydog.pl	9	Message is a response	Server failure	Standard query	Server can do recursive queries	anydog.pl		A (Host Address)
2509	244.006684	129.173.22.37	129.173.67.123	62	0x553d	DNS	69	Standard query response 0x553d Server failure A anydog.pl	9	Message is a response	Server failure	Standard query	Server can do recursive queries	anydog.pl		A (Host Address)
2510	244.006703	129.173.22.37	129.173.67.123	62	0x0412	DNS	69	Standard query response 0x0412 Server failure A anydog.pl	9	Message is a response	Server failure	Standard query	Server can do recursive queries	anydog.pl		A (Host Address)
2511	244.006707	129.173.22.37	129.173.67.123	62	0x553d	DNS	69	Standard query response 0x553d Server failure A anydog.pl	9	Message is a response	Server failure	Standard query	Server can do recursive queries	anydog.pl		A (Host Address)
2512	244.006711	129.173.22.37	129.173.67.123	62	0x0412	DNS	69	Standard query response 0x0412 Server failure A anydog.pl	9	Message is a response	Server failure	Standard query	Server can do recursive queries	anydog.pl		A (Host Address)
2513	244.006714	129.173.22.37	129.173.67.123	62	0x0412	DNS	69	Standard query response 0x0412 Server failure A anydog.pl	9	Message is a response	Server failure	Standard query	Server can do recursive queries	anydog.pl		A (Host Address)
2514	244.017641	129.173.5.100	129.173.67.123	62	0x0412	DNS	69	Standard query response 0x0412 Server failure A anydog.pl	9	Message is a response	Server failure	Standard query	Server can do recursive queries	anydog.pl		A (Host Address)
2515	244.017667	129.173.5.100	129.173.67.123	62	0x553d	DNS	69	Standard query response 0x553d Server failure A anydog.pl	9	Message is a response	Server failure	Standard query	Server can do recursive queries	anydog.pl		A (Host Address)
2516	244.017681	129.173.5.100	129.173.67.123	62	0x0412	DNS	69	Standard query response 0x0412 Server failure A anydog.pl	9	Message is a response	Server failure	Standard query	Server can do recursive queries	anydog.pl		A (Host Address)
2517	244.017693	129.173.5.100	129.173.67.123	62	0x553d	DNS	69	Standard query response 0x553d Server failure A anydog.pl	9	Message is a response	Server failure	Standard query	Server can do recursive queries	anydog.pl		A (Host Address)
2518	244.017706	129.173.5.100	129.173.67.123	62	0x0412	DNS	69	Standard query response 0x0412 Server failure A anydog.pl	9	Message is a response	Server failure	Standard query	Server can do recursive queries	anydog.pl		A (Host Address)
2519	244.017715	129.173.5.100	129.173.67.123	62	0x553d	DNS	69	Standard query response 0x553d Server failure A anydog.pl	9	Message is a response	Server failure	Standard query	Server can do recursive queries	anydog.pl		A (Host Address)
2520	244.018073	129.173.5.100	129.173.67.123	62	0x0412	DNS	69	Standard query response 0x0412 Server failure A anydog.pl	9	Message is a response	Server failure	Standard query	Server can do recursive queries	anydog.pl		A (Host Address)
2521	244.018089	129.173.5.100	129.173.67.123	62	0x553d	DNS	69	Standard query response 0x553d Server failure A anydog.pl	9	Message is a response	Server failure	Standard query	Server can do recursive queries	anydog.pl		A (Host Address)
2523	244.390123	129.173.22.38	129.173.67.123	62	0x17bc	DNS	138	Standard query response 0x17bc A asca-iran.ir A 184.107.253.106[Packet size limited during capture]	12	Message is a response	No error	Standard query	Server can do recursive queries	asca-iran.ir	14400	A (Host Address)
2524	244.390149	129.173.22.38	129.173.67.123	62	0x4a11	DNS	138	Standard query response 0x4a11 A asca-iran.ir A 184.107.253.106[Packet size limited during capture]	12	Message is a response	No error	Standard query	Server can do recursive queries	asca-iran.ir	14400	A (Host Address)
2525	244.390582	129.173.67.123	129.173.22.38	128	0x5316	DNS	72	Standard query 0x5316 AAAA asca-iran.ir	12	Message is a query		Standard query		asca-iran.ir		AAAA (IPv6 Address)
2526	244.390583	129.173.67.123	129.173.22.38	128	0x27c2	DNS	72	Standard query 0x27c2 AAAA asca-iran.ir	12	Message is a query		Standard query		asca-iran.ir		AAAA (IPv6 Address)
2527	244.428762	129.173.22.38	129.173.67.123	62	0x27c2	DNS	144	Standard query response 0x27c2 AAAA asca-iran.ir SOA[Packet size limited during capture]	12	Message is a response	No error	Standard query	Server can do recursive queries	asca-iran.ir		AAAA (IPv6 Address)
2528	244.428776	129.173.22.38	129.173.67.123	62	0x5316	DNS	144	Standard query response 0x5316 AAAA asca-iran.ir SOA[Packet size limited during capture]	12	Message is a response	No error	Standard query	Server can do recursive queries	asca-iran.ir		AAAA (IPv6 Address)
2572	244.678656	129.173.67.123	129.173.22.38	128	0xc7e7	DNS	77	Standard query 0xc7e7 A assumedwhacked.su	17	Message is a query		Standard query		assumedwhacked.su		A (Host Address)
2573	244.692164	129.173.67.123	129.173.22.38	128	0x699a	DNS	77	Standard query 0x699a A assumedwhacked.su	17	Message is a query		Standard query		assumedwhacked.su		A (Host Address)
2574	244.714371	129.173.22.38	129.173.67.123	62	0x699a	DNS	138	Standard query response 0x699a No such name A assumedwhacked.su SOA[Packet size limited during capture]	17	Message is a response	No such name	Standard query	Server can do recursive queries	assumedwhacked.su		A (Host Address)
2575	244.714407	129.173.22.38	129.173.67.123	62	0xc7e7	DNS	138	Standard query response 0xc7e7 No such name A assumedwhacked.su SOA[Packet size limited during capture]	17	Message is a response	No such name	Standard query	Server can do recursive queries	assumedwhacked.su		A (Host Address)
2576	244.762016	129.173.67.123	129.173.22.38	128	0x4007	DNS	74	Standard query 0x4007 A au1-config.net	14	Message is a query		Standard query		au1-config.net		A (Host Address)
2577	244.775736	129.173.67.123	129.173.22.38	128	0xbd28	DNS	74	Standard query 0xbd28 A au1-config.net	14	Message is a query		Standard query		au1-config.net		A (Host Address)
2578	244.909578	129.173.22.38	129.173.67.123	62	0x4007	DNS	216	Standard query response 0x4007 A au1-config.net A 199.2.137.201[Packet size limited during capture]	14	Message is a response	No error	Standard query	Server can do recursive queries	au1-config.net	172800	A (Host Address)
2579	244.909612	129.173.22.38	129.173.67.123	62	0xbd28	DNS	216	Standard query response 0xbd28 A au1-config.net A 199.2.137.201[Packet size limited during capture]	14	Message is a response	No error	Standard query	Server can do recursive queries	au1-config.net	172800	A (Host Address)
2580	244.910058	129.173.67.123	129.173.22.38	128	0x3327	DNS	74	Standard query 0x3327 AAAA au1-config.net	14	Message is a query		Standard query		au1-config.net		AAAA (IPv6 Address)
2581	244.910066	129.173.67.123	129.173.22.38	128	0xc1b4	DNS	74	Standard query 0xc1b4 AAAA au1-config.net	14	Message is a query		Standard query		au1-config.net		AAAA (IPv6 Address)
2582	245.010462	129.173.22.38	129.173.67.123	62	0x3327	DNS	149	Standard query response 0x3327 AAAA au1-config.net SOA[Packet size limited during capture]	14	Message is a response	No error	Standard query	Server can do recursive queries	au1-config.net		AAAA (IPv6 Address)
2583	245.010502	129.173.22.38	129.173.67.123	62	0xc1b4	DNS	149	Standard query response 0xc1b4 AAAA au1-config.net SOA[Packet size limited during capture]	14	Message is a response	No error	Standard query	Server can do recursive queries	au1-config.net		AAAA (IPv6 Address)
2599	245.282304	129.173.67.123	129.173.22.38	128	0xc6a3	DNS	72	Standard query 0xc6a3 A au1-gate.net	12	Message is a query		Standard query		au1-gate.net		A (Host Address)
2600	245.295695	129.173.67.123	129.173.22.38	128	0xba53	DNS	72	Standard query 0xba53 A au1-gate.net	12	Message is a query		Standard query		au1-gate.net		A (Host Address)
2607	246.295978	129.173.67.123	129.173.5.100	128	0xba53	DNS	72	Standard query 0xba53 A au1-gate.net	12	Message is a query		Standard query		au1-gate.net		A (Host Address)
2608	246.295978	129.173.67.123	129.173.5.100	128	0xc6a3	DNS	72	Standard query 0xc6a3 A au1-gate.net	12	Message is a query		Standard query		au1-gate.net		A (Host Address)
2609	246.296035	129.173.67.123	129.173.22.37	128	0xba53	DNS	72	Standard query 0xba53 A au1-gate.net	12	Message is a query		Standard query		au1-gate.net		A (Host Address)
2610	246.296037	129.173.67.123	129.173.22.37	128	0xc6a3	DNS	72	Standard query 0xc6a3 A au1-gate.net	12	Message is a query		Standard query		au1-gate.net		A (Host Address)
2611	246.440575	129.173.5.100	129.173.67.123	62	0xba53	DNS	214	Standard query response 0xba53 A au1-gate.net A 199.2.137.201[Packet size limited during capture]	12	Message is a response	No error	Standard query	Server can do recursive queries	au1-gate.net	172800	A (Host Address)
2612	246.440604	129.173.5.100	129.173.67.123	62	0xc6a3	DNS	214	Standard query response 0xc6a3 A au1-gate.net A 199.2.137.201[Packet size limited during capture]	12	Message is a response	No error	Standard query	Server can do recursive queries	au1-gate.net	172800	A (Host Address)
2613	246.441036	129.173.67.123	129.173.5.100	128	0xbeaa	DNS	72	Standard query 0xbeaa AAAA au1-gate.net	12	Message is a query		Standard query		au1-gate.net		AAAA (IPv6 Address)
2614	246.441038	129.173.67.123	129.173.5.100	128	0xd659	DNS	72	Standard query 0xd659 AAAA au1-gate.net	12	Message is a query		Standard query		au1-gate.net		AAAA (IPv6 Address)
2615	246.441395	129.173.22.37	129.173.67.123	62	0xc6a3	DNS	214	Standard query response 0xc6a3 A au1-gate.net A 199.2.137.201[Packet size limited during capture]	12	Message is a response	No error	Standard query	Server can do recursive queries	au1-gate.net	172800	A (Host Address)
2616	246.441447	129.173.22.37	129.173.67.123	62	0xba53	DNS	214	Standard query response 0xba53 A au1-gate.net A 199.2.137.201[Packet size limited during capture]	12	Message is a response	No error	Standard query	Server can do recursive queries	au1-gate.net	172800	A (Host Address)
2617	246.543193	129.173.5.100	129.173.67.123	62	0xbeaa	DNS	147	Standard query response 0xbeaa AAAA au1-gate.net SOA[Packet size limited during capture]	12	Message is a response	No error	Standard query	Server can do recursive queries	au1-gate.net		AAAA (IPv6 Address)
2618	246.543208	129.173.5.100	129.173.67.123	62	0xd659	DNS	147	Standard query response 0xd659 AAAA au1-gate.net SOA[Packet size limited during capture]	12	Message is a response	No error	Standard query	Server can do recursive queries	au1-gate.net		AAAA (IPv6 Address)
2633	246.820127	129.173.67.123	129.173.5.100	128	0x6c4c	DNS	72	Standard query 0x6c4c A au2-gate.com	12	Message is a query		Standard query		au2-gate.com		A (Host Address)
2634	246.834334	129.173.67.123	129.173.5.100	128	0xa87a	DNS	72	Standard query 0xa87a A au2-gate.com	12	Message is a query		Standard query		au2-gate.com		A (Host Address)
2643	247.025183	129.173.5.100	129.173.67.123	62	0x6c4c	DNS	217	Standard query response 0x6c4c A au2-gate.com A 199.2.137.203[Packet size limited during capture]	12	Message is a response	No error	Standard query	Server can do recursive queries	au2-gate.com	172800	A (Host Address)
2644	247.025210	129.173.5.100	129.173.67.123	62	0xa87a	DNS	217	Standard query response 0xa87a A au2-gate.com A 199.2.137.203[Packet size limited during capture]	12	Message is a response	No error	Standard query	Server can do recursive queries	au2-gate.com	172800	A (Host Address)
2645	247.025666	129.173.67.123	129.173.5.100	128	0x6258	DNS	72	Standard query 0x6258 AAAA au2-gate.com	12	Message is a query		Standard query		au2-gate.com		AAAA (IPv6 Address)
2646	247.025671	129.173.67.123	129.173.5.100	128	0x756d	DNS	72	Standard query 0x756d AAAA au2-gate.com	12	Message is a query		Standard query		au2-gate.com		AAAA (IPv6 Address)
2648	247.126576	129.173.5.100	129.173.67.123	62	0x6258	DNS	150	Standard query response 0x6258 AAAA au2-gate.com SOA[Packet size limited during capture]	12	Message is a response	No error	Standard query	Server can do recursive queries	au2-gate.com		AAAA (IPv6 Address)
2649	247.126592	129.173.5.100	129.173.67.123	62	0x756d	DNS	150	Standard query response 0x756d AAAA au2-gate.com SOA[Packet size limited during capture]	12	Message is a response	No error	Standard query	Server can do recursive queries	au2-gate.com		AAAA (IPv6 Address)
2658	247.285417	129.173.22.38	129.173.67.123	62	0xba53	DNS	214	Standard query response 0xba53 A au1-gate.net A 199.2.137.201[Packet size limited during capture]	12	Message is a response	No error	Standard query	Server can do recursive queries	au1-gate.net	172800	A (Host Address)
2659	247.285468	129.173.22.38	129.173.67.123	62	0xc6a3	DNS	214	Standard query response 0xc6a3 A au1-gate.net A 199.2.137.201[Packet size limited during capture]	12	Message is a response	No error	Standard query	Server can do recursive queries	au1-gate.net	172800	A (Host Address)
2982	311.735326	129.173.67.123	129.173.5.100	128	0x25ac	DNS	76	Standard query 0x25ac A dns.msftncsi.com	16	Message is a query		Standard query		dns.msftncsi.com		A (Host Address)
2983	311.777538	129.173.5.100	129.173.67.123	62	0x25ac	DNS	382	Standard query response 0x25ac A dns.msftncsi.com A 131.107.255.255[Packet size limited during capture]	16	Message is a response	No error	Standard query	Server can do recursive queries	dns.msftncsi.com	30	A (Host Address)
3206	356.738962	129.173.67.123	129.173.5.100	128	0xdf37	DNS	76	Standard query 0xdf37 A dns.msftncsi.com	16	Message is a query		Standard query		dns.msftncsi.com		A (Host Address)
3207	356.781350	129.173.5.100	129.173.67.123	62	0xdf37	DNS	354	Standard query response 0xdf37 A dns.msftncsi.com A 131.107.255.255[Packet size limited during capture]	16	Message is a response	No error	Standard query	Server can do recursive queries	dns.msftncsi.com	30	A (Host Address)
3327	381.728677	129.173.67.123	129.173.5.100	128	0x5155	DNS	76	Standard query 0x5155 A dns.msftncsi.com	16	Message is a query		Standard query		dns.msftncsi.com		A (Host Address)
3328	381.729842	129.173.5.100	129.173.67.123	62	0x5155	DNS	354	Standard query response 0x5155 A dns.msftncsi.com A 131.107.255.255[Packet size limited during capture]	16	Message is a response	No error	Standard query	Server can do recursive queries	dns.msftncsi.com	5	A (Host Address)
3332	382.770377	129.173.67.99	129.173.22.37	64	0xac63	DNS	83	Standard query 0xac63 AAAA www.weatheroffice.gc.ca	23	Message is a query		Standard query		www.weatheroffice.gc.ca		AAAA (IPv6 Address)
3333	382.770941	129.173.22.37	129.173.67.99	62	0xac63	DNS	170	Standard query response 0xac63 AAAA www.weatheroffice.gc.ca CNAME[Packet size limited during capture]	23	Message is a response	No error	Standard query	Server can do recursive queries	www.weatheroffice.gc.ca		AAAA (IPv6 Address)
3334	382.771360	129.173.67.99	129.173.22.37	64	0xca17	DNS	83	Standard query 0xca17 A www.weatheroffice.gc.ca	23	Message is a query		Standard query		www.weatheroffice.gc.ca		A (Host Address)
3335	382.771819	129.173.22.37	129.173.67.99	62	0xca17	DNS	341	Standard query response 0xca17 A www.weatheroffice.gc.ca CNAME[Packet size limited during capture]	23	Message is a response	No error	Standard query	Server can do recursive queries	www.weatheroffice.gc.ca		A (Host Address)
3345	382.818931	129.173.67.99	129.173.22.37	64	0x38fc	DNS	73	Standard query 0x38fc AAAA weather.gc.ca	13	Message is a query		Standard query		weather.gc.ca		AAAA (IPv6 Address)
3346	382.819817	129.173.22.37	129.173.67.99	62	0x38fc	DNS	132	Standard query response 0x38fc AAAA weather.gc.ca SOA[Packet size limited during capture]	13	Message is a response	No error	Standard query	Server can do recursive queries	weather.gc.ca		AAAA (IPv6 Address)
3347	382.820188	129.173.67.99	129.173.22.37	64	0xdc8d	DNS	92	Standard query 0xdc8d AAAA weather.gc.ca.research.cs.dal.ca	32	Message is a query		Standard query		weather.gc.ca.research.cs.dal.ca		AAAA (IPv6 Address)
3348	382.820756	129.173.22.37	129.173.67.99	62	0xdc8d	DNS	144	Standard query response 0xdc8d No such name AAAA weather.gc.ca.research.cs.dal.ca[Packet size limited during capture]	32	Message is a response	No such name	Standard query	Server can do recursive queries	weather.gc.ca.research.cs.dal.ca		AAAA (IPv6 Address)
3349	382.821156	129.173.67.99	129.173.22.37	64	0xdabe	DNS	83	Standard query 0xdabe AAAA weather.gc.ca.cs.dal.ca	23	Message is a query		Standard query		weather.gc.ca.cs.dal.ca		AAAA (IPv6 Address)
3350	382.821753	129.173.22.37	129.173.67.99	62	0xdabe	DNS	127	Standard query response 0xdabe No such name AAAA weather.gc.ca.cs.dal.ca SOA[Packet size limited during capture]	23	Message is a response	No such name	Standard query	Server can do recursive queries	weather.gc.ca.cs.dal.ca		AAAA (IPv6 Address)
3351	382.822184	129.173.67.99	129.173.22.37	64	0xfc74	DNS	73	Standard query 0xfc74 A weather.gc.ca	13	Message is a query		Standard query		weather.gc.ca		A (Host Address)
3352	382.822810	129.173.22.37	129.173.67.99	62	0xfc74	DNS	173	Standard query response 0xfc74 A weather.gc.ca A 199.212.17.39[Packet size limited during capture]	13	Message is a response	No error	Standard query	Server can do recursive queries	weather.gc.ca	619	A (Host Address)
3384	383.018731	129.173.67.99	129.173.22.37	64	0x07a1	DNS	73	Standard query 0x07a1 AAAA weather.gc.ca	13	Message is a query		Standard query		weather.gc.ca		AAAA (IPv6 Address)
3385	383.019107	129.173.22.37	129.173.67.99	62	0x07a1	DNS	132	Standard query response 0x07a1 AAAA weather.gc.ca SOA[Packet size limited during capture]	13	Message is a response	No error	Standard query	Server can do recursive queries	weather.gc.ca		AAAA (IPv6 Address)
3386	383.019549	129.173.67.99	129.173.22.37	64	0x9fae	DNS	92	Standard query 0x9fae AAAA weather.gc.ca.research.cs.dal.ca	32	Message is a query		Standard query		weather.gc.ca.research.cs.dal.ca		AAAA (IPv6 Address)
3387	383.020218	129.173.22.37	129.173.67.99	62	0x9fae	DNS	144	Standard query response 0x9fae No such name AAAA weather.gc.ca.research.cs.dal.ca[Packet size limited during capture]	32	Message is a response	No such name	Standard query	Server can do recursive queries	weather.gc.ca.research.cs.dal.ca		AAAA (IPv6 Address)
3388	383.020647	129.173.67.99	129.173.22.37	64	0x2fcf	DNS	83	Standard query 0x2fcf AAAA weather.gc.ca.cs.dal.ca	23	Message is a query		Standard query		weather.gc.ca.cs.dal.ca		AAAA (IPv6 Address)
3389	383.021103	129.173.22.37	129.173.67.99	62	0x2fcf	DNS	127	Standard query response 0x2fcf No such name AAAA weather.gc.ca.cs.dal.ca SOA[Packet size limited during capture]	23	Message is a response	No such name	Standard query	Server can do recursive queries	weather.gc.ca.cs.dal.ca		AAAA (IPv6 Address)
3390	383.021510	129.173.67.99	129.173.22.37	64	0xfd8b	DNS	73	Standard query 0xfd8b A weather.gc.ca	13	Message is a query		Standard query		weather.gc.ca		A (Host Address)
3391	383.021924	129.173.22.37	129.173.67.99	62	0xfd8b	DNS	173	Standard query response 0xfd8b A weather.gc.ca A 199.212.17.28[Packet size limited during capture]	13	Message is a response	No error	Standard query	Server can do recursive queries	weather.gc.ca	619	A (Host Address)
3568	406.734141	129.173.67.123	129.173.5.100	128	0x52f0	DNS	76	Standard query 0x52f0 A dns.msftncsi.com	16	Message is a query		Standard query		dns.msftncsi.com		A (Host Address)
3569	406.776590	129.173.5.100	129.173.67.123	62	0x52f0	DNS	338	Standard query response 0x52f0 A dns.msftncsi.com A 131.107.255.255[Packet size limited during capture]	16	Message is a response	No error	Standard query	Server can do recursive queries	dns.msftncsi.com	30	A (Host Address)
3669	431.155545	129.173.67.99	129.173.22.37	64	0x1b13	DNS	79	Standard query 0x1b13 AAAA snoop.minecraft.net	19	Message is a query		Standard query		snoop.minecraft.net		AAAA (IPv6 Address)
3670	431.156812	129.173.22.37	129.173.67.99	62	0x1b13	DNS	164	Standard query response 0x1b13 AAAA snoop.minecraft.net SOA[Packet size limited during capture]	19	Message is a response	No error	Standard query	Server can do recursive queries	snoop.minecraft.net		AAAA (IPv6 Address)
3671	431.157213	129.173.67.99	129.173.22.37	64	0xc559	DNS	98	Standard query 0xc559[Packet size limited during capture]		Message is a query		Standard query
3672	431.157753	129.173.22.37	129.173.67.99	62	0xc559	DNS	150	Standard query response 0xc559 No such name[Packet size limited during capture]		Message is a response	No such name	Standard query	Server can do recursive queries
3673	431.158142	129.173.67.99	129.173.22.37	64	0x2d4a	DNS	89	Standard query 0x2d4a AAAA snoop.minecraft.net.cs.dal.ca	29	Message is a query		Standard query		snoop.minecraft.net.cs.dal.ca		AAAA (IPv6 Address)
3674	431.158759	129.173.22.37	129.173.67.99	62	0x2d4a	DNS	133	Standard query response 0x2d4a No such name AAAA snoop.minecraft.net.cs.dal.ca[Packet size limited during capture]	29	Message is a response	No such name	Standard query	Server can do recursive queries	snoop.minecraft.net.cs.dal.ca		AAAA (IPv6 Address)
3675	431.159139	129.173.67.99	129.173.22.37	64	0xeff0	DNS	79	Standard query 0xeff0 A snoop.minecraft.net	19	Message is a query		Standard query		snoop.minecraft.net		A (Host Address)
3676	431.195405	129.173.22.37	129.173.67.99	62	0xeff0	DNS	296	Standard query response 0xeff0 A snoop.minecraft.net A 54.236.119.239[Packet size limited during capture]	19	Message is a response	No error	Standard query	Server can do recursive queries	snoop.minecraft.net	60	A (Host Address)
3692	431.724077	129.173.67.123	129.173.5.100	128	0x4ddc	DNS	76	Standard query 0x4ddc A dns.msftncsi.com	16	Message is a query		Standard query		dns.msftncsi.com		A (Host Address)
3693	431.725179	129.173.5.100	129.173.67.123	62	0x4ddc	DNS	366	Standard query response 0x4ddc A dns.msftncsi.com A 131.107.255.255[Packet size limited during capture]	16	Message is a response	No error	Standard query	Server can do recursive queries	dns.msftncsi.com	5	A (Host Address)
3868	461.736877	129.173.67.123	129.173.5.100	128	0xf08e	DNS	76	Standard query 0xf08e A dns.msftncsi.com	16	Message is a query		Standard query		dns.msftncsi.com		A (Host Address)
3869	461.738078	129.173.5.100	129.173.67.123	62	0xf08e	DNS	366	Standard query response 0xf08e A dns.msftncsi.com A 131.107.255.255[Packet size limited during capture]	16	Message is a response	No error	Standard query	Server can do recursive queries	dns.msftncsi.com	7	A (Host Address)
4005	491.734131	129.173.67.123	129.173.5.100	128	0x913d	DNS	76	Standard query 0x913d A dns.msftncsi.com	16	Message is a query		Standard query		dns.msftncsi.com		A (Host Address)
4006	491.735407	129.173.5.100	129.173.67.123	62	0x913d	DNS	410	Standard query response 0x913d A dns.msftncsi.com A 131.107.255.255[Packet size limited during capture]	16	Message is a response	No error	Standard query	Server can do recursive queries	dns.msftncsi.com	7	A (Host Address)
4133	521.731339	129.173.67.123	129.173.5.100	128	0x19d1	DNS	76	Standard query 0x19d1 A dns.msftncsi.com	16	Message is a query		Standard query		dns.msftncsi.com		A (Host Address)
4134	521.732585	129.173.5.100	129.173.67.123	62	0x19d1	DNS	410	Standard query response 0x19d1 A dns.msftncsi.com A 131.107.255.255[Packet size limited during capture]	16	Message is a response	No error	Standard query	Server can do recursive queries	dns.msftncsi.com	20	A (Host Address)
4281	551.734752	129.173.67.123	129.173.22.37	128	0x797a	DNS	76	Standard query 0x797a A dns.msftncsi.com	16	Message is a query		Standard query		dns.msftncsi.com		A (Host Address)
4282	551.736587	129.173.22.37	129.173.67.123	62	0x797a	DNS	410	Standard query response 0x797a A dns.msftncsi.com A 131.107.255.255[Packet size limited during capture]	16	Message is a response	No error	Standard query	Server can do recursive queries	dns.msftncsi.com	16	A (Host Address)
4454	581.725719	129.173.67.123	129.173.22.37	128	0x25f7	DNS	76	Standard query 0x25f7 A dns.msftncsi.com	16	Message is a query		Standard query		dns.msftncsi.com		A (Host Address)
4455	581.727602	129.173.22.37	129.173.67.123	62	0x25f7	DNS	410	Standard query response 0x25f7 A dns.msftncsi.com A 131.107.255.255[Packet size limited during capture]	16	Message is a response	No error	Standard query	Server can do recursive queries	dns.msftncsi.com	18	A (Host Address)
4580	611.722970	129.173.67.123	129.173.22.37	128	0x47a4	DNS	76	Standard query 0x47a4 A dns.msftncsi.com	16	Message is a query		Standard query		dns.msftncsi.com		A (Host Address)
4581	611.725146	129.173.22.37	129.173.67.123	62	0x47a4	DNS	410	Standard query response 0x47a4 A dns.msftncsi.com A 131.107.255.255[Packet size limited during capture]	16	Message is a response	No error	Standard query	Server can do recursive queries	dns.msftncsi.com	26	A (Host Address)
4719	641.720171	129.173.67.123	129.173.22.37	128	0x8067	DNS	76	Standard query 0x8067 A dns.msftncsi.com	16	Message is a query		Standard query		dns.msftncsi.com		A (Host Address)
4720	641.722093	129.173.22.37	129.173.67.123	62	0x8067	DNS	410	Standard query response 0x8067 A dns.msftncsi.com A 131.107.255.255[Packet size limited during capture]	16	Message is a response	No error	Standard query	Server can do recursive queries	dns.msftncsi.com	18	A (Host Address)
4866	666.725629	129.173.67.123	129.173.22.37	128	0xc242	DNS	76	Standard query 0xc242 A dns.msftncsi.com	16	Message is a query		Standard query		dns.msftncsi.com		A (Host Address)
4867	666.727587	129.173.22.37	129.173.67.123	62	0xc242	DNS	410	Standard query response 0xc242 A dns.msftncsi.com A 131.107.255.255[Packet size limited during capture]	16	Message is a response	No error	Standard query	Server can do recursive queries	dns.msftncsi.com	28	A (Host Address)
4987	696.722860	129.173.67.123	129.173.22.37	128	0x97b9	DNS	76	Standard query 0x97b9 A dns.msftncsi.com	16	Message is a query		Standard query		dns.msftncsi.com		A (Host Address)
4988	696.766610	129.173.22.37	129.173.67.123	62	0x97b9	DNS	410	Standard query response 0x97b9 A dns.msftncsi.com A 131.107.255.255[Packet size limited during capture]	16	Message is a response	No error	Standard query	Server can do recursive queries	dns.msftncsi.com	30	A (Host Address)
5125	726.720097	129.173.67.123	129.173.22.37	128	0x97d5	DNS	76	Standard query 0x97d5 A dns.msftncsi.com	16	Message is a query		Standard query		dns.msftncsi.com		A (Host Address)
5126	726.832586	129.173.22.37	129.173.67.123	62	0x97d5	DNS	410	Standard query response 0x97d5 A dns.msftncsi.com A 131.107.255.255[Packet size limited during capture]	16	Message is a response	No error	Standard query	Server can do recursive queries	dns.msftncsi.com	30	A (Host Address)
5297	756.717267	129.173.67.123	129.173.22.37	128	0x88ad	DNS	76	Standard query 0x88ad A dns.msftncsi.com	16	Message is a query		Standard query		dns.msftncsi.com		A (Host Address)
5298	756.760573	129.173.22.37	129.173.67.123	62	0x88ad	DNS	410	Standard query response 0x88ad A dns.msftncsi.com A 131.107.255.255[Packet size limited during capture]	16	Message is a response	No error	Standard query	Server can do recursive queries	dns.msftncsi.com	30	A (Host Address)
5424	781.208931	129.173.67.123	129.173.22.37	128	0xf05a	DNS	70	Standard query 0xf05a A avadmin.be	10	Message is a query		Standard query		avadmin.be		A (Host Address)
5425	781.222664	129.173.67.123	129.173.22.37	128	0x53de	DNS	70	Standard query 0x53de A avadmin.be	10	Message is a query		Standard query		avadmin.be		A (Host Address)
5428	782.221209	129.173.67.123	129.173.22.38	128	0x53de	DNS	70	Standard query 0x53de A avadmin.be	10	Message is a query		Standard query		avadmin.be		A (Host Address)
5429	782.221210	129.173.67.123	129.173.22.38	128	0xf05a	DNS	70	Standard query 0xf05a A avadmin.be	10	Message is a query		Standard query		avadmin.be		A (Host Address)
5436	783.235158	129.173.67.123	129.173.5.100	128	0x53de	DNS	70	Standard query 0x53de A avadmin.be	10	Message is a query		Standard query		avadmin.be		A (Host Address)
5437	783.235159	129.173.67.123	129.173.5.100	128	0xf05a	DNS	70	Standard query 0xf05a A avadmin.be	10	Message is a query		Standard query		avadmin.be		A (Host Address)
5438	783.235191	129.173.67.123	129.173.22.38	128	0x53de	DNS	70	Standard query 0x53de A avadmin.be	10	Message is a query		Standard query		avadmin.be		A (Host Address)
5439	783.235191	129.173.67.123	129.173.22.38	128	0xf05a	DNS	70	Standard query 0xf05a A avadmin.be	10	Message is a query		Standard query		avadmin.be		A (Host Address)
5440	783.422551	129.173.5.100	129.173.67.123	62	0xf05a	DNS	134	Standard query response 0xf05a A avadmin.be SOA[Packet size limited during capture]	10	Message is a response	No error	Standard query	Server can do recursive queries	avadmin.be		A (Host Address)
5441	783.422578	129.173.5.100	129.173.67.123	62	0x53de	DNS	134	Standard query response 0x53de A avadmin.be SOA[Packet size limited during capture]	10	Message is a response	No error	Standard query	Server can do recursive queries	avadmin.be		A (Host Address)
5442	783.422590	129.173.22.38	129.173.67.123	62	0xf05a	DNS	134	Standard query response 0xf05a A avadmin.be SOA[Packet size limited during capture]	10	Message is a response	No error	Standard query	Server can do recursive queries	avadmin.be		A (Host Address)
5443	783.422598	129.173.22.38	129.173.67.123	62	0x53de	DNS	134	Standard query response 0x53de A avadmin.be SOA[Packet size limited during capture]	10	Message is a response	No error	Standard query	Server can do recursive queries	avadmin.be		A (Host Address)
5444	783.422902	129.173.22.38	129.173.67.123	62	0x53de	DNS	134	Standard query response 0x53de A avadmin.be SOA[Packet size limited during capture]	10	Message is a response	No error	Standard query	Server can do recursive queries	avadmin.be		A (Host Address)
5445	783.422949	129.173.22.38	129.173.67.123	62	0xf05a	DNS	134	Standard query response 0xf05a A avadmin.be SOA[Packet size limited during capture]	10	Message is a response	No error	Standard query	Server can do recursive queries	avadmin.be		A (Host Address)
5446	783.423096	129.173.67.123	129.173.5.100	128	0x708a	DNS	70	Standard query 0x708a AAAA avadmin.be	10	Message is a query		Standard query		avadmin.be		AAAA (IPv6 Address)
5447	783.423105	129.173.67.123	129.173.5.100	128	0x772b	DNS	70	Standard query 0x772b AAAA avadmin.be	10	Message is a query		Standard query		avadmin.be		AAAA (IPv6 Address)
5448	783.450722	129.173.22.37	129.173.67.123	62	0x53de	DNS	134	Standard query response 0x53de A avadmin.be SOA[Packet size limited during capture]	10	Message is a response	No error	Standard query	Server can do recursive queries	avadmin.be		A (Host Address)
5449	783.450755	129.173.22.37	129.173.67.123	62	0xf05a	DNS	134	Standard query response 0xf05a A avadmin.be SOA[Packet size limited during capture]	10	Message is a response	No error	Standard query	Server can do recursive queries	avadmin.be		A (Host Address)
5450	783.516362	129.173.5.100	129.173.67.123	62	0x708a	DNS	134	Standard query response 0x708a AAAA avadmin.be SOA[Packet size limited during capture]	10	Message is a response	No error	Standard query	Server can do recursive queries	avadmin.be		AAAA (IPv6 Address)
5451	783.516380	129.173.5.100	129.173.67.123	62	0x772b	DNS	134	Standard query response 0x772b AAAA avadmin.be SOA[Packet size limited during capture]	10	Message is a response	No error	Standard query	Server can do recursive queries	avadmin.be		AAAA (IPv6 Address)
5468	785.874765	129.173.67.123	129.173.5.100	128	0x0e12	DNS	73	Standard query 0x0e12 A aviachecki.ru	13	Message is a query		Standard query		aviachecki.ru		A (Host Address)
5469	785.888355	129.173.67.123	129.173.5.100	128	0x0ea3	DNS	73	Standard query 0x0ea3 A aviachecki.ru	13	Message is a query		Standard query		aviachecki.ru		A (Host Address)
5470	785.912701	129.173.5.100	129.173.67.123	62	0x0e12	DNS	134	Standard query response 0x0e12 No such name A aviachecki.ru SOA[Packet size limited during capture]	13	Message is a response	No such name	Standard query	Server can do recursive queries	aviachecki.ru		A (Host Address)
5471	785.912739	129.173.5.100	129.173.67.123	62	0x0ea3	DNS	134	Standard query response 0x0ea3 No such name A aviachecki.ru SOA[Packet size limited during capture]	13	Message is a response	No such name	Standard query	Server can do recursive queries	aviachecki.ru		A (Host Address)
5479	786.714458	129.173.67.123	129.173.5.100	128	0x378c	DNS	76	Standard query 0x378c A dns.msftncsi.com	16	Message is a query		Standard query		dns.msftncsi.com		A (Host Address)
5480	786.759119	129.173.5.100	129.173.67.123	62	0x378c	DNS	410	Standard query response 0x378c A dns.msftncsi.com A 131.107.255.255[Packet size limited during capture]	16	Message is a response	No error	Standard query	Server can do recursive queries	dns.msftncsi.com	30	A (Host Address)
5486	788.274048	129.173.67.123	129.173.5.100	128	0x806c	DNS	73	Standard query 0x806c A avtotracki.ru	13	Message is a query		Standard query		avtotracki.ru		A (Host Address)
5487	788.287561	129.173.67.123	129.173.5.100	128	0x7eed	DNS	73	Standard query 0x7eed A avtotracki.ru	13	Message is a query		Standard query		avtotracki.ru		A (Host Address)
5488	788.312087	129.173.5.100	129.173.67.123	62	0x806c	DNS	134	Standard query response 0x806c No such name A avtotracki.ru SOA[Packet size limited during capture]	13	Message is a response	No such name	Standard query	Server can do recursive queries	avtotracki.ru		A (Host Address)
5489	788.312123	129.173.5.100	129.173.67.123	62	0x7eed	DNS	134	Standard query response 0x7eed No such name A avtotracki.ru SOA[Packet size limited during capture]	13	Message is a response	No such name	Standard query	Server can do recursive queries	avtotracki.ru		A (Host Address)
5506	790.673012	129.173.67.123	129.173.5.100	128	0x647f	DNS	73	Standard query 0x647f A ayxxysn-gm.ru	13	Message is a query		Standard query		ayxxysn-gm.ru		A (Host Address)
5507	790.687163	129.173.67.123	129.173.5.100	128	0x9a78	DNS	73	Standard query 0x9a78 A ayxxysn-gm.ru	13	Message is a query		Standard query		ayxxysn-gm.ru		A (Host Address)
5508	790.708968	129.173.5.100	129.173.67.123	62	0x647f	DNS	134	Standard query response 0x647f No such name A ayxxysn-gm.ru SOA[Packet size limited during capture]	13	Message is a response	No such name	Standard query	Server can do recursive queries	ayxxysn-gm.ru		A (Host Address)
5509	790.709001	129.173.5.100	129.173.67.123	62	0x9a78	DNS	134	Standard query response 0x9a78 No such name A ayxxysn-gm.ru SOA[Packet size limited during capture]	13	Message is a response	No such name	Standard query	Server can do recursive queries	ayxxysn-gm.ru		A (Host Address)
5529	793.080784	129.173.67.123	129.173.5.100	128	0x89f4	DNS	66	Standard query 0x89f4 A b3m.ru	6	Message is a query		Standard query		b3m.ru		A (Host Address)
5530	793.094222	129.173.67.123	129.173.5.100	128	0xb24f	DNS	66	Standard query 0xb24f A b3m.ru	6	Message is a query		Standard query		b3m.ru		A (Host Address)
5531	793.117268	129.173.5.100	129.173.67.123	62	0x89f4	DNS	127	Standard query response 0x89f4 No such name A b3m.ru SOA[Packet size limited during capture]	6	Message is a response	No such name	Standard query	Server can do recursive queries	b3m.ru		A (Host Address)
5532	793.117305	129.173.5.100	129.173.67.123	62	0xb24f	DNS	127	Standard query response 0xb24f No such name A b3m.ru SOA[Packet size limited during capture]	6	Message is a response	No such name	Standard query	Server can do recursive queries	b3m.ru		A (Host Address)
5547	795.478569	129.173.67.123	129.173.5.100	128	0x7cfc	DNS	74	Standard query 0x7cfc A bad-debtor.com	14	Message is a query		Standard query		bad-debtor.com		A (Host Address)
5548	795.492688	129.173.67.123	129.173.5.100	128	0xa567	DNS	74	Standard query 0xa567 A bad-debtor.com	14	Message is a query		Standard query		bad-debtor.com		A (Host Address)
5549	795.574520	129.173.5.100	129.173.67.123	62	0x7cfc	DNS	140	Standard query response 0x7cfc A bad-debtor.com A 108.175.156.136[Packet size limited during capture]	14	Message is a response	No error	Standard query	Server can do recursive queries	bad-debtor.com	14400	A (Host Address)
5550	795.574557	129.173.5.100	129.173.67.123	62	0xa567	DNS	140	Standard query response 0xa567 A bad-debtor.com A 108.175.156.136[Packet size limited during capture]	14	Message is a response	No error	Standard query	Server can do recursive queries	bad-debtor.com	14400	A (Host Address)
5551	795.575003	129.173.67.123	129.173.5.100	128	0x424f	DNS	74	Standard query 0x424f AAAA bad-debtor.com	14	Message is a query		Standard query		bad-debtor.com		AAAA (IPv6 Address)
5552	795.575004	129.173.67.123	129.173.5.100	128	0x9eac	DNS	74	Standard query 0x9eac AAAA bad-debtor.com	14	Message is a query		Standard query		bad-debtor.com		AAAA (IPv6 Address)
5553	795.617564	129.173.5.100	129.173.67.123	62	0x424f	DNS	136	Standard query response 0x424f AAAA bad-debtor.com SOA[Packet size limited during capture]	14	Message is a response	No error	Standard query	Server can do recursive queries	bad-debtor.com		AAAA (IPv6 Address)
5554	795.617583	129.173.5.100	129.173.67.123	62	0x9eac	DNS	136	Standard query response 0x9eac AAAA bad-debtor.com SOA[Packet size limited during capture]	14	Message is a response	No error	Standard query	Server can do recursive queries	bad-debtor.com		AAAA (IPv6 Address)
5569	795.707095	129.173.67.123	129.173.5.100	128	0x0a9a	DNS	78	Standard query 0x0a9a A www.bad-debtor.com	18	Message is a query		Standard query		www.bad-debtor.com		A (Host Address)
5570	795.707723	129.173.67.123	129.173.5.100	128	0x4512	DNS	78	Standard query 0x4512 A www.bad-debtor.com	18	Message is a query		Standard query		www.bad-debtor.com		A (Host Address)
5575	795.749992	129.173.5.100	129.173.67.123	62	0x0a9a	DNS	158	Standard query response 0x0a9a A www.bad-debtor.com CNAME bad-debtor.com[Packet size limited during capture]	18	Message is a response	No error	Standard query	Server can do recursive queries	www.bad-debtor.com	14400	A (Host Address)
5576	795.750009	129.173.5.100	129.173.67.123	62	0x4512	DNS	158	Standard query response 0x4512 A www.bad-debtor.com CNAME bad-debtor.com[Packet size limited during capture]	18	Message is a response	No error	Standard query	Server can do recursive queries	www.bad-debtor.com	14400	A (Host Address)
5577	795.750363	129.173.67.123	129.173.5.100	128	0x10c8	DNS	78	Standard query 0x10c8 AAAA www.bad-debtor.com	18	Message is a query		Standard query		www.bad-debtor.com		AAAA (IPv6 Address)
5578	795.750411	129.173.67.123	129.173.5.100	128	0x2308	DNS	78	Standard query 0x2308 AAAA www.bad-debtor.com	18	Message is a query		Standard query		www.bad-debtor.com		AAAA (IPv6 Address)
5579	795.751418	129.173.5.100	129.173.67.123	62	0x10c8	DNS	154	Standard query response 0x10c8 AAAA www.bad-debtor.com CNAME bad-debtor.com[Packet size limited during capture]	18	Message is a response	No error	Standard query	Server can do recursive queries	www.bad-debtor.com	14400	AAAA (IPv6 Address)
5580	795.751432	129.173.5.100	129.173.67.123	62	0x2308	DNS	154	Standard query response 0x2308 AAAA www.bad-debtor.com CNAME bad-debtor.com[Packet size limited during capture]	18	Message is a response	No error	Standard query	Server can do recursive queries	www.bad-debtor.com	14400	AAAA (IPv6 Address)
5641	796.762499	129.173.67.123	129.173.5.100	128	0xb28a	DNS	80	Standard query 0xb28a A baddosky.ba.ohost.de	20	Message is a query		Standard query		baddosky.ba.ohost.de		A (Host Address)
5642	796.779566	129.173.67.123	129.173.5.100	128	0x5b7d	DNS	80	Standard query 0x5b7d A baddosky.ba.ohost.de	20	Message is a query		Standard query		baddosky.ba.ohost.de		A (Host Address)
5643	797.371510	129.173.5.100	129.173.67.123	62	0xb28a	DNS	196	Standard query response 0xb28a A baddosky.ba.ohost.de CNAME[Packet size limited during capture]	20	Message is a response	No error	Standard query	Server can do recursive queries	baddosky.ba.ohost.de		A (Host Address)
5644	797.371545	129.173.5.100	129.173.67.123	62	0x5b7d	DNS	196	Standard query response 0x5b7d A baddosky.ba.ohost.de CNAME[Packet size limited during capture]	20	Message is a response	No error	Standard query	Server can do recursive queries	baddosky.ba.ohost.de		A (Host Address)
5645	797.372006	129.173.67.123	129.173.5.100	128	0xf119	DNS	80	Standard query 0xf119 AAAA baddosky.ba.ohost.de	20	Message is a query		Standard query		baddosky.ba.ohost.de		AAAA (IPv6 Address)
5646	797.372007	129.173.67.123	129.173.5.100	128	0x698b	DNS	80	Standard query 0x698b AAAA baddosky.ba.ohost.de	20	Message is a query		Standard query		baddosky.ba.ohost.de		AAAA (IPv6 Address)
5650	797.505812	129.173.5.100	129.173.67.123	62	0xf119	DNS	102	Standard query response 0xf119 AAAA baddosky.ba.ohost.de CNAME[Packet size limited during capture]	20	Message is a response	No error	Standard query	Server can do recursive queries	baddosky.ba.ohost.de		AAAA (IPv6 Address)
5651	797.505848	129.173.5.100	129.173.67.123	62	0x698b	DNS	102	Standard query response 0x698b AAAA baddosky.ba.ohost.de CNAME[Packet size limited during capture]	20	Message is a response	No error	Standard query	Server can do recursive queries	baddosky.ba.ohost.de		AAAA (IPv6 Address)
5676	797.955812	129.173.67.123	129.173.5.100	128	0x1312	DNS	79	Standard query 0x1312 A baddosky.nazuka.net	19	Message is a query		Standard query		baddosky.nazuka.net		A (Host Address)
5677	797.969158	129.173.67.123	129.173.5.100	128	0x3d6d	DNS	79	Standard query 0x3d6d A baddosky.nazuka.net	19	Message is a query		Standard query		baddosky.nazuka.net		A (Host Address)
5678	798.154406	129.173.5.100	129.173.67.123	62	0x1312	DNS	167	Standard query response 0x1312 A baddosky.nazuka.net A 31.170.167.86[Packet size limited during capture]	19	Message is a response	No error	Standard query	Server can do recursive queries	baddosky.nazuka.net	86400	A (Host Address)
5679	798.154443	129.173.5.100	129.173.67.123	62	0x3d6d	DNS	167	Standard query response 0x3d6d A baddosky.nazuka.net A 31.170.167.86[Packet size limited during capture]	19	Message is a response	No error	Standard query	Server can do recursive queries	baddosky.nazuka.net	86400	A (Host Address)
5680	798.154874	129.173.67.123	129.173.5.100	128	0x232a	DNS	79	Standard query 0x232a AAAA baddosky.nazuka.net	19	Message is a query		Standard query		baddosky.nazuka.net		AAAA (IPv6 Address)
5681	798.154874	129.173.67.123	129.173.5.100	128	0xb727	DNS	79	Standard query 0xb727 AAAA baddosky.nazuka.net	19	Message is a query		Standard query		baddosky.nazuka.net		AAAA (IPv6 Address)
5682	798.197220	129.173.5.100	129.173.67.123	62	0xb727	DNS	130	Standard query response 0xb727 AAAA baddosky.nazuka.net SOA[Packet size limited during capture]	19	Message is a response	No error	Standard query	Server can do recursive queries	baddosky.nazuka.net		AAAA (IPv6 Address)
5683	798.197234	129.173.5.100	129.173.67.123	62	0x232a	DNS	130	Standard query response 0x232a AAAA baddosky.nazuka.net SOA[Packet size limited during capture]	19	Message is a response	No error	Standard query	Server can do recursive queries	baddosky.nazuka.net		AAAA (IPv6 Address)
5703	798.416387	129.173.67.123	129.173.5.100	128	0x2b3d	DNS	76	Standard query 0x2b3d A badgefortime.net	16	Message is a query		Standard query		badgefortime.net		A (Host Address)
5704	798.429851	129.173.67.123	129.173.5.100	128	0x35bf	DNS	76	Standard query 0x35bf A badgefortime.net	16	Message is a query		Standard query		badgefortime.net		A (Host Address)
5722	799.427124	129.173.67.123	129.173.22.38	128	0x2b3d	DNS	76	Standard query 0x2b3d A badgefortime.net	16	Message is a query		Standard query		badgefortime.net		A (Host Address)
5723	799.427179	129.173.67.123	129.173.22.37	128	0x2b3d	DNS	76	Standard query 0x2b3d A badgefortime.net	16	Message is a query		Standard query		badgefortime.net		A (Host Address)
5724	799.442695	129.173.67.123	129.173.22.38	128	0x35bf	DNS	76	Standard query 0x35bf A badgefortime.net	16	Message is a query		Standard query		badgefortime.net		A (Host Address)
5725	799.442746	129.173.67.123	129.173.22.37	128	0x35bf	DNS	76	Standard query 0x35bf A badgefortime.net	16	Message is a query		Standard query		badgefortime.net		A (Host Address)
5727	800.441003	129.173.67.123	129.173.5.100	128	0x2b3d	DNS	76	Standard query 0x2b3d A badgefortime.net	16	Message is a query		Standard query		badgefortime.net		A (Host Address)
5728	800.441032	129.173.67.123	129.173.22.38	128	0x2b3d	DNS	76	Standard query 0x2b3d A badgefortime.net	16	Message is a query		Standard query		badgefortime.net		A (Host Address)
5729	800.456598	129.173.67.123	129.173.5.100	128	0x35bf	DNS	76	Standard query 0x35bf A badgefortime.net	16	Message is a query		Standard query		badgefortime.net		A (Host Address)
5730	800.456625	129.173.67.123	129.173.22.38	128	0x35bf	DNS	76	Standard query 0x35bf A badgefortime.net	16	Message is a query		Standard query		badgefortime.net		A (Host Address)
5742	802.453277	129.173.67.123	129.173.22.37	128	0x2b3d	DNS	76	Standard query 0x2b3d A badgefortime.net	16	Message is a query		Standard query		badgefortime.net		A (Host Address)
5743	802.453303	129.173.67.123	129.173.22.38	128	0x2b3d	DNS	76	Standard query 0x2b3d A badgefortime.net	16	Message is a query		Standard query		badgefortime.net		A (Host Address)
5744	802.453425	129.173.67.123	129.173.5.100	128	0x2b3d	DNS	76	Standard query 0x2b3d A badgefortime.net	16	Message is a query		Standard query		badgefortime.net		A (Host Address)
5745	802.468882	129.173.67.123	129.173.22.37	128	0x35bf	DNS	76	Standard query 0x35bf A badgefortime.net	16	Message is a query		Standard query		badgefortime.net		A (Host Address)
5746	802.468910	129.173.67.123	129.173.22.38	128	0x35bf	DNS	76	Standard query 0x35bf A badgefortime.net	16	Message is a query		Standard query		badgefortime.net		A (Host Address)
5747	802.469004	129.173.67.123	129.173.5.100	128	0x35bf	DNS	76	Standard query 0x35bf A badgefortime.net	16	Message is a query		Standard query		badgefortime.net		A (Host Address)
5764	806.462304	129.173.67.123	129.173.22.37	128	0x2b3d	DNS	76	Standard query 0x2b3d A badgefortime.net	16	Message is a query		Standard query		badgefortime.net		A (Host Address)
5765	806.462336	129.173.67.123	129.173.22.38	128	0x2b3d	DNS	76	Standard query 0x2b3d A badgefortime.net	16	Message is a query		Standard query		badgefortime.net		A (Host Address)
5766	806.462352	129.173.67.123	129.173.5.100	128	0x2b3d	DNS	76	Standard query 0x2b3d A badgefortime.net	16	Message is a query		Standard query		badgefortime.net		A (Host Address)
5767	806.477878	129.173.67.123	129.173.22.37	128	0x35bf	DNS	76	Standard query 0x35bf A badgefortime.net	16	Message is a query		Standard query		badgefortime.net		A (Host Address)
5768	806.477905	129.173.67.123	129.173.22.38	128	0x35bf	DNS	76	Standard query 0x35bf A badgefortime.net	16	Message is a query		Standard query		badgefortime.net		A (Host Address)
5769	806.477924	129.173.67.123	129.173.5.100	128	0x35bf	DNS	76	Standard query 0x35bf A badgefortime.net	16	Message is a query		Standard query		badgefortime.net		A (Host Address)
5790	810.560438	129.173.67.123	129.173.5.100	128	0x32d3	DNS	70	Standard query 0x32d3 A barzev.net	10	Message is a query		Standard query		barzev.net		A (Host Address)
5791	810.574496	129.173.67.123	129.173.5.100	128	0xdba1	DNS	70	Standard query 0xdba1 A barzev.net	10	Message is a query		Standard query		barzev.net		A (Host Address)
5792	810.651662	129.173.5.100	129.173.67.123	62	0x32d3	DNS	198	Standard query response 0x32d3 A barzev.net A 77.70.58.140[Packet size limited during capture]	10	Message is a response	No error	Standard query	Server can do recursive queries	barzev.net	1800	A (Host Address)
5793	810.651696	129.173.5.100	129.173.67.123	62	0xdba1	DNS	198	Standard query response 0xdba1 A barzev.net A 77.70.58.140[Packet size limited during capture]	10	Message is a response	No error	Standard query	Server can do recursive queries	barzev.net	1800	A (Host Address)
5794	810.652141	129.173.67.123	129.173.5.100	128	0xbc23	DNS	70	Standard query 0xbc23 AAAA barzev.net	10	Message is a query		Standard query		barzev.net		AAAA (IPv6 Address)
5795	810.652148	129.173.67.123	129.173.5.100	128	0x10c0	DNS	70	Standard query 0x10c0 AAAA barzev.net	10	Message is a query		Standard query		barzev.net		AAAA (IPv6 Address)
5796	810.696173	129.173.5.100	129.173.67.123	62	0xbc23	DNS	133	Standard query response 0xbc23 AAAA barzev.net SOA[Packet size limited during capture]	10	Message is a response	No error	Standard query	Server can do recursive queries	barzev.net		AAAA (IPv6 Address)
5797	810.696189	129.173.5.100	129.173.67.123	62	0x10c0	DNS	133	Standard query response 0x10c0 AAAA barzev.net SOA[Packet size limited during capture]	10	Message is a response	No error	Standard query	Server can do recursive queries	barzev.net		AAAA (IPv6 Address)
5863	828.430509	129.173.5.100	129.173.67.123	62	0x2b3d	DNS	76	Standard query response 0x2b3d Server failure A badgefortime.net	16	Message is a response	Server failure	Standard query	Server can do recursive queries	badgefortime.net		A (Host Address)
5864	828.430569	129.173.5.100	129.173.67.123	62	0x35bf	DNS	76	Standard query response 0x35bf Server failure A badgefortime.net	16	Message is a response	Server failure	Standard query	Server can do recursive queries	badgefortime.net		A (Host Address)
5865	828.430582	129.173.5.100	129.173.67.123	62	0x2b3d	DNS	76	Standard query response 0x2b3d Server failure A badgefortime.net	16	Message is a response	Server failure	Standard query	Server can do recursive queries	badgefortime.net		A (Host Address)
5866	828.430591	129.173.5.100	129.173.67.123	62	0x35bf	DNS	76	Standard query response 0x35bf Server failure A badgefortime.net	16	Message is a response	Server failure	Standard query	Server can do recursive queries	badgefortime.net		A (Host Address)
5867	828.430599	129.173.5.100	129.173.67.123	62	0x2b3d	DNS	76	Standard query response 0x2b3d Server failure A badgefortime.net	16	Message is a response	Server failure	Standard query	Server can do recursive queries	badgefortime.net		A (Host Address)
5868	828.430607	129.173.5.100	129.173.67.123	62	0x35bf	DNS	76	Standard query response 0x35bf Server failure A badgefortime.net	16	Message is a response	Server failure	Standard query	Server can do recursive queries	badgefortime.net		A (Host Address)
5869	828.430967	129.173.5.100	129.173.67.123	62	0x2b3d	DNS	76	Standard query response 0x2b3d Server failure A badgefortime.net	16	Message is a response	Server failure	Standard query	Server can do recursive queries	badgefortime.net		A (Host Address)
5870	828.430984	129.173.5.100	129.173.67.123	62	0x35bf	DNS	76	Standard query response 0x35bf Server failure A badgefortime.net	16	Message is a response	Server failure	Standard query	Server can do recursive queries	badgefortime.net		A (Host Address)
5874	829.427963	129.173.22.37	129.173.67.123	62	0x35bf	DNS	76	Standard query response 0x35bf Server failure A badgefortime.net	16	Message is a response	Server failure	Standard query	Server can do recursive queries	badgefortime.net		A (Host Address)
5875	829.428002	129.173.22.37	129.173.67.123	62	0x2b3d	DNS	76	Standard query response 0x2b3d Server failure A badgefortime.net	16	Message is a response	Server failure	Standard query	Server can do recursive queries	badgefortime.net		A (Host Address)
5876	829.428016	129.173.22.37	129.173.67.123	62	0x35bf	DNS	76	Standard query response 0x35bf Server failure A badgefortime.net	16	Message is a response	Server failure	Standard query	Server can do recursive queries	badgefortime.net		A (Host Address)
5877	829.428027	129.173.22.37	129.173.67.123	62	0x2b3d	DNS	76	Standard query response 0x2b3d Server failure A badgefortime.net	16	Message is a response	Server failure	Standard query	Server can do recursive queries	badgefortime.net		A (Host Address)
5878	829.428036	129.173.22.37	129.173.67.123	62	0x2b3d	DNS	76	Standard query response 0x2b3d Server failure A badgefortime.net	16	Message is a response	Server failure	Standard query	Server can do recursive queries	badgefortime.net		A (Host Address)
5879	829.428043	129.173.22.37	129.173.67.123	62	0x35bf	DNS	76	Standard query response 0x35bf Server failure A badgefortime.net	16	Message is a response	Server failure	Standard query	Server can do recursive queries	badgefortime.net		A (Host Address)
5880	829.428680	129.173.22.38	129.173.67.123	62	0x35bf	DNS	76	Standard query response 0x35bf Server failure A badgefortime.net	16	Message is a response	Server failure	Standard query	Server can do recursive queries	badgefortime.net		A (Host Address)
5881	829.428706	129.173.22.38	129.173.67.123	62	0x2b3d	DNS	76	Standard query response 0x2b3d Server failure A badgefortime.net	16	Message is a response	Server failure	Standard query	Server can do recursive queries	badgefortime.net		A (Host Address)
5882	829.428719	129.173.22.38	129.173.67.123	62	0x2b3d	DNS	76	Standard query response 0x2b3d Server failure A badgefortime.net	16	Message is a response	Server failure	Standard query	Server can do recursive queries	badgefortime.net		A (Host Address)
5883	829.428731	129.173.22.38	129.173.67.123	62	0x35bf	DNS	76	Standard query response 0x35bf Server failure A badgefortime.net	16	Message is a response	Server failure	Standard query	Server can do recursive queries	badgefortime.net		A (Host Address)
5884	829.428742	129.173.22.38	129.173.67.123	62	0x2b3d	DNS	76	Standard query response 0x2b3d Server failure A badgefortime.net	16	Message is a response	Server failure	Standard query	Server can do recursive queries	badgefortime.net		A (Host Address)
5885	829.428751	129.173.22.38	129.173.67.123	62	0x2b3d	DNS	76	Standard query response 0x2b3d Server failure A badgefortime.net	16	Message is a response	Server failure	Standard query	Server can do recursive queries	badgefortime.net		A (Host Address)
5886	829.428758	129.173.22.38	129.173.67.123	62	0x35bf	DNS	76	Standard query response 0x35bf Server failure A badgefortime.net	16	Message is a response	Server failure	Standard query	Server can do recursive queries	badgefortime.net		A (Host Address)
5887	829.428766	129.173.22.38	129.173.67.123	62	0x35bf	DNS	76	Standard query response 0x35bf Server failure A badgefortime.net	16	Message is a response	Server failure	Standard query	Server can do recursive queries	badgefortime.net		A (Host Address)
5896	831.702509	129.173.67.123	129.173.5.100	128	0xa101	DNS	76	Standard query 0xa101 A dns.msftncsi.com	16	Message is a query		Standard query		dns.msftncsi.com		A (Host Address)
5897	831.703656	129.173.5.100	129.173.67.123	62	0xa101	DNS	410	Standard query response 0xa101 A dns.msftncsi.com A 131.107.255.255[Packet size limited during capture]	16	Message is a response	No error	Standard query	Server can do recursive queries	dns.msftncsi.com	25	A (Host Address)
6578	982.767157	129.173.67.99	129.173.22.37	64	0x28fa	DNS	83	Standard query 0x28fa AAAA www.weatheroffice.gc.ca	23	Message is a query		Standard query		www.weatheroffice.gc.ca		AAAA (IPv6 Address)
6579	982.767844	129.173.22.37	129.173.67.99	62	0x28fa	DNS	170	Standard query response 0x28fa AAAA www.weatheroffice.gc.ca CNAME[Packet size limited during capture]	23	Message is a response	No error	Standard query	Server can do recursive queries	www.weatheroffice.gc.ca		AAAA (IPv6 Address)
6580	982.768264	129.173.67.99	129.173.22.37	64	0x9061	DNS	83	Standard query 0x9061 A www.weatheroffice.gc.ca	23	Message is a query		Standard query		www.weatheroffice.gc.ca		A (Host Address)
6581	982.768761	129.173.22.37	129.173.67.99	62	0x9061	DNS	341	Standard query response 0x9061 A www.weatheroffice.gc.ca CNAME[Packet size limited during capture]	23	Message is a response	No error	Standard query	Server can do recursive queries	www.weatheroffice.gc.ca		A (Host Address)
6591	982.814919	129.173.67.99	129.173.22.37	64	0xc820	DNS	73	Standard query 0xc820 AAAA weather.gc.ca	13	Message is a query		Standard query		weather.gc.ca		AAAA (IPv6 Address)
6592	982.816511	129.173.22.37	129.173.67.99	62	0xc820	DNS	132	Standard query response 0xc820 AAAA weather.gc.ca SOA[Packet size limited during capture]	13	Message is a response	No error	Standard query	Server can do recursive queries	weather.gc.ca		AAAA (IPv6 Address)
6593	982.816851	129.173.67.99	129.173.22.37	64	0x9224	DNS	92	Standard query 0x9224 AAAA weather.gc.ca.research.cs.dal.ca	32	Message is a query		Standard query		weather.gc.ca.research.cs.dal.ca		AAAA (IPv6 Address)
6594	982.817466	129.173.22.37	129.173.67.99	62	0x9224	DNS	144	Standard query response 0x9224 No such name AAAA weather.gc.ca.research.cs.dal.ca[Packet size limited during capture]	32	Message is a response	No such name	Standard query	Server can do recursive queries	weather.gc.ca.research.cs.dal.ca		AAAA (IPv6 Address)
6595	982.817474	129.173.67.99	129.173.22.37	64	0x7473	DNS	83	Standard query 0x7473 AAAA weather.gc.ca.cs.dal.ca	23	Message is a query		Standard query		weather.gc.ca.cs.dal.ca		AAAA (IPv6 Address)
6597	982.818214	129.173.22.37	129.173.67.99	62	0x7473	DNS	127	Standard query response 0x7473 No such name AAAA weather.gc.ca.cs.dal.ca SOA[Packet size limited during capture]	23	Message is a response	No such name	Standard query	Server can do recursive queries	weather.gc.ca.cs.dal.ca		AAAA (IPv6 Address)
6598	982.818587	129.173.67.99	129.173.22.37	64	0xa26e	DNS	73	Standard query 0xa26e A weather.gc.ca	13	Message is a query		Standard query		weather.gc.ca		A (Host Address)
6599	982.819011	129.173.22.37	129.173.67.99	62	0xa26e	DNS	221	Standard query response 0xa26e A weather.gc.ca A 199.212.17.39[Packet size limited during capture]	13	Message is a response	No error	Standard query	Server can do recursive queries	weather.gc.ca	19	A (Host Address)
6634	982.991766	129.173.67.99	129.173.22.37	64	0x4023	DNS	73	Standard query 0x4023 AAAA weather.gc.ca	13	Message is a query		Standard query		weather.gc.ca		AAAA (IPv6 Address)
6635	982.992340	129.173.22.37	129.173.67.99	62	0x4023	DNS	132	Standard query response 0x4023 AAAA weather.gc.ca SOA[Packet size limited during capture]	13	Message is a response	No error	Standard query	Server can do recursive queries	weather.gc.ca		AAAA (IPv6 Address)
6636	982.992787	129.173.67.99	129.173.22.37	64	0x540d	DNS	92	Standard query 0x540d AAAA weather.gc.ca.research.cs.dal.ca	32	Message is a query		Standard query		weather.gc.ca.research.cs.dal.ca		AAAA (IPv6 Address)
6637	982.993340	129.173.22.37	129.173.67.99	62	0x540d	DNS	144	Standard query response 0x540d No such name AAAA weather.gc.ca.research.cs.dal.ca[Packet size limited during capture]	32	Message is a response	No such name	Standard query	Server can do recursive queries	weather.gc.ca.research.cs.dal.ca		AAAA (IPv6 Address)
6638	982.993750	129.173.67.99	129.173.22.37	64	0x8a9b	DNS	83	Standard query 0x8a9b AAAA weather.gc.ca.cs.dal.ca	23	Message is a query		Standard query		weather.gc.ca.cs.dal.ca		AAAA (IPv6 Address)
6639	982.994315	129.173.22.37	129.173.67.99	62	0x8a9b	DNS	127	Standard query response 0x8a9b No such name AAAA weather.gc.ca.cs.dal.ca SOA[Packet size limited during capture]	23	Message is a response	No such name	Standard query	Server can do recursive queries	weather.gc.ca.cs.dal.ca		AAAA (IPv6 Address)
6640	982.994716	129.173.67.99	129.173.22.37	64	0x928c	DNS	73	Standard query 0x928c A weather.gc.ca	13	Message is a query		Standard query		weather.gc.ca		A (Host Address)
6641	982.995340	129.173.22.37	129.173.67.99	62	0x928c	DNS	221	Standard query response 0x928c A weather.gc.ca A 199.212.17.28[Packet size limited during capture]	13	Message is a response	No error	Standard query	Server can do recursive queries	weather.gc.ca	19	A (Host Address)
6950	1042.471715	129.173.22.37	129.173.67.109	62	0xb008	DNS	220	Standard query response 0xb008 A daisy.ubuntu.com A 91.189.95.55[Packet size limited during capture]	16	Message is a response	No error	Standard query	Server can do recursive queries	daisy.ubuntu.com	339	A (Host Address)
6998	1053.700770	129.173.22.37	129.173.67.100	62	0x3973	DNS	220	Standard query response 0x3973 A daisy.ubuntu.com A 91.189.95.54[Packet size limited during capture]	16	Message is a response	No error	Standard query	Server can do recursive queries	daisy.ubuntu.com	328	A (Host Address)
7090	1072.485932	129.173.22.37	129.173.67.109	62	0xfe86	DNS	220	Standard query response 0xfe86 A daisy.ubuntu.com A 91.189.95.55[Packet size limited during capture]	16	Message is a response	No error	Standard query	Server can do recursive queries	daisy.ubuntu.com	309	A (Host Address)
7329	1132.450295	129.173.22.37	129.173.67.109	62	0x2e07	DNS	220	Standard query response 0x2e07 A daisy.ubuntu.com A 91.189.95.54[Packet size limited during capture]	16	Message is a response	No error	Standard query	Server can do recursive queries	daisy.ubuntu.com	249	A (Host Address)
7515	1173.627036	129.173.22.37	129.173.67.100	62	0xcbac	DNS	220	Standard query response 0xcbac A daisy.ubuntu.com A 91.189.95.54[Packet size limited during capture]	16	Message is a response	No error	Standard query	Server can do recursive queries	daisy.ubuntu.com	208	A (Host Address)
7967	1282.457012	129.173.22.37	129.173.67.109	62	0xdf96	DNS	220	Standard query response 0xdf96 A daisy.ubuntu.com A 91.189.95.55[Packet size limited during capture]	16	Message is a response	No error	Standard query	Server can do recursive queries	daisy.ubuntu.com	99	A (Host Address)
8012	1293.681302	129.173.22.37	129.173.67.100	62	0x2882	DNS	220	Standard query response 0x2882 A daisy.ubuntu.com A 91.189.95.55[Packet size limited during capture]	16	Message is a response	No error	Standard query	Server can do recursive queries	daisy.ubuntu.com	88	A (Host Address)
8177	1331.076014	129.173.67.99	129.173.22.37	64	0xf55e	DNS	79	Standard query 0xf55e AAAA snoop.minecraft.net	19	Message is a query		Standard query		snoop.minecraft.net		AAAA (IPv6 Address)
8178	1331.108607	129.173.22.37	129.173.67.99	62	0xf55e	DNS	164	Standard query response 0xf55e AAAA snoop.minecraft.net SOA[Packet size limited during capture]	19	Message is a response	No error	Standard query	Server can do recursive queries	snoop.minecraft.net		AAAA (IPv6 Address)
8179	1331.109054	129.173.67.99	129.173.22.37	64	0x9f84	DNS	98	Standard query 0x9f84[Packet size limited during capture]		Message is a query		Standard query
8180	1331.109518	129.173.22.37	129.173.67.99	62	0x9f84	DNS	150	Standard query response 0x9f84 No such name[Packet size limited during capture]		Message is a response	No such name	Standard query	Server can do recursive queries
8181	1331.109952	129.173.67.99	129.173.22.37	64	0xb982	DNS	89	Standard query 0xb982 AAAA snoop.minecraft.net.cs.dal.ca	29	Message is a query		Standard query		snoop.minecraft.net.cs.dal.ca		AAAA (IPv6 Address)
8182	1331.110502	129.173.22.37	129.173.67.99	62	0xb982	DNS	133	Standard query response 0xb982 No such name AAAA snoop.minecraft.net.cs.dal.ca[Packet size limited during capture]	29	Message is a response	No such name	Standard query	Server can do recursive queries	snoop.minecraft.net.cs.dal.ca		AAAA (IPv6 Address)
8183	1331.110884	129.173.67.99	129.173.22.37	64	0x7760	DNS	79	Standard query 0x7760 A snoop.minecraft.net	19	Message is a query		Standard query		snoop.minecraft.net		A (Host Address)
8184	1331.151391	129.173.22.37	129.173.67.99	62	0x7760	DNS	296	Standard query response 0x7760 A snoop.minecraft.net A 54.236.119.239[Packet size limited during capture]	19	Message is a response	No error	Standard query	Server can do recursive queries	snoop.minecraft.net	60	A (Host Address)
8215	1332.728411	129.173.22.37	129.173.67.100	62	0xc799	DNS	220	Standard query response 0xc799 A daisy.ubuntu.com A 91.189.95.54[Packet size limited during capture]	16	Message is a response	No error	Standard query	Server can do recursive queries	daisy.ubuntu.com	49	A (Host Address)
8216	1332.729095	129.173.22.37	129.173.67.109	62	0xa17c	DNS	220	Standard query response 0xa17c A daisy.ubuntu.com A 91.189.95.55[Packet size limited during capture]	16	Message is a response	No error	Standard query	Server can do recursive queries	daisy.ubuntu.com	49	A (Host Address)
8398	1372.435317	129.173.22.37	129.173.67.109	62	0xa74e	DNS	220	Standard query response 0xa74e A daisy.ubuntu.com A 91.189.95.55[Packet size limited during capture]	16	Message is a response	No error	Standard query	Server can do recursive queries	daisy.ubuntu.com	9	A (Host Address)
8409	1376.537008	129.173.67.123	129.173.5.100	128	0x3b15	DNS	89	Standard query 0x3b15 A basketcreationsandcandles.com	29	Message is a query		Standard query		basketcreationsandcandles.com		A (Host Address)
8410	1376.551798	129.173.67.123	129.173.5.100	128	0xdcb8	DNS	89	Standard query 0xdcb8 A basketcreationsandcandles.com	29	Message is a query		Standard query		basketcreationsandcandles.com		A (Host Address)
8411	1376.662410	129.173.5.100	129.173.67.123	62	0x3b15	DNS	155	Standard query response 0x3b15 A basketcreationsandcandles.com[Packet size limited during capture]	29	Message is a response	No error	Standard query	Server can do recursive queries	basketcreationsandcandles.com		A (Host Address)
8412	1376.662445	129.173.5.100	129.173.67.123	62	0xdcb8	DNS	155	Standard query response 0xdcb8 A basketcreationsandcandles.com[Packet size limited during capture]	29	Message is a response	No error	Standard query	Server can do recursive queries	basketcreationsandcandles.com		A (Host Address)
8413	1376.662940	129.173.67.123	129.173.5.100	128	0x0bfe	DNS	89	Standard query 0x0bfe AAAA basketcreationsandcandles.com	29	Message is a query		Standard query		basketcreationsandcandles.com		AAAA (IPv6 Address)
8414	1376.662941	129.173.67.123	129.173.5.100	128	0x8c82	DNS	89	Standard query 0x8c82 AAAA basketcreationsandcandles.com	29	Message is a query		Standard query		basketcreationsandcandles.com		AAAA (IPv6 Address)
8415	1376.816536	129.173.5.100	129.173.67.123	62	0x8c82	DNS	164	Standard query response 0x8c82 AAAA basketcreationsandcandles.com[Packet size limited during capture]	29	Message is a response	No error	Standard query	Server can do recursive queries	basketcreationsandcandles.com		AAAA (IPv6 Address)
8416	1376.816557	129.173.5.100	129.173.67.123	62	0x0bfe	DNS	164	Standard query response 0x0bfe AAAA basketcreationsandcandles.com[Packet size limited during capture]	29	Message is a response	No error	Standard query	Server can do recursive queries	basketcreationsandcandles.com		AAAA (IPv6 Address)
8492	1378.235082	129.173.67.123	129.173.5.100	128	0x84d8	DNS	85	Standard query 0x84d8 A bbce-legalconsultancy.com	25	Message is a query		Standard query		bbce-legalconsultancy.com		A (Host Address)
8493	1378.248576	129.173.67.123	129.173.5.100	128	0xde9a	DNS	85	Standard query 0xde9a A bbce-legalconsultancy.com	25	Message is a query		Standard query		bbce-legalconsultancy.com		A (Host Address)
8497	1378.640704	129.173.5.100	129.173.67.123	62	0x84d8	DNS	186	Standard query response 0x84d8 A bbce-legalconsultancy.com[Packet size limited during capture]	25	Message is a response	No error	Standard query	Server can do recursive queries	bbce-legalconsultancy.com		A (Host Address)
8498	1378.640731	129.173.5.100	129.173.67.123	62	0xde9a	DNS	186	Standard query response 0xde9a A bbce-legalconsultancy.com[Packet size limited during capture]	25	Message is a response	No error	Standard query	Server can do recursive queries	bbce-legalconsultancy.com		A (Host Address)
8499	1378.641177	129.173.67.123	129.173.5.100	128	0x5eb0	DNS	85	Standard query 0x5eb0 AAAA bbce-legalconsultancy.com	25	Message is a query		Standard query		bbce-legalconsultancy.com		AAAA (IPv6 Address)
8500	1378.641178	129.173.67.123	129.173.5.100	128	0x827e	DNS	85	Standard query 0x827e AAAA bbce-legalconsultancy.com	25	Message is a query		Standard query		bbce-legalconsultancy.com		AAAA (IPv6 Address)
8502	1378.786409	129.173.5.100	129.173.67.123	62	0x5eb0	DNS	152	Standard query response 0x5eb0 AAAA bbce-legalconsultancy.com[Packet size limited during capture]	25	Message is a response	No error	Standard query	Server can do recursive queries	bbce-legalconsultancy.com		AAAA (IPv6 Address)
8503	1378.786422	129.173.5.100	129.173.67.123	62	0x827e	DNS	152	Standard query response 0x827e AAAA bbce-legalconsultancy.com[Packet size limited during capture]	25	Message is a response	No error	Standard query	Server can do recursive queries	bbce-legalconsultancy.com		AAAA (IPv6 Address)
8518	1379.176692	129.173.67.123	129.173.5.100	128	0xc5ec	DNS	81	Standard query 0xc5ec A bbwscimanuk.pdsda.net	21	Message is a query		Standard query		bbwscimanuk.pdsda.net		A (Host Address)
8519	1379.190466	129.173.67.123	129.173.5.100	128	0xac03	DNS	81	Standard query 0xac03 A bbwscimanuk.pdsda.net	21	Message is a query		Standard query		bbwscimanuk.pdsda.net		A (Host Address)
8527	1380.184420	129.173.67.123	129.173.22.38	128	0xc5ec	DNS	81	Standard query 0xc5ec A bbwscimanuk.pdsda.net	21	Message is a query		Standard query		bbwscimanuk.pdsda.net		A (Host Address)
8528	1380.184476	129.173.67.123	129.173.22.37	128	0xc5ec	DNS	81	Standard query 0xc5ec A bbwscimanuk.pdsda.net	21	Message is a query		Standard query		bbwscimanuk.pdsda.net		A (Host Address)
8529	1380.199969	129.173.67.123	129.173.22.38	128	0xac03	DNS	81	Standard query 0xac03 A bbwscimanuk.pdsda.net	21	Message is a query		Standard query		bbwscimanuk.pdsda.net		A (Host Address)
8530	1380.200015	129.173.67.123	129.173.22.37	128	0xac03	DNS	81	Standard query 0xac03 A bbwscimanuk.pdsda.net	21	Message is a query		Standard query		bbwscimanuk.pdsda.net		A (Host Address)
8533	1381.198293	129.173.67.123	129.173.5.100	128	0xc5ec	DNS	81	Standard query 0xc5ec A bbwscimanuk.pdsda.net	21	Message is a query		Standard query		bbwscimanuk.pdsda.net		A (Host Address)
8534	1381.198322	129.173.67.123	129.173.22.38	128	0xc5ec	DNS	81	Standard query 0xc5ec A bbwscimanuk.pdsda.net	21	Message is a query		Standard query		bbwscimanuk.pdsda.net		A (Host Address)
8535	1381.213882	129.173.67.123	129.173.5.100	128	0xac03	DNS	81	Standard query 0xac03 A bbwscimanuk.pdsda.net	21	Message is a query		Standard query		bbwscimanuk.pdsda.net		A (Host Address)
8536	1381.213903	129.173.67.123	129.173.22.38	128	0xac03	DNS	81	Standard query 0xac03 A bbwscimanuk.pdsda.net	21	Message is a query		Standard query		bbwscimanuk.pdsda.net		A (Host Address)
8551	1383.210607	129.173.67.123	129.173.22.37	128	0xc5ec	DNS	81	Standard query 0xc5ec A bbwscimanuk.pdsda.net	21	Message is a query		Standard query		bbwscimanuk.pdsda.net		A (Host Address)
8552	1383.210635	129.173.67.123	129.173.22.38	128	0xc5ec	DNS	81	Standard query 0xc5ec A bbwscimanuk.pdsda.net	21	Message is a query		Standard query		bbwscimanuk.pdsda.net		A (Host Address)
8553	1383.210767	129.173.67.123	129.173.5.100	128	0xc5ec	DNS	81	Standard query 0xc5ec A bbwscimanuk.pdsda.net	21	Message is a query		Standard query		bbwscimanuk.pdsda.net		A (Host Address)
8554	1383.226172	129.173.67.123	129.173.22.37	128	0xac03	DNS	81	Standard query 0xac03 A bbwscimanuk.pdsda.net	21	Message is a query		Standard query		bbwscimanuk.pdsda.net		A (Host Address)
8555	1383.226195	129.173.67.123	129.173.22.38	128	0xac03	DNS	81	Standard query 0xac03 A bbwscimanuk.pdsda.net	21	Message is a query		Standard query		bbwscimanuk.pdsda.net		A (Host Address)
8556	1383.226278	129.173.67.123	129.173.5.100	128	0xac03	DNS	81	Standard query 0xac03 A bbwscimanuk.pdsda.net	21	Message is a query		Standard query		bbwscimanuk.pdsda.net		A (Host Address)
8557	1383.531657	129.173.5.100	129.173.67.123	62	0xc5ec	DNS	199	Standard query response 0xc5ec A bbwscimanuk.pdsda.net A[Packet size limited during capture]	21	Message is a response	No error	Standard query	Server can do recursive queries	bbwscimanuk.pdsda.net		A (Host Address)
8558	1383.531678	129.173.5.100	129.173.67.123	62	0xac03	DNS	199	Standard query response 0xac03 A bbwscimanuk.pdsda.net A[Packet size limited during capture]	21	Message is a response	No error	Standard query	Server can do recursive queries	bbwscimanuk.pdsda.net		A (Host Address)
8559	1383.531690	129.173.5.100	129.173.67.123	62	0xc5ec	DNS	199	Standard query response 0xc5ec A bbwscimanuk.pdsda.net A[Packet size limited during capture]	21	Message is a response	No error	Standard query	Server can do recursive queries	bbwscimanuk.pdsda.net		A (Host Address)
8560	1383.532062	129.173.5.100	129.173.67.123	62	0xac03	DNS	199	Standard query response 0xac03 A bbwscimanuk.pdsda.net A[Packet size limited during capture]	21	Message is a response	No error	Standard query	Server can do recursive queries	bbwscimanuk.pdsda.net		A (Host Address)
8561	1383.532111	129.173.67.123	129.173.5.100	128	0x1800	DNS	81	Standard query 0x1800 AAAA bbwscimanuk.pdsda.net	21	Message is a query		Standard query		bbwscimanuk.pdsda.net		AAAA (IPv6 Address)
8562	1383.532164	129.173.67.123	129.173.5.100	128	0xa562	DNS	81	Standard query 0xa562 AAAA bbwscimanuk.pdsda.net	21	Message is a query		Standard query		bbwscimanuk.pdsda.net		AAAA (IPv6 Address)
8563	1383.532472	129.173.5.100	129.173.67.123	62	0xc5ec	DNS	199	Standard query response 0xc5ec A bbwscimanuk.pdsda.net A[Packet size limited during capture]	21	Message is a response	No error	Standard query	Server can do recursive queries	bbwscimanuk.pdsda.net		A (Host Address)
8564	1383.532492	129.173.5.100	129.173.67.123	62	0xac03	DNS	199	Standard query response 0xac03 A bbwscimanuk.pdsda.net A[Packet size limited during capture]	21	Message is a response	No error	Standard query	Server can do recursive queries	bbwscimanuk.pdsda.net		A (Host Address)
8565	1383.532505	129.173.22.37	129.173.67.123	62	0xc5ec	DNS	199	Standard query response 0xc5ec A bbwscimanuk.pdsda.net A[Packet size limited during capture]	21	Message is a response	No error	Standard query	Server can do recursive queries	bbwscimanuk.pdsda.net		A (Host Address)
8566	1383.532530	129.173.22.38	129.173.67.123	62	0xac03	DNS	199	Standard query response 0xac03 A bbwscimanuk.pdsda.net A[Packet size limited during capture]	21	Message is a response	No error	Standard query	Server can do recursive queries	bbwscimanuk.pdsda.net		A (Host Address)
8567	1383.532548	129.173.22.37	129.173.67.123	62	0xac03	DNS	199	Standard query response 0xac03 A bbwscimanuk.pdsda.net A[Packet size limited during capture]	21	Message is a response	No error	Standard query	Server can do recursive queries	bbwscimanuk.pdsda.net		A (Host Address)
8568	1383.532556	129.173.22.38	129.173.67.123	62	0xc5ec	DNS	199	Standard query response 0xc5ec A bbwscimanuk.pdsda.net A[Packet size limited during capture]	21	Message is a response	No error	Standard query	Server can do recursive queries	bbwscimanuk.pdsda.net		A (Host Address)
8569	1383.532565	129.173.22.37	129.173.67.123	62	0xac03	DNS	199	Standard query response 0xac03 A bbwscimanuk.pdsda.net A[Packet size limited during capture]	21	Message is a response	No error	Standard query	Server can do recursive queries	bbwscimanuk.pdsda.net		A (Host Address)
8570	1383.532573	129.173.22.38	129.173.67.123	62	0xc5ec	DNS	199	Standard query response 0xc5ec A bbwscimanuk.pdsda.net A[Packet size limited during capture]	21	Message is a response	No error	Standard query	Server can do recursive queries	bbwscimanuk.pdsda.net		A (Host Address)
8571	1383.532871	129.173.22.37	129.173.67.123	62	0xc5ec	DNS	199	Standard query response 0xc5ec A bbwscimanuk.pdsda.net A[Packet size limited during capture]	21	Message is a response	No error	Standard query	Server can do recursive queries	bbwscimanuk.pdsda.net		A (Host Address)
8572	1383.532888	129.173.22.38	129.173.67.123	62	0xac03	DNS	199	Standard query response 0xac03 A bbwscimanuk.pdsda.net A[Packet size limited during capture]	21	Message is a response	No error	Standard query	Server can do recursive queries	bbwscimanuk.pdsda.net		A (Host Address)
8573	1383.532900	129.173.22.38	129.173.67.123	62	0xc5ec	DNS	199	Standard query response 0xc5ec A bbwscimanuk.pdsda.net A[Packet size limited during capture]	21	Message is a response	No error	Standard query	Server can do recursive queries	bbwscimanuk.pdsda.net		A (Host Address)
8574	1383.532911	129.173.22.38	129.173.67.123	62	0xac03	DNS	199	Standard query response 0xac03 A bbwscimanuk.pdsda.net A[Packet size limited during capture]	21	Message is a response	No error	Standard query	Server can do recursive queries	bbwscimanuk.pdsda.net		A (Host Address)
8575	1383.658098	129.173.22.37	129.173.67.100	62	0x209f	DNS	220	Standard query response 0x209f A daisy.ubuntu.com A 91.189.95.55[Packet size limited during capture]	16	Message is a response	No error	Standard query	Server can do recursive queries	daisy.ubuntu.com	72	A (Host Address)
8577	1383.806887	129.173.5.100	129.173.67.123	62	0x1800	DNS	81	Standard query response 0x1800 AAAA bbwscimanuk.pdsda.net	21	Message is a response	No error	Standard query	Server can do recursive queries	bbwscimanuk.pdsda.net		AAAA (IPv6 Address)
8578	1383.806906	129.173.5.100	129.173.67.123	62	0xa562	DNS	81	Standard query response 0xa562 AAAA bbwscimanuk.pdsda.net	21	Message is a response	No error	Standard query	Server can do recursive queries	bbwscimanuk.pdsda.net		AAAA (IPv6 Address)
8593	1384.479268	129.173.67.123	129.173.5.100	128	0x818f	DNS	70	Standard query 0x818f A becutie.ru	10	Message is a query		Standard query		becutie.ru		A (Host Address)
8594	1384.492420	129.173.67.123	129.173.5.100	128	0x8f6b	DNS	70	Standard query 0x8f6b A becutie.ru	10	Message is a query		Standard query		becutie.ru		A (Host Address)
8602	1385.488144	129.173.67.123	129.173.22.38	128	0x818f	DNS	70	Standard query 0x818f A becutie.ru	10	Message is a query		Standard query		becutie.ru		A (Host Address)
8603	1385.488201	129.173.67.123	129.173.22.37	128	0x818f	DNS	70	Standard query 0x818f A becutie.ru	10	Message is a query		Standard query		becutie.ru		A (Host Address)
8604	1385.503672	129.173.67.123	129.173.22.38	128	0x8f6b	DNS	70	Standard query 0x8f6b A becutie.ru	10	Message is a query		Standard query		becutie.ru		A (Host Address)
8605	1385.503718	129.173.67.123	129.173.22.37	128	0x8f6b	DNS	70	Standard query 0x8f6b A becutie.ru	10	Message is a query		Standard query		becutie.ru		A (Host Address)
8612	1386.502038	129.173.67.123	129.173.5.100	128	0x818f	DNS	70	Standard query 0x818f A becutie.ru	10	Message is a query		Standard query		becutie.ru		A (Host Address)
8613	1386.502070	129.173.67.123	129.173.22.38	128	0x818f	DNS	70	Standard query 0x818f A becutie.ru	10	Message is a query		Standard query		becutie.ru		A (Host Address)
8614	1386.517595	129.173.67.123	129.173.5.100	128	0x8f6b	DNS	70	Standard query 0x8f6b A becutie.ru	10	Message is a query		Standard query		becutie.ru		A (Host Address)
8615	1386.517617	129.173.67.123	129.173.22.38	128	0x8f6b	DNS	70	Standard query 0x8f6b A becutie.ru	10	Message is a query		Standard query		becutie.ru		A (Host Address)
8624	1388.514310	129.173.67.123	129.173.22.37	128	0x818f	DNS	70	Standard query 0x818f A becutie.ru	10	Message is a query		Standard query		becutie.ru		A (Host Address)
8625	1388.514339	129.173.67.123	129.173.22.38	128	0x818f	DNS	70	Standard query 0x818f A becutie.ru	10	Message is a query		Standard query		becutie.ru		A (Host Address)
8626	1388.514461	129.173.67.123	129.173.5.100	128	0x818f	DNS	70	Standard query 0x818f A becutie.ru	10	Message is a query		Standard query		becutie.ru		A (Host Address)
8627	1388.529901	129.173.67.123	129.173.22.37	128	0x8f6b	DNS	70	Standard query 0x8f6b A becutie.ru	10	Message is a query		Standard query		becutie.ru		A (Host Address)
8628	1388.529923	129.173.67.123	129.173.22.38	128	0x8f6b	DNS	70	Standard query 0x8f6b A becutie.ru	10	Message is a query		Standard query		becutie.ru		A (Host Address)
8629	1388.530006	129.173.67.123	129.173.5.100	128	0x8f6b	DNS	70	Standard query 0x8f6b A becutie.ru	10	Message is a query		Standard query		becutie.ru		A (Host Address)
8647	1392.523321	129.173.67.123	129.173.22.37	128	0x818f	DNS	70	Standard query 0x818f A becutie.ru	10	Message is a query		Standard query		becutie.ru		A (Host Address)
8648	1392.523353	129.173.67.123	129.173.22.38	128	0x818f	DNS	70	Standard query 0x818f A becutie.ru	10	Message is a query		Standard query		becutie.ru		A (Host Address)
8649	1392.523369	129.173.67.123	129.173.5.100	128	0x818f	DNS	70	Standard query 0x818f A becutie.ru	10	Message is a query		Standard query		becutie.ru		A (Host Address)
8650	1392.538885	129.173.67.123	129.173.22.37	128	0x8f6b	DNS	70	Standard query 0x8f6b A becutie.ru	10	Message is a query		Standard query		becutie.ru		A (Host Address)
8651	1392.538907	129.173.67.123	129.173.22.38	128	0x8f6b	DNS	70	Standard query 0x8f6b A becutie.ru	10	Message is a query		Standard query		becutie.ru		A (Host Address)
8652	1392.538927	129.173.67.123	129.173.5.100	128	0x8f6b	DNS	70	Standard query 0x8f6b A becutie.ru	10	Message is a query		Standard query		becutie.ru		A (Host Address)
8684	1398.915472	129.173.67.123	129.173.5.100	128	0xdd3c	DNS	75	Standard query 0xdd3c A bensonfarms.com	15	Message is a query		Standard query		bensonfarms.com		A (Host Address)
8685	1398.929819	129.173.67.123	129.173.5.100	128	0xfcf0	DNS	75	Standard query 0xfcf0 A bensonfarms.com	15	Message is a query		Standard query		bensonfarms.com		A (Host Address)
8686	1399.144331	129.173.5.100	129.173.67.123	62	0xdd3c	DNS	140	Standard query response 0xdd3c A bensonfarms.com A 174.122.148.162[Packet size limited during capture]	15	Message is a response	No error	Standard query	Server can do recursive queries	bensonfarms.com	14400	A (Host Address)
8687	1399.144373	129.173.5.100	129.173.67.123	62	0xfcf0	DNS	140	Standard query response 0xfcf0 A bensonfarms.com A 174.122.148.162[Packet size limited during capture]	15	Message is a response	No error	Standard query	Server can do recursive queries	bensonfarms.com	14400	A (Host Address)
8688	1399.144814	129.173.67.123	129.173.5.100	128	0x1232	DNS	75	Standard query 0x1232 AAAA bensonfarms.com	15	Message is a query		Standard query		bensonfarms.com		AAAA (IPv6 Address)
8689	1399.144814	129.173.67.123	129.173.5.100	128	0x1258	DNS	75	Standard query 0x1258 AAAA bensonfarms.com	15	Message is a query		Standard query		bensonfarms.com		AAAA (IPv6 Address)
8690	1399.214427	129.173.5.100	129.173.67.123	62	0x1258	DNS	139	Standard query response 0x1258 AAAA bensonfarms.com SOA[Packet size limited during capture]	15	Message is a response	No error	Standard query	Server can do recursive queries	bensonfarms.com		AAAA (IPv6 Address)
8691	1399.214444	129.173.5.100	129.173.67.123	62	0x1232	DNS	139	Standard query response 0x1232 AAAA bensonfarms.com SOA[Packet size limited during capture]	15	Message is a response	No error	Standard query	Server can do recursive queries	bensonfarms.com		AAAA (IPv6 Address)
8729	1408.019464	129.173.67.123	129.173.5.100	128	0x5d93	DNS	73	Standard query 0x5d93 A berlinauto.tk	13	Message is a query		Standard query		berlinauto.tk		A (Host Address)
8734	1408.033255	129.173.67.123	129.173.5.100	128	0x2b8c	DNS	73	Standard query 0x2b8c A berlinauto.tk	13	Message is a query		Standard query		berlinauto.tk		A (Host Address)
8735	1408.132610	129.173.5.100	129.173.67.123	62	0x5d93	DNS	133	Standard query response 0x5d93 No such name A berlinauto.tk SOA[Packet size limited during capture]	13	Message is a response	No such name	Standard query	Server can do recursive queries	berlinauto.tk		A (Host Address)
8736	1408.132644	129.173.5.100	129.173.67.123	62	0x2b8c	DNS	133	Standard query response 0x2b8c No such name A berlinauto.tk SOA[Packet size limited during capture]	13	Message is a response	No such name	Standard query	Server can do recursive queries	berlinauto.tk		A (Host Address)
8753	1410.481603	129.173.67.123	129.173.5.100	128	0xbf83	DNS	80	Standard query 0xbf83 A bestofallforallas.pl	20	Message is a query		Standard query		bestofallforallas.pl		A (Host Address)
8754	1410.495361	129.173.67.123	129.173.5.100	128	0x58e5	DNS	80	Standard query 0x58e5 A bestofallforallas.pl	20	Message is a query		Standard query		bestofallforallas.pl		A (Host Address)
8757	1411.491974	129.173.67.123	129.173.22.38	128	0xbf83	DNS	80	Standard query 0xbf83 A bestofallforallas.pl	20	Message is a query		Standard query		bestofallforallas.pl		A (Host Address)
8758	1411.492035	129.173.67.123	129.173.22.37	128	0xbf83	DNS	80	Standard query 0xbf83 A bestofallforallas.pl	20	Message is a query		Standard query		bestofallforallas.pl		A (Host Address)
8759	1411.507544	129.173.67.123	129.173.22.38	128	0x58e5	DNS	80	Standard query 0x58e5 A bestofallforallas.pl	20	Message is a query		Standard query		bestofallforallas.pl		A (Host Address)
8760	1411.507597	129.173.67.123	129.173.22.37	128	0x58e5	DNS	80	Standard query 0x58e5 A bestofallforallas.pl	20	Message is a query		Standard query		bestofallforallas.pl		A (Host Address)
8765	1412.505852	129.173.67.123	129.173.5.100	128	0xbf83	DNS	80	Standard query 0xbf83 A bestofallforallas.pl	20	Message is a query		Standard query		bestofallforallas.pl		A (Host Address)
8766	1412.505882	129.173.67.123	129.173.22.38	128	0xbf83	DNS	80	Standard query 0xbf83 A bestofallforallas.pl	20	Message is a query		Standard query		bestofallforallas.pl		A (Host Address)
8767	1412.521426	129.173.67.123	129.173.5.100	128	0x58e5	DNS	80	Standard query 0x58e5 A bestofallforallas.pl	20	Message is a query		Standard query		bestofallforallas.pl		A (Host Address)
8768	1412.521455	129.173.67.123	129.173.22.38	128	0x58e5	DNS	80	Standard query 0x58e5 A bestofallforallas.pl	20	Message is a query		Standard query		bestofallforallas.pl		A (Host Address)
8773	1414.493891	129.173.5.100	129.173.67.123	62	0x818f	DNS	70	Standard query response 0x818f Server failure A becutie.ru	10	Message is a response	Server failure	Standard query	Server can do recursive queries	becutie.ru		A (Host Address)
8774	1414.493941	129.173.5.100	129.173.67.123	62	0x8f6b	DNS	70	Standard query response 0x8f6b Server failure A becutie.ru	10	Message is a response	Server failure	Standard query	Server can do recursive queries	becutie.ru		A (Host Address)
8775	1414.493955	129.173.5.100	129.173.67.123	62	0x818f	DNS	70	Standard query response 0x818f Server failure A becutie.ru	10	Message is a response	Server failure	Standard query	Server can do recursive queries	becutie.ru		A (Host Address)
8776	1414.493965	129.173.5.100	129.173.67.123	62	0x8f6b	DNS	70	Standard query response 0x8f6b Server failure A becutie.ru	10	Message is a response	Server failure	Standard query	Server can do recursive queries	becutie.ru		A (Host Address)
8777	1414.493973	129.173.5.100	129.173.67.123	62	0x818f	DNS	70	Standard query response 0x818f Server failure A becutie.ru	10	Message is a response	Server failure	Standard query	Server can do recursive queries	becutie.ru		A (Host Address)
8778	1414.493981	129.173.5.100	129.173.67.123	62	0x8f6b	DNS	70	Standard query response 0x8f6b Server failure A becutie.ru	10	Message is a response	Server failure	Standard query	Server can do recursive queries	becutie.ru		A (Host Address)
8779	1414.494341	129.173.5.100	129.173.67.123	62	0x818f	DNS	70	Standard query response 0x818f Server failure A becutie.ru	10	Message is a response	Server failure	Standard query	Server can do recursive queries	becutie.ru		A (Host Address)
8780	1414.494357	129.173.5.100	129.173.67.123	62	0x8f6b	DNS	70	Standard query response 0x8f6b Server failure A becutie.ru	10	Message is a response	Server failure	Standard query	Server can do recursive queries	becutie.ru		A (Host Address)
8781	1414.518155	129.173.67.123	129.173.22.37	128	0xbf83	DNS	80	Standard query 0xbf83 A bestofallforallas.pl	20	Message is a query		Standard query		bestofallforallas.pl		A (Host Address)
8782	1414.518187	129.173.67.123	129.173.22.38	128	0xbf83	DNS	80	Standard query 0xbf83 A bestofallforallas.pl	20	Message is a query		Standard query		bestofallforallas.pl		A (Host Address)
8783	1414.518310	129.173.67.123	129.173.5.100	128	0xbf83	DNS	80	Standard query 0xbf83 A bestofallforallas.pl	20	Message is a query		Standard query		bestofallforallas.pl		A (Host Address)
8784	1414.533734	129.173.67.123	129.173.22.37	128	0x58e5	DNS	80	Standard query 0x58e5 A bestofallforallas.pl	20	Message is a query		Standard query		bestofallforallas.pl		A (Host Address)
8785	1414.533762	129.173.67.123	129.173.22.38	128	0x58e5	DNS	80	Standard query 0x58e5 A bestofallforallas.pl	20	Message is a query		Standard query		bestofallforallas.pl		A (Host Address)
8786	1414.533858	129.173.67.123	129.173.5.100	128	0x58e5	DNS	80	Standard query 0x58e5 A bestofallforallas.pl	20	Message is a query		Standard query		bestofallforallas.pl		A (Host Address)
8790	1415.489460	129.173.22.37	129.173.67.123	62	0x818f	DNS	70	Standard query response 0x818f Server failure A becutie.ru	10	Message is a response	Server failure	Standard query	Server can do recursive queries	becutie.ru		A (Host Address)
8791	1415.489500	129.173.22.38	129.173.67.123	62	0x8f6b	DNS	70	Standard query response 0x8f6b Server failure A becutie.ru	10	Message is a response	Server failure	Standard query	Server can do recursive queries	becutie.ru		A (Host Address)
8792	1415.489523	129.173.22.37	129.173.67.123	62	0x8f6b	DNS	70	Standard query response 0x8f6b Server failure A becutie.ru	10	Message is a response	Server failure	Standard query	Server can do recursive queries	becutie.ru		A (Host Address)
8793	1415.489534	129.173.22.38	129.173.67.123	62	0x818f	DNS	70	Standard query response 0x818f Server failure A becutie.ru	10	Message is a response	Server failure	Standard query	Server can do recursive queries	becutie.ru		A (Host Address)
8794	1415.489542	129.173.22.38	129.173.67.123	62	0x818f	DNS	70	Standard query response 0x818f Server failure A becutie.ru	10	Message is a response	Server failure	Standard query	Server can do recursive queries	becutie.ru		A (Host Address)
8795	1415.489550	129.173.22.38	129.173.67.123	62	0x818f	DNS	70	Standard query response 0x818f Server failure A becutie.ru	10	Message is a response	Server failure	Standard query	Server can do recursive queries	becutie.ru		A (Host Address)
8796	1415.489558	129.173.22.37	129.173.67.123	62	0x818f	DNS	70	Standard query response 0x818f Server failure A becutie.ru	10	Message is a response	Server failure	Standard query	Server can do recursive queries	becutie.ru		A (Host Address)
8797	1415.489565	129.173.22.37	129.173.67.123	62	0x8f6b	DNS	70	Standard query response 0x8f6b Server failure A becutie.ru	10	Message is a response	Server failure	Standard query	Server can do recursive queries	becutie.ru		A (Host Address)
8798	1415.489573	129.173.22.38	129.173.67.123	62	0x8f6b	DNS	70	Standard query response 0x8f6b Server failure A becutie.ru	10	Message is a response	Server failure	Standard query	Server can do recursive queries	becutie.ru		A (Host Address)
8799	1415.489580	129.173.22.37	129.173.67.123	62	0x818f	DNS	70	Standard query response 0x818f Server failure A becutie.ru	10	Message is a response	Server failure	Standard query	Server can do recursive queries	becutie.ru		A (Host Address)
8800	1415.489588	129.173.22.37	129.173.67.123	62	0x8f6b	DNS	70	Standard query response 0x8f6b Server failure A becutie.ru	10	Message is a response	Server failure	Standard query	Server can do recursive queries	becutie.ru		A (Host Address)
8801	1415.489596	129.173.22.38	129.173.67.123	62	0x818f	DNS	70	Standard query response 0x818f Server failure A becutie.ru	10	Message is a response	Server failure	Standard query	Server can do recursive queries	becutie.ru		A (Host Address)
8802	1415.489603	129.173.22.38	129.173.67.123	62	0x8f6b	DNS	70	Standard query response 0x8f6b Server failure A becutie.ru	10	Message is a response	Server failure	Standard query	Server can do recursive queries	becutie.ru		A (Host Address)
8803	1415.489610	129.173.22.38	129.173.67.123	62	0x8f6b	DNS	70	Standard query response 0x8f6b Server failure A becutie.ru	10	Message is a response	Server failure	Standard query	Server can do recursive queries	becutie.ru		A (Host Address)
8818	1418.527131	129.173.67.123	129.173.22.37	128	0xbf83	DNS	80	Standard query 0xbf83 A bestofallforallas.pl	20	Message is a query		Standard query		bestofallforallas.pl		A (Host Address)
8819	1418.527164	129.173.67.123	129.173.22.38	128	0xbf83	DNS	80	Standard query 0xbf83 A bestofallforallas.pl	20	Message is a query		Standard query		bestofallforallas.pl		A (Host Address)
8820	1418.527179	129.173.67.123	129.173.5.100	128	0xbf83	DNS	80	Standard query 0xbf83 A bestofallforallas.pl	20	Message is a query		Standard query		bestofallforallas.pl		A (Host Address)
8821	1418.542717	129.173.67.123	129.173.22.37	128	0x58e5	DNS	80	Standard query 0x58e5 A bestofallforallas.pl	20	Message is a query		Standard query		bestofallforallas.pl		A (Host Address)
8822	1418.542745	129.173.67.123	129.173.22.38	128	0x58e5	DNS	80	Standard query 0x58e5 A bestofallforallas.pl	20	Message is a query		Standard query		bestofallforallas.pl		A (Host Address)
8823	1418.542764	129.173.67.123	129.173.5.100	128	0x58e5	DNS	80	Standard query 0x58e5 A bestofallforallas.pl	20	Message is a query		Standard query		bestofallforallas.pl		A (Host Address)
8842	1422.619718	129.173.67.123	129.173.5.100	128	0x4dc5	DNS	78	Standard query 0x4dc5 A bestvideoworld.com	18	Message is a query		Standard query		bestvideoworld.com		A (Host Address)
8843	1422.633750	129.173.67.123	129.173.5.100	128	0x7943	DNS	78	Standard query 0x7943 A bestvideoworld.com	18	Message is a query		Standard query		bestvideoworld.com		A (Host Address)
8847	1422.990043	129.173.5.100	129.173.67.123	62	0x4dc5	DNS	78	Standard query response 0x4dc5 Server failure A bestvideoworld.com	18	Message is a response	Server failure	Standard query	Server can do recursive queries	bestvideoworld.com		A (Host Address)
8848	1422.990069	129.173.5.100	129.173.67.123	62	0x7943	DNS	78	Standard query response 0x7943 Server failure A bestvideoworld.com	18	Message is a response	Server failure	Standard query	Server can do recursive queries	bestvideoworld.com		A (Host Address)
8849	1422.990177	129.173.67.123	129.173.22.38	128	0x7943	DNS	78	Standard query 0x7943 A bestvideoworld.com	18	Message is a query		Standard query		bestvideoworld.com		A (Host Address)
8850	1422.990178	129.173.67.123	129.173.22.38	128	0x4dc5	DNS	78	Standard query 0x4dc5 A bestvideoworld.com	18	Message is a query		Standard query		bestvideoworld.com		A (Host Address)
8851	1422.990231	129.173.67.123	129.173.22.37	128	0x7943	DNS	78	Standard query 0x7943 A bestvideoworld.com	18	Message is a query		Standard query		bestvideoworld.com		A (Host Address)
8852	1422.990233	129.173.67.123	129.173.22.37	128	0x4dc5	DNS	78	Standard query 0x4dc5 A bestvideoworld.com	18	Message is a query		Standard query		bestvideoworld.com		A (Host Address)
8857	1424.002458	129.173.67.123	129.173.22.38	128	0x7943	DNS	78	Standard query 0x7943 A bestvideoworld.com	18	Message is a query		Standard query		bestvideoworld.com		A (Host Address)
8858	1424.002459	129.173.67.123	129.173.22.38	128	0x4dc5	DNS	78	Standard query 0x4dc5 A bestvideoworld.com	18	Message is a query		Standard query		bestvideoworld.com		A (Host Address)
8859	1424.002493	129.173.67.123	129.173.22.37	128	0x7943	DNS	78	Standard query 0x7943 A bestvideoworld.com	18	Message is a query		Standard query		bestvideoworld.com		A (Host Address)
8860	1424.002493	129.173.67.123	129.173.22.37	128	0x4dc5	DNS	78	Standard query 0x4dc5 A bestvideoworld.com	18	Message is a query		Standard query		bestvideoworld.com		A (Host Address)
8863	1424.300705	129.173.22.37	129.173.67.123	62	0x7943	DNS	78	Standard query response 0x7943 Server failure A bestvideoworld.com	18	Message is a response	Server failure	Standard query	Server can do recursive queries	bestvideoworld.com		A (Host Address)
8864	1424.300727	129.173.22.37	129.173.67.123	62	0x4dc5	DNS	78	Standard query response 0x4dc5 Server failure A bestvideoworld.com	18	Message is a response	Server failure	Standard query	Server can do recursive queries	bestvideoworld.com		A (Host Address)
8865	1424.300737	129.173.22.37	129.173.67.123	62	0x4dc5	DNS	78	Standard query response 0x4dc5 Server failure A bestvideoworld.com	18	Message is a response	Server failure	Standard query	Server can do recursive queries	bestvideoworld.com		A (Host Address)
8866	1424.300745	129.173.22.37	129.173.67.123	62	0x7943	DNS	78	Standard query response 0x7943 Server failure A bestvideoworld.com	18	Message is a response	Server failure	Standard query	Server can do recursive queries	bestvideoworld.com		A (Host Address)
8867	1424.300784	129.173.67.123	129.173.22.38	128	0x7943	DNS	78	Standard query 0x7943 A bestvideoworld.com	18	Message is a query		Standard query		bestvideoworld.com		A (Host Address)
8868	1424.300801	129.173.67.123	129.173.22.38	128	0x4dc5	DNS	78	Standard query 0x4dc5 A bestvideoworld.com	18	Message is a query		Standard query		bestvideoworld.com		A (Host Address)
8877	1428.307820	129.173.67.123	129.173.22.38	128	0x4dc5	DNS	78	Standard query 0x4dc5 A bestvideoworld.com	18	Message is a query		Standard query		bestvideoworld.com		A (Host Address)
8878	1428.307820	129.173.67.123	129.173.22.38	128	0x7943	DNS	78	Standard query 0x7943 A bestvideoworld.com	18	Message is a query		Standard query		bestvideoworld.com		A (Host Address)
8900	1431.982855	129.173.22.38	129.173.67.123	62	0x7943	DNS	78	Standard query response 0x7943 Server failure A bestvideoworld.com	18	Message is a response	Server failure	Standard query	Server can do recursive queries	bestvideoworld.com		A (Host Address)
8901	1431.982878	129.173.22.38	129.173.67.123	62	0x7943	DNS	78	Standard query response 0x7943 Server failure A bestvideoworld.com	18	Message is a response	Server failure	Standard query	Server can do recursive queries	bestvideoworld.com		A (Host Address)
8902	1431.982887	129.173.22.38	129.173.67.123	62	0x4dc5	DNS	78	Standard query response 0x4dc5 Server failure A bestvideoworld.com	18	Message is a response	Server failure	Standard query	Server can do recursive queries	bestvideoworld.com		A (Host Address)
8903	1431.982899	129.173.22.38	129.173.67.123	62	0x4dc5	DNS	78	Standard query response 0x4dc5 Server failure A bestvideoworld.com	18	Message is a response	Server failure	Standard query	Server can do recursive queries	bestvideoworld.com		A (Host Address)
8904	1431.982906	129.173.22.38	129.173.67.123	62	0x7943	DNS	78	Standard query response 0x7943 Server failure A bestvideoworld.com	18	Message is a response	Server failure	Standard query	Server can do recursive queries	bestvideoworld.com		A (Host Address)
8905	1431.982913	129.173.22.38	129.173.67.123	62	0x4dc5	DNS	78	Standard query response 0x4dc5 Server failure A bestvideoworld.com	18	Message is a response	Server failure	Standard query	Server can do recursive queries	bestvideoworld.com		A (Host Address)
8906	1431.982922	129.173.22.38	129.173.67.123	62	0x7943	DNS	78	Standard query response 0x7943 Server failure A bestvideoworld.com	18	Message is a response	Server failure	Standard query	Server can do recursive queries	bestvideoworld.com		A (Host Address)
8907	1431.982960	129.173.22.38	129.173.67.123	62	0x4dc5	DNS	78	Standard query response 0x4dc5 Server failure A bestvideoworld.com	18	Message is a response	Server failure	Standard query	Server can do recursive queries	bestvideoworld.com		A (Host Address)
8916	1432.064677	129.173.67.123	129.173.5.100	128	0x97be	DNS	74	Standard query 0x97be A betweenlost.ru	14	Message is a query		Standard query		betweenlost.ru		A (Host Address)
8917	1432.079081	129.173.67.123	129.173.5.100	128	0x931e	DNS	74	Standard query 0x931e A betweenlost.ru	14	Message is a query		Standard query		betweenlost.ru		A (Host Address)
8922	1432.100419	129.173.5.100	129.173.67.123	62	0x97be	DNS	135	Standard query response 0x97be No such name A betweenlost.ru SOA[Packet size limited during capture]	14	Message is a response	No such name	Standard query	Server can do recursive queries	betweenlost.ru		A (Host Address)
8923	1432.100443	129.173.5.100	129.173.67.123	62	0x931e	DNS	135	Standard query response 0x931e No such name A betweenlost.ru SOA[Packet size limited during capture]	14	Message is a response	No such name	Standard query	Server can do recursive queries	betweenlost.ru		A (Host Address)
8935	1434.468345	129.173.67.123	129.173.5.100	128	0xefd0	DNS	77	Standard query 0xefd0 A beveragerefine.su	17	Message is a query		Standard query		beveragerefine.su		A (Host Address)
8936	1434.482260	129.173.67.123	129.173.5.100	128	0x4b8e	DNS	77	Standard query 0x4b8e A beveragerefine.su	17	Message is a query		Standard query		beveragerefine.su		A (Host Address)
8940	1435.467897	129.173.67.123	129.173.22.38	128	0xefd0	DNS	77	Standard query 0xefd0 A beveragerefine.su	17	Message is a query		Standard query		beveragerefine.su		A (Host Address)
8941	1435.467955	129.173.67.123	129.173.22.37	128	0xefd0	DNS	77	Standard query 0xefd0 A beveragerefine.su	17	Message is a query		Standard query		beveragerefine.su		A (Host Address)
8942	1435.483433	129.173.67.123	129.173.22.38	128	0x4b8e	DNS	77	Standard query 0x4b8e A beveragerefine.su	17	Message is a query		Standard query		beveragerefine.su		A (Host Address)
8943	1435.483479	129.173.67.123	129.173.22.37	128	0x4b8e	DNS	77	Standard query 0x4b8e A beveragerefine.su	17	Message is a query		Standard query		beveragerefine.su		A (Host Address)
8945	1436.481790	129.173.67.123	129.173.5.100	128	0xefd0	DNS	77	Standard query 0xefd0 A beveragerefine.su	17	Message is a query		Standard query		beveragerefine.su		A (Host Address)
8946	1436.481822	129.173.67.123	129.173.22.38	128	0xefd0	DNS	77	Standard query 0xefd0 A beveragerefine.su	17	Message is a query		Standard query		beveragerefine.su		A (Host Address)
8950	1436.497378	129.173.67.123	129.173.5.100	128	0x4b8e	DNS	77	Standard query 0x4b8e A beveragerefine.su	17	Message is a query		Standard query		beveragerefine.su		A (Host Address)
8951	1436.497405	129.173.67.123	129.173.22.38	128	0x4b8e	DNS	77	Standard query 0x4b8e A beveragerefine.su	17	Message is a query		Standard query		beveragerefine.su		A (Host Address)
8962	1438.494075	129.173.67.123	129.173.22.37	128	0xefd0	DNS	77	Standard query 0xefd0 A beveragerefine.su	17	Message is a query		Standard query		beveragerefine.su		A (Host Address)
8963	1438.494095	129.173.67.123	129.173.22.38	128	0xefd0	DNS	77	Standard query 0xefd0 A beveragerefine.su	17	Message is a query		Standard query		beveragerefine.su		A (Host Address)
8964	1438.494184	129.173.67.123	129.173.5.100	128	0xefd0	DNS	77	Standard query 0xefd0 A beveragerefine.su	17	Message is a query		Standard query		beveragerefine.su		A (Host Address)
8965	1438.509695	129.173.67.123	129.173.22.37	128	0x4b8e	DNS	77	Standard query 0x4b8e A beveragerefine.su	17	Message is a query		Standard query		beveragerefine.su		A (Host Address)
8966	1438.509723	129.173.67.123	129.173.22.38	128	0x4b8e	DNS	77	Standard query 0x4b8e A beveragerefine.su	17	Message is a query		Standard query		beveragerefine.su		A (Host Address)
8967	1438.509796	129.173.67.123	129.173.5.100	128	0x4b8e	DNS	77	Standard query 0x4b8e A beveragerefine.su	17	Message is a query		Standard query		beveragerefine.su		A (Host Address)
8978	1440.498986	129.173.5.100	129.173.67.123	62	0xbf83	DNS	80	Standard query response 0xbf83 Server failure A bestofallforallas.pl	20	Message is a response	Server failure	Standard query	Server can do recursive queries	bestofallforallas.pl		A (Host Address)
8979	1440.499032	129.173.5.100	129.173.67.123	62	0x58e5	DNS	80	Standard query response 0x58e5 Server failure A bestofallforallas.pl	20	Message is a response	Server failure	Standard query	Server can do recursive queries	bestofallforallas.pl		A (Host Address)
8980	1440.499046	129.173.5.100	129.173.67.123	62	0xbf83	DNS	80	Standard query response 0xbf83 Server failure A bestofallforallas.pl	20	Message is a response	Server failure	Standard query	Server can do recursive queries	bestofallforallas.pl		A (Host Address)
8981	1440.499058	129.173.5.100	129.173.67.123	62	0x58e5	DNS	80	Standard query response 0x58e5 Server failure A bestofallforallas.pl	20	Message is a response	Server failure	Standard query	Server can do recursive queries	bestofallforallas.pl		A (Host Address)
8982	1440.499066	129.173.5.100	129.173.67.123	62	0xbf83	DNS	80	Standard query response 0xbf83 Server failure A bestofallforallas.pl	20	Message is a response	Server failure	Standard query	Server can do recursive queries	bestofallforallas.pl		A (Host Address)
8983	1440.499074	129.173.5.100	129.173.67.123	62	0x58e5	DNS	80	Standard query response 0x58e5 Server failure A bestofallforallas.pl	20	Message is a response	Server failure	Standard query	Server can do recursive queries	bestofallforallas.pl		A (Host Address)
8984	1440.499428	129.173.5.100	129.173.67.123	62	0xbf83	DNS	80	Standard query response 0xbf83 Server failure A bestofallforallas.pl	20	Message is a response	Server failure	Standard query	Server can do recursive queries	bestofallforallas.pl		A (Host Address)
8985	1440.499444	129.173.5.100	129.173.67.123	62	0x58e5	DNS	80	Standard query response 0x58e5 Server failure A bestofallforallas.pl	20	Message is a response	Server failure	Standard query	Server can do recursive queries	bestofallforallas.pl		A (Host Address)
8989	1441.492215	129.173.22.37	129.173.67.123	62	0x58e5	DNS	80	Standard query response 0x58e5 Server failure A bestofallforallas.pl	20	Message is a response	Server failure	Standard query	Server can do recursive queries	bestofallforallas.pl		A (Host Address)
8990	1441.492255	129.173.22.37	129.173.67.123	62	0x58e5	DNS	80	Standard query response 0x58e5 Server failure A bestofallforallas.pl	20	Message is a response	Server failure	Standard query	Server can do recursive queries	bestofallforallas.pl		A (Host Address)
8991	1441.492269	129.173.22.37	129.173.67.123	62	0xbf83	DNS	80	Standard query response 0xbf83 Server failure A bestofallforallas.pl	20	Message is a response	Server failure	Standard query	Server can do recursive queries	bestofallforallas.pl		A (Host Address)
8992	1441.492280	129.173.22.37	129.173.67.123	62	0xbf83	DNS	80	Standard query response 0xbf83 Server failure A bestofallforallas.pl	20	Message is a response	Server failure	Standard query	Server can do recursive queries	bestofallforallas.pl		A (Host Address)
8993	1441.492287	129.173.22.37	129.173.67.123	62	0x58e5	DNS	80	Standard query response 0x58e5 Server failure A bestofallforallas.pl	20	Message is a response	Server failure	Standard query	Server can do recursive queries	bestofallforallas.pl		A (Host Address)
8994	1441.492295	129.173.22.37	129.173.67.123	62	0xbf83	DNS	80	Standard query response 0xbf83 Server failure A bestofallforallas.pl	20	Message is a response	Server failure	Standard query	Server can do recursive queries	bestofallforallas.pl		A (Host Address)
8995	1441.492303	129.173.22.38	129.173.67.123	62	0x58e5	DNS	80	Standard query response 0x58e5 Server failure A bestofallforallas.pl	20	Message is a response	Server failure	Standard query	Server can do recursive queries	bestofallforallas.pl		A (Host Address)
8996	1441.492318	129.173.22.38	129.173.67.123	62	0xbf83	DNS	80	Standard query response 0xbf83 Server failure A bestofallforallas.pl	20	Message is a response	Server failure	Standard query	Server can do recursive queries	bestofallforallas.pl		A (Host Address)
8997	1441.492327	129.173.22.38	129.173.67.123	62	0xbf83	DNS	80	Standard query response 0xbf83 Server failure A bestofallforallas.pl	20	Message is a response	Server failure	Standard query	Server can do recursive queries	bestofallforallas.pl		A (Host Address)
8998	1441.492337	129.173.22.38	129.173.67.123	62	0x58e5	DNS	80	Standard query response 0x58e5 Server failure A bestofallforallas.pl	20	Message is a response	Server failure	Standard query	Server can do recursive queries	bestofallforallas.pl		A (Host Address)
8999	1441.492345	129.173.22.38	129.173.67.123	62	0xbf83	DNS	80	Standard query response 0xbf83 Server failure A bestofallforallas.pl	20	Message is a response	Server failure	Standard query	Server can do recursive queries	bestofallforallas.pl		A (Host Address)
9000	1441.492353	129.173.22.38	129.173.67.123	62	0xbf83	DNS	80	Standard query response 0xbf83 Server failure A bestofallforallas.pl	20	Message is a response	Server failure	Standard query	Server can do recursive queries	bestofallforallas.pl		A (Host Address)
9001	1441.492360	129.173.22.38	129.173.67.123	62	0x58e5	DNS	80	Standard query response 0x58e5 Server failure A bestofallforallas.pl	20	Message is a response	Server failure	Standard query	Server can do recursive queries	bestofallforallas.pl		A (Host Address)
9002	1441.492367	129.173.22.38	129.173.67.123	62	0x58e5	DNS	80	Standard query response 0x58e5 Server failure A bestofallforallas.pl	20	Message is a response	Server failure	Standard query	Server can do recursive queries	bestofallforallas.pl		A (Host Address)
9010	1442.503070	129.173.67.123	129.173.22.37	128	0xefd0	DNS	77	Standard query 0xefd0 A beveragerefine.su	17	Message is a query		Standard query		beveragerefine.su		A (Host Address)
9011	1442.503104	129.173.67.123	129.173.22.38	128	0xefd0	DNS	77	Standard query 0xefd0 A beveragerefine.su	17	Message is a query		Standard query		beveragerefine.su		A (Host Address)
9012	1442.503121	129.173.67.123	129.173.5.100	128	0xefd0	DNS	77	Standard query 0xefd0 A beveragerefine.su	17	Message is a query		Standard query		beveragerefine.su		A (Host Address)
9013	1442.518657	129.173.67.123	129.173.22.37	128	0x4b8e	DNS	77	Standard query 0x4b8e A beveragerefine.su	17	Message is a query		Standard query		beveragerefine.su		A (Host Address)
9014	1442.518686	129.173.67.123	129.173.22.38	128	0x4b8e	DNS	77	Standard query 0x4b8e A beveragerefine.su	17	Message is a query		Standard query		beveragerefine.su		A (Host Address)
9015	1442.518706	129.173.67.123	129.173.5.100	128	0x4b8e	DNS	77	Standard query 0x4b8e A beveragerefine.su	17	Message is a query		Standard query		beveragerefine.su		A (Host Address)
9034	1446.595677	129.173.67.123	129.173.5.100	128	0x2351	DNS	83	Standard query 0x2351 A birlikelektronik.com.tr	23	Message is a query		Standard query		birlikelektronik.com.tr		A (Host Address)
9035	1446.609488	129.173.67.123	129.173.5.100	128	0xa64f	DNS	83	Standard query 0xa64f A birlikelektronik.com.tr	23	Message is a query		Standard query		birlikelektronik.com.tr		A (Host Address)
9036	1447.096624	129.173.5.100	129.173.67.123	62	0x2351	DNS	151	Standard query response 0x2351 A birlikelektronik.com.tr A[Packet size limited during capture]	23	Message is a response	No error	Standard query	Server can do recursive queries	birlikelektronik.com.tr		A (Host Address)
9037	1447.096658	129.173.5.100	129.173.67.123	62	0xa64f	DNS	151	Standard query response 0xa64f A birlikelektronik.com.tr A[Packet size limited during capture]	23	Message is a response	No error	Standard query	Server can do recursive queries	birlikelektronik.com.tr		A (Host Address)
9038	1447.097101	129.173.67.123	129.173.5.100	128	0x1d96	DNS	83	Standard query 0x1d96 AAAA birlikelektronik.com.tr	23	Message is a query		Standard query		birlikelektronik.com.tr		AAAA (IPv6 Address)
9039	1447.097101	129.173.67.123	129.173.5.100	128	0xd30a	DNS	83	Standard query 0xd30a AAAA birlikelektronik.com.tr	23	Message is a query		Standard query		birlikelektronik.com.tr		AAAA (IPv6 Address)
9042	1447.386900	129.173.5.100	129.173.67.123	62	0x1d96	DNS	151	Standard query response 0x1d96 AAAA birlikelektronik.com.tr SOA[Packet size limited during capture]	23	Message is a response	No error	Standard query	Server can do recursive queries	birlikelektronik.com.tr		AAAA (IPv6 Address)
9043	1447.386918	129.173.5.100	129.173.67.123	62	0xd30a	DNS	151	Standard query response 0xd30a AAAA birlikelektronik.com.tr SOA[Packet size limited during capture]	23	Message is a response	No error	Standard query	Server can do recursive queries	birlikelektronik.com.tr		AAAA (IPv6 Address)
9062	1447.683699	129.173.67.123	129.173.5.100	128	0x63be	DNS	77	Standard query 0x63be A bitchesfucking.tk	17	Message is a query		Standard query		bitchesfucking.tk		A (Host Address)
9063	1447.701410	129.173.67.123	129.173.5.100	128	0x69b2	DNS	77	Standard query 0x69b2 A bitchesfucking.tk	17	Message is a query		Standard query		bitchesfucking.tk		A (Host Address)
9066	1447.796117	129.173.5.100	129.173.67.123	62	0x63be	DNS	137	Standard query response 0x63be No such name A bitchesfucking.tk SOA[Packet size limited during capture]	17	Message is a response	No such name	Standard query	Server can do recursive queries	bitchesfucking.tk		A (Host Address)
9067	1447.796143	129.173.5.100	129.173.67.123	62	0x69b2	DNS	137	Standard query response 0x69b2 No such name A bitchesfucking.tk SOA[Packet size limited during capture]	17	Message is a response	No such name	Standard query	Server can do recursive queries	bitchesfucking.tk		A (Host Address)
9068	1447.861444	129.173.67.123	129.173.5.100	128	0x926d	DNS	68	Standard query 0x926d A bizez.pl	8	Message is a query		Standard query		bizez.pl		A (Host Address)
9069	1447.875194	129.173.67.123	129.173.5.100	128	0xc8d4	DNS	68	Standard query 0xc8d4 A bizez.pl	8	Message is a query		Standard query		bizez.pl		A (Host Address)
9074	1448.867576	129.173.67.123	129.173.22.38	128	0x926d	DNS	68	Standard query 0x926d A bizez.pl	8	Message is a query		Standard query		bizez.pl		A (Host Address)
9075	1448.867632	129.173.67.123	129.173.22.37	128	0x926d	DNS	68	Standard query 0x926d A bizez.pl	8	Message is a query		Standard query		bizez.pl		A (Host Address)
9076	1448.883150	129.173.67.123	129.173.22.38	128	0xc8d4	DNS	68	Standard query 0xc8d4 A bizez.pl	8	Message is a query		Standard query		bizez.pl		A (Host Address)
9077	1448.883201	129.173.67.123	129.173.22.37	128	0xc8d4	DNS	68	Standard query 0xc8d4 A bizez.pl	8	Message is a query		Standard query		bizez.pl		A (Host Address)
9079	1449.881467	129.173.67.123	129.173.5.100	128	0x926d	DNS	68	Standard query 0x926d A bizez.pl	8	Message is a query		Standard query		bizez.pl		A (Host Address)
9080	1449.881496	129.173.67.123	129.173.22.38	128	0x926d	DNS	68	Standard query 0x926d A bizez.pl	8	Message is a query		Standard query		bizez.pl		A (Host Address)
9081	1449.897063	129.173.67.123	129.173.5.100	128	0xc8d4	DNS	68	Standard query 0xc8d4 A bizez.pl	8	Message is a query		Standard query		bizez.pl		A (Host Address)
9082	1449.897092	129.173.67.123	129.173.22.38	128	0xc8d4	DNS	68	Standard query 0xc8d4 A bizez.pl	8	Message is a query		Standard query		bizez.pl		A (Host Address)
9095	1451.893771	129.173.67.123	129.173.22.37	128	0x926d	DNS	68	Standard query 0x926d A bizez.pl	8	Message is a query		Standard query		bizez.pl		A (Host Address)
9096	1451.893803	129.173.67.123	129.173.22.38	128	0x926d	DNS	68	Standard query 0x926d A bizez.pl	8	Message is a query		Standard query		bizez.pl		A (Host Address)
9097	1451.893923	129.173.67.123	129.173.5.100	128	0x926d	DNS	68	Standard query 0x926d A bizez.pl	8	Message is a query		Standard query		bizez.pl		A (Host Address)
9098	1451.909365	129.173.67.123	129.173.22.37	128	0xc8d4	DNS	68	Standard query 0xc8d4 A bizez.pl	8	Message is a query		Standard query		bizez.pl		A (Host Address)
9099	1451.909393	129.173.67.123	129.173.22.38	128	0xc8d4	DNS	68	Standard query 0xc8d4 A bizez.pl	8	Message is a query		Standard query		bizez.pl		A (Host Address)
9100	1451.909490	129.173.67.123	129.173.5.100	128	0xc8d4	DNS	68	Standard query 0xc8d4 A bizez.pl	8	Message is a query		Standard query		bizez.pl		A (Host Address)
9118	1455.902766	129.173.67.123	129.173.22.37	128	0x926d	DNS	68	Standard query 0x926d A bizez.pl	8	Message is a query		Standard query		bizez.pl		A (Host Address)
9119	1455.902799	129.173.67.123	129.173.22.38	128	0x926d	DNS	68	Standard query 0x926d A bizez.pl	8	Message is a query		Standard query		bizez.pl		A (Host Address)
9120	1455.902816	129.173.67.123	129.173.5.100	128	0x926d	DNS	68	Standard query 0x926d A bizez.pl	8	Message is a query		Standard query		bizez.pl		A (Host Address)
9121	1455.918350	129.173.67.123	129.173.22.37	128	0xc8d4	DNS	68	Standard query 0xc8d4 A bizez.pl	8	Message is a query		Standard query		bizez.pl		A (Host Address)
9122	1455.918379	129.173.67.123	129.173.22.38	128	0xc8d4	DNS	68	Standard query 0xc8d4 A bizez.pl	8	Message is a query		Standard query		bizez.pl		A (Host Address)
9123	1455.918398	129.173.67.123	129.173.5.100	128	0xc8d4	DNS	68	Standard query 0xc8d4 A bizez.pl	8	Message is a query		Standard query		bizez.pl		A (Host Address)
9149	1462.289274	129.173.67.123	129.173.22.37	128	0x9877	DNS	73	Standard query 0x9877 A bizlab.com.my	13	Message is a query		Standard query		bizlab.com.my		A (Host Address)
9150	1462.301006	129.173.67.123	129.173.22.37	128	0xfa36	DNS	73	Standard query 0xfa36 A bizlab.com.my	13	Message is a query		Standard query		bizlab.com.my		A (Host Address)
9154	1462.890163	129.173.22.37	129.173.67.123	62	0xfa36	DNS	186	Standard query response 0xfa36 A bizlab.com.my A 103.8.25.102[Packet size limited during capture]	13	Message is a response	No error	Standard query	Server can do recursive queries	bizlab.com.my	14400	A (Host Address)
9155	1462.890200	129.173.22.37	129.173.67.123	62	0x9877	DNS	186	Standard query response 0x9877 A bizlab.com.my A 103.8.25.102[Packet size limited during capture]	13	Message is a response	No error	Standard query	Server can do recursive queries	bizlab.com.my	14400	A (Host Address)
9156	1462.890680	129.173.67.123	129.173.22.37	128	0x93ea	DNS	73	Standard query 0x93ea AAAA bizlab.com.my	13	Message is a query		Standard query		bizlab.com.my		AAAA (IPv6 Address)
9157	1462.890680	129.173.67.123	129.173.22.37	128	0xc520	DNS	73	Standard query 0xc520 AAAA bizlab.com.my	13	Message is a query		Standard query		bizlab.com.my		AAAA (IPv6 Address)
9158	1463.162403	129.173.22.37	129.173.67.123	62	0x93ea	DNS	146	Standard query response 0x93ea AAAA bizlab.com.my SOA[Packet size limited during capture]	13	Message is a response	No error	Standard query	Server can do recursive queries	bizlab.com.my		AAAA (IPv6 Address)
9159	1463.162423	129.173.22.37	129.173.67.123	62	0xc520	DNS	146	Standard query response 0xc520 AAAA bizlab.com.my SOA[Packet size limited during capture]	13	Message is a response	No error	Standard query	Server can do recursive queries	bizlab.com.my		AAAA (IPv6 Address)
9177	1464.261684	129.173.67.123	129.173.22.37	128	0x9ac8	DNS	79	Standard query 0x9ac8 A bizserviceszero.com	19	Message is a query		Standard query		bizserviceszero.com		A (Host Address)
9178	1464.275248	129.173.67.123	129.173.22.37	128	0x03f9	DNS	79	Standard query 0x03f9 A bizserviceszero.com	19	Message is a query		Standard query		bizserviceszero.com		A (Host Address)
9179	1464.395129	129.173.22.37	129.173.67.123	62	0x9ac8	DNS	480	Standard query response 0x9ac8 A bizserviceszero.com A 85.10.234.166[Packet size limited during capture]	19	Message is a response	No error	Standard query	Server can do recursive queries	bizserviceszero.com	1800	A (Host Address)
9180	1464.395159	129.173.22.37	129.173.67.123	62	0x03f9	DNS	480	Standard query response 0x03f9 A bizserviceszero.com A 85.10.234.166[Packet size limited during capture]	19	Message is a response	No error	Standard query	Server can do recursive queries	bizserviceszero.com	1800	A (Host Address)
9181	1464.395626	129.173.67.123	129.173.22.37	128	0xf265	DNS	79	Standard query 0xf265 AAAA bizserviceszero.com	19	Message is a query		Standard query		bizserviceszero.com		AAAA (IPv6 Address)
9182	1464.395632	129.173.67.123	129.173.22.37	128	0xbd74	DNS	79	Standard query 0xbd74 AAAA bizserviceszero.com	19	Message is a query		Standard query		bizserviceszero.com		AAAA (IPv6 Address)
9183	1464.441120	129.173.22.37	129.173.67.123	62	0xf265	DNS	149	Standard query response 0xf265 AAAA bizserviceszero.com SOA[Packet size limited during capture]	19	Message is a response	No error	Standard query	Server can do recursive queries	bizserviceszero.com		AAAA (IPv6 Address)
9184	1464.441134	129.173.22.37	129.173.67.123	62	0xbd74	DNS	149	Standard query response 0xbd74 AAAA bizserviceszero.com SOA[Packet size limited during capture]	19	Message is a response	No error	Standard query	Server can do recursive queries	bizserviceszero.com		AAAA (IPv6 Address)
9191	1464.483539	129.173.5.100	129.173.67.123	62	0xefd0	DNS	77	Standard query response 0xefd0 Server failure A beveragerefine.su	17	Message is a response	Server failure	Standard query	Server can do recursive queries	beveragerefine.su		A (Host Address)
9192	1464.483586	129.173.5.100	129.173.67.123	62	0x4b8e	DNS	77	Standard query response 0x4b8e Server failure A beveragerefine.su	17	Message is a response	Server failure	Standard query	Server can do recursive queries	beveragerefine.su		A (Host Address)
9193	1464.483600	129.173.5.100	129.173.67.123	62	0xefd0	DNS	77	Standard query response 0xefd0 Server failure A beveragerefine.su	17	Message is a response	Server failure	Standard query	Server can do recursive queries	beveragerefine.su		A (Host Address)
9194	1464.483611	129.173.5.100	129.173.67.123	62	0x4b8e	DNS	77	Standard query response 0x4b8e Server failure A beveragerefine.su	17	Message is a response	Server failure	Standard query	Server can do recursive queries	beveragerefine.su		A (Host Address)
9195	1464.483620	129.173.5.100	129.173.67.123	62	0xefd0	DNS	77	Standard query response 0xefd0 Server failure A beveragerefine.su	17	Message is a response	Server failure	Standard query	Server can do recursive queries	beveragerefine.su		A (Host Address)
9196	1464.483628	129.173.5.100	129.173.67.123	62	0x4b8e	DNS	77	Standard query response 0x4b8e Server failure A beveragerefine.su	17	Message is a response	Server failure	Standard query	Server can do recursive queries	beveragerefine.su		A (Host Address)
9197	1464.483965	129.173.5.100	129.173.67.123	62	0xefd0	DNS	77	Standard query response 0xefd0 Server failure A beveragerefine.su	17	Message is a response	Server failure	Standard query	Server can do recursive queries	beveragerefine.su		A (Host Address)
9198	1464.483981	129.173.5.100	129.173.67.123	62	0x4b8e	DNS	77	Standard query response 0x4b8e Server failure A beveragerefine.su	17	Message is a response	Server failure	Standard query	Server can do recursive queries	beveragerefine.su		A (Host Address)
9211	1464.766669	129.173.67.123	129.173.22.37	128	0xad93	DNS	73	Standard query 0xad93 A blackroot.pro	13	Message is a query		Standard query		blackroot.pro		A (Host Address)
9212	1464.780203	129.173.67.123	129.173.22.37	128	0xa9c2	DNS	73	Standard query 0xa9c2 A blackroot.pro	13	Message is a query		Standard query		blackroot.pro		A (Host Address)
9215	1464.833730	129.173.22.37	129.173.67.123	62	0xad93	DNS	232	Standard query response 0xad93 A blackroot.pro A 5.45.179.132[Packet size limited during capture]	13	Message is a response	No error	Standard query	Server can do recursive queries	blackroot.pro	300	A (Host Address)
9216	1464.833755	129.173.22.37	129.173.67.123	62	0xa9c2	DNS	232	Standard query response 0xa9c2 A blackroot.pro A 5.45.179.132[Packet size limited during capture]	13	Message is a response	No error	Standard query	Server can do recursive queries	blackroot.pro	300	A (Host Address)
9217	1464.834199	129.173.67.123	129.173.22.37	128	0x6c60	DNS	73	Standard query 0x6c60 AAAA blackroot.pro	13	Message is a query		Standard query		blackroot.pro		AAAA (IPv6 Address)
9218	1464.834202	129.173.67.123	129.173.22.37	128	0xd63a	DNS	73	Standard query 0xd63a AAAA blackroot.pro	13	Message is a query		Standard query		blackroot.pro		AAAA (IPv6 Address)
9221	1464.863123	129.173.22.37	129.173.67.123	62	0xd63a	DNS	135	Standard query response 0xd63a AAAA blackroot.pro SOA[Packet size limited during capture]	13	Message is a response	No error	Standard query	Server can do recursive queries	blackroot.pro		AAAA (IPv6 Address)
9222	1464.863138	129.173.22.37	129.173.67.123	62	0x6c60	DNS	135	Standard query response 0x6c60 AAAA blackroot.pro SOA[Packet size limited during capture]	13	Message is a response	No error	Standard query	Server can do recursive queries	blackroot.pro		AAAA (IPv6 Address)
9241	1465.174087	129.173.67.123	129.173.22.37	128	0x38b0	DNS	79	Standard query 0x38b0 A botnetdown.gicp.net	19	Message is a query		Standard query		botnetdown.gicp.net		A (Host Address)
9242	1465.187226	129.173.67.123	129.173.22.37	128	0x958d	DNS	79	Standard query 0x958d A botnetdown.gicp.net	19	Message is a query		Standard query		botnetdown.gicp.net		A (Host Address)
9245	1465.464100	129.173.22.37	129.173.67.123	62	0x958d	DNS	205	Standard query response 0x958d A botnetdown.gicp.net A 50.117.115.90[Packet size limited during capture]	19	Message is a response	No error	Standard query	Server can do recursive queries	botnetdown.gicp.net	28	A (Host Address)
9246	1465.464134	129.173.22.37	129.173.67.123	62	0x38b0	DNS	205	Standard query response 0x38b0 A botnetdown.gicp.net A 50.117.115.90[Packet size limited during capture]	19	Message is a response	No error	Standard query	Server can do recursive queries	botnetdown.gicp.net	28	A (Host Address)
9249	1465.464583	129.173.67.123	129.173.22.37	128	0x24fc	DNS	79	Standard query 0x24fc AAAA botnetdown.gicp.net	19	Message is a query		Standard query		botnetdown.gicp.net		AAAA (IPv6 Address)
9250	1465.464583	129.173.67.123	129.173.22.37	128	0x2eb4	DNS	79	Standard query 0x2eb4 AAAA botnetdown.gicp.net	19	Message is a query		Standard query		botnetdown.gicp.net		AAAA (IPv6 Address)
9252	1465.469120	129.173.22.37	129.173.67.123	62	0x4b8e	DNS	77	Standard query response 0x4b8e Server failure A beveragerefine.su	17	Message is a response	Server failure	Standard query	Server can do recursive queries	beveragerefine.su		A (Host Address)
9253	1465.469172	129.173.22.37	129.173.67.123	62	0xefd0	DNS	77	Standard query response 0xefd0 Server failure A beveragerefine.su	17	Message is a response	Server failure	Standard query	Server can do recursive queries	beveragerefine.su		A (Host Address)
9254	1465.469186	129.173.22.37	129.173.67.123	62	0xefd0	DNS	77	Standard query response 0xefd0 Server failure A beveragerefine.su	17	Message is a response	Server failure	Standard query	Server can do recursive queries	beveragerefine.su		A (Host Address)
9255	1465.469195	129.173.22.37	129.173.67.123	62	0xefd0	DNS	77	Standard query response 0xefd0 Server failure A beveragerefine.su	17	Message is a response	Server failure	Standard query	Server can do recursive queries	beveragerefine.su		A (Host Address)
9256	1465.469203	129.173.22.37	129.173.67.123	62	0x4b8e	DNS	77	Standard query response 0x4b8e Server failure A beveragerefine.su	17	Message is a response	Server failure	Standard query	Server can do recursive queries	beveragerefine.su		A (Host Address)
9257	1465.469210	129.173.22.37	129.173.67.123	62	0x4b8e	DNS	77	Standard query response 0x4b8e Server failure A beveragerefine.su	17	Message is a response	Server failure	Standard query	Server can do recursive queries	beveragerefine.su		A (Host Address)
9258	1465.469610	129.173.22.38	129.173.67.123	62	0xefd0	DNS	77	Standard query response 0xefd0 Server failure A beveragerefine.su	17	Message is a response	Server failure	Standard query	Server can do recursive queries	beveragerefine.su		A (Host Address)
9259	1465.469636	129.173.22.38	129.173.67.123	62	0x4b8e	DNS	77	Standard query response 0x4b8e Server failure A beveragerefine.su	17	Message is a response	Server failure	Standard query	Server can do recursive queries	beveragerefine.su		A (Host Address)
9260	1465.469650	129.173.22.38	129.173.67.123	62	0xefd0	DNS	77	Standard query response 0xefd0 Server failure A beveragerefine.su	17	Message is a response	Server failure	Standard query	Server can do recursive queries	beveragerefine.su		A (Host Address)
9261	1465.469662	129.173.22.38	129.173.67.123	62	0x4b8e	DNS	77	Standard query response 0x4b8e Server failure A beveragerefine.su	17	Message is a response	Server failure	Standard query	Server can do recursive queries	beveragerefine.su		A (Host Address)
9262	1465.469673	129.173.22.38	129.173.67.123	62	0x4b8e	DNS	77	Standard query response 0x4b8e Server failure A beveragerefine.su	17	Message is a response	Server failure	Standard query	Server can do recursive queries	beveragerefine.su		A (Host Address)
9263	1465.469681	129.173.22.38	129.173.67.123	62	0xefd0	DNS	77	Standard query response 0xefd0 Server failure A beveragerefine.su	17	Message is a response	Server failure	Standard query	Server can do recursive queries	beveragerefine.su		A (Host Address)
9264	1465.469689	129.173.22.38	129.173.67.123	62	0xefd0	DNS	77	Standard query response 0xefd0 Server failure A beveragerefine.su	17	Message is a response	Server failure	Standard query	Server can do recursive queries	beveragerefine.su		A (Host Address)
9265	1465.469696	129.173.22.38	129.173.67.123	62	0x4b8e	DNS	77	Standard query response 0x4b8e Server failure A beveragerefine.su	17	Message is a response	Server failure	Standard query	Server can do recursive queries	beveragerefine.su		A (Host Address)
9266	1465.729587	129.173.22.37	129.173.67.123	62	0x24fc	DNS	145	Standard query response 0x24fc AAAA botnetdown.gicp.net SOA[Packet size limited during capture]	19	Message is a response	No error	Standard query	Server can do recursive queries	botnetdown.gicp.net		AAAA (IPv6 Address)
9267	1465.729607	129.173.22.37	129.173.67.123	62	0x2eb4	DNS	145	Standard query response 0x2eb4 AAAA botnetdown.gicp.net SOA[Packet size limited during capture]	19	Message is a response	No error	Standard query	Server can do recursive queries	botnetdown.gicp.net		AAAA (IPv6 Address)
9282	1465.971094	129.173.67.123	129.173.22.37	128	0x565f	DNS	69	Standard query 0x565f A boulka.pl	9	Message is a query		Standard query		boulka.pl		A (Host Address)
9284	1465.984704	129.173.67.123	129.173.22.37	128	0x1105	DNS	69	Standard query 0x1105 A boulka.pl	9	Message is a query		Standard query		boulka.pl		A (Host Address)
9291	1466.978240	129.173.67.123	129.173.22.38	128	0x565f	DNS	69	Standard query 0x565f A boulka.pl	9	Message is a query		Standard query		boulka.pl		A (Host Address)
9294	1466.993796	129.173.67.123	129.173.22.38	128	0x1105	DNS	69	Standard query 0x1105 A boulka.pl	9	Message is a query		Standard query		boulka.pl		A (Host Address)
9298	1467.992146	129.173.67.123	129.173.5.100	128	0x565f	DNS	69	Standard query 0x565f A boulka.pl	9	Message is a query		Standard query		boulka.pl		A (Host Address)
9299	1467.992173	129.173.67.123	129.173.22.37	128	0x565f	DNS	69	Standard query 0x565f A boulka.pl	9	Message is a query		Standard query		boulka.pl		A (Host Address)
9300	1468.007741	129.173.67.123	129.173.5.100	128	0x1105	DNS	69	Standard query 0x1105 A boulka.pl	9	Message is a query		Standard query		boulka.pl		A (Host Address)
9301	1468.007769	129.173.67.123	129.173.22.37	128	0x1105	DNS	69	Standard query 0x1105 A boulka.pl	9	Message is a query		Standard query		boulka.pl		A (Host Address)
9310	1470.004402	129.173.67.123	129.173.22.37	128	0x565f	DNS	69	Standard query 0x565f A boulka.pl	9	Message is a query		Standard query		boulka.pl		A (Host Address)
9311	1470.004431	129.173.67.123	129.173.22.38	128	0x565f	DNS	69	Standard query 0x565f A boulka.pl	9	Message is a query		Standard query		boulka.pl		A (Host Address)
9312	1470.004448	129.173.67.123	129.173.5.100	128	0x565f	DNS	69	Standard query 0x565f A boulka.pl	9	Message is a query		Standard query		boulka.pl		A (Host Address)
9313	1470.019992	129.173.67.123	129.173.22.37	128	0x1105	DNS	69	Standard query 0x1105 A boulka.pl	9	Message is a query		Standard query		boulka.pl		A (Host Address)
9314	1470.020020	129.173.67.123	129.173.22.38	128	0x1105	DNS	69	Standard query 0x1105 A boulka.pl	9	Message is a query		Standard query		boulka.pl		A (Host Address)
9315	1470.020040	129.173.67.123	129.173.5.100	128	0x1105	DNS	69	Standard query 0x1105 A boulka.pl	9	Message is a query		Standard query		boulka.pl		A (Host Address)
9331	1474.013394	129.173.67.123	129.173.22.37	128	0x565f	DNS	69	Standard query 0x565f A boulka.pl	9	Message is a query		Standard query		boulka.pl		A (Host Address)
9332	1474.013426	129.173.67.123	129.173.22.38	128	0x565f	DNS	69	Standard query 0x565f A boulka.pl	9	Message is a query		Standard query		boulka.pl		A (Host Address)
9333	1474.013442	129.173.67.123	129.173.5.100	128	0x565f	DNS	69	Standard query 0x565f A boulka.pl	9	Message is a query		Standard query		boulka.pl		A (Host Address)
9334	1474.028986	129.173.67.123	129.173.22.37	128	0x1105	DNS	69	Standard query 0x1105 A boulka.pl	9	Message is a query		Standard query		boulka.pl		A (Host Address)
9335	1474.029013	129.173.67.123	129.173.22.38	128	0x1105	DNS	69	Standard query 0x1105 A boulka.pl	9	Message is a query		Standard query		boulka.pl		A (Host Address)
9336	1474.029032	129.173.67.123	129.173.5.100	128	0x1105	DNS	69	Standard query 0x1105 A boulka.pl	9	Message is a query		Standard query		boulka.pl		A (Host Address)
9362	1477.876342	129.173.5.100	129.173.67.123	62	0x926d	DNS	68	Standard query response 0x926d Server failure A bizez.pl	8	Message is a response	Server failure	Standard query	Server can do recursive queries	bizez.pl		A (Host Address)
9363	1477.876393	129.173.5.100	129.173.67.123	62	0xc8d4	DNS	68	Standard query response 0xc8d4 Server failure A bizez.pl	8	Message is a response	Server failure	Standard query	Server can do recursive queries	bizez.pl		A (Host Address)
9364	1477.876408	129.173.5.100	129.173.67.123	62	0x926d	DNS	68	Standard query response 0x926d Server failure A bizez.pl	8	Message is a response	Server failure	Standard query	Server can do recursive queries	bizez.pl		A (Host Address)
9365	1477.876417	129.173.5.100	129.173.67.123	62	0xc8d4	DNS	68	Standard query response 0xc8d4 Server failure A bizez.pl	8	Message is a response	Server failure	Standard query	Server can do recursive queries	bizez.pl		A (Host Address)
9366	1477.876425	129.173.5.100	129.173.67.123	62	0x926d	DNS	68	Standard query response 0x926d Server failure A bizez.pl	8	Message is a response	Server failure	Standard query	Server can do recursive queries	bizez.pl		A (Host Address)
9367	1477.876433	129.173.5.100	129.173.67.123	62	0xc8d4	DNS	68	Standard query response 0xc8d4 Server failure A bizez.pl	8	Message is a response	Server failure	Standard query	Server can do recursive queries	bizez.pl		A (Host Address)
9368	1477.876770	129.173.5.100	129.173.67.123	62	0x926d	DNS	68	Standard query response 0x926d Server failure A bizez.pl	8	Message is a response	Server failure	Standard query	Server can do recursive queries	bizez.pl		A (Host Address)
9369	1477.876786	129.173.5.100	129.173.67.123	62	0xc8d4	DNS	68	Standard query response 0xc8d4 Server failure A bizez.pl	8	Message is a response	Server failure	Standard query	Server can do recursive queries	bizez.pl		A (Host Address)
9377	1478.869157	129.173.22.38	129.173.67.123	62	0x926d	DNS	68	Standard query response 0x926d Server failure A bizez.pl	8	Message is a response	Server failure	Standard query	Server can do recursive queries	bizez.pl		A (Host Address)
9378	1478.869201	129.173.22.38	129.173.67.123	62	0xc8d4	DNS	68	Standard query response 0xc8d4 Server failure A bizez.pl	8	Message is a response	Server failure	Standard query	Server can do recursive queries	bizez.pl		A (Host Address)
9379	1478.869207	129.173.22.38	129.173.67.123	62	0x926d	DNS	68	Standard query response 0x926d Server failure A bizez.pl	8	Message is a response	Server failure	Standard query	Server can do recursive queries	bizez.pl		A (Host Address)
9380	1478.869212	129.173.22.38	129.173.67.123	62	0xc8d4	DNS	68	Standard query response 0xc8d4 Server failure A bizez.pl	8	Message is a response	Server failure	Standard query	Server can do recursive queries	bizez.pl		A (Host Address)
9381	1478.869216	129.173.22.38	129.173.67.123	62	0xc8d4	DNS	68	Standard query response 0xc8d4 Server failure A bizez.pl	8	Message is a response	Server failure	Standard query	Server can do recursive queries	bizez.pl		A (Host Address)
9382	1478.869219	129.173.22.38	129.173.67.123	62	0x926d	DNS	68	Standard query response 0x926d Server failure A bizez.pl	8	Message is a response	Server failure	Standard query	Server can do recursive queries	bizez.pl		A (Host Address)
9383	1478.869223	129.173.22.38	129.173.67.123	62	0x926d	DNS	68	Standard query response 0x926d Server failure A bizez.pl	8	Message is a response	Server failure	Standard query	Server can do recursive queries	bizez.pl		A (Host Address)
9384	1478.869227	129.173.22.38	129.173.67.123	62	0xc8d4	DNS	68	Standard query response 0xc8d4 Server failure A bizez.pl	8	Message is a response	Server failure	Standard query	Server can do recursive queries	bizez.pl		A (Host Address)
9385	1478.869231	129.173.22.37	129.173.67.123	62	0x926d	DNS	68	Standard query response 0x926d Server failure A bizez.pl	8	Message is a response	Server failure	Standard query	Server can do recursive queries	bizez.pl		A (Host Address)
9386	1478.869237	129.173.22.37	129.173.67.123	62	0xc8d4	DNS	68	Standard query response 0xc8d4 Server failure A bizez.pl	8	Message is a response	Server failure	Standard query	Server can do recursive queries	bizez.pl		A (Host Address)
9387	1478.869241	129.173.22.37	129.173.67.123	62	0x926d	DNS	68	Standard query response 0x926d Server failure A bizez.pl	8	Message is a response	Server failure	Standard query	Server can do recursive queries	bizez.pl		A (Host Address)
9388	1478.869245	129.173.22.37	129.173.67.123	62	0xc8d4	DNS	68	Standard query response 0xc8d4 Server failure A bizez.pl	8	Message is a response	Server failure	Standard query	Server can do recursive queries	bizez.pl		A (Host Address)
9389	1478.869248	129.173.22.37	129.173.67.123	62	0xc8d4	DNS	68	Standard query response 0xc8d4 Server failure A bizez.pl	8	Message is a response	Server failure	Standard query	Server can do recursive queries	bizez.pl		A (Host Address)
9390	1478.869251	129.173.22.37	129.173.67.123	62	0x926d	DNS	68	Standard query response 0x926d Server failure A bizez.pl	8	Message is a response	Server failure	Standard query	Server can do recursive queries	bizez.pl		A (Host Address)
9400	1480.399197	129.173.67.123	129.173.5.100	128	0x2239	DNS	77	Standard query 0x2239 A breakthoughmid.su	17	Message is a query		Standard query		breakthoughmid.su		A (Host Address)
9401	1480.413040	129.173.67.123	129.173.5.100	128	0xc097	DNS	77	Standard query 0xc097 A breakthoughmid.su	17	Message is a query		Standard query		breakthoughmid.su		A (Host Address)
9402	1480.434084	129.173.5.100	129.173.67.123	62	0x2239	DNS	138	Standard query response 0x2239 No such name A breakthoughmid.su SOA[Packet size limited during capture]	17	Message is a response	No such name	Standard query	Server can do recursive queries	breakthoughmid.su		A (Host Address)
9403	1480.434120	129.173.5.100	129.173.67.123	62	0xc097	DNS	138	Standard query response 0xc097 No such name A breakthoughmid.su SOA[Packet size limited during capture]	17	Message is a response	No such name	Standard query	Server can do recursive queries	breakthoughmid.su		A (Host Address)
9404	1480.483834	129.173.67.123	129.173.5.100	128	0x4e67	DNS	88	Standard query 0x4e67 A breastsurgeryinnovations.com	28	Message is a query		Standard query		breastsurgeryinnovations.com		A (Host Address)
9405	1480.497599	129.173.67.123	129.173.5.100	128	0xe102	DNS	88	Standard query 0xe102 A breastsurgeryinnovations.com	28	Message is a query		Standard query		breastsurgeryinnovations.com		A (Host Address)
9406	1480.671291	129.173.5.100	129.173.67.123	62	0x4e67	DNS	183	Standard query response 0x4e67 A breastsurgeryinnovations.com[Packet size limited during capture]	28	Message is a response	No error	Standard query	Server can do recursive queries	breastsurgeryinnovations.com		A (Host Address)
9407	1480.671327	129.173.5.100	129.173.67.123	62	0xe102	DNS	183	Standard query response 0xe102 A breastsurgeryinnovations.com[Packet size limited during capture]	28	Message is a response	No error	Standard query	Server can do recursive queries	breastsurgeryinnovations.com		A (Host Address)
9408	1480.671773	129.173.67.123	129.173.5.100	128	0x7b02	DNS	88	Standard query 0x7b02 AAAA breastsurgeryinnovations.com	28	Message is a query		Standard query		breastsurgeryinnovations.com		AAAA (IPv6 Address)
9409	1480.671773	129.173.67.123	129.173.5.100	128	0x0d37	DNS	88	Standard query 0x0d37 AAAA breastsurgeryinnovations.com	28	Message is a query		Standard query		breastsurgeryinnovations.com		AAAA (IPv6 Address)
9413	1480.811792	129.173.5.100	129.173.67.123	62	0x0d37	DNS	150	Standard query response 0x0d37 AAAA breastsurgeryinnovations.com[Packet size limited during capture]	28	Message is a response	No error	Standard query	Server can do recursive queries	breastsurgeryinnovations.com		AAAA (IPv6 Address)
9414	1480.811806	129.173.5.100	129.173.67.123	62	0x7b02	DNS	150	Standard query response 0x7b02 AAAA breastsurgeryinnovations.com[Packet size limited during capture]	28	Message is a response	No error	Standard query	Server can do recursive queries	breastsurgeryinnovations.com		AAAA (IPv6 Address)
9429	1481.114175	129.173.67.123	129.173.5.100	128	0xafcb	DNS	73	Standard query 0xafcb A brentolook.ru	13	Message is a query		Standard query		brentolook.ru		A (Host Address)
9430	1481.128107	129.173.67.123	129.173.5.100	128	0x36dd	DNS	73	Standard query 0x36dd A brentolook.ru	13	Message is a query		Standard query		brentolook.ru		A (Host Address)
9431	1481.150658	129.173.5.100	129.173.67.123	62	0xafcb	DNS	134	Standard query response 0xafcb No such name A brentolook.ru SOA[Packet size limited during capture]	13	Message is a response	No such name	Standard query	Server can do recursive queries	brentolook.ru		A (Host Address)
9432	1481.150692	129.173.5.100	129.173.67.123	62	0x36dd	DNS	134	Standard query response 0x36dd No such name A brentolook.ru SOA[Packet size limited during capture]	13	Message is a response	No such name	Standard query	Server can do recursive queries	brentolook.ru		A (Host Address)
9455	1483.507783	129.173.67.123	129.173.5.100	128	0x114b	DNS	75	Standard query 0x114b A brett.my3gb.com	15	Message is a query		Standard query		brett.my3gb.com		A (Host Address)
9456	1483.521329	129.173.67.123	129.173.5.100	128	0x8028	DNS	75	Standard query 0x8028 A brett.my3gb.com	15	Message is a query		Standard query		brett.my3gb.com		A (Host Address)
9460	1484.511673	129.173.67.123	129.173.22.37	128	0x114b	DNS	75	Standard query 0x114b A brett.my3gb.com	15	Message is a query		Standard query		brett.my3gb.com		A (Host Address)
9461	1484.511732	129.173.67.123	129.173.22.38	128	0x114b	DNS	75	Standard query 0x114b A brett.my3gb.com	15	Message is a query		Standard query		brett.my3gb.com		A (Host Address)
9462	1484.527275	129.173.67.123	129.173.22.37	128	0x8028	DNS	75	Standard query 0x8028 A brett.my3gb.com	15	Message is a query		Standard query		brett.my3gb.com		A (Host Address)
9463	1484.527325	129.173.67.123	129.173.22.38	128	0x8028	DNS	75	Standard query 0x8028 A brett.my3gb.com	15	Message is a query		Standard query		brett.my3gb.com		A (Host Address)
9464	1484.662550	129.173.22.37	129.173.67.123	62	0x8028	DNS	127	Standard query response 0x8028 A brett.my3gb.com A 66.45.238.251[Packet size limited during capture]	15	Message is a response	No error	Standard query	Server can do recursive queries	brett.my3gb.com	3600	A (Host Address)
9465	1484.662580	129.173.22.37	129.173.67.123	62	0x114b	DNS	127	Standard query response 0x114b A brett.my3gb.com A 66.45.238.251[Packet size limited during capture]	15	Message is a response	No error	Standard query	Server can do recursive queries	brett.my3gb.com	3600	A (Host Address)
9466	1484.663034	129.173.67.123	129.173.22.37	128	0xc6a2	DNS	75	Standard query 0xc6a2 AAAA brett.my3gb.com	15	Message is a query		Standard query		brett.my3gb.com		AAAA (IPv6 Address)
9467	1484.663036	129.173.67.123	129.173.22.37	128	0x5855	DNS	75	Standard query 0x5855 AAAA brett.my3gb.com	15	Message is a query		Standard query		brett.my3gb.com		AAAA (IPv6 Address)
9468	1484.917214	129.173.67.123	129.173.22.37	128	0xc6a2	DNS	75	Standard query 0xc6a2 AAAA brett.my3gb.com	15	Message is a query		Standard query		brett.my3gb.com		AAAA (IPv6 Address)
9469	1484.932810	129.173.67.123	129.173.22.37	128	0x5855	DNS	75	Standard query 0x5855 AAAA brett.my3gb.com	15	Message is a query		Standard query		brett.my3gb.com		AAAA (IPv6 Address)
9470	1485.182376	129.173.67.123	129.173.22.37	128	0xc6a2	DNS	75	Standard query 0xc6a2 AAAA brett.my3gb.com	15	Message is a query		Standard query		brett.my3gb.com		AAAA (IPv6 Address)
9471	1485.213587	129.173.67.123	129.173.22.37	128	0x5855	DNS	75	Standard query 0x5855 AAAA brett.my3gb.com	15	Message is a query		Standard query		brett.my3gb.com		AAAA (IPv6 Address)
9475	1485.648702	129.173.5.100	129.173.67.123	62	0x114b	DNS	127	Standard query response 0x114b A brett.my3gb.com A 66.45.238.251[Packet size limited during capture]	15	Message is a response	No error	Standard query	Server can do recursive queries	brett.my3gb.com	3600	A (Host Address)
9476	1485.648756	129.173.5.100	129.173.67.123	62	0x8028	DNS	127	Standard query response 0x8028 A brett.my3gb.com A 66.45.238.251[Packet size limited during capture]	15	Message is a response	No error	Standard query	Server can do recursive queries	brett.my3gb.com	3600	A (Host Address)
9477	1485.649238	129.173.22.38	129.173.67.123	62	0x114b	DNS	127	Standard query response 0x114b A brett.my3gb.com A 66.45.238.251[Packet size limited during capture]	15	Message is a response	No error	Standard query	Server can do recursive queries	brett.my3gb.com	3600	A (Host Address)
9478	1485.649266	129.173.22.38	129.173.67.123	62	0x8028	DNS	127	Standard query response 0x8028 A brett.my3gb.com A 66.45.238.251[Packet size limited during capture]	15	Message is a response	No error	Standard query	Server can do recursive queries	brett.my3gb.com	3600	A (Host Address)
9482	1486.727769	129.173.22.37	129.173.67.123	62	0xc6a2	DNS	119	Standard query response 0xc6a2 AAAA brett.my3gb.com SOA[Packet size limited during capture]	15	Message is a response	No error	Standard query	Server can do recursive queries	brett.my3gb.com		AAAA (IPv6 Address)
9483	1486.727791	129.173.22.37	129.173.67.123	62	0xc6a2	DNS	119	Standard query response 0xc6a2 AAAA brett.my3gb.com SOA[Packet size limited during capture]	15	Message is a response	No error	Standard query	Server can do recursive queries	brett.my3gb.com		AAAA (IPv6 Address)
9484	1486.727800	129.173.22.37	129.173.67.123	62	0x5855	DNS	119	Standard query response 0x5855 AAAA brett.my3gb.com SOA[Packet size limited during capture]	15	Message is a response	No error	Standard query	Server can do recursive queries	brett.my3gb.com		AAAA (IPv6 Address)
9485	1486.727811	129.173.22.37	129.173.67.123	62	0x5855	DNS	119	Standard query response 0x5855 AAAA brett.my3gb.com SOA[Packet size limited during capture]	15	Message is a response	No error	Standard query	Server can do recursive queries	brett.my3gb.com		AAAA (IPv6 Address)
9486	1486.727819	129.173.22.37	129.173.67.123	62	0xc6a2	DNS	119	Standard query response 0xc6a2 AAAA brett.my3gb.com SOA[Packet size limited during capture]	15	Message is a response	No error	Standard query	Server can do recursive queries	brett.my3gb.com		AAAA (IPv6 Address)
9487	1486.727851	129.173.22.37	129.173.67.123	62	0x5855	DNS	119	Standard query response 0x5855 AAAA brett.my3gb.com SOA[Packet size limited during capture]	15	Message is a response	No error	Standard query	Server can do recursive queries	brett.my3gb.com		AAAA (IPv6 Address)
9504	1486.829860	129.173.67.123	129.173.22.37	128	0x511d	DNS	73	Standard query 0x511d A www.my3gb.com	13	Message is a query		Standard query		www.my3gb.com		A (Host Address)
9509	1486.838980	129.173.67.123	129.173.22.37	128	0x865b	DNS	73	Standard query 0x865b A www.my3gb.com	13	Message is a query		Standard query		www.my3gb.com		A (Host Address)
9512	1486.878207	129.173.22.37	129.173.67.123	62	0x865b	DNS	157	Standard query response 0x865b A www.my3gb.com A 66.45.238.252[Packet size limited during capture]	13	Message is a response	No error	Standard query	Server can do recursive queries	www.my3gb.com	3600	A (Host Address)
9513	1486.878225	129.173.22.37	129.173.67.123	62	0x511d	DNS	157	Standard query response 0x511d A www.my3gb.com A 66.45.238.252[Packet size limited during capture]	13	Message is a response	No error	Standard query	Server can do recursive queries	www.my3gb.com	3600	A (Host Address)
9514	1486.878597	129.173.67.123	129.173.22.37	128	0x698f	DNS	73	Standard query 0x698f AAAA www.my3gb.com	13	Message is a query		Standard query		www.my3gb.com		AAAA (IPv6 Address)
9515	1486.878610	129.173.67.123	129.173.22.37	128	0x0299	DNS	73	Standard query 0x0299 AAAA www.my3gb.com	13	Message is a query		Standard query		www.my3gb.com		AAAA (IPv6 Address)
9516	1486.924886	129.173.22.37	129.173.67.123	62	0x698f	DNS	117	Standard query response 0x698f AAAA www.my3gb.com SOA[Packet size limited during capture]	13	Message is a response	No error	Standard query	Server can do recursive queries	www.my3gb.com		AAAA (IPv6 Address)
9517	1486.924906	129.173.22.37	129.173.67.123	62	0x0299	DNS	117	Standard query response 0x0299 AAAA www.my3gb.com SOA[Packet size limited during capture]	13	Message is a response	No error	Standard query	Server can do recursive queries	www.my3gb.com		AAAA (IPv6 Address)
9538	1487.075637	129.173.67.123	129.173.22.37	128	0xd732	DNS	80	Standard query 0xd732 A brevikboligutleie.no	20	Message is a query		Standard query		brevikboligutleie.no		A (Host Address)
9539	1487.089152	129.173.67.123	129.173.22.37	128	0xf747	DNS	80	Standard query 0xf747 A brevikboligutleie.no	20	Message is a query		Standard query		brevikboligutleie.no		A (Host Address)
9543	1487.504327	129.173.22.37	129.173.67.123	62	0xf747	DNS	179	Standard query response 0xf747 A brevikboligutleie.no A 89.221.244.203[Packet size limited during capture]	20	Message is a response	No error	Standard query	Server can do recursive queries	brevikboligutleie.no	14400	A (Host Address)
9544	1487.504351	129.173.22.37	129.173.67.123	62	0xd732	DNS	179	Standard query response 0xd732 A brevikboligutleie.no A 89.221.244.203[Packet size limited during capture]	20	Message is a response	No error	Standard query	Server can do recursive queries	brevikboligutleie.no	14400	A (Host Address)
9545	1487.504815	129.173.67.123	129.173.22.37	128	0x426e	DNS	80	Standard query 0x426e AAAA brevikboligutleie.no	20	Message is a query		Standard query		brevikboligutleie.no		AAAA (IPv6 Address)
9546	1487.504815	129.173.67.123	129.173.22.37	128	0xb335	DNS	80	Standard query 0xb335 AAAA brevikboligutleie.no	20	Message is a query		Standard query		brevikboligutleie.no		AAAA (IPv6 Address)
9547	1487.675935	129.173.22.37	129.173.67.123	62	0xb335	DNS	155	Standard query response 0xb335 AAAA brevikboligutleie.no SOA[Packet size limited during capture]	20	Message is a response	No error	Standard query	Server can do recursive queries	brevikboligutleie.no		AAAA (IPv6 Address)
9548	1487.675951	129.173.22.37	129.173.67.123	62	0x426e	DNS	155	Standard query response 0x426e AAAA brevikboligutleie.no SOA[Packet size limited during capture]	20	Message is a response	No error	Standard query	Server can do recursive queries	brevikboligutleie.no		AAAA (IPv6 Address)
9564	1488.089713	129.173.67.123	129.173.22.37	128	0x2757	DNS	86	Standard query 0x2757 A brianhenshaw.topcities.com	26	Message is a query		Standard query		brianhenshaw.topcities.com		A (Host Address)
9565	1488.104444	129.173.67.123	129.173.22.37	128	0xed27	DNS	86	Standard query 0xed27 A brianhenshaw.topcities.com	26	Message is a query		Standard query		brianhenshaw.topcities.com		A (Host Address)
9575	1488.546943	129.173.22.37	129.173.67.123	62	0x2757	DNS	147	Standard query response 0x2757 A brianhenshaw.topcities.com[Packet size limited during capture]	26	Message is a response	No error	Standard query	Server can do recursive queries	brianhenshaw.topcities.com		A (Host Address)
9576	1488.546971	129.173.22.37	129.173.67.123	62	0xed27	DNS	147	Standard query response 0xed27 A brianhenshaw.topcities.com[Packet size limited during capture]	26	Message is a response	No error	Standard query	Server can do recursive queries	brianhenshaw.topcities.com		A (Host Address)
9577	1488.547404	129.173.67.123	129.173.22.37	128	0x5c58	DNS	86	Standard query 0x5c58 AAAA brianhenshaw.topcities.com	26	Message is a query		Standard query		brianhenshaw.topcities.com		AAAA (IPv6 Address)
9578	1488.547405	129.173.67.123	129.173.22.37	128	0x4449	DNS	86	Standard query 0x4449 AAAA brianhenshaw.topcities.com	26	Message is a query		Standard query		brianhenshaw.topcities.com		AAAA (IPv6 Address)
9579	1488.765028	129.173.22.37	129.173.67.123	62	0x4449	DNS	153	Standard query response 0x4449 AAAA brianhenshaw.topcities.com[Packet size limited during capture]	26	Message is a response	No error	Standard query	Server can do recursive queries	brianhenshaw.topcities.com		AAAA (IPv6 Address)
9580	1488.765044	129.173.22.37	129.173.67.123	62	0x5c58	DNS	153	Standard query response 0x5c58 AAAA brianhenshaw.topcities.com[Packet size limited during capture]	26	Message is a response	No error	Standard query	Server can do recursive queries	brianhenshaw.topcities.com		AAAA (IPv6 Address)
9595	1489.037637	129.173.67.123	129.173.22.37	128	0x8f5b	DNS	74	Standard query 0x8f5b A brigetrack.com	14	Message is a query		Standard query		brigetrack.com		A (Host Address)
9596	1489.050758	129.173.67.123	129.173.22.37	128	0x7d35	DNS	74	Standard query 0x7d35 A brigetrack.com	14	Message is a query		Standard query		brigetrack.com		A (Host Address)
9601	1489.264308	129.173.22.37	129.173.67.123	62	0x8f5b	DNS	219	Standard query response 0x8f5b A brigetrack.com A 199.2.137.201[Packet size limited during capture]	14	Message is a response	No error	Standard query	Server can do recursive queries	brigetrack.com	172800	A (Host Address)
9602	1489.264334	129.173.22.37	129.173.67.123	62	0x7d35	DNS	219	Standard query response 0x7d35 A brigetrack.com A 199.2.137.201[Packet size limited during capture]	14	Message is a response	No error	Standard query	Server can do recursive queries	brigetrack.com	172800	A (Host Address)
9603	1489.264771	129.173.67.123	129.173.22.37	128	0x9c21	DNS	74	Standard query 0x9c21 AAAA brigetrack.com	14	Message is a query		Standard query		brigetrack.com		AAAA (IPv6 Address)
9604	1489.264772	129.173.67.123	129.173.22.37	128	0xdb44	DNS	74	Standard query 0xdb44 AAAA brigetrack.com	14	Message is a query		Standard query		brigetrack.com		AAAA (IPv6 Address)
9605	1489.369173	129.173.22.37	129.173.67.123	62	0x9c21	DNS	152	Standard query response 0x9c21 AAAA brigetrack.com SOA[Packet size limited during capture]	14	Message is a response	No error	Standard query	Server can do recursive queries	brigetrack.com		AAAA (IPv6 Address)
9606	1489.369188	129.173.22.37	129.173.67.123	62	0xdb44	DNS	152	Standard query response 0xdb44 AAAA brigetrack.com SOA[Packet size limited during capture]	14	Message is a response	No error	Standard query	Server can do recursive queries	brigetrack.com		AAAA (IPv6 Address)
9621	1489.646869	129.173.67.123	129.173.22.37	128	0xc039	DNS	77	Standard query 0xc039 A brilliantlyope.at	17	Message is a query		Standard query		brilliantlyope.at		A (Host Address)
9622	1489.660712	129.173.67.123	129.173.22.37	128	0x827d	DNS	77	Standard query 0x827d A brilliantlyope.at	17	Message is a query		Standard query		brilliantlyope.at		A (Host Address)
9630	1490.657775	129.173.67.123	129.173.5.100	128	0xc039	DNS	77	Standard query 0xc039 A brilliantlyope.at	17	Message is a query		Standard query		brilliantlyope.at		A (Host Address)
9631	1490.657833	129.173.67.123	129.173.22.38	128	0xc039	DNS	77	Standard query 0xc039 A brilliantlyope.at	17	Message is a query		Standard query		brilliantlyope.at		A (Host Address)
9632	1490.673356	129.173.67.123	129.173.5.100	128	0x827d	DNS	77	Standard query 0x827d A brilliantlyope.at	17	Message is a query		Standard query		brilliantlyope.at		A (Host Address)
9633	1490.673406	129.173.67.123	129.173.22.38	128	0x827d	DNS	77	Standard query 0x827d A brilliantlyope.at	17	Message is a query		Standard query		brilliantlyope.at		A (Host Address)
9637	1491.671678	129.173.67.123	129.173.22.37	128	0xc039	DNS	77	Standard query 0xc039 A brilliantlyope.at	17	Message is a query		Standard query		brilliantlyope.at		A (Host Address)
9638	1491.671733	129.173.67.123	129.173.5.100	128	0xc039	DNS	77	Standard query 0xc039 A brilliantlyope.at	17	Message is a query		Standard query		brilliantlyope.at		A (Host Address)
9639	1491.687260	129.173.67.123	129.173.22.37	128	0x827d	DNS	77	Standard query 0x827d A brilliantlyope.at	17	Message is a query		Standard query		brilliantlyope.at		A (Host Address)
9640	1491.687287	129.173.67.123	129.173.5.100	128	0x827d	DNS	77	Standard query 0x827d A brilliantlyope.at	17	Message is a query		Standard query		brilliantlyope.at		A (Host Address)
9644	1493.683957	129.173.67.123	129.173.22.37	128	0xc039	DNS	77	Standard query 0xc039 A brilliantlyope.at	17	Message is a query		Standard query		brilliantlyope.at		A (Host Address)
9645	1493.683985	129.173.67.123	129.173.22.38	128	0xc039	DNS	77	Standard query 0xc039 A brilliantlyope.at	17	Message is a query		Standard query		brilliantlyope.at		A (Host Address)
9646	1493.684107	129.173.67.123	129.173.5.100	128	0xc039	DNS	77	Standard query 0xc039 A brilliantlyope.at	17	Message is a query		Standard query		brilliantlyope.at		A (Host Address)
9647	1493.699539	129.173.67.123	129.173.22.37	128	0x827d	DNS	77	Standard query 0x827d A brilliantlyope.at	17	Message is a query		Standard query		brilliantlyope.at		A (Host Address)
9648	1493.699566	129.173.67.123	129.173.22.38	128	0x827d	DNS	77	Standard query 0x827d A brilliantlyope.at	17	Message is a query		Standard query		brilliantlyope.at		A (Host Address)
9649	1493.699661	129.173.67.123	129.173.5.100	128	0x827d	DNS	77	Standard query 0x827d A brilliantlyope.at	17	Message is a query		Standard query		brilliantlyope.at		A (Host Address)
9658	1495.972666	129.173.22.37	129.173.67.123	62	0x1105	DNS	69	Standard query response 0x1105 Server failure A boulka.pl	9	Message is a response	Server failure	Standard query	Server can do recursive queries	boulka.pl		A (Host Address)
9659	1495.972720	129.173.22.37	129.173.67.123	62	0x1105	DNS	69	Standard query response 0x1105 Server failure A boulka.pl	9	Message is a response	Server failure	Standard query	Server can do recursive queries	boulka.pl		A (Host Address)
9660	1495.972732	129.173.22.37	129.173.67.123	62	0x565f	DNS	69	Standard query response 0x565f Server failure A boulka.pl	9	Message is a response	Server failure	Standard query	Server can do recursive queries	boulka.pl		A (Host Address)
9661	1495.972740	129.173.22.37	129.173.67.123	62	0x565f	DNS	69	Standard query response 0x565f Server failure A boulka.pl	9	Message is a response	Server failure	Standard query	Server can do recursive queries	boulka.pl		A (Host Address)
9662	1495.972748	129.173.22.37	129.173.67.123	62	0x1105	DNS	69	Standard query response 0x1105 Server failure A boulka.pl	9	Message is a response	Server failure	Standard query	Server can do recursive queries	boulka.pl		A (Host Address)
9663	1495.972756	129.173.22.37	129.173.67.123	62	0x565f	DNS	69	Standard query response 0x565f Server failure A boulka.pl	9	Message is a response	Server failure	Standard query	Server can do recursive queries	boulka.pl		A (Host Address)
9664	1495.972763	129.173.22.37	129.173.67.123	62	0x1105	DNS	69	Standard query response 0x1105 Server failure A boulka.pl	9	Message is a response	Server failure	Standard query	Server can do recursive queries	boulka.pl		A (Host Address)
9665	1495.972771	129.173.22.37	129.173.67.123	62	0x565f	DNS	69	Standard query response 0x565f Server failure A boulka.pl	9	Message is a response	Server failure	Standard query	Server can do recursive queries	boulka.pl		A (Host Address)
9668	1496.979501	129.173.22.38	129.173.67.123	62	0x565f	DNS	69	Standard query response 0x565f Server failure A boulka.pl	9	Message is a response	Server failure	Standard query	Server can do recursive queries	boulka.pl		A (Host Address)
9669	1496.979542	129.173.22.38	129.173.67.123	62	0x565f	DNS	69	Standard query response 0x565f Server failure A boulka.pl	9	Message is a response	Server failure	Standard query	Server can do recursive queries	boulka.pl		A (Host Address)
9670	1496.979557	129.173.22.38	129.173.67.123	62	0x1105	DNS	69	Standard query response 0x1105 Server failure A boulka.pl	9	Message is a response	Server failure	Standard query	Server can do recursive queries	boulka.pl		A (Host Address)
9671	1496.979567	129.173.22.38	129.173.67.123	62	0x1105	DNS	69	Standard query response 0x1105 Server failure A boulka.pl	9	Message is a response	Server failure	Standard query	Server can do recursive queries	boulka.pl		A (Host Address)
9672	1496.979576	129.173.22.38	129.173.67.123	62	0x565f	DNS	69	Standard query response 0x565f Server failure A boulka.pl	9	Message is a response	Server failure	Standard query	Server can do recursive queries	boulka.pl		A (Host Address)
9673	1496.979584	129.173.22.38	129.173.67.123	62	0x1105	DNS	69	Standard query response 0x1105 Server failure A boulka.pl	9	Message is a response	Server failure	Standard query	Server can do recursive queries	boulka.pl		A (Host Address)
9674	1496.989910	129.173.5.100	129.173.67.123	62	0x565f	DNS	69	Standard query response 0x565f Server failure A boulka.pl	9	Message is a response	Server failure	Standard query	Server can do recursive queries	boulka.pl		A (Host Address)
9675	1496.989936	129.173.5.100	129.173.67.123	62	0x1105	DNS	69	Standard query response 0x1105 Server failure A boulka.pl	9	Message is a response	Server failure	Standard query	Server can do recursive queries	boulka.pl		A (Host Address)
9676	1496.989949	129.173.5.100	129.173.67.123	62	0x565f	DNS	69	Standard query response 0x565f Server failure A boulka.pl	9	Message is a response	Server failure	Standard query	Server can do recursive queries	boulka.pl		A (Host Address)
9677	1496.989962	129.173.5.100	129.173.67.123	62	0x1105	DNS	69	Standard query response 0x1105 Server failure A boulka.pl	9	Message is a response	Server failure	Standard query	Server can do recursive queries	boulka.pl		A (Host Address)
9678	1496.989973	129.173.5.100	129.173.67.123	62	0x565f	DNS	69	Standard query response 0x565f Server failure A boulka.pl	9	Message is a response	Server failure	Standard query	Server can do recursive queries	boulka.pl		A (Host Address)
9679	1496.989982	129.173.5.100	129.173.67.123	62	0x1105	DNS	69	Standard query response 0x1105 Server failure A boulka.pl	9	Message is a response	Server failure	Standard query	Server can do recursive queries	boulka.pl		A (Host Address)
9685	1497.692946	129.173.67.123	129.173.22.37	128	0xc039	DNS	77	Standard query 0xc039 A brilliantlyope.at	17	Message is a query		Standard query		brilliantlyope.at		A (Host Address)
9686	1497.692978	129.173.67.123	129.173.22.38	128	0xc039	DNS	77	Standard query 0xc039 A brilliantlyope.at	17	Message is a query		Standard query		brilliantlyope.at		A (Host Address)
9687	1497.692995	129.173.67.123	129.173.5.100	128	0xc039	DNS	77	Standard query 0xc039 A brilliantlyope.at	17	Message is a query		Standard query		brilliantlyope.at		A (Host Address)
9688	1497.708529	129.173.67.123	129.173.22.37	128	0x827d	DNS	77	Standard query 0x827d A brilliantlyope.at	17	Message is a query		Standard query		brilliantlyope.at		A (Host Address)
9689	1497.708558	129.173.67.123	129.173.22.38	128	0x827d	DNS	77	Standard query 0x827d A brilliantlyope.at	17	Message is a query		Standard query		brilliantlyope.at		A (Host Address)
9690	1497.708576	129.173.67.123	129.173.5.100	128	0x827d	DNS	77	Standard query 0x827d A brilliantlyope.at	17	Message is a query		Standard query		brilliantlyope.at		A (Host Address)
9706	1501.812690	129.173.67.123	129.173.22.37	128	0x2b76	DNS	74	Standard query 0x2b76 A browlinenet.ru	14	Message is a query		Standard query		browlinenet.ru		A (Host Address)
9707	1501.826369	129.173.67.123	129.173.22.37	128	0x0a36	DNS	74	Standard query 0x0a36 A browlinenet.ru	14	Message is a query		Standard query		browlinenet.ru		A (Host Address)
9708	1501.848662	129.173.22.37	129.173.67.123	62	0x2b76	DNS	135	Standard query response 0x2b76 No such name A browlinenet.ru SOA[Packet size limited during capture]	14	Message is a response	No such name	Standard query	Server can do recursive queries	browlinenet.ru		A (Host Address)
9709	1501.848700	129.173.22.37	129.173.67.123	62	0x0a36	DNS	135	Standard query response 0x0a36 No such name A browlinenet.ru SOA[Packet size limited during capture]	14	Message is a response	No such name	Standard query	Server can do recursive queries	browlinenet.ru		A (Host Address)
9725	1504.211646	129.173.67.123	129.173.22.37	128	0x2544	DNS	76	Standard query 0x2544 A bufflomens.me.uk	16	Message is a query		Standard query		bufflomens.me.uk		A (Host Address)
9726	1504.225859	129.173.67.123	129.173.22.37	128	0xf552	DNS	76	Standard query 0xf552 A bufflomens.me.uk	16	Message is a query		Standard query		bufflomens.me.uk		A (Host Address)
9728	1504.961098	129.173.22.37	129.173.67.123	62	0x2544	DNS	135	Standard query response 0x2544 A bufflomens.me.uk A 176.215.86.120[Packet size limited during capture]	16	Message is a response	No error	Standard query	Server can do recursive queries	bufflomens.me.uk	600	A (Host Address)
9729	1504.961126	129.173.22.37	129.173.67.123	62	0xf552	DNS	135	Standard query response 0xf552 A bufflomens.me.uk A 176.215.86.120[Packet size limited during capture]	16	Message is a response	No error	Standard query	Server can do recursive queries	bufflomens.me.uk	600	A (Host Address)
9730	1504.961561	129.173.67.123	129.173.22.37	128	0x72dc	DNS	76	Standard query 0x72dc AAAA bufflomens.me.uk	16	Message is a query		Standard query		bufflomens.me.uk		AAAA (IPv6 Address)
9731	1504.961561	129.173.67.123	129.173.22.37	128	0x0d52	DNS	76	Standard query 0x0d52 AAAA bufflomens.me.uk	16	Message is a query		Standard query		bufflomens.me.uk		AAAA (IPv6 Address)
9732	1505.066744	129.173.22.37	129.173.67.123	62	0x0d52	DNS	134	Standard query response 0x0d52 AAAA bufflomens.me.uk SOA[Packet size limited during capture]	16	Message is a response	No error	Standard query	Server can do recursive queries	bufflomens.me.uk		AAAA (IPv6 Address)
9733	1505.066763	129.173.22.37	129.173.67.123	62	0x72dc	DNS	134	Standard query response 0x72dc AAAA bufflomens.me.uk SOA[Packet size limited during capture]	16	Message is a response	No error	Standard query	Server can do recursive queries	bufflomens.me.uk		AAAA (IPv6 Address)
9792	1519.648542	129.173.22.37	129.173.67.123	62	0xc039	DNS	77	Standard query response 0xc039 Server failure A brilliantlyope.at	17	Message is a response	Server failure	Standard query	Server can do recursive queries	brilliantlyope.at		A (Host Address)
9793	1519.648613	129.173.22.37	129.173.67.123	62	0xc039	DNS	77	Standard query response 0xc039 Server failure A brilliantlyope.at	17	Message is a response	Server failure	Standard query	Server can do recursive queries	brilliantlyope.at		A (Host Address)
9794	1519.648625	129.173.22.37	129.173.67.123	62	0x827d	DNS	77	Standard query response 0x827d Server failure A brilliantlyope.at	17	Message is a response	Server failure	Standard query	Server can do recursive queries	brilliantlyope.at		A (Host Address)
9795	1519.648634	129.173.22.37	129.173.67.123	62	0xc039	DNS	77	Standard query response 0xc039 Server failure A brilliantlyope.at	17	Message is a response	Server failure	Standard query	Server can do recursive queries	brilliantlyope.at		A (Host Address)
9796	1519.648643	129.173.22.37	129.173.67.123	62	0x827d	DNS	77	Standard query response 0x827d Server failure A brilliantlyope.at	17	Message is a response	Server failure	Standard query	Server can do recursive queries	brilliantlyope.at		A (Host Address)
9797	1519.648650	129.173.22.37	129.173.67.123	62	0x827d	DNS	77	Standard query response 0x827d Server failure A brilliantlyope.at	17	Message is a response	Server failure	Standard query	Server can do recursive queries	brilliantlyope.at		A (Host Address)
9798	1519.648658	129.173.22.37	129.173.67.123	62	0x827d	DNS	77	Standard query response 0x827d Server failure A brilliantlyope.at	17	Message is a response	Server failure	Standard query	Server can do recursive queries	brilliantlyope.at		A (Host Address)
9799	1519.648666	129.173.22.37	129.173.67.123	62	0xc039	DNS	77	Standard query response 0xc039 Server failure A brilliantlyope.at	17	Message is a response	Server failure	Standard query	Server can do recursive queries	brilliantlyope.at		A (Host Address)
9803	1520.658627	129.173.22.38	129.173.67.123	62	0x827d	DNS	77	Standard query response 0x827d Server failure A brilliantlyope.at	17	Message is a response	Server failure	Standard query	Server can do recursive queries	brilliantlyope.at		A (Host Address)
9804	1520.658672	129.173.22.38	129.173.67.123	62	0xc039	DNS	77	Standard query response 0xc039 Server failure A brilliantlyope.at	17	Message is a response	Server failure	Standard query	Server can do recursive queries	brilliantlyope.at		A (Host Address)
9805	1520.658686	129.173.22.38	129.173.67.123	62	0x827d	DNS	77	Standard query response 0x827d Server failure A brilliantlyope.at	17	Message is a response	Server failure	Standard query	Server can do recursive queries	brilliantlyope.at		A (Host Address)
9806	1520.658696	129.173.22.38	129.173.67.123	62	0xc039	DNS	77	Standard query response 0xc039 Server failure A brilliantlyope.at	17	Message is a response	Server failure	Standard query	Server can do recursive queries	brilliantlyope.at		A (Host Address)
9807	1520.658704	129.173.22.38	129.173.67.123	62	0x827d	DNS	77	Standard query response 0x827d Server failure A brilliantlyope.at	17	Message is a response	Server failure	Standard query	Server can do recursive queries	brilliantlyope.at		A (Host Address)
9808	1520.658712	129.173.22.38	129.173.67.123	62	0xc039	DNS	77	Standard query response 0xc039 Server failure A brilliantlyope.at	17	Message is a response	Server failure	Standard query	Server can do recursive queries	brilliantlyope.at		A (Host Address)
9809	1520.674637	129.173.5.100	129.173.67.123	62	0xc039	DNS	77	Standard query response 0xc039 Server failure A brilliantlyope.at	17	Message is a response	Server failure	Standard query	Server can do recursive queries	brilliantlyope.at		A (Host Address)
9810	1520.674664	129.173.5.100	129.173.67.123	62	0x827d	DNS	77	Standard query response 0x827d Server failure A brilliantlyope.at	17	Message is a response	Server failure	Standard query	Server can do recursive queries	brilliantlyope.at		A (Host Address)
9811	1520.674678	129.173.5.100	129.173.67.123	62	0xc039	DNS	77	Standard query response 0xc039 Server failure A brilliantlyope.at	17	Message is a response	Server failure	Standard query	Server can do recursive queries	brilliantlyope.at		A (Host Address)
9812	1520.674691	129.173.5.100	129.173.67.123	62	0x827d	DNS	77	Standard query response 0x827d Server failure A brilliantlyope.at	17	Message is a response	Server failure	Standard query	Server can do recursive queries	brilliantlyope.at		A (Host Address)
9813	1520.674702	129.173.5.100	129.173.67.123	62	0xc039	DNS	77	Standard query response 0xc039 Server failure A brilliantlyope.at	17	Message is a response	Server failure	Standard query	Server can do recursive queries	brilliantlyope.at		A (Host Address)
9814	1520.674711	129.173.5.100	129.173.67.123	62	0x827d	DNS	77	Standard query response 0x827d Server failure A brilliantlyope.at	17	Message is a response	Server failure	Standard query	Server can do recursive queries	brilliantlyope.at		A (Host Address)
9815	1520.675073	129.173.5.100	129.173.67.123	62	0xc039	DNS	77	Standard query response 0xc039 Server failure A brilliantlyope.at	17	Message is a response	Server failure	Standard query	Server can do recursive queries	brilliantlyope.at		A (Host Address)
9816	1520.675088	129.173.5.100	129.173.67.123	62	0x827d	DNS	77	Standard query response 0x827d Server failure A brilliantlyope.at	17	Message is a response	Server failure	Standard query	Server can do recursive queries	brilliantlyope.at		A (Host Address)
9839	1526.677074	129.173.67.123	129.173.22.37	128	0xd15d	DNS	76	Standard query 0xd15d A dns.msftncsi.com	16	Message is a query		Standard query		dns.msftncsi.com		A (Host Address)
9840	1526.678920	129.173.22.37	129.173.67.123	62	0xd15d	DNS	394	Standard query response 0xd15d A dns.msftncsi.com A 131.107.255.255[Packet size limited during capture]	16	Message is a response	No error	Standard query	Server can do recursive queries	dns.msftncsi.com	24	A (Host Address)
10079	1582.754241	129.173.67.99	129.173.22.37	64	0x3cb8	DNS	83	Standard query 0x3cb8 AAAA www.weatheroffice.gc.ca	23	Message is a query		Standard query		www.weatheroffice.gc.ca		AAAA (IPv6 Address)
10080	1582.754626	129.173.22.37	129.173.67.99	62	0x3cb8	DNS	170	Standard query response 0x3cb8 AAAA www.weatheroffice.gc.ca CNAME[Packet size limited during capture]	23	Message is a response	No error	Standard query	Server can do recursive queries	www.weatheroffice.gc.ca		AAAA (IPv6 Address)
10081	1582.755046	129.173.67.99	129.173.22.37	64	0xc498	DNS	83	Standard query 0xc498 A www.weatheroffice.gc.ca	23	Message is a query		Standard query		www.weatheroffice.gc.ca		A (Host Address)
10082	1582.755672	129.173.22.37	129.173.67.99	62	0xc498	DNS	341	Standard query response 0xc498 A www.weatheroffice.gc.ca CNAME[Packet size limited during capture]	23	Message is a response	No error	Standard query	Server can do recursive queries	www.weatheroffice.gc.ca		A (Host Address)
10092	1582.802076	129.173.67.99	129.173.22.37	64	0xee70	DNS	73	Standard query 0xee70 AAAA weather.gc.ca	13	Message is a query		Standard query		weather.gc.ca		AAAA (IPv6 Address)
10093	1582.802832	129.173.22.37	129.173.67.99	62	0xee70	DNS	132	Standard query response 0xee70 AAAA weather.gc.ca SOA[Packet size limited during capture]	13	Message is a response	No error	Standard query	Server can do recursive queries	weather.gc.ca		AAAA (IPv6 Address)
10094	1582.803232	129.173.67.99	129.173.22.37	64	0xe623	DNS	92	Standard query 0xe623 AAAA weather.gc.ca.research.cs.dal.ca	32	Message is a query		Standard query		weather.gc.ca.research.cs.dal.ca		AAAA (IPv6 Address)
10095	1582.803834	129.173.22.37	129.173.67.99	62	0xe623	DNS	144	Standard query response 0xe623 No such name AAAA weather.gc.ca.research.cs.dal.ca[Packet size limited during capture]	32	Message is a response	No such name	Standard query	Server can do recursive queries	weather.gc.ca.research.cs.dal.ca		AAAA (IPv6 Address)
10096	1582.804230	129.173.67.99	129.173.22.37	64	0xd666	DNS	83	Standard query 0xd666 AAAA weather.gc.ca.cs.dal.ca	23	Message is a query		Standard query		weather.gc.ca.cs.dal.ca		AAAA (IPv6 Address)
10097	1582.804825	129.173.22.37	129.173.67.99	62	0xd666	DNS	127	Standard query response 0xd666 No such name AAAA weather.gc.ca.cs.dal.ca SOA[Packet size limited during capture]	23	Message is a response	No such name	Standard query	Server can do recursive queries	weather.gc.ca.cs.dal.ca		AAAA (IPv6 Address)
10098	1582.805232	129.173.67.99	129.173.22.37	64	0x12a9	DNS	73	Standard query 0x12a9 A weather.gc.ca	13	Message is a query		Standard query		weather.gc.ca		A (Host Address)
10099	1582.805881	129.173.22.37	129.173.67.99	62	0x12a9	DNS	189	Standard query response 0x12a9 A weather.gc.ca A 199.212.17.39[Packet size limited during capture]	13	Message is a response	No error	Standard query	Server can do recursive queries	weather.gc.ca	3028	A (Host Address)
10137	1582.992143	129.173.67.99	129.173.22.37	64	0x1f86	DNS	73	Standard query 0x1f86 AAAA weather.gc.ca	13	Message is a query		Standard query		weather.gc.ca		AAAA (IPv6 Address)
10138	1582.992721	129.173.22.37	129.173.67.99	62	0x1f86	DNS	132	Standard query response 0x1f86 AAAA weather.gc.ca SOA[Packet size limited during capture]	13	Message is a response	No error	Standard query	Server can do recursive queries	weather.gc.ca		AAAA (IPv6 Address)
10139	1582.993114	129.173.67.99	129.173.22.37	64	0x816c	DNS	92	Standard query 0x816c AAAA weather.gc.ca.research.cs.dal.ca	32	Message is a query		Standard query		weather.gc.ca.research.cs.dal.ca		AAAA (IPv6 Address)
10140	1582.993719	129.173.22.37	129.173.67.99	62	0x816c	DNS	144	Standard query response 0x816c No such name AAAA weather.gc.ca.research.cs.dal.ca[Packet size limited during capture]	32	Message is a response	No such name	Standard query	Server can do recursive queries	weather.gc.ca.research.cs.dal.ca		AAAA (IPv6 Address)
10141	1582.994114	129.173.67.99	129.173.22.37	64	0xd997	DNS	83	Standard query 0xd997 AAAA weather.gc.ca.cs.dal.ca	23	Message is a query		Standard query		weather.gc.ca.cs.dal.ca		AAAA (IPv6 Address)
10142	1582.994708	129.173.22.37	129.173.67.99	62	0xd997	DNS	127	Standard query response 0xd997 No such name AAAA weather.gc.ca.cs.dal.ca SOA[Packet size limited during capture]	23	Message is a response	No such name	Standard query	Server can do recursive queries	weather.gc.ca.cs.dal.ca		AAAA (IPv6 Address)
10143	1582.995090	129.173.67.99	129.173.22.37	64	0x49f0	DNS	73	Standard query 0x49f0 A weather.gc.ca	13	Message is a query		Standard query		weather.gc.ca		A (Host Address)
10144	1582.995449	129.173.22.37	129.173.67.99	62	0x49f0	DNS	189	Standard query response 0x49f0 A weather.gc.ca A 199.212.17.28[Packet size limited during capture]	13	Message is a response	No error	Standard query	Server can do recursive queries	weather.gc.ca	3028	A (Host Address)
12289	2070.876283	129.173.67.123	129.173.22.37	128	0xdb58	DNS	79	Standard query 0xdb58 A bulkstoragehost.com	19	Message is a query		Standard query		bulkstoragehost.com		A (Host Address)
12290	2070.891169	129.173.67.123	129.173.22.37	128	0x821b	DNS	79	Standard query 0x821b A bulkstoragehost.com	19	Message is a query		Standard query		bulkstoragehost.com		A (Host Address)
12295	2071.021376	129.173.22.37	129.173.67.123	62	0x821b	DNS	224	Standard query response 0x821b A bulkstoragehost.com A 199.2.137.201[Packet size limited during capture]	19	Message is a response	No error	Standard query	Server can do recursive queries	bulkstoragehost.com	172800	A (Host Address)
12296	2071.021413	129.173.22.37	129.173.67.123	62	0xdb58	DNS	224	Standard query response 0xdb58 A bulkstoragehost.com A 199.2.137.201[Packet size limited during capture]	19	Message is a response	No error	Standard query	Server can do recursive queries	bulkstoragehost.com	172800	A (Host Address)
12297	2071.021773	129.173.67.123	129.173.22.37	128	0x4e38	DNS	79	Standard query 0x4e38 AAAA bulkstoragehost.com	19	Message is a query		Standard query		bulkstoragehost.com		AAAA (IPv6 Address)
12298	2071.021774	129.173.67.123	129.173.22.37	128	0xdfd1	DNS	79	Standard query 0xdfd1 AAAA bulkstoragehost.com	19	Message is a query		Standard query		bulkstoragehost.com		AAAA (IPv6 Address)
12299	2071.123766	129.173.22.37	129.173.67.123	62	0xdfd1	DNS	157	Standard query response 0xdfd1 AAAA bulkstoragehost.com SOA[Packet size limited during capture]	19	Message is a response	No error	Standard query	Server can do recursive queries	bulkstoragehost.com		AAAA (IPv6 Address)
12300	2071.123798	129.173.22.37	129.173.67.123	62	0x4e38	DNS	157	Standard query response 0x4e38 AAAA bulkstoragehost.com SOA[Packet size limited during capture]	19	Message is a response	No error	Standard query	Server can do recursive queries	bulkstoragehost.com		AAAA (IPv6 Address)
12315	2071.398794	129.173.67.123	129.173.22.37	128	0xc39a	DNS	77	Standard query 0xc39a A burkavnorkila.com	17	Message is a query		Standard query		burkavnorkila.com		A (Host Address)
12316	2071.412538	129.173.67.123	129.173.22.37	128	0x0615	DNS	77	Standard query 0x0615 A burkavnorkila.com	17	Message is a query		Standard query		burkavnorkila.com		A (Host Address)
12322	2071.539568	129.173.22.37	129.173.67.123	62	0x0615	DNS	217	Standard query response 0x0615 A burkavnorkila.com A 127.0.0.1[Packet size limited during capture]	17	Message is a response	No error	Standard query	Server can do recursive queries	burkavnorkila.com	162000	A (Host Address)
12323	2071.539595	129.173.22.37	129.173.67.123	62	0xc39a	DNS	217	Standard query response 0xc39a A burkavnorkila.com A 127.0.0.1[Packet size limited during capture]	17	Message is a response	No error	Standard query	Server can do recursive queries	burkavnorkila.com	162000	A (Host Address)
12324	2071.540042	129.173.67.123	129.173.22.37	128	0x9027	DNS	77	Standard query 0x9027 AAAA burkavnorkila.com	17	Message is a query		Standard query		burkavnorkila.com		AAAA (IPv6 Address)
12325	2071.540046	129.173.67.123	129.173.22.37	128	0x6e28	DNS	77	Standard query 0x6e28 AAAA burkavnorkila.com	17	Message is a query		Standard query		burkavnorkila.com		AAAA (IPv6 Address)
12326	2071.605957	129.173.22.37	129.173.67.123	62	0x9027	DNS	139	Standard query response 0x9027 AAAA burkavnorkila.com SOA[Packet size limited during capture]	17	Message is a response	No error	Standard query	Server can do recursive queries	burkavnorkila.com		AAAA (IPv6 Address)
12327	2071.605971	129.173.22.37	129.173.67.123	62	0x6e28	DNS	139	Standard query response 0x6e28 AAAA burkavnorkila.com SOA[Packet size limited during capture]	17	Message is a response	No error	Standard query	Server can do recursive queries	burkavnorkila.com		AAAA (IPv6 Address)
12335	2072.685712	129.173.67.123	129.173.22.37	128	0x9ca4	DNS	72	Standard query 0x9ca4 A buypaymer.so	12	Message is a query		Standard query		buypaymer.so		A (Host Address)
12336	2072.699346	129.173.67.123	129.173.22.37	128	0x3b1d	DNS	72	Standard query 0x3b1d A buypaymer.so	12	Message is a query		Standard query		buypaymer.so		A (Host Address)
12337	2072.730007	129.173.22.37	129.173.67.123	62	0x9ca4	DNS	125	Standard query response 0x9ca4 No such name A buypaymer.so SOA[Packet size limited during capture]	12	Message is a response	No such name	Standard query	Server can do recursive queries	buypaymer.so		A (Host Address)
12338	2072.730042	129.173.22.37	129.173.67.123	62	0x3b1d	DNS	125	Standard query response 0x3b1d No such name A buypaymer.so SOA[Packet size limited during capture]	12	Message is a response	No such name	Standard query	Server can do recursive queries	buypaymer.so		A (Host Address)
12351	2075.089664	129.173.67.123	129.173.22.37	128	0xc1ab	DNS	78	Standard query 0xc1ab A byhellonetgroup.ru	18	Message is a query		Standard query		byhellonetgroup.ru		A (Host Address)
12352	2075.103250	129.173.67.123	129.173.22.37	128	0xe7cd	DNS	78	Standard query 0xe7cd A byhellonetgroup.ru	18	Message is a query		Standard query		byhellonetgroup.ru		A (Host Address)
12353	2075.126322	129.173.22.37	129.173.67.123	62	0xe7cd	DNS	139	Standard query response 0xe7cd No such name A byhellonetgroup.ru SOA[Packet size limited during capture]	18	Message is a response	No such name	Standard query	Server can do recursive queries	byhellonetgroup.ru		A (Host Address)
12354	2075.126357	129.173.22.37	129.173.67.123	62	0xc1ab	DNS	139	Standard query response 0xc1ab No such name A byhellonetgroup.ru SOA[Packet size limited during capture]	18	Message is a response	No such name	Standard query	Server can do recursive queries	byhellonetgroup.ru		A (Host Address)
12355	2075.173977	129.173.67.123	129.173.22.37	128	0xb002	DNS	85	Standard query 0xb002 A byzantineinvestments.info	25	Message is a query		Standard query		byzantineinvestments.info		A (Host Address)
12356	2075.187210	129.173.67.123	129.173.22.37	128	0x5d12	DNS	85	Standard query 0x5d12 A byzantineinvestments.info	25	Message is a query		Standard query		byzantineinvestments.info		A (Host Address)
12359	2075.314041	129.173.22.37	129.173.67.123	62	0x5d12	DNS	159	Standard query response 0x5d12 A byzantineinvestments.info[Packet size limited during capture]	25	Message is a response	No error	Standard query	Server can do recursive queries	byzantineinvestments.info		A (Host Address)
12360	2075.314064	129.173.22.37	129.173.67.123	62	0xb002	DNS	159	Standard query response 0xb002 A byzantineinvestments.info[Packet size limited during capture]	25	Message is a response	No error	Standard query	Server can do recursive queries	byzantineinvestments.info		A (Host Address)
12361	2075.314491	129.173.67.123	129.173.22.37	128	0x4f5a	DNS	85	Standard query 0x4f5a AAAA byzantineinvestments.info	25	Message is a query		Standard query		byzantineinvestments.info		AAAA (IPv6 Address)
12362	2075.314492	129.173.67.123	129.173.22.37	128	0x8b65	DNS	85	Standard query 0x8b65 AAAA byzantineinvestments.info	25	Message is a query		Standard query		byzantineinvestments.info		AAAA (IPv6 Address)
12363	2075.389918	129.173.22.37	129.173.67.123	62	0x4f5a	DNS	168	Standard query response 0x4f5a AAAA byzantineinvestments.info[Packet size limited during capture]	25	Message is a response	No error	Standard query	Server can do recursive queries	byzantineinvestments.info		AAAA (IPv6 Address)
12364	2075.389934	129.173.22.37	129.173.67.123	62	0x8b65	DNS	168	Standard query response 0x8b65 AAAA byzantineinvestments.info[Packet size limited during capture]	25	Message is a response	No error	Standard query	Server can do recursive queries	byzantineinvestments.info		AAAA (IPv6 Address)
12401	2075.751392	129.173.67.123	129.173.22.37	128	0x9b4c	DNS	66	Standard query 0x9b4c A c5p.ru	6	Message is a query		Standard query		c5p.ru		A (Host Address)
12406	2075.764359	129.173.67.123	129.173.22.37	128	0xe687	DNS	66	Standard query 0xe687 A c5p.ru	6	Message is a query		Standard query		c5p.ru		A (Host Address)
12414	2076.749984	129.173.67.123	129.173.5.100	128	0x9b4c	DNS	66	Standard query 0x9b4c A c5p.ru	6	Message is a query		Standard query		c5p.ru		A (Host Address)
12415	2076.750043	129.173.67.123	129.173.22.38	128	0x9b4c	DNS	66	Standard query 0x9b4c A c5p.ru	6	Message is a query		Standard query		c5p.ru		A (Host Address)
12416	2076.765530	129.173.67.123	129.173.5.100	128	0xe687	DNS	66	Standard query 0xe687 A c5p.ru	6	Message is a query		Standard query		c5p.ru		A (Host Address)
12417	2076.765575	129.173.67.123	129.173.22.38	128	0xe687	DNS	66	Standard query 0xe687 A c5p.ru	6	Message is a query		Standard query		c5p.ru		A (Host Address)
12425	2077.763862	129.173.67.123	129.173.22.37	128	0x9b4c	DNS	66	Standard query 0x9b4c A c5p.ru	6	Message is a query		Standard query		c5p.ru		A (Host Address)
12426	2077.763891	129.173.67.123	129.173.5.100	128	0x9b4c	DNS	66	Standard query 0x9b4c A c5p.ru	6	Message is a query		Standard query		c5p.ru		A (Host Address)
12427	2077.779456	129.173.67.123	129.173.22.37	128	0xe687	DNS	66	Standard query 0xe687 A c5p.ru	6	Message is a query		Standard query		c5p.ru		A (Host Address)
12428	2077.779478	129.173.67.123	129.173.5.100	128	0xe687	DNS	66	Standard query 0xe687 A c5p.ru	6	Message is a query		Standard query		c5p.ru		A (Host Address)
12434	2079.776183	129.173.67.123	129.173.22.37	128	0x9b4c	DNS	66	Standard query 0x9b4c A c5p.ru	6	Message is a query		Standard query		c5p.ru		A (Host Address)
12435	2079.776217	129.173.67.123	129.173.22.38	128	0x9b4c	DNS	66	Standard query 0x9b4c A c5p.ru	6	Message is a query		Standard query		c5p.ru		A (Host Address)
12436	2079.776352	129.173.67.123	129.173.5.100	128	0x9b4c	DNS	66	Standard query 0x9b4c A c5p.ru	6	Message is a query		Standard query		c5p.ru		A (Host Address)
12437	2079.791757	129.173.67.123	129.173.22.37	128	0xe687	DNS	66	Standard query 0xe687 A c5p.ru	6	Message is a query		Standard query		c5p.ru		A (Host Address)
12438	2079.791780	129.173.67.123	129.173.22.38	128	0xe687	DNS	66	Standard query 0xe687 A c5p.ru	6	Message is a query		Standard query		c5p.ru		A (Host Address)
12439	2079.791862	129.173.67.123	129.173.5.100	128	0xe687	DNS	66	Standard query 0xe687 A c5p.ru	6	Message is a query		Standard query		c5p.ru		A (Host Address)
12462	2083.785172	129.173.67.123	129.173.22.37	128	0x9b4c	DNS	66	Standard query 0x9b4c A c5p.ru	6	Message is a query		Standard query		c5p.ru		A (Host Address)
12463	2083.785205	129.173.67.123	129.173.22.38	128	0x9b4c	DNS	66	Standard query 0x9b4c A c5p.ru	6	Message is a query		Standard query		c5p.ru		A (Host Address)
12464	2083.785222	129.173.67.123	129.173.5.100	128	0x9b4c	DNS	66	Standard query 0x9b4c A c5p.ru	6	Message is a query		Standard query		c5p.ru		A (Host Address)
12465	2083.800747	129.173.67.123	129.173.22.37	128	0xe687	DNS	66	Standard query 0xe687 A c5p.ru	6	Message is a query		Standard query		c5p.ru		A (Host Address)
12466	2083.800769	129.173.67.123	129.173.22.38	128	0xe687	DNS	66	Standard query 0xe687 A c5p.ru	6	Message is a query		Standard query		c5p.ru		A (Host Address)
12467	2083.800789	129.173.67.123	129.173.5.100	128	0xe687	DNS	66	Standard query 0xe687 A c5p.ru	6	Message is a query		Standard query		c5p.ru		A (Host Address)
12496	2090.178393	129.173.67.123	129.173.22.37	128	0xba02	DNS	70	Standard query 0xba02 A cajugo.com	10	Message is a query		Standard query		cajugo.com		A (Host Address)
12497	2090.191868	129.173.67.123	129.173.22.37	128	0x8d6b	DNS	70	Standard query 0x8d6b A cajugo.com	10	Message is a query		Standard query		cajugo.com		A (Host Address)
12498	2090.276081	129.173.22.37	129.173.67.123	62	0x8d6b	DNS	132	Standard query response 0x8d6b A cajugo.com A 207.210.108.162[Packet size limited during capture]	10	Message is a response	No error	Standard query	Server can do recursive queries	cajugo.com	14400	A (Host Address)
12499	2090.276116	129.173.22.37	129.173.67.123	62	0xba02	DNS	132	Standard query response 0xba02 A cajugo.com A 207.210.108.162[Packet size limited during capture]	10	Message is a response	No error	Standard query	Server can do recursive queries	cajugo.com	14400	A (Host Address)
12500	2090.276553	129.173.67.123	129.173.22.37	128	0x9123	DNS	70	Standard query 0x9123 AAAA cajugo.com	10	Message is a query		Standard query		cajugo.com		AAAA (IPv6 Address)
12501	2090.276554	129.173.67.123	129.173.22.37	128	0x3620	DNS	70	Standard query 0x3620 AAAA cajugo.com	10	Message is a query		Standard query		cajugo.com		AAAA (IPv6 Address)
12502	2090.329183	129.173.22.37	129.173.67.123	62	0x3620	DNS	129	Standard query response 0x3620 AAAA cajugo.com SOA[Packet size limited during capture]	10	Message is a response	No error	Standard query	Server can do recursive queries	cajugo.com		AAAA (IPv6 Address)
12503	2090.329202	129.173.22.37	129.173.67.123	62	0x9123	DNS	129	Standard query response 0x9123 AAAA cajugo.com SOA[Packet size limited during capture]	10	Message is a response	No error	Standard query	Server can do recursive queries	cajugo.com		AAAA (IPv6 Address)
12546	2092.071039	129.173.67.123	129.173.22.37	128	0x9807	DNS	83	Standard query 0x9807 A caleb.graham-nellor.com	23	Message is a query		Standard query		caleb.graham-nellor.com		A (Host Address)
12547	2092.084608	129.173.67.123	129.173.22.37	128	0x70a2	DNS	83	Standard query 0x70a2 A caleb.graham-nellor.com	23	Message is a query		Standard query		caleb.graham-nellor.com		A (Host Address)
12548	2092.145423	129.173.22.37	129.173.67.123	62	0x9807	DNS	144	Standard query response 0x9807 A caleb.graham-nellor.com A[Packet size limited during capture]	23	Message is a response	No error	Standard query	Server can do recursive queries	caleb.graham-nellor.com		A (Host Address)
12549	2092.145458	129.173.22.37	129.173.67.123	62	0x70a2	DNS	144	Standard query response 0x70a2 A caleb.graham-nellor.com A[Packet size limited during capture]	23	Message is a response	No error	Standard query	Server can do recursive queries	caleb.graham-nellor.com		A (Host Address)
12550	2092.145900	129.173.67.123	129.173.22.37	128	0xe031	DNS	83	Standard query 0xe031 AAAA caleb.graham-nellor.com	23	Message is a query		Standard query		caleb.graham-nellor.com		AAAA (IPv6 Address)
12551	2092.145900	129.173.67.123	129.173.22.37	128	0x418d	DNS	83	Standard query 0x418d AAAA caleb.graham-nellor.com	23	Message is a query		Standard query		caleb.graham-nellor.com		AAAA (IPv6 Address)
12552	2092.178608	129.173.22.37	129.173.67.123	62	0xe031	DNS	149	Standard query response 0xe031 AAAA caleb.graham-nellor.com SOA[Packet size limited during capture]	23	Message is a response	No error	Standard query	Server can do recursive queries	caleb.graham-nellor.com		AAAA (IPv6 Address)
12553	2092.178626	129.173.22.37	129.173.67.123	62	0x418d	DNS	149	Standard query response 0x418d AAAA caleb.graham-nellor.com SOA[Packet size limited during capture]	23	Message is a response	No error	Standard query	Server can do recursive queries	caleb.graham-nellor.com		AAAA (IPv6 Address)
12572	2092.306159	129.173.67.123	129.173.22.37	128	0x4541	DNS	74	Standard query 0x4541 A californian.pl	14	Message is a query		Standard query		californian.pl		A (Host Address)
12574	2092.320194	129.173.67.123	129.173.22.37	128	0x0682	DNS	74	Standard query 0x0682 A californian.pl	14	Message is a query		Standard query		californian.pl		A (Host Address)
12576	2093.316311	129.173.67.123	129.173.5.100	128	0x4541	DNS	74	Standard query 0x4541 A californian.pl	14	Message is a query		Standard query		californian.pl		A (Host Address)
12577	2093.316370	129.173.67.123	129.173.22.38	128	0x4541	DNS	74	Standard query 0x4541 A californian.pl	14	Message is a query		Standard query		californian.pl		A (Host Address)
12578	2093.331858	129.173.67.123	129.173.5.100	128	0x0682	DNS	74	Standard query 0x0682 A californian.pl	14	Message is a query		Standard query		californian.pl		A (Host Address)
12579	2093.331909	129.173.67.123	129.173.22.38	128	0x0682	DNS	74	Standard query 0x0682 A californian.pl	14	Message is a query		Standard query		californian.pl		A (Host Address)
12584	2094.330200	129.173.67.123	129.173.22.37	128	0x4541	DNS	74	Standard query 0x4541 A californian.pl	14	Message is a query		Standard query		californian.pl		A (Host Address)
12585	2094.330229	129.173.67.123	129.173.5.100	128	0x4541	DNS	74	Standard query 0x4541 A californian.pl	14	Message is a query		Standard query		californian.pl		A (Host Address)
12586	2094.345777	129.173.67.123	129.173.22.37	128	0x0682	DNS	74	Standard query 0x0682 A californian.pl	14	Message is a query		Standard query		californian.pl		A (Host Address)
12587	2094.345805	129.173.67.123	129.173.5.100	128	0x0682	DNS	74	Standard query 0x0682 A californian.pl	14	Message is a query		Standard query		californian.pl		A (Host Address)
12592	2096.342499	129.173.67.123	129.173.22.37	128	0x4541	DNS	74	Standard query 0x4541 A californian.pl	14	Message is a query		Standard query		californian.pl		A (Host Address)
12593	2096.342532	129.173.67.123	129.173.22.38	128	0x4541	DNS	74	Standard query 0x4541 A californian.pl	14	Message is a query		Standard query		californian.pl		A (Host Address)
12594	2096.342660	129.173.67.123	129.173.5.100	128	0x4541	DNS	74	Standard query 0x4541 A californian.pl	14	Message is a query		Standard query		californian.pl		A (Host Address)
12595	2096.358078	129.173.67.123	129.173.22.37	128	0x0682	DNS	74	Standard query 0x0682 A californian.pl	14	Message is a query		Standard query		californian.pl		A (Host Address)
12596	2096.358105	129.173.67.123	129.173.22.38	128	0x0682	DNS	74	Standard query 0x0682 A californian.pl	14	Message is a query		Standard query		californian.pl		A (Host Address)
12597	2096.358199	129.173.67.123	129.173.5.100	128	0x0682	DNS	74	Standard query 0x0682 A californian.pl	14	Message is a query		Standard query		californian.pl		A (Host Address)
12618	2100.351485	129.173.67.123	129.173.22.37	128	0x4541	DNS	74	Standard query 0x4541 A californian.pl	14	Message is a query		Standard query		californian.pl		A (Host Address)
12619	2100.351515	129.173.67.123	129.173.22.38	128	0x4541	DNS	74	Standard query 0x4541 A californian.pl	14	Message is a query		Standard query		californian.pl		A (Host Address)
12620	2100.351531	129.173.67.123	129.173.5.100	128	0x4541	DNS	74	Standard query 0x4541 A californian.pl	14	Message is a query		Standard query		californian.pl		A (Host Address)
12621	2100.367026	129.173.67.123	129.173.22.37	128	0x0682	DNS	74	Standard query 0x0682 A californian.pl	14	Message is a query		Standard query		californian.pl		A (Host Address)
12622	2100.367054	129.173.67.123	129.173.22.38	128	0x0682	DNS	74	Standard query 0x0682 A californian.pl	14	Message is a query		Standard query		californian.pl		A (Host Address)
12623	2100.367073	129.173.67.123	129.173.5.100	128	0x0682	DNS	74	Standard query 0x0682 A californian.pl	14	Message is a query		Standard query		californian.pl		A (Host Address)
12690	2105.752418	129.173.22.37	129.173.67.123	62	0xe687	DNS	66	Standard query response 0xe687 Server failure A c5p.ru	6	Message is a response	Server failure	Standard query	Server can do recursive queries	c5p.ru		A (Host Address)
12691	2105.752466	129.173.22.37	129.173.67.123	62	0x9b4c	DNS	66	Standard query response 0x9b4c Server failure A c5p.ru	6	Message is a response	Server failure	Standard query	Server can do recursive queries	c5p.ru		A (Host Address)
12692	2105.752480	129.173.22.37	129.173.67.123	62	0x9b4c	DNS	66	Standard query response 0x9b4c Server failure A c5p.ru	6	Message is a response	Server failure	Standard query	Server can do recursive queries	c5p.ru		A (Host Address)
12693	2105.752489	129.173.22.37	129.173.67.123	62	0xe687	DNS	66	Standard query response 0xe687 Server failure A c5p.ru	6	Message is a response	Server failure	Standard query	Server can do recursive queries	c5p.ru		A (Host Address)
12694	2105.752499	129.173.22.37	129.173.67.123	62	0x9b4c	DNS	66	Standard query response 0x9b4c Server failure A c5p.ru	6	Message is a response	Server failure	Standard query	Server can do recursive queries	c5p.ru		A (Host Address)
12695	2105.752508	129.173.22.37	129.173.67.123	62	0xe687	DNS	66	Standard query response 0xe687 Server failure A c5p.ru	6	Message is a response	Server failure	Standard query	Server can do recursive queries	c5p.ru		A (Host Address)
12696	2105.752516	129.173.22.37	129.173.67.123	62	0xe687	DNS	66	Standard query response 0xe687 Server failure A c5p.ru	6	Message is a response	Server failure	Standard query	Server can do recursive queries	c5p.ru		A (Host Address)
12697	2105.752523	129.173.22.37	129.173.67.123	62	0x9b4c	DNS	66	Standard query response 0x9b4c Server failure A c5p.ru	6	Message is a response	Server failure	Standard query	Server can do recursive queries	c5p.ru		A (Host Address)
12698	2105.767623	129.173.5.100	129.173.67.123	62	0x9b4c	DNS	66	Standard query response 0x9b4c Server failure A c5p.ru	6	Message is a response	Server failure	Standard query	Server can do recursive queries	c5p.ru		A (Host Address)
12699	2105.767661	129.173.5.100	129.173.67.123	62	0xe687	DNS	66	Standard query response 0xe687 Server failure A c5p.ru	6	Message is a response	Server failure	Standard query	Server can do recursive queries	c5p.ru		A (Host Address)
12700	2105.767675	129.173.5.100	129.173.67.123	62	0x9b4c	DNS	66	Standard query response 0x9b4c Server failure A c5p.ru	6	Message is a response	Server failure	Standard query	Server can do recursive queries	c5p.ru		A (Host Address)
12701	2105.767687	129.173.5.100	129.173.67.123	62	0xe687	DNS	66	Standard query response 0xe687 Server failure A c5p.ru	6	Message is a response	Server failure	Standard query	Server can do recursive queries	c5p.ru		A (Host Address)
12702	2105.767695	129.173.5.100	129.173.67.123	62	0x9b4c	DNS	66	Standard query response 0x9b4c Server failure A c5p.ru	6	Message is a response	Server failure	Standard query	Server can do recursive queries	c5p.ru		A (Host Address)
12703	2105.767703	129.173.5.100	129.173.67.123	62	0xe687	DNS	66	Standard query response 0xe687 Server failure A c5p.ru	6	Message is a response	Server failure	Standard query	Server can do recursive queries	c5p.ru		A (Host Address)
12704	2105.768153	129.173.5.100	129.173.67.123	62	0x9b4c	DNS	66	Standard query response 0x9b4c Server failure A c5p.ru	6	Message is a response	Server failure	Standard query	Server can do recursive queries	c5p.ru		A (Host Address)
12705	2105.768169	129.173.5.100	129.173.67.123	62	0xe687	DNS	66	Standard query response 0xe687 Server failure A c5p.ru	6	Message is a response	Server failure	Standard query	Server can do recursive queries	c5p.ru		A (Host Address)
12711	2106.733250	129.173.67.123	129.173.22.37	128	0x12f9	DNS	82	Standard query 0x12f9 A camposdelapampa.com.ar	22	Message is a query		Standard query		camposdelapampa.com.ar		A (Host Address)
12712	2106.747000	129.173.67.123	129.173.22.37	128	0x1efe	DNS	82	Standard query 0x1efe A camposdelapampa.com.ar	22	Message is a query		Standard query		camposdelapampa.com.ar		A (Host Address)
12713	2106.751324	129.173.22.38	129.173.67.123	62	0xe687	DNS	66	Standard query response 0xe687 Server failure A c5p.ru	6	Message is a response	Server failure	Standard query	Server can do recursive queries	c5p.ru		A (Host Address)
12714	2106.751364	129.173.22.38	129.173.67.123	62	0x9b4c	DNS	66	Standard query response 0x9b4c Server failure A c5p.ru	6	Message is a response	Server failure	Standard query	Server can do recursive queries	c5p.ru		A (Host Address)
12715	2106.751371	129.173.22.38	129.173.67.123	62	0xe687	DNS	66	Standard query response 0xe687 Server failure A c5p.ru	6	Message is a response	Server failure	Standard query	Server can do recursive queries	c5p.ru		A (Host Address)
12716	2106.751378	129.173.22.38	129.173.67.123	62	0x9b4c	DNS	66	Standard query response 0x9b4c Server failure A c5p.ru	6	Message is a response	Server failure	Standard query	Server can do recursive queries	c5p.ru		A (Host Address)
12717	2106.751383	129.173.22.38	129.173.67.123	62	0x9b4c	DNS	66	Standard query response 0x9b4c Server failure A c5p.ru	6	Message is a response	Server failure	Standard query	Server can do recursive queries	c5p.ru		A (Host Address)
12718	2106.751387	129.173.22.38	129.173.67.123	62	0xe687	DNS	66	Standard query response 0xe687 Server failure A c5p.ru	6	Message is a response	Server failure	Standard query	Server can do recursive queries	c5p.ru		A (Host Address)
12721	2106.813365	129.173.22.37	129.173.67.123	62	0x12f9	DNS	194	Standard query response 0x12f9 A camposdelapampa.com.ar A[Packet size limited during capture]	22	Message is a response	No error	Standard query	Server can do recursive queries	camposdelapampa.com.ar		A (Host Address)
12722	2106.813390	129.173.22.37	129.173.67.123	62	0x1efe	DNS	194	Standard query response 0x1efe A camposdelapampa.com.ar A[Packet size limited during capture]	22	Message is a response	No error	Standard query	Server can do recursive queries	camposdelapampa.com.ar		A (Host Address)
12723	2106.813852	129.173.67.123	129.173.22.37	128	0x6d0f	DNS	82	Standard query 0x6d0f AAAA camposdelapampa.com.ar	22	Message is a query		Standard query		camposdelapampa.com.ar		AAAA (IPv6 Address)
12724	2106.813853	129.173.67.123	129.173.22.37	128	0x9736	DNS	82	Standard query 0x9736 AAAA camposdelapampa.com.ar	22	Message is a query		Standard query		camposdelapampa.com.ar		AAAA (IPv6 Address)
12725	2106.868553	129.173.22.37	129.173.67.123	62	0x9736	DNS	158	Standard query response 0x9736 AAAA camposdelapampa.com.ar SOA[Packet size limited during capture]	22	Message is a response	No error	Standard query	Server can do recursive queries	camposdelapampa.com.ar		AAAA (IPv6 Address)
12726	2106.868573	129.173.22.37	129.173.67.123	62	0x6d0f	DNS	158	Standard query response 0x6d0f AAAA camposdelapampa.com.ar SOA[Packet size limited during capture]	22	Message is a response	No error	Standard query	Server can do recursive queries	camposdelapampa.com.ar		AAAA (IPv6 Address)
12745	2107.071427	129.173.67.123	129.173.22.37	128	0x14da	DNS	75	Standard query 0x14da A camsapoolt2.biz	15	Message is a query		Standard query		camsapoolt2.biz		A (Host Address)
12746	2107.085125	129.173.67.123	129.173.22.37	128	0x7f04	DNS	75	Standard query 0x7f04 A camsapoolt2.biz	15	Message is a query		Standard query		camsapoolt2.biz		A (Host Address)
12747	2107.145152	129.173.22.37	129.173.67.123	62	0x14da	DNS	147	Standard query response 0x14da A camsapoolt2.biz SOA[Packet size limited during capture]	15	Message is a response	No error	Standard query	Server can do recursive queries	camsapoolt2.biz		A (Host Address)
12748	2107.145187	129.173.22.37	129.173.67.123	62	0x7f04	DNS	147	Standard query response 0x7f04 A camsapoolt2.biz SOA[Packet size limited during capture]	15	Message is a response	No error	Standard query	Server can do recursive queries	camsapoolt2.biz		A (Host Address)
12749	2107.145643	129.173.67.123	129.173.22.37	128	0xeec0	DNS	75	Standard query 0xeec0 AAAA camsapoolt2.biz	15	Message is a query		Standard query		camsapoolt2.biz		AAAA (IPv6 Address)
12750	2107.145644	129.173.67.123	129.173.22.37	128	0x8b53	DNS	75	Standard query 0x8b53 AAAA camsapoolt2.biz	15	Message is a query		Standard query		camsapoolt2.biz		AAAA (IPv6 Address)
12751	2107.188868	129.173.22.37	129.173.67.123	62	0x8b53	DNS	147	Standard query response 0x8b53 AAAA camsapoolt2.biz SOA[Packet size limited during capture]	15	Message is a response	No error	Standard query	Server can do recursive queries	camsapoolt2.biz		AAAA (IPv6 Address)
12752	2107.188885	129.173.22.37	129.173.67.123	62	0xeec0	DNS	147	Standard query response 0xeec0 AAAA camsapoolt2.biz SOA[Packet size limited during capture]	15	Message is a response	No error	Standard query	Server can do recursive queries	camsapoolt2.biz		AAAA (IPv6 Address)
12770	2109.550268	129.173.67.123	129.173.22.37	128	0x6300	DNS	79	Standard query 0x6300 A cannewwaymodern.com	19	Message is a query		Standard query		cannewwaymodern.com		A (Host Address)
12772	2109.564266	129.173.67.123	129.173.22.37	128	0xe820	DNS	79	Standard query 0xe820 A cannewwaymodern.com	19	Message is a query		Standard query		cannewwaymodern.com		A (Host Address)
12775	2110.553388	129.173.67.123	129.173.5.100	128	0x6300	DNS	79	Standard query 0x6300 A cannewwaymodern.com	19	Message is a query		Standard query		cannewwaymodern.com		A (Host Address)
12776	2110.553446	129.173.67.123	129.173.22.38	128	0x6300	DNS	79	Standard query 0x6300 A cannewwaymodern.com	19	Message is a query		Standard query		cannewwaymodern.com		A (Host Address)
12777	2110.568979	129.173.67.123	129.173.5.100	128	0xe820	DNS	79	Standard query 0xe820 A cannewwaymodern.com	19	Message is a query		Standard query		cannewwaymodern.com		A (Host Address)
12778	2110.569031	129.173.67.123	129.173.22.38	128	0xe820	DNS	79	Standard query 0xe820 A cannewwaymodern.com	19	Message is a query		Standard query		cannewwaymodern.com		A (Host Address)
12784	2111.567287	129.173.67.123	129.173.22.37	128	0x6300	DNS	79	Standard query 0x6300 A cannewwaymodern.com	19	Message is a query		Standard query		cannewwaymodern.com		A (Host Address)
12785	2111.567323	129.173.67.123	129.173.5.100	128	0x6300	DNS	79	Standard query 0x6300 A cannewwaymodern.com	19	Message is a query		Standard query		cannewwaymodern.com		A (Host Address)
12787	2111.582892	129.173.67.123	129.173.22.37	128	0xe820	DNS	79	Standard query 0xe820 A cannewwaymodern.com	19	Message is a query		Standard query		cannewwaymodern.com		A (Host Address)
12788	2111.582927	129.173.67.123	129.173.5.100	128	0xe820	DNS	79	Standard query 0xe820 A cannewwaymodern.com	19	Message is a query		Standard query		cannewwaymodern.com		A (Host Address)
12798	2113.579569	129.173.67.123	129.173.22.37	128	0x6300	DNS	79	Standard query 0x6300 A cannewwaymodern.com	19	Message is a query		Standard query		cannewwaymodern.com		A (Host Address)
12799	2113.579600	129.173.67.123	129.173.22.38	128	0x6300	DNS	79	Standard query 0x6300 A cannewwaymodern.com	19	Message is a query		Standard query		cannewwaymodern.com		A (Host Address)
12800	2113.579725	129.173.67.123	129.173.5.100	128	0x6300	DNS	79	Standard query 0x6300 A cannewwaymodern.com	19	Message is a query		Standard query		cannewwaymodern.com		A (Host Address)
12801	2113.595172	129.173.67.123	129.173.22.37	128	0xe820	DNS	79	Standard query 0xe820 A cannewwaymodern.com	19	Message is a query		Standard query		cannewwaymodern.com		A (Host Address)
12802	2113.595200	129.173.67.123	129.173.22.38	128	0xe820	DNS	79	Standard query 0xe820 A cannewwaymodern.com	19	Message is a query		Standard query		cannewwaymodern.com		A (Host Address)
12803	2113.595295	129.173.67.123	129.173.5.100	128	0xe820	DNS	79	Standard query 0xe820 A cannewwaymodern.com	19	Message is a query		Standard query		cannewwaymodern.com		A (Host Address)
12818	2117.588557	129.173.67.123	129.173.22.37	128	0x6300	DNS	79	Standard query 0x6300 A cannewwaymodern.com	19	Message is a query		Standard query		cannewwaymodern.com		A (Host Address)
12819	2117.588588	129.173.67.123	129.173.22.38	128	0x6300	DNS	79	Standard query 0x6300 A cannewwaymodern.com	19	Message is a query		Standard query		cannewwaymodern.com		A (Host Address)
12820	2117.588604	129.173.67.123	129.173.5.100	128	0x6300	DNS	79	Standard query 0x6300 A cannewwaymodern.com	19	Message is a query		Standard query		cannewwaymodern.com		A (Host Address)
12821	2117.604150	129.173.67.123	129.173.22.37	128	0xe820	DNS	79	Standard query 0xe820 A cannewwaymodern.com	19	Message is a query		Standard query		cannewwaymodern.com		A (Host Address)
12822	2117.604178	129.173.67.123	129.173.22.38	128	0xe820	DNS	79	Standard query 0xe820 A cannewwaymodern.com	19	Message is a query		Standard query		cannewwaymodern.com		A (Host Address)
12823	2117.604198	129.173.67.123	129.173.5.100	128	0xe820	DNS	79	Standard query 0xe820 A cannewwaymodern.com	19	Message is a query		Standard query		cannewwaymodern.com		A (Host Address)
12839	2121.678314	129.173.67.123	129.173.22.37	128	0x3279	DNS	68	Standard query 0x3279 A car.p.ht	8	Message is a query		Standard query		car.p.ht		A (Host Address)
12840	2121.691400	129.173.67.123	129.173.22.37	128	0x105a	DNS	68	Standard query 0x105a A car.p.ht	8	Message is a query		Standard query		car.p.ht		A (Host Address)
12841	2121.744593	129.173.22.37	129.173.67.123	62	0x3279	DNS	131	Standard query response 0x3279 No such name A car.p.ht SOA[Packet size limited during capture]	8	Message is a response	No such name	Standard query	Server can do recursive queries	car.p.ht		A (Host Address)
12842	2121.744631	129.173.22.37	129.173.67.123	62	0x105a	DNS	131	Standard query response 0x105a No such name A car.p.ht SOA[Packet size limited during capture]	8	Message is a response	No such name	Standard query	Server can do recursive queries	car.p.ht		A (Host Address)
12860	2122.307641	129.173.22.37	129.173.67.123	62	0x0682	DNS	74	Standard query response 0x0682 Server failure A californian.pl	14	Message is a response	Server failure	Standard query	Server can do recursive queries	californian.pl		A (Host Address)
12861	2122.307694	129.173.22.37	129.173.67.123	62	0x4541	DNS	74	Standard query response 0x4541 Server failure A californian.pl	14	Message is a response	Server failure	Standard query	Server can do recursive queries	californian.pl		A (Host Address)
12862	2122.307708	129.173.22.37	129.173.67.123	62	0x4541	DNS	74	Standard query response 0x4541 Server failure A californian.pl	14	Message is a response	Server failure	Standard query	Server can do recursive queries	californian.pl		A (Host Address)
12863	2122.307716	129.173.22.37	129.173.67.123	62	0x4541	DNS	74	Standard query response 0x4541 Server failure A californian.pl	14	Message is a response	Server failure	Standard query	Server can do recursive queries	californian.pl		A (Host Address)
12864	2122.307724	129.173.22.37	129.173.67.123	62	0x4541	DNS	74	Standard query response 0x4541 Server failure A californian.pl	14	Message is a response	Server failure	Standard query	Server can do recursive queries	californian.pl		A (Host Address)
12865	2122.307733	129.173.22.37	129.173.67.123	62	0x0682	DNS	74	Standard query response 0x0682 Server failure A californian.pl	14	Message is a response	Server failure	Standard query	Server can do recursive queries	californian.pl		A (Host Address)
12866	2122.307741	129.173.22.37	129.173.67.123	62	0x0682	DNS	74	Standard query response 0x0682 Server failure A californian.pl	14	Message is a response	Server failure	Standard query	Server can do recursive queries	californian.pl		A (Host Address)
12867	2122.307748	129.173.22.37	129.173.67.123	62	0x0682	DNS	74	Standard query response 0x0682 Server failure A californian.pl	14	Message is a response	Server failure	Standard query	Server can do recursive queries	californian.pl		A (Host Address)
12875	2123.317709	129.173.22.38	129.173.67.123	62	0x4541	DNS	74	Standard query response 0x4541 Server failure A californian.pl	14	Message is a response	Server failure	Standard query	Server can do recursive queries	californian.pl		A (Host Address)
12876	2123.317760	129.173.22.38	129.173.67.123	62	0x0682	DNS	74	Standard query response 0x0682 Server failure A californian.pl	14	Message is a response	Server failure	Standard query	Server can do recursive queries	californian.pl		A (Host Address)
12877	2123.317774	129.173.22.38	129.173.67.123	62	0x4541	DNS	74	Standard query response 0x4541 Server failure A californian.pl	14	Message is a response	Server failure	Standard query	Server can do recursive queries	californian.pl		A (Host Address)
12878	2123.317783	129.173.22.38	129.173.67.123	62	0x0682	DNS	74	Standard query response 0x0682 Server failure A californian.pl	14	Message is a response	Server failure	Standard query	Server can do recursive queries	californian.pl		A (Host Address)
12879	2123.317791	129.173.22.38	129.173.67.123	62	0x4541	DNS	74	Standard query response 0x4541 Server failure A californian.pl	14	Message is a response	Server failure	Standard query	Server can do recursive queries	californian.pl		A (Host Address)
12880	2123.317799	129.173.22.38	129.173.67.123	62	0x0682	DNS	74	Standard query response 0x0682 Server failure A californian.pl	14	Message is a response	Server failure	Standard query	Server can do recursive queries	californian.pl		A (Host Address)
12881	2123.330949	129.173.5.100	129.173.67.123	62	0x4541	DNS	74	Standard query response 0x4541 Server failure A californian.pl	14	Message is a response	Server failure	Standard query	Server can do recursive queries	californian.pl		A (Host Address)
12882	2123.330978	129.173.5.100	129.173.67.123	62	0x0682	DNS	74	Standard query response 0x0682 Server failure A californian.pl	14	Message is a response	Server failure	Standard query	Server can do recursive queries	californian.pl		A (Host Address)
12883	2123.330991	129.173.5.100	129.173.67.123	62	0x4541	DNS	74	Standard query response 0x4541 Server failure A californian.pl	14	Message is a response	Server failure	Standard query	Server can do recursive queries	californian.pl		A (Host Address)
12884	2123.331003	129.173.5.100	129.173.67.123	62	0x0682	DNS	74	Standard query response 0x0682 Server failure A californian.pl	14	Message is a response	Server failure	Standard query	Server can do recursive queries	californian.pl		A (Host Address)
12885	2123.331015	129.173.5.100	129.173.67.123	62	0x4541	DNS	74	Standard query response 0x4541 Server failure A californian.pl	14	Message is a response	Server failure	Standard query	Server can do recursive queries	californian.pl		A (Host Address)
12886	2123.331024	129.173.5.100	129.173.67.123	62	0x0682	DNS	74	Standard query response 0x0682 Server failure A californian.pl	14	Message is a response	Server failure	Standard query	Server can do recursive queries	californian.pl		A (Host Address)
12887	2123.331400	129.173.5.100	129.173.67.123	62	0x4541	DNS	74	Standard query response 0x4541 Server failure A californian.pl	14	Message is a response	Server failure	Standard query	Server can do recursive queries	californian.pl		A (Host Address)
12888	2123.331416	129.173.5.100	129.173.67.123	62	0x0682	DNS	74	Standard query response 0x0682 Server failure A californian.pl	14	Message is a response	Server failure	Standard query	Server can do recursive queries	californian.pl		A (Host Address)
12890	2124.106543	129.173.67.123	129.173.22.37	128	0x3741	DNS	73	Standard query 0x3741 A caresmuch.com	13	Message is a query		Standard query		caresmuch.com		A (Host Address)
12891	2124.120146	129.173.67.123	129.173.22.37	128	0x0436	DNS	73	Standard query 0x0436 A caresmuch.com	13	Message is a query		Standard query		caresmuch.com		A (Host Address)
12893	2124.257640	129.173.22.37	129.173.67.123	62	0x3741	DNS	218	Standard query response 0x3741 A caresmuch.com A 199.2.137.201[Packet size limited during capture]	13	Message is a response	No error	Standard query	Server can do recursive queries	caresmuch.com	172800	A (Host Address)
12894	2124.257664	129.173.22.37	129.173.67.123	62	0x0436	DNS	218	Standard query response 0x0436 A caresmuch.com A 199.2.137.201[Packet size limited during capture]	13	Message is a response	No error	Standard query	Server can do recursive queries	caresmuch.com	172800	A (Host Address)
12895	2124.258123	129.173.67.123	129.173.22.37	128	0x3b7f	DNS	73	Standard query 0x3b7f AAAA caresmuch.com	13	Message is a query		Standard query		caresmuch.com		AAAA (IPv6 Address)
12896	2124.258124	129.173.67.123	129.173.22.37	128	0x0ebc	DNS	73	Standard query 0x0ebc AAAA caresmuch.com	13	Message is a query		Standard query		caresmuch.com		AAAA (IPv6 Address)
12900	2124.358579	129.173.22.37	129.173.67.123	62	0x0ebc	DNS	151	Standard query response 0x0ebc AAAA caresmuch.com SOA[Packet size limited during capture]	13	Message is a response	No error	Standard query	Server can do recursive queries	caresmuch.com		AAAA (IPv6 Address)
12901	2124.358593	129.173.22.37	129.173.67.123	62	0x3b7f	DNS	151	Standard query response 0x3b7f AAAA caresmuch.com SOA[Packet size limited during capture]	13	Message is a response	No error	Standard query	Server can do recursive queries	caresmuch.com		AAAA (IPv6 Address)
12916	2124.637027	129.173.67.123	129.173.22.37	128	0xf4ea	DNS	77	Standard query 0xf4ea A caroeuselgroup.ru	17	Message is a query		Standard query		caroeuselgroup.ru		A (Host Address)
12917	2124.650717	129.173.67.123	129.173.22.37	128	0x6087	DNS	77	Standard query 0x6087 A caroeuselgroup.ru	17	Message is a query		Standard query		caroeuselgroup.ru		A (Host Address)
12922	2124.683116	129.173.22.37	129.173.67.123	62	0x6087	DNS	138	Standard query response 0x6087 No such name A caroeuselgroup.ru SOA[Packet size limited during capture]	17	Message is a response	No such name	Standard query	Server can do recursive queries	caroeuselgroup.ru		A (Host Address)
12923	2124.683140	129.173.22.37	129.173.67.123	62	0xf4ea	DNS	138	Standard query response 0xf4ea No such name A caroeuselgroup.ru SOA[Packet size limited during capture]	17	Message is a response	No such name	Standard query	Server can do recursive queries	caroeuselgroup.ru		A (Host Address)
12924	2124.732015	129.173.67.123	129.173.22.37	128	0xd518	DNS	78	Standard query 0xd518 A carusoweddings.com	18	Message is a query		Standard query		carusoweddings.com		A (Host Address)
12925	2124.745898	129.173.67.123	129.173.22.37	128	0x1e36	DNS	78	Standard query 0x1e36 A carusoweddings.com	18	Message is a query		Standard query		carusoweddings.com		A (Host Address)
12928	2124.903004	129.173.22.37	129.173.67.123	62	0xd518	DNS	151	Standard query response 0xd518 A carusoweddings.com A 50.116.98.228[Packet size limited during capture]	18	Message is a response	No error	Standard query	Server can do recursive queries	carusoweddings.com	14400	A (Host Address)
12929	2124.903030	129.173.22.37	129.173.67.123	62	0x1e36	DNS	151	Standard query response 0x1e36 A carusoweddings.com A 50.116.98.228[Packet size limited during capture]	18	Message is a response	No error	Standard query	Server can do recursive queries	carusoweddings.com	14400	A (Host Address)
12930	2124.903479	129.173.67.123	129.173.22.37	128	0x6ac4	DNS	78	Standard query 0x6ac4 AAAA carusoweddings.com	18	Message is a query		Standard query		carusoweddings.com		AAAA (IPv6 Address)
12931	2124.903480	129.173.67.123	129.173.22.37	128	0x0122	DNS	78	Standard query 0x0122 AAAA carusoweddings.com	18	Message is a query		Standard query		carusoweddings.com		AAAA (IPv6 Address)
12932	2124.976682	129.173.22.37	129.173.67.123	62	0x0122	DNS	153	Standard query response 0x0122 AAAA carusoweddings.com SOA[Packet size limited during capture]	18	Message is a response	No error	Standard query	Server can do recursive queries	carusoweddings.com		AAAA (IPv6 Address)
12933	2124.976702	129.173.22.37	129.173.67.123	62	0x6ac4	DNS	153	Standard query response 0x6ac4 AAAA carusoweddings.com SOA[Packet size limited during capture]	18	Message is a response	No error	Standard query	Server can do recursive queries	carusoweddings.com		AAAA (IPv6 Address)
12952	2125.209188	129.173.67.123	129.173.22.37	128	0xf42f	DNS	74	Standard query 0xf42f A casageniue.biz	14	Message is a query		Standard query		casageniue.biz		A (Host Address)
12953	2125.224058	129.173.67.123	129.173.22.37	128	0x7d2c	DNS	74	Standard query 0x7d2c A casageniue.biz	14	Message is a query		Standard query		casageniue.biz		A (Host Address)
12959	2126.214973	129.173.67.123	129.173.5.100	128	0xf42f	DNS	74	Standard query 0xf42f A casageniue.biz	14	Message is a query		Standard query		casageniue.biz		A (Host Address)
12960	2126.215027	129.173.67.123	129.173.22.38	128	0xf42f	DNS	74	Standard query 0xf42f A casageniue.biz	14	Message is a query		Standard query		casageniue.biz		A (Host Address)
12961	2126.230533	129.173.67.123	129.173.5.100	128	0x7d2c	DNS	74	Standard query 0x7d2c A casageniue.biz	14	Message is a query		Standard query		casageniue.biz		A (Host Address)
12962	2126.230583	129.173.67.123	129.173.22.38	128	0x7d2c	DNS	74	Standard query 0x7d2c A casageniue.biz	14	Message is a query		Standard query		casageniue.biz		A (Host Address)
12963	2127.228849	129.173.67.123	129.173.22.37	128	0xf42f	DNS	74	Standard query 0xf42f A casageniue.biz	14	Message is a query		Standard query		casageniue.biz		A (Host Address)
12964	2127.228877	129.173.67.123	129.173.5.100	128	0xf42f	DNS	74	Standard query 0xf42f A casageniue.biz	14	Message is a query		Standard query		casageniue.biz		A (Host Address)
12965	2127.244431	129.173.67.123	129.173.22.37	128	0x7d2c	DNS	74	Standard query 0x7d2c A casageniue.biz	14	Message is a query		Standard query		casageniue.biz		A (Host Address)
12966	2127.244459	129.173.67.123	129.173.5.100	128	0x7d2c	DNS	74	Standard query 0x7d2c A casageniue.biz	14	Message is a query		Standard query		casageniue.biz		A (Host Address)
12971	2128.895676	129.173.5.100	129.173.67.123	62	0xf42f	DNS	74	Standard query response 0xf42f Server failure A casageniue.biz	14	Message is a response	Server failure	Standard query	Server can do recursive queries	casageniue.biz		A (Host Address)
12972	2128.895711	129.173.5.100	129.173.67.123	62	0x7d2c	DNS	74	Standard query response 0x7d2c Server failure A casageniue.biz	14	Message is a response	Server failure	Standard query	Server can do recursive queries	casageniue.biz		A (Host Address)
12973	2128.895726	129.173.5.100	129.173.67.123	62	0xf42f	DNS	74	Standard query response 0xf42f Server failure A casageniue.biz	14	Message is a response	Server failure	Standard query	Server can do recursive queries	casageniue.biz		A (Host Address)
12974	2128.895734	129.173.5.100	129.173.67.123	62	0x7d2c	DNS	74	Standard query response 0x7d2c Server failure A casageniue.biz	14	Message is a response	Server failure	Standard query	Server can do recursive queries	casageniue.biz		A (Host Address)
12975	2128.895789	129.173.67.123	129.173.22.37	128	0x7d2c	DNS	74	Standard query 0x7d2c A casageniue.biz	14	Message is a query		Standard query		casageniue.biz		A (Host Address)
12976	2128.895791	129.173.67.123	129.173.22.37	128	0xf42f	DNS	74	Standard query 0xf42f A casageniue.biz	14	Message is a query		Standard query		casageniue.biz		A (Host Address)
12977	2128.895816	129.173.67.123	129.173.22.38	128	0x7d2c	DNS	74	Standard query 0x7d2c A casageniue.biz	14	Message is a query		Standard query		casageniue.biz		A (Host Address)
12978	2128.895819	129.173.67.123	129.173.22.38	128	0xf42f	DNS	74	Standard query 0xf42f A casageniue.biz	14	Message is a query		Standard query		casageniue.biz		A (Host Address)
12983	2129.505209	129.173.22.37	129.173.67.123	62	0x7d2c	DNS	74	Standard query response 0x7d2c Server failure A casageniue.biz	14	Message is a response	Server failure	Standard query	Server can do recursive queries	casageniue.biz		A (Host Address)
12984	2129.505227	129.173.22.37	129.173.67.123	62	0xf42f	DNS	74	Standard query response 0xf42f Server failure A casageniue.biz	14	Message is a response	Server failure	Standard query	Server can do recursive queries	casageniue.biz		A (Host Address)
12985	2129.505237	129.173.22.37	129.173.67.123	62	0x7d2c	DNS	74	Standard query response 0x7d2c Server failure A casageniue.biz	14	Message is a response	Server failure	Standard query	Server can do recursive queries	casageniue.biz		A (Host Address)
12986	2129.505245	129.173.22.37	129.173.67.123	62	0x7d2c	DNS	74	Standard query response 0x7d2c Server failure A casageniue.biz	14	Message is a response	Server failure	Standard query	Server can do recursive queries	casageniue.biz		A (Host Address)
12987	2129.505252	129.173.22.37	129.173.67.123	62	0xf42f	DNS	74	Standard query response 0xf42f Server failure A casageniue.biz	14	Message is a response	Server failure	Standard query	Server can do recursive queries	casageniue.biz		A (Host Address)
12988	2129.505261	129.173.22.37	129.173.67.123	62	0xf42f	DNS	74	Standard query response 0xf42f Server failure A casageniue.biz	14	Message is a response	Server failure	Standard query	Server can do recursive queries	casageniue.biz		A (Host Address)
12989	2129.505300	129.173.67.123	129.173.22.38	128	0xf42f	DNS	74	Standard query 0xf42f A casageniue.biz	14	Message is a query		Standard query		casageniue.biz		A (Host Address)
12990	2129.505308	129.173.67.123	129.173.22.38	128	0x7d2c	DNS	74	Standard query 0x7d2c A casageniue.biz	14	Message is a query		Standard query		casageniue.biz		A (Host Address)
12993	2129.529668	129.173.22.38	129.173.67.123	62	0x7d2c	DNS	74	Standard query response 0x7d2c Server failure A casageniue.biz	14	Message is a response	Server failure	Standard query	Server can do recursive queries	casageniue.biz		A (Host Address)
12994	2129.529707	129.173.22.38	129.173.67.123	62	0x7d2c	DNS	74	Standard query response 0x7d2c Server failure A casageniue.biz	14	Message is a response	Server failure	Standard query	Server can do recursive queries	casageniue.biz		A (Host Address)
12995	2129.529721	129.173.22.38	129.173.67.123	62	0xf42f	DNS	74	Standard query response 0xf42f Server failure A casageniue.biz	14	Message is a response	Server failure	Standard query	Server can do recursive queries	casageniue.biz		A (Host Address)
12996	2129.529734	129.173.22.38	129.173.67.123	62	0xf42f	DNS	74	Standard query response 0xf42f Server failure A casageniue.biz	14	Message is a response	Server failure	Standard query	Server can do recursive queries	casageniue.biz		A (Host Address)
12997	2129.529743	129.173.22.38	129.173.67.123	62	0xf42f	DNS	74	Standard query response 0xf42f Server failure A casageniue.biz	14	Message is a response	Server failure	Standard query	Server can do recursive queries	casageniue.biz		A (Host Address)
12998	2129.529750	129.173.22.38	129.173.67.123	62	0x7d2c	DNS	74	Standard query response 0x7d2c Server failure A casageniue.biz	14	Message is a response	Server failure	Standard query	Server can do recursive queries	casageniue.biz		A (Host Address)
13009	2131.849078	129.173.67.123	129.173.22.37	128	0xed45	DNS	78	Standard query 0xed45 A casasxavier.com.br	18	Message is a query		Standard query		casasxavier.com.br		A (Host Address)
13012	2131.863679	129.173.67.123	129.173.22.37	128	0x9bd4	DNS	78	Standard query 0x9bd4 A casasxavier.com.br	18	Message is a query		Standard query		casasxavier.com.br		A (Host Address)
13019	2132.327855	129.173.22.37	129.173.67.123	62	0xed45	DNS	182	Standard query response 0xed45 A casasxavier.com.br A 200.98.246.220[Packet size limited during capture]	18	Message is a response	No error	Standard query	Server can do recursive queries	casasxavier.com.br	14400	A (Host Address)
13020	2132.327882	129.173.22.37	129.173.67.123	62	0x9bd4	DNS	182	Standard query response 0x9bd4 A casasxavier.com.br A 200.98.246.220[Packet size limited during capture]	18	Message is a response	No error	Standard query	Server can do recursive queries	casasxavier.com.br	14400	A (Host Address)
13021	2132.328331	129.173.67.123	129.173.22.37	128	0x38cb	DNS	78	Standard query 0x38cb AAAA casasxavier.com.br	18	Message is a query		Standard query		casasxavier.com.br		AAAA (IPv6 Address)
13022	2132.328332	129.173.67.123	129.173.22.37	128	0x1088	DNS	78	Standard query 0x1088 AAAA casasxavier.com.br	18	Message is a query		Standard query		casasxavier.com.br		AAAA (IPv6 Address)
13023	2132.517641	129.173.22.37	129.173.67.123	62	0x1088	DNS	154	Standard query response 0x1088 AAAA casasxavier.com.br SOA[Packet size limited during capture]	18	Message is a response	No error	Standard query	Server can do recursive queries	casasxavier.com.br		AAAA (IPv6 Address)
13024	2132.517662	129.173.22.37	129.173.67.123	62	0x38cb	DNS	154	Standard query response 0x38cb AAAA casasxavier.com.br SOA[Packet size limited during capture]	18	Message is a response	No error	Standard query	Server can do recursive queries	casasxavier.com.br		AAAA (IPv6 Address)
13039	2133.157882	129.173.67.123	129.173.22.37	128	0x1567	DNS	78	Standard query 0x1567 A casdpogeryhdker.su	18	Message is a query		Standard query		casdpogeryhdker.su		A (Host Address)
13040	2133.171820	129.173.67.123	129.173.22.37	128	0xe497	DNS	78	Standard query 0xe497 A casdpogeryhdker.su	18	Message is a query		Standard query		casdpogeryhdker.su		A (Host Address)
13051	2134.170518	129.173.67.123	129.173.5.100	128	0xe497	DNS	78	Standard query 0xe497 A casdpogeryhdker.su	18	Message is a query		Standard query		casdpogeryhdker.su		A (Host Address)
13052	2134.170518	129.173.67.123	129.173.5.100	128	0x1567	DNS	78	Standard query 0x1567 A casdpogeryhdker.su	18	Message is a query		Standard query		casdpogeryhdker.su		A (Host Address)
13053	2134.170569	129.173.67.123	129.173.22.38	128	0xe497	DNS	78	Standard query 0xe497 A casdpogeryhdker.su	18	Message is a query		Standard query		casdpogeryhdker.su		A (Host Address)
13054	2134.170572	129.173.67.123	129.173.22.38	128	0x1567	DNS	78	Standard query 0x1567 A casdpogeryhdker.su	18	Message is a query		Standard query		casdpogeryhdker.su		A (Host Address)
13059	2135.184434	129.173.67.123	129.173.22.37	128	0xe497	DNS	78	Standard query 0xe497 A casdpogeryhdker.su	18	Message is a query		Standard query		casdpogeryhdker.su		A (Host Address)
13060	2135.184434	129.173.67.123	129.173.22.37	128	0x1567	DNS	78	Standard query 0x1567 A casdpogeryhdker.su	18	Message is a query		Standard query		casdpogeryhdker.su		A (Host Address)
13061	2135.184462	129.173.67.123	129.173.5.100	128	0xe497	DNS	78	Standard query 0xe497 A casdpogeryhdker.su	18	Message is a query		Standard query		casdpogeryhdker.su		A (Host Address)
13062	2135.184462	129.173.67.123	129.173.5.100	128	0x1567	DNS	78	Standard query 0x1567 A casdpogeryhdker.su	18	Message is a query		Standard query		casdpogeryhdker.su		A (Host Address)
13070	2137.196708	129.173.67.123	129.173.22.37	128	0x1567	DNS	78	Standard query 0x1567 A casdpogeryhdker.su	18	Message is a query		Standard query		casdpogeryhdker.su		A (Host Address)
13071	2137.196710	129.173.67.123	129.173.22.37	128	0xe497	DNS	78	Standard query 0xe497 A casdpogeryhdker.su	18	Message is a query		Standard query		casdpogeryhdker.su		A (Host Address)
13072	2137.196742	129.173.67.123	129.173.22.38	128	0xe497	DNS	78	Standard query 0xe497 A casdpogeryhdker.su	18	Message is a query		Standard query		casdpogeryhdker.su		A (Host Address)
13073	2137.196743	129.173.67.123	129.173.22.38	128	0x1567	DNS	78	Standard query 0x1567 A casdpogeryhdker.su	18	Message is a query		Standard query		casdpogeryhdker.su		A (Host Address)
13074	2137.196815	129.173.67.123	129.173.5.100	128	0xe497	DNS	78	Standard query 0xe497 A casdpogeryhdker.su	18	Message is a query		Standard query		casdpogeryhdker.su		A (Host Address)
13075	2137.196878	129.173.67.123	129.173.5.100	128	0x1567	DNS	78	Standard query 0x1567 A casdpogeryhdker.su	18	Message is a query		Standard query		casdpogeryhdker.su		A (Host Address)
13082	2139.551841	129.173.22.37	129.173.67.123	62	0x6300	DNS	79	Standard query response 0x6300 Server failure A cannewwaymodern.com	19	Message is a response	Server failure	Standard query	Server can do recursive queries	cannewwaymodern.com		A (Host Address)
13083	2139.551889	129.173.22.37	129.173.67.123	62	0x6300	DNS	79	Standard query response 0x6300 Server failure A cannewwaymodern.com	19	Message is a response	Server failure	Standard query	Server can do recursive queries	cannewwaymodern.com		A (Host Address)
13084	2139.551903	129.173.22.37	129.173.67.123	62	0xe820	DNS	79	Standard query response 0xe820 Server failure A cannewwaymodern.com	19	Message is a response	Server failure	Standard query	Server can do recursive queries	cannewwaymodern.com		A (Host Address)
13085	2139.551913	129.173.22.37	129.173.67.123	62	0xe820	DNS	79	Standard query response 0xe820 Server failure A cannewwaymodern.com	19	Message is a response	Server failure	Standard query	Server can do recursive queries	cannewwaymodern.com		A (Host Address)
13086	2139.551921	129.173.22.37	129.173.67.123	62	0x6300	DNS	79	Standard query response 0x6300 Server failure A cannewwaymodern.com	19	Message is a response	Server failure	Standard query	Server can do recursive queries	cannewwaymodern.com		A (Host Address)
13087	2139.551928	129.173.22.37	129.173.67.123	62	0xe820	DNS	79	Standard query response 0xe820 Server failure A cannewwaymodern.com	19	Message is a response	Server failure	Standard query	Server can do recursive queries	cannewwaymodern.com		A (Host Address)
13088	2139.551938	129.173.22.37	129.173.67.123	62	0x6300	DNS	79	Standard query response 0x6300 Server failure A cannewwaymodern.com	19	Message is a response	Server failure	Standard query	Server can do recursive queries	cannewwaymodern.com		A (Host Address)
13089	2139.551947	129.173.22.37	129.173.67.123	62	0xe820	DNS	79	Standard query response 0xe820 Server failure A cannewwaymodern.com	19	Message is a response	Server failure	Standard query	Server can do recursive queries	cannewwaymodern.com		A (Host Address)
13094	2140.554123	129.173.22.38	129.173.67.123	62	0x6300	DNS	79	Standard query response 0x6300 Server failure A cannewwaymodern.com	19	Message is a response	Server failure	Standard query	Server can do recursive queries	cannewwaymodern.com		A (Host Address)
13095	2140.554183	129.173.22.38	129.173.67.123	62	0xe820	DNS	79	Standard query response 0xe820 Server failure A cannewwaymodern.com	19	Message is a response	Server failure	Standard query	Server can do recursive queries	cannewwaymodern.com		A (Host Address)
13096	2140.554195	129.173.22.38	129.173.67.123	62	0x6300	DNS	79	Standard query response 0x6300 Server failure A cannewwaymodern.com	19	Message is a response	Server failure	Standard query	Server can do recursive queries	cannewwaymodern.com		A (Host Address)
13097	2140.554205	129.173.22.38	129.173.67.123	62	0xe820	DNS	79	Standard query response 0xe820 Server failure A cannewwaymodern.com	19	Message is a response	Server failure	Standard query	Server can do recursive queries	cannewwaymodern.com		A (Host Address)
13098	2140.554213	129.173.22.38	129.173.67.123	62	0x6300	DNS	79	Standard query response 0x6300 Server failure A cannewwaymodern.com	19	Message is a response	Server failure	Standard query	Server can do recursive queries	cannewwaymodern.com		A (Host Address)
13099	2140.554221	129.173.22.38	129.173.67.123	62	0xe820	DNS	79	Standard query response 0xe820 Server failure A cannewwaymodern.com	19	Message is a response	Server failure	Standard query	Server can do recursive queries	cannewwaymodern.com		A (Host Address)
13100	2140.564281	129.173.5.100	129.173.67.123	62	0x6300	DNS	79	Standard query response 0x6300 Server failure A cannewwaymodern.com	19	Message is a response	Server failure	Standard query	Server can do recursive queries	cannewwaymodern.com		A (Host Address)
13101	2140.564308	129.173.5.100	129.173.67.123	62	0xe820	DNS	79	Standard query response 0xe820 Server failure A cannewwaymodern.com	19	Message is a response	Server failure	Standard query	Server can do recursive queries	cannewwaymodern.com		A (Host Address)
13102	2140.564321	129.173.5.100	129.173.67.123	62	0x6300	DNS	79	Standard query response 0x6300 Server failure A cannewwaymodern.com	19	Message is a response	Server failure	Standard query	Server can do recursive queries	cannewwaymodern.com		A (Host Address)
13103	2140.564333	129.173.5.100	129.173.67.123	62	0xe820	DNS	79	Standard query response 0xe820 Server failure A cannewwaymodern.com	19	Message is a response	Server failure	Standard query	Server can do recursive queries	cannewwaymodern.com		A (Host Address)
13104	2140.564344	129.173.5.100	129.173.67.123	62	0x6300	DNS	79	Standard query response 0x6300 Server failure A cannewwaymodern.com	19	Message is a response	Server failure	Standard query	Server can do recursive queries	cannewwaymodern.com		A (Host Address)
13105	2140.564353	129.173.5.100	129.173.67.123	62	0xe820	DNS	79	Standard query response 0xe820 Server failure A cannewwaymodern.com	19	Message is a response	Server failure	Standard query	Server can do recursive queries	cannewwaymodern.com		A (Host Address)
13106	2140.564693	129.173.5.100	129.173.67.123	62	0x6300	DNS	79	Standard query response 0x6300 Server failure A cannewwaymodern.com	19	Message is a response	Server failure	Standard query	Server can do recursive queries	cannewwaymodern.com		A (Host Address)
13107	2140.564709	129.173.5.100	129.173.67.123	62	0xe820	DNS	79	Standard query response 0xe820 Server failure A cannewwaymodern.com	19	Message is a response	Server failure	Standard query	Server can do recursive queries	cannewwaymodern.com		A (Host Address)
13111	2141.205718	129.173.67.123	129.173.22.37	128	0x1567	DNS	78	Standard query 0x1567 A casdpogeryhdker.su	18	Message is a query		Standard query		casdpogeryhdker.su		A (Host Address)
13112	2141.205719	129.173.67.123	129.173.22.37	128	0xe497	DNS	78	Standard query 0xe497 A casdpogeryhdker.su	18	Message is a query		Standard query		casdpogeryhdker.su		A (Host Address)
13113	2141.205751	129.173.67.123	129.173.22.38	128	0xe497	DNS	78	Standard query 0xe497 A casdpogeryhdker.su	18	Message is a query		Standard query		casdpogeryhdker.su		A (Host Address)
13114	2141.205751	129.173.67.123	129.173.22.38	128	0x1567	DNS	78	Standard query 0x1567 A casdpogeryhdker.su	18	Message is a query		Standard query		casdpogeryhdker.su		A (Host Address)
13115	2141.205773	129.173.67.123	129.173.5.100	128	0xe497	DNS	78	Standard query 0xe497 A casdpogeryhdker.su	18	Message is a query		Standard query		casdpogeryhdker.su		A (Host Address)
13116	2141.205774	129.173.67.123	129.173.5.100	128	0x1567	DNS	78	Standard query 0x1567 A casdpogeryhdker.su	18	Message is a query		Standard query		casdpogeryhdker.su		A (Host Address)
13134	2145.286988	129.173.67.123	129.173.22.37	128	0xcffc	DNS	76	Standard query 0xcffc A catallingroup.ru	16	Message is a query		Standard query		catallingroup.ru		A (Host Address)
13135	2145.300780	129.173.67.123	129.173.22.37	128	0x9179	DNS	76	Standard query 0x9179 A catallingroup.ru	16	Message is a query		Standard query		catallingroup.ru		A (Host Address)
13136	2145.487663	129.173.22.37	129.173.67.123	62	0xcffc	DNS	137	Standard query response 0xcffc No such name A catallingroup.ru SOA[Packet size limited during capture]	16	Message is a response	No such name	Standard query	Server can do recursive queries	catallingroup.ru		A (Host Address)
13137	2145.487700	129.173.22.37	129.173.67.123	62	0x9179	DNS	137	Standard query response 0x9179 No such name A catallingroup.ru SOA[Packet size limited during capture]	16	Message is a response	No such name	Standard query	Server can do recursive queries	catallingroup.ru		A (Host Address)
13138	2145.556073	129.173.67.123	129.173.22.37	128	0xf53b	DNS	80	Standard query 0xf53b A catalondefencenet.ru	20	Message is a query		Standard query		catalondefencenet.ru		A (Host Address)
13139	2145.569565	129.173.67.123	129.173.22.37	128	0xf096	DNS	80	Standard query 0xf096 A catalondefencenet.ru	20	Message is a query		Standard query		catalondefencenet.ru		A (Host Address)
13140	2145.601796	129.173.22.37	129.173.67.123	62	0xf096	DNS	141	Standard query response 0xf096 No such name A catalondefencenet.ru SOA[Packet size limited during capture]	20	Message is a response	No such name	Standard query	Server can do recursive queries	catalondefencenet.ru		A (Host Address)
13141	2145.601831	129.173.22.37	129.173.67.123	62	0xf53b	DNS	141	Standard query response 0xf53b No such name A catalondefencenet.ru SOA[Packet size limited during capture]	20	Message is a response	No such name	Standard query	Server can do recursive queries	catalondefencenet.ru		A (Host Address)
13143	2145.650484	129.173.67.123	129.173.22.37	128	0x66b5	DNS	74	Standard query 0x66b5 A catequistas.es	14	Message is a query		Standard query		catequistas.es		A (Host Address)
13144	2145.663909	129.173.67.123	129.173.22.37	128	0xd39b	DNS	74	Standard query 0xd39b A catequistas.es	14	Message is a query		Standard query		catequistas.es		A (Host Address)
13147	2145.856189	129.173.22.37	129.173.67.123	62	0xd39b	DNS	136	Standard query response 0xd39b A catequistas.es A 65.254.250.110[Packet size limited during capture]	14	Message is a response	No error	Standard query	Server can do recursive queries	catequistas.es	3600	A (Host Address)
13148	2145.856215	129.173.22.37	129.173.67.123	62	0x66b5	DNS	136	Standard query response 0x66b5 A catequistas.es A 65.254.250.110[Packet size limited during capture]	14	Message is a response	No error	Standard query	Server can do recursive queries	catequistas.es	3600	A (Host Address)
13149	2145.856649	129.173.67.123	129.173.22.37	128	0xa6a3	DNS	74	Standard query 0xa6a3 AAAA catequistas.es	14	Message is a query		Standard query		catequistas.es		AAAA (IPv6 Address)
13150	2145.856649	129.173.67.123	129.173.22.37	128	0xca61	DNS	74	Standard query 0xca61 AAAA catequistas.es	14	Message is a query		Standard query		catequistas.es		AAAA (IPv6 Address)
13151	2145.909148	129.173.22.37	129.173.67.123	62	0xa6a3	DNS	133	Standard query response 0xa6a3 AAAA catequistas.es SOA[Packet size limited during capture]	14	Message is a response	No error	Standard query	Server can do recursive queries	catequistas.es		AAAA (IPv6 Address)
13152	2145.909162	129.173.22.37	129.173.67.123	62	0xca61	DNS	133	Standard query response 0xca61 AAAA catequistas.es SOA[Packet size limited during capture]	14	Message is a response	No error	Standard query	Server can do recursive queries	catequistas.es		AAAA (IPv6 Address)
13173	2146.086238	129.173.67.123	129.173.22.37	128	0x0931	DNS	69	Standard query 0x0931 A catmeo.ru	9	Message is a query		Standard query		catmeo.ru		A (Host Address)
13174	2146.099709	129.173.67.123	129.173.22.37	128	0xfa79	DNS	69	Standard query 0xfa79 A catmeo.ru	9	Message is a query		Standard query		catmeo.ru		A (Host Address)
13177	2146.666089	129.173.5.100	129.173.67.123	62	0xe497	DNS	78	Standard query response 0xe497 Server failure A casdpogeryhdker.su	18	Message is a response	Server failure	Standard query	Server can do recursive queries	casdpogeryhdker.su		A (Host Address)
13178	2146.666134	129.173.5.100	129.173.67.123	62	0x1567	DNS	78	Standard query response 0x1567 Server failure A casdpogeryhdker.su	18	Message is a response	Server failure	Standard query	Server can do recursive queries	casdpogeryhdker.su		A (Host Address)
13179	2146.666148	129.173.5.100	129.173.67.123	62	0xe497	DNS	78	Standard query response 0xe497 Server failure A casdpogeryhdker.su	18	Message is a response	Server failure	Standard query	Server can do recursive queries	casdpogeryhdker.su		A (Host Address)
13180	2146.666159	129.173.5.100	129.173.67.123	62	0x1567	DNS	78	Standard query response 0x1567 Server failure A casdpogeryhdker.su	18	Message is a response	Server failure	Standard query	Server can do recursive queries	casdpogeryhdker.su		A (Host Address)
13181	2146.666167	129.173.5.100	129.173.67.123	62	0xe497	DNS	78	Standard query response 0xe497 Server failure A casdpogeryhdker.su	18	Message is a response	Server failure	Standard query	Server can do recursive queries	casdpogeryhdker.su		A (Host Address)
13182	2146.666175	129.173.5.100	129.173.67.123	62	0x1567	DNS	78	Standard query response 0x1567 Server failure A casdpogeryhdker.su	18	Message is a response	Server failure	Standard query	Server can do recursive queries	casdpogeryhdker.su		A (Host Address)
13183	2146.666509	129.173.5.100	129.173.67.123	62	0xe497	DNS	78	Standard query response 0xe497 Server failure A casdpogeryhdker.su	18	Message is a response	Server failure	Standard query	Server can do recursive queries	casdpogeryhdker.su		A (Host Address)
13184	2146.666525	129.173.5.100	129.173.67.123	62	0x1567	DNS	78	Standard query response 0x1567 Server failure A casdpogeryhdker.su	18	Message is a response	Server failure	Standard query	Server can do recursive queries	casdpogeryhdker.su		A (Host Address)
13185	2147.086659	129.173.67.123	129.173.5.100	128	0x0931	DNS	69	Standard query 0x0931 A catmeo.ru	9	Message is a query		Standard query		catmeo.ru		A (Host Address)
13186	2147.086714	129.173.67.123	129.173.22.38	128	0x0931	DNS	69	Standard query 0x0931 A catmeo.ru	9	Message is a query		Standard query		catmeo.ru		A (Host Address)
13187	2147.102227	129.173.67.123	129.173.5.100	128	0xfa79	DNS	69	Standard query 0xfa79 A catmeo.ru	9	Message is a query		Standard query		catmeo.ru		A (Host Address)
13188	2147.102277	129.173.67.123	129.173.22.38	128	0xfa79	DNS	69	Standard query 0xfa79 A catmeo.ru	9	Message is a query		Standard query		catmeo.ru		A (Host Address)
13194	2148.100598	129.173.67.123	129.173.22.37	128	0x0931	DNS	69	Standard query 0x0931 A catmeo.ru	9	Message is a query		Standard query		catmeo.ru		A (Host Address)
13195	2148.100631	129.173.67.123	129.173.5.100	128	0x0931	DNS	69	Standard query 0x0931 A catmeo.ru	9	Message is a query		Standard query		catmeo.ru		A (Host Address)
13196	2148.116148	129.173.67.123	129.173.22.37	128	0xfa79	DNS	69	Standard query 0xfa79 A catmeo.ru	9	Message is a query		Standard query		catmeo.ru		A (Host Address)
13197	2148.116174	129.173.67.123	129.173.5.100	128	0xfa79	DNS	69	Standard query 0xfa79 A catmeo.ru	9	Message is a query		Standard query		catmeo.ru		A (Host Address)
13200	2149.205966	129.173.5.100	129.173.67.123	62	0x0931	DNS	69	Standard query response 0x0931 Server failure A catmeo.ru	9	Message is a response	Server failure	Standard query	Server can do recursive queries	catmeo.ru		A (Host Address)
13201	2149.205990	129.173.5.100	129.173.67.123	62	0xfa79	DNS	69	Standard query response 0xfa79 Server failure A catmeo.ru	9	Message is a response	Server failure	Standard query	Server can do recursive queries	catmeo.ru		A (Host Address)
13202	2149.206002	129.173.5.100	129.173.67.123	62	0x0931	DNS	69	Standard query response 0x0931 Server failure A catmeo.ru	9	Message is a response	Server failure	Standard query	Server can do recursive queries	catmeo.ru		A (Host Address)
13203	2149.206010	129.173.5.100	129.173.67.123	62	0xfa79	DNS	69	Standard query response 0xfa79 Server failure A catmeo.ru	9	Message is a response	Server failure	Standard query	Server can do recursive queries	catmeo.ru		A (Host Address)
13204	2149.206051	129.173.67.123	129.173.22.37	128	0x0931	DNS	69	Standard query 0x0931 A catmeo.ru	9	Message is a query		Standard query		catmeo.ru		A (Host Address)
13205	2149.206059	129.173.67.123	129.173.22.37	128	0xfa79	DNS	69	Standard query 0xfa79 A catmeo.ru	9	Message is a query		Standard query		catmeo.ru		A (Host Address)
13206	2149.206078	129.173.67.123	129.173.22.38	128	0x0931	DNS	69	Standard query 0x0931 A catmeo.ru	9	Message is a query		Standard query		catmeo.ru		A (Host Address)
13207	2149.206084	129.173.67.123	129.173.22.38	128	0xfa79	DNS	69	Standard query 0xfa79 A catmeo.ru	9	Message is a query		Standard query		catmeo.ru		A (Host Address)
13211	2149.849795	129.173.22.37	129.173.67.123	62	0xe497	DNS	78	Standard query response 0xe497 Server failure A casdpogeryhdker.su	18	Message is a response	Server failure	Standard query	Server can do recursive queries	casdpogeryhdker.su		A (Host Address)
13212	2149.849838	129.173.22.37	129.173.67.123	62	0x1567	DNS	78	Standard query response 0x1567 Server failure A casdpogeryhdker.su	18	Message is a response	Server failure	Standard query	Server can do recursive queries	casdpogeryhdker.su		A (Host Address)
13213	2149.849853	129.173.22.37	129.173.67.123	62	0xe497	DNS	78	Standard query response 0xe497 Server failure A casdpogeryhdker.su	18	Message is a response	Server failure	Standard query	Server can do recursive queries	casdpogeryhdker.su		A (Host Address)
13214	2149.849863	129.173.22.37	129.173.67.123	62	0x1567	DNS	78	Standard query response 0x1567 Server failure A casdpogeryhdker.su	18	Message is a response	Server failure	Standard query	Server can do recursive queries	casdpogeryhdker.su		A (Host Address)
13215	2149.849872	129.173.22.37	129.173.67.123	62	0xe497	DNS	78	Standard query response 0xe497 Server failure A casdpogeryhdker.su	18	Message is a response	Server failure	Standard query	Server can do recursive queries	casdpogeryhdker.su		A (Host Address)
13216	2149.849880	129.173.22.37	129.173.67.123	62	0xe497	DNS	78	Standard query response 0xe497 Server failure A casdpogeryhdker.su	18	Message is a response	Server failure	Standard query	Server can do recursive queries	casdpogeryhdker.su		A (Host Address)
13217	2149.849888	129.173.22.37	129.173.67.123	62	0x1567	DNS	78	Standard query response 0x1567 Server failure A casdpogeryhdker.su	18	Message is a response	Server failure	Standard query	Server can do recursive queries	casdpogeryhdker.su		A (Host Address)
13218	2149.849896	129.173.22.37	129.173.67.123	62	0x1567	DNS	78	Standard query response 0x1567 Server failure A casdpogeryhdker.su	18	Message is a response	Server failure	Standard query	Server can do recursive queries	casdpogeryhdker.su		A (Host Address)
13226	2150.727540	129.173.22.38	129.173.67.123	62	0xe497	DNS	78	Standard query response 0xe497 Server failure A casdpogeryhdker.su	18	Message is a response	Server failure	Standard query	Server can do recursive queries	casdpogeryhdker.su		A (Host Address)
13227	2150.727576	129.173.22.38	129.173.67.123	62	0xe497	DNS	78	Standard query response 0xe497 Server failure A casdpogeryhdker.su	18	Message is a response	Server failure	Standard query	Server can do recursive queries	casdpogeryhdker.su		A (Host Address)
13228	2150.727590	129.173.22.38	129.173.67.123	62	0x1567	DNS	78	Standard query response 0x1567 Server failure A casdpogeryhdker.su	18	Message is a response	Server failure	Standard query	Server can do recursive queries	casdpogeryhdker.su		A (Host Address)
13229	2150.727602	129.173.22.38	129.173.67.123	62	0x1567	DNS	78	Standard query response 0x1567 Server failure A casdpogeryhdker.su	18	Message is a response	Server failure	Standard query	Server can do recursive queries	casdpogeryhdker.su		A (Host Address)
13230	2150.727611	129.173.22.38	129.173.67.123	62	0x1567	DNS	78	Standard query response 0x1567 Server failure A casdpogeryhdker.su	18	Message is a response	Server failure	Standard query	Server can do recursive queries	casdpogeryhdker.su		A (Host Address)
13231	2150.727618	129.173.22.38	129.173.67.123	62	0xe497	DNS	78	Standard query response 0xe497 Server failure A casdpogeryhdker.su	18	Message is a response	Server failure	Standard query	Server can do recursive queries	casdpogeryhdker.su		A (Host Address)
13234	2151.307716	129.173.22.38	129.173.67.123	62	0xfa79	DNS	69	Standard query response 0xfa79 Server failure A catmeo.ru	9	Message is a response	Server failure	Standard query	Server can do recursive queries	catmeo.ru		A (Host Address)
13235	2151.307737	129.173.22.38	129.173.67.123	62	0x0931	DNS	69	Standard query response 0x0931 Server failure A catmeo.ru	9	Message is a response	Server failure	Standard query	Server can do recursive queries	catmeo.ru		A (Host Address)
13236	2151.307748	129.173.22.38	129.173.67.123	62	0xfa79	DNS	69	Standard query response 0xfa79 Server failure A catmeo.ru	9	Message is a response	Server failure	Standard query	Server can do recursive queries	catmeo.ru		A (Host Address)
13237	2151.307756	129.173.22.38	129.173.67.123	62	0x0931	DNS	69	Standard query response 0x0931 Server failure A catmeo.ru	9	Message is a response	Server failure	Standard query	Server can do recursive queries	catmeo.ru		A (Host Address)
13238	2151.307794	129.173.67.123	129.173.22.37	128	0xfa79	DNS	69	Standard query 0xfa79 A catmeo.ru	9	Message is a query		Standard query		catmeo.ru		A (Host Address)
13239	2151.307812	129.173.67.123	129.173.22.37	128	0x0931	DNS	69	Standard query 0x0931 A catmeo.ru	9	Message is a query		Standard query		catmeo.ru		A (Host Address)
13240	2151.314307	129.173.22.37	129.173.67.123	62	0x0931	DNS	69	Standard query response 0x0931 Server failure A catmeo.ru	9	Message is a response	Server failure	Standard query	Server can do recursive queries	catmeo.ru		A (Host Address)
13241	2151.314320	129.173.22.37	129.173.67.123	62	0xfa79	DNS	69	Standard query response 0xfa79 Server failure A catmeo.ru	9	Message is a response	Server failure	Standard query	Server can do recursive queries	catmeo.ru		A (Host Address)
13242	2151.314329	129.173.22.37	129.173.67.123	62	0xfa79	DNS	69	Standard query response 0xfa79 Server failure A catmeo.ru	9	Message is a response	Server failure	Standard query	Server can do recursive queries	catmeo.ru		A (Host Address)
13243	2151.314336	129.173.22.37	129.173.67.123	62	0x0931	DNS	69	Standard query response 0x0931 Server failure A catmeo.ru	9	Message is a response	Server failure	Standard query	Server can do recursive queries	catmeo.ru		A (Host Address)
13244	2151.314342	129.173.22.37	129.173.67.123	62	0x0931	DNS	69	Standard query response 0x0931 Server failure A catmeo.ru	9	Message is a response	Server failure	Standard query	Server can do recursive queries	catmeo.ru		A (Host Address)
13245	2151.314349	129.173.22.37	129.173.67.123	62	0xfa79	DNS	69	Standard query response 0xfa79 Server failure A catmeo.ru	9	Message is a response	Server failure	Standard query	Server can do recursive queries	catmeo.ru		A (Host Address)
13246	2151.314359	129.173.22.37	129.173.67.123	62	0xfa79	DNS	69	Standard query response 0xfa79 Server failure A catmeo.ru	9	Message is a response	Server failure	Standard query	Server can do recursive queries	catmeo.ru		A (Host Address)
13247	2151.314367	129.173.22.37	129.173.67.123	62	0x0931	DNS	69	Standard query response 0x0931 Server failure A catmeo.ru	9	Message is a response	Server failure	Standard query	Server can do recursive queries	catmeo.ru		A (Host Address)
13267	2153.697093	129.173.67.123	129.173.22.37	128	0x246e	DNS	76	Standard query 0x246e A causaronline.net	16	Message is a query		Standard query		causaronline.net		A (Host Address)
13268	2153.713292	129.173.67.123	129.173.22.37	128	0x554f	DNS	76	Standard query 0x554f A causaronline.net	16	Message is a query		Standard query		causaronline.net		A (Host Address)
13269	2153.913670	129.173.22.37	129.173.67.123	62	0x246e	DNS	218	Standard query response 0x246e A causaronline.net A 199.2.137.201[Packet size limited during capture]	16	Message is a response	No error	Standard query	Server can do recursive queries	causaronline.net	172800	A (Host Address)
13270	2153.913706	129.173.22.37	129.173.67.123	62	0x554f	DNS	218	Standard query response 0x554f A causaronline.net A 199.2.137.201[Packet size limited during capture]	16	Message is a response	No error	Standard query	Server can do recursive queries	causaronline.net	172800	A (Host Address)
13271	2153.914147	129.173.67.123	129.173.22.37	128	0x6bd9	DNS	76	Standard query 0x6bd9 AAAA causaronline.net	16	Message is a query		Standard query		causaronline.net		AAAA (IPv6 Address)
13272	2153.914148	129.173.67.123	129.173.22.37	128	0xce5d	DNS	76	Standard query 0xce5d AAAA causaronline.net	16	Message is a query		Standard query		causaronline.net		AAAA (IPv6 Address)
13273	2154.019552	129.173.22.37	129.173.67.123	62	0x6bd9	DNS	151	Standard query response 0x6bd9 AAAA causaronline.net SOA[Packet size limited during capture]	16	Message is a response	No error	Standard query	Server can do recursive queries	causaronline.net		AAAA (IPv6 Address)
13274	2154.019570	129.173.22.37	129.173.67.123	62	0xce5d	DNS	151	Standard query response 0xce5d AAAA causaronline.net SOA[Packet size limited during capture]	16	Message is a response	No error	Standard query	Server can do recursive queries	causaronline.net		AAAA (IPv6 Address)
13289	2154.301472	129.173.67.123	129.173.22.37	128	0x4b8a	DNS	89	Standard query 0x4b8a A cavtat-apartments-villas.info	29	Message is a query		Standard query		cavtat-apartments-villas.info		A (Host Address)
13290	2154.315452	129.173.67.123	129.173.22.37	128	0xd852	DNS	89	Standard query 0xd852 A cavtat-apartments-villas.info	29	Message is a query		Standard query		cavtat-apartments-villas.info		A (Host Address)
13296	2154.484064	129.173.22.37	129.173.67.123	62	0xd852	DNS	152	Standard query response 0xd852 A cavtat-apartments-villas.info[Packet size limited during capture]	29	Message is a response	No error	Standard query	Server can do recursive queries	cavtat-apartments-villas.info		A (Host Address)
13297	2154.484089	129.173.22.37	129.173.67.123	62	0x4b8a	DNS	152	Standard query response 0x4b8a A cavtat-apartments-villas.info[Packet size limited during capture]	29	Message is a response	No error	Standard query	Server can do recursive queries	cavtat-apartments-villas.info		A (Host Address)
13298	2154.484524	129.173.67.123	129.173.22.37	128	0x1e14	DNS	89	Standard query 0x1e14 AAAA cavtat-apartments-villas.info	29	Message is a query		Standard query		cavtat-apartments-villas.info		AAAA (IPv6 Address)
13299	2154.484525	129.173.67.123	129.173.22.37	128	0x5ffb	DNS	89	Standard query 0x5ffb AAAA cavtat-apartments-villas.info	29	Message is a query		Standard query		cavtat-apartments-villas.info		AAAA (IPv6 Address)
13300	2154.639905	129.173.22.37	129.173.67.123	62	0x1e14	DNS	154	Standard query response 0x1e14 AAAA cavtat-apartments-villas.info[Packet size limited during capture]	29	Message is a response	No error	Standard query	Server can do recursive queries	cavtat-apartments-villas.info		AAAA (IPv6 Address)
13301	2154.639923	129.173.22.37	129.173.67.123	62	0x5ffb	DNS	154	Standard query response 0x5ffb AAAA cavtat-apartments-villas.info[Packet size limited during capture]	29	Message is a response	No error	Standard query	Server can do recursive queries	cavtat-apartments-villas.info		AAAA (IPv6 Address)
13323	2155.200292	129.173.67.123	129.173.22.37	128	0x61c1	DNS	73	Standard query 0x61c1 A ccbuga.com.co	13	Message is a query		Standard query		ccbuga.com.co		A (Host Address)
13324	2155.213703	129.173.67.123	129.173.22.37	128	0x80e0	DNS	73	Standard query 0x80e0 A ccbuga.com.co	13	Message is a query		Standard query		ccbuga.com.co		A (Host Address)
13327	2155.368594	129.173.22.37	129.173.67.123	62	0x80e0	DNS	143	Standard query response 0x80e0 A ccbuga.com.co A 198.50.100.50[Packet size limited during capture]	13	Message is a response	No error	Standard query	Server can do recursive queries	ccbuga.com.co	14400	A (Host Address)
13328	2155.368619	129.173.22.37	129.173.67.123	62	0x61c1	DNS	143	Standard query response 0x61c1 A ccbuga.com.co A 198.50.100.50[Packet size limited during capture]	13	Message is a response	No error	Standard query	Server can do recursive queries	ccbuga.com.co	14400	A (Host Address)
13329	2155.369074	129.173.67.123	129.173.22.37	128	0x1c78	DNS	73	Standard query 0x1c78 AAAA ccbuga.com.co	13	Message is a query		Standard query		ccbuga.com.co		AAAA (IPv6 Address)
13330	2155.369075	129.173.67.123	129.173.22.37	128	0x41be	DNS	73	Standard query 0x41be AAAA ccbuga.com.co	13	Message is a query		Standard query		ccbuga.com.co		AAAA (IPv6 Address)
13331	2155.517449	129.173.22.37	129.173.67.123	62	0x41be	DNS	147	Standard query response 0x41be AAAA ccbuga.com.co SOA[Packet size limited during capture]	13	Message is a response	No error	Standard query	Server can do recursive queries	ccbuga.com.co		AAAA (IPv6 Address)
13332	2155.517465	129.173.22.37	129.173.67.123	62	0x1c78	DNS	147	Standard query response 0x1c78 AAAA ccbuga.com.co SOA[Packet size limited during capture]	13	Message is a response	No error	Standard query	Server can do recursive queries	ccbuga.com.co		AAAA (IPv6 Address)
13352	2156.245069	129.173.67.123	129.173.22.37	128	0x9f10	DNS	75	Standard query 0x9f10 A cclacolonia.com	15	Message is a query		Standard query		cclacolonia.com		A (Host Address)
13353	2156.258865	129.173.67.123	129.173.22.37	128	0xa6bd	DNS	75	Standard query 0xa6bd A cclacolonia.com	15	Message is a query		Standard query		cclacolonia.com		A (Host Address)
13358	2156.409203	129.173.22.37	129.173.67.123	62	0x9f10	DNS	143	Standard query response 0x9f10 A cclacolonia.com A 77.243.228.171[Packet size limited during capture]	15	Message is a response	No error	Standard query	Server can do recursive queries	cclacolonia.com	14400	A (Host Address)
13359	2156.409229	129.173.22.37	129.173.67.123	62	0xa6bd	DNS	143	Standard query response 0xa6bd A cclacolonia.com A 77.243.228.171[Packet size limited during capture]	15	Message is a response	No error	Standard query	Server can do recursive queries	cclacolonia.com	14400	A (Host Address)
13360	2156.409685	129.173.67.123	129.173.22.37	128	0xe32e	DNS	75	Standard query 0xe32e AAAA cclacolonia.com	15	Message is a query		Standard query		cclacolonia.com		AAAA (IPv6 Address)
13361	2156.409686	129.173.67.123	129.173.22.37	128	0x4e5d	DNS	75	Standard query 0x4e5d AAAA cclacolonia.com	15	Message is a query		Standard query		cclacolonia.com		AAAA (IPv6 Address)
13362	2156.680082	129.173.67.123	129.173.22.37	128	0xe32e	DNS	75	Standard query 0xe32e AAAA cclacolonia.com	15	Message is a query		Standard query		cclacolonia.com		AAAA (IPv6 Address)
13363	2156.711272	129.173.67.123	129.173.22.37	128	0x4e5d	DNS	75	Standard query 0x4e5d AAAA cclacolonia.com	15	Message is a query		Standard query		cclacolonia.com		AAAA (IPv6 Address)
13364	2156.712160	129.173.22.37	129.173.67.123	62	0xe32e	DNS	146	Standard query response 0xe32e AAAA cclacolonia.com SOA[Packet size limited during capture]	15	Message is a response	No error	Standard query	Server can do recursive queries	cclacolonia.com		AAAA (IPv6 Address)
13365	2156.712178	129.173.22.37	129.173.67.123	62	0x4e5d	DNS	146	Standard query response 0x4e5d AAAA cclacolonia.com SOA[Packet size limited during capture]	15	Message is a response	No error	Standard query	Server can do recursive queries	cclacolonia.com		AAAA (IPv6 Address)
13366	2156.712189	129.173.22.37	129.173.67.123	62	0xe32e	DNS	146	Standard query response 0xe32e AAAA cclacolonia.com SOA[Packet size limited during capture]	15	Message is a response	No error	Standard query	Server can do recursive queries	cclacolonia.com		AAAA (IPv6 Address)
13367	2156.712197	129.173.22.37	129.173.67.123	62	0x4e5d	DNS	146	Standard query response 0x4e5d AAAA cclacolonia.com SOA[Packet size limited during capture]	15	Message is a response	No error	Standard query	Server can do recursive queries	cclacolonia.com		AAAA (IPv6 Address)
13387	2158.936664	129.173.67.123	129.173.22.37	128	0x7b80	DNS	79	Standard query 0x7b80 A www.cclacolonia.com	19	Message is a query		Standard query		www.cclacolonia.com		A (Host Address)
13390	2158.940396	129.173.67.123	129.173.22.37	128	0x4c58	DNS	79	Standard query 0x4c58 A www.cclacolonia.com	19	Message is a query		Standard query		www.cclacolonia.com		A (Host Address)
13402	2159.940338	129.173.67.123	129.173.5.100	128	0x7b80	DNS	79	Standard query 0x7b80 A www.cclacolonia.com	19	Message is a query		Standard query		www.cclacolonia.com		A (Host Address)
13403	2159.940352	129.173.67.123	129.173.5.100	128	0x4c58	DNS	79	Standard query 0x4c58 A www.cclacolonia.com	19	Message is a query		Standard query		www.cclacolonia.com		A (Host Address)
13404	2159.940389	129.173.67.123	129.173.22.38	128	0x7b80	DNS	79	Standard query 0x7b80 A www.cclacolonia.com	19	Message is a query		Standard query		www.cclacolonia.com		A (Host Address)
13405	2159.940405	129.173.67.123	129.173.22.38	128	0x4c58	DNS	79	Standard query 0x4c58 A www.cclacolonia.com	19	Message is a query		Standard query		www.cclacolonia.com		A (Host Address)
13415	2160.954267	129.173.67.123	129.173.22.37	128	0x7b80	DNS	79	Standard query 0x7b80 A www.cclacolonia.com	19	Message is a query		Standard query		www.cclacolonia.com		A (Host Address)
13416	2160.954269	129.173.67.123	129.173.22.37	128	0x4c58	DNS	79	Standard query 0x4c58 A www.cclacolonia.com	19	Message is a query		Standard query		www.cclacolonia.com		A (Host Address)
13417	2160.954300	129.173.67.123	129.173.5.100	128	0x7b80	DNS	79	Standard query 0x7b80 A www.cclacolonia.com	19	Message is a query		Standard query		www.cclacolonia.com		A (Host Address)
13418	2160.954301	129.173.67.123	129.173.5.100	128	0x4c58	DNS	79	Standard query 0x4c58 A www.cclacolonia.com	19	Message is a query		Standard query		www.cclacolonia.com		A (Host Address)
13419	2161.051874	129.173.22.37	129.173.67.123	62	0x7b80	DNS	193	Standard query response 0x7b80 A www.cclacolonia.com CNAME cclacolonia.com[Packet size limited during capture]	19	Message is a response	No error	Standard query	Server can do recursive queries	www.cclacolonia.com	14400	A (Host Address)
13420	2161.051892	129.173.22.37	129.173.67.123	62	0x4c58	DNS	193	Standard query response 0x4c58 A www.cclacolonia.com CNAME cclacolonia.com[Packet size limited during capture]	19	Message is a response	No error	Standard query	Server can do recursive queries	www.cclacolonia.com	14400	A (Host Address)
13421	2161.051905	129.173.22.37	129.173.67.123	62	0x4c58	DNS	193	Standard query response 0x4c58 A www.cclacolonia.com CNAME cclacolonia.com[Packet size limited during capture]	19	Message is a response	No error	Standard query	Server can do recursive queries	www.cclacolonia.com	14400	A (Host Address)
13422	2161.051913	129.173.22.37	129.173.67.123	62	0x7b80	DNS	193	Standard query response 0x7b80 A www.cclacolonia.com CNAME cclacolonia.com[Packet size limited during capture]	19	Message is a response	No error	Standard query	Server can do recursive queries	www.cclacolonia.com	14400	A (Host Address)
13423	2161.052335	129.173.67.123	129.173.22.37	128	0x1912	DNS	79	Standard query 0x1912 AAAA www.cclacolonia.com	19	Message is a query		Standard query		www.cclacolonia.com		AAAA (IPv6 Address)
13424	2161.052336	129.173.67.123	129.173.22.37	128	0xf679	DNS	79	Standard query 0xf679 AAAA www.cclacolonia.com	19	Message is a query		Standard query		www.cclacolonia.com		AAAA (IPv6 Address)
13425	2161.053269	129.173.22.37	129.173.67.123	62	0xf679	DNS	164	Standard query response 0xf679 AAAA www.cclacolonia.com CNAME cclacolonia.com[Packet size limited during capture]	19	Message is a response	No error	Standard query	Server can do recursive queries	www.cclacolonia.com	14400	AAAA (IPv6 Address)
13426	2161.053285	129.173.22.37	129.173.67.123	62	0x1912	DNS	164	Standard query response 0x1912 AAAA www.cclacolonia.com CNAME cclacolonia.com[Packet size limited during capture]	19	Message is a response	No error	Standard query	Server can do recursive queries	www.cclacolonia.com	14400	AAAA (IPv6 Address)
13437	2161.280240	129.173.5.100	129.173.67.123	62	0x7b80	DNS	161	Standard query response 0x7b80 A www.cclacolonia.com CNAME cclacolonia.com[Packet size limited during capture]	19	Message is a response	No error	Standard query	Server can do recursive queries	www.cclacolonia.com	14399	A (Host Address)
13438	2161.280284	129.173.5.100	129.173.67.123	62	0x4c58	DNS	161	Standard query response 0x4c58 A www.cclacolonia.com CNAME cclacolonia.com[Packet size limited during capture]	19	Message is a response	No error	Standard query	Server can do recursive queries	www.cclacolonia.com	14399	A (Host Address)
13439	2161.280651	129.173.5.100	129.173.67.123	62	0x7b80	DNS	161	Standard query response 0x7b80 A www.cclacolonia.com CNAME cclacolonia.com[Packet size limited during capture]	19	Message is a response	No error	Standard query	Server can do recursive queries	www.cclacolonia.com	14398	A (Host Address)
13440	2161.280667	129.173.5.100	129.173.67.123	62	0x4c58	DNS	161	Standard query response 0x4c58 A www.cclacolonia.com CNAME cclacolonia.com[Packet size limited during capture]	19	Message is a response	No error	Standard query	Server can do recursive queries	www.cclacolonia.com	14398	A (Host Address)
13441	2161.282027	129.173.22.38	129.173.67.123	62	0x7b80	DNS	161	Standard query response 0x7b80 A www.cclacolonia.com CNAME cclacolonia.com[Packet size limited during capture]	19	Message is a response	No error	Standard query	Server can do recursive queries	www.cclacolonia.com	14399	A (Host Address)
13442	2161.282053	129.173.22.38	129.173.67.123	62	0x4c58	DNS	161	Standard query response 0x4c58 A www.cclacolonia.com CNAME cclacolonia.com[Packet size limited during capture]	19	Message is a response	No error	Standard query	Server can do recursive queries	www.cclacolonia.com	14399	A (Host Address)
13450	2162.107553	129.173.67.123	129.173.22.37	128	0x9240	DNS	75	Standard query 0x9240 A ceaautoclub.com	15	Message is a query		Standard query		ceaautoclub.com		A (Host Address)
13451	2162.121602	129.173.67.123	129.173.22.37	128	0xf06b	DNS	75	Standard query 0xf06b A ceaautoclub.com	15	Message is a query		Standard query		ceaautoclub.com		A (Host Address)
13456	2162.247390	129.173.22.37	129.173.67.123	62	0xf06b	DNS	174	Standard query response 0xf06b A ceaautoclub.com A 198.50.100.50[Packet size limited during capture]	15	Message is a response	No error	Standard query	Server can do recursive queries	ceaautoclub.com	14400	A (Host Address)
13457	2162.247416	129.173.22.37	129.173.67.123	62	0x9240	DNS	174	Standard query response 0x9240 A ceaautoclub.com A 198.50.100.50[Packet size limited during capture]	15	Message is a response	No error	Standard query	Server can do recursive queries	ceaautoclub.com	14400	A (Host Address)
13458	2162.247859	129.173.67.123	129.173.22.37	128	0x0009	DNS	75	Standard query 0x0009 AAAA ceaautoclub.com	15	Message is a query		Standard query		ceaautoclub.com		AAAA (IPv6 Address)
13459	2162.247861	129.173.67.123	129.173.22.37	128	0x01d1	DNS	75	Standard query 0x01d1 AAAA ceaautoclub.com	15	Message is a query		Standard query		ceaautoclub.com		AAAA (IPv6 Address)
13460	2162.288560	129.173.22.37	129.173.67.123	62	0x0009	DNS	146	Standard query response 0x0009 AAAA ceaautoclub.com SOA[Packet size limited during capture]	15	Message is a response	No error	Standard query	Server can do recursive queries	ceaautoclub.com		AAAA (IPv6 Address)
13461	2162.288576	129.173.22.37	129.173.67.123	62	0x01d1	DNS	146	Standard query response 0x01d1 AAAA ceaautoclub.com SOA[Packet size limited during capture]	15	Message is a response	No error	Standard query	Server can do recursive queries	ceaautoclub.com		AAAA (IPv6 Address)
13480	2162.687211	129.173.67.123	129.173.22.37	128	0x0d05	DNS	76	Standard query 0x0d05 A cecati117.edu.mx	16	Message is a query		Standard query		cecati117.edu.mx		A (Host Address)
13481	2162.701011	129.173.67.123	129.173.22.37	128	0x66ce	DNS	76	Standard query 0x66ce A cecati117.edu.mx	16	Message is a query		Standard query		cecati117.edu.mx		A (Host Address)
13484	2162.752058	129.173.22.37	129.173.67.123	62	0x0d05	DNS	179	Standard query response 0x0d05 A cecati117.edu.mx A 108.178.35.221[Packet size limited during capture]	16	Message is a response	No error	Standard query	Server can do recursive queries	cecati117.edu.mx	14400	A (Host Address)
13485	2162.752082	129.173.22.37	129.173.67.123	62	0x66ce	DNS	179	Standard query response 0x66ce A cecati117.edu.mx A 108.178.35.221[Packet size limited during capture]	16	Message is a response	No error	Standard query	Server can do recursive queries	cecati117.edu.mx	14400	A (Host Address)
13486	2162.752532	129.173.67.123	129.173.22.37	128	0x3519	DNS	76	Standard query 0x3519 AAAA cecati117.edu.mx	16	Message is a query		Standard query		cecati117.edu.mx		AAAA (IPv6 Address)
13487	2162.752533	129.173.67.123	129.173.22.37	128	0x72f2	DNS	76	Standard query 0x72f2 AAAA cecati117.edu.mx	16	Message is a query		Standard query		cecati117.edu.mx		AAAA (IPv6 Address)
13490	2162.788987	129.173.22.37	129.173.67.123	62	0x3519	DNS	156	Standard query response 0x3519 AAAA cecati117.edu.mx SOA[Packet size limited during capture]	16	Message is a response	No error	Standard query	Server can do recursive queries	cecati117.edu.mx		AAAA (IPv6 Address)
13491	2162.789001	129.173.22.37	129.173.67.123	62	0x72f2	DNS	156	Standard query response 0x72f2 AAAA cecati117.edu.mx SOA[Packet size limited during capture]	16	Message is a response	No error	Standard query	Server can do recursive queries	cecati117.edu.mx		AAAA (IPv6 Address)
13566	2174.352643	129.173.67.123	129.173.22.37	128	0x3ba8	DNS	88	Standard query 0x3ba8 A celsius.verticalsupplyco.com	28	Message is a query		Standard query		celsius.verticalsupplyco.com		A (Host Address)
13567	2174.366159	129.173.67.123	129.173.22.37	128	0x7864	DNS	88	Standard query 0x7864 A celsius.verticalsupplyco.com	28	Message is a query		Standard query		celsius.verticalsupplyco.com		A (Host Address)
13568	2174.435368	129.173.22.37	129.173.67.123	62	0x7864	DNS	244	Standard query response 0x7864 A celsius.verticalsupplyco.com[Packet size limited during capture]	28	Message is a response	No error	Standard query	Server can do recursive queries	celsius.verticalsupplyco.com		A (Host Address)
13569	2174.435406	129.173.22.37	129.173.67.123	62	0x3ba8	DNS	244	Standard query response 0x3ba8 A celsius.verticalsupplyco.com[Packet size limited during capture]	28	Message is a response	No error	Standard query	Server can do recursive queries	celsius.verticalsupplyco.com		A (Host Address)
13570	2174.435880	129.173.67.123	129.173.22.37	128	0x1442	DNS	88	Standard query 0x1442 AAAA celsius.verticalsupplyco.com	28	Message is a query		Standard query		celsius.verticalsupplyco.com		AAAA (IPv6 Address)
13571	2174.435881	129.173.67.123	129.173.22.37	128	0x4d71	DNS	88	Standard query 0x4d71 AAAA celsius.verticalsupplyco.com	28	Message is a query		Standard query		celsius.verticalsupplyco.com		AAAA (IPv6 Address)
13572	2174.476754	129.173.22.37	129.173.67.123	62	0x4d71	DNS	156	Standard query response 0x4d71 AAAA celsius.verticalsupplyco.com[Packet size limited during capture]	28	Message is a response	No error	Standard query	Server can do recursive queries	celsius.verticalsupplyco.com		AAAA (IPv6 Address)
13573	2174.476770	129.173.22.37	129.173.67.123	62	0x1442	DNS	156	Standard query response 0x1442 AAAA celsius.verticalsupplyco.com[Packet size limited during capture]	28	Message is a response	No error	Standard query	Server can do recursive queries	celsius.verticalsupplyco.com		AAAA (IPv6 Address)
13593	2174.747193	129.173.67.123	129.173.22.37	128	0x0998	DNS	77	Standard query 0x0998 A certifiedswipe.ru	17	Message is a query		Standard query		certifiedswipe.ru		A (Host Address)
13594	2174.760937	129.173.67.123	129.173.22.37	128	0x453a	DNS	77	Standard query 0x453a A certifiedswipe.ru	17	Message is a query		Standard query		certifiedswipe.ru		A (Host Address)
13599	2174.784028	129.173.22.37	129.173.67.123	62	0x0998	DNS	138	Standard query response 0x0998 No such name A certifiedswipe.ru SOA[Packet size limited during capture]	17	Message is a response	No such name	Standard query	Server can do recursive queries	certifiedswipe.ru		A (Host Address)
13600	2174.784053	129.173.22.37	129.173.67.123	62	0x453a	DNS	138	Standard query response 0x453a No such name A certifiedswipe.ru SOA[Packet size limited during capture]	17	Message is a response	No such name	Standard query	Server can do recursive queries	certifiedswipe.ru		A (Host Address)
13601	2174.833346	129.173.67.123	129.173.22.37	128	0x631a	DNS	71	Standard query 0x631a A chartsd.org	11	Message is a query		Standard query		chartsd.org		A (Host Address)
13602	2174.846646	129.173.67.123	129.173.22.37	128	0xe2f4	DNS	71	Standard query 0xe2f4 A chartsd.org	11	Message is a query		Standard query		chartsd.org		A (Host Address)
13604	2175.835945	129.173.67.123	129.173.5.100	128	0x631a	DNS	71	Standard query 0x631a A chartsd.org	11	Message is a query		Standard query		chartsd.org		A (Host Address)
13605	2175.836002	129.173.67.123	129.173.22.38	128	0x631a	DNS	71	Standard query 0x631a A chartsd.org	11	Message is a query		Standard query		chartsd.org		A (Host Address)
13606	2175.851490	129.173.67.123	129.173.5.100	128	0xe2f4	DNS	71	Standard query 0xe2f4 A chartsd.org	11	Message is a query		Standard query		chartsd.org		A (Host Address)
13607	2175.851536	129.173.67.123	129.173.22.38	128	0xe2f4	DNS	71	Standard query 0xe2f4 A chartsd.org	11	Message is a query		Standard query		chartsd.org		A (Host Address)
13614	2176.722036	129.173.5.100	129.173.67.123	62	0x631a	DNS	71	Standard query response 0x631a Server failure A chartsd.org	11	Message is a response	Server failure	Standard query	Server can do recursive queries	chartsd.org		A (Host Address)
13615	2176.722061	129.173.5.100	129.173.67.123	62	0xe2f4	DNS	71	Standard query response 0xe2f4 Server failure A chartsd.org	11	Message is a response	Server failure	Standard query	Server can do recursive queries	chartsd.org		A (Host Address)
13616	2176.849830	129.173.67.123	129.173.22.37	128	0x631a	DNS	71	Standard query 0x631a A chartsd.org	11	Message is a query		Standard query		chartsd.org		A (Host Address)
13617	2176.849863	129.173.67.123	129.173.22.38	128	0x631a	DNS	71	Standard query 0x631a A chartsd.org	11	Message is a query		Standard query		chartsd.org		A (Host Address)
13618	2176.865420	129.173.67.123	129.173.22.37	128	0xe2f4	DNS	71	Standard query 0xe2f4 A chartsd.org	11	Message is a query		Standard query		chartsd.org		A (Host Address)
13619	2176.865444	129.173.67.123	129.173.22.38	128	0xe2f4	DNS	71	Standard query 0xe2f4 A chartsd.org	11	Message is a query		Standard query		chartsd.org		A (Host Address)
13624	2178.862119	129.173.67.123	129.173.22.37	128	0x631a	DNS	71	Standard query 0x631a A chartsd.org	11	Message is a query		Standard query		chartsd.org		A (Host Address)
13625	2178.862146	129.173.67.123	129.173.22.38	128	0x631a	DNS	71	Standard query 0x631a A chartsd.org	11	Message is a query		Standard query		chartsd.org		A (Host Address)
13626	2178.877715	129.173.67.123	129.173.22.37	128	0xe2f4	DNS	71	Standard query 0xe2f4 A chartsd.org	11	Message is a query		Standard query		chartsd.org		A (Host Address)
13627	2178.877738	129.173.67.123	129.173.22.38	128	0xe2f4	DNS	71	Standard query 0xe2f4 A chartsd.org	11	Message is a query		Standard query		chartsd.org		A (Host Address)
13649	2182.234071	129.173.22.37	129.173.67.123	62	0xe2f4	DNS	71	Standard query response 0xe2f4 Server failure A chartsd.org	11	Message is a response	Server failure	Standard query	Server can do recursive queries	chartsd.org		A (Host Address)
13650	2182.234096	129.173.22.37	129.173.67.123	62	0x631a	DNS	71	Standard query response 0x631a Server failure A chartsd.org	11	Message is a response	Server failure	Standard query	Server can do recursive queries	chartsd.org		A (Host Address)
13651	2182.234109	129.173.22.37	129.173.67.123	62	0x631a	DNS	71	Standard query response 0x631a Server failure A chartsd.org	11	Message is a response	Server failure	Standard query	Server can do recursive queries	chartsd.org		A (Host Address)
13652	2182.234118	129.173.22.37	129.173.67.123	62	0x631a	DNS	71	Standard query response 0x631a Server failure A chartsd.org	11	Message is a response	Server failure	Standard query	Server can do recursive queries	chartsd.org		A (Host Address)
13653	2182.234126	129.173.22.37	129.173.67.123	62	0xe2f4	DNS	71	Standard query response 0xe2f4 Server failure A chartsd.org	11	Message is a response	Server failure	Standard query	Server can do recursive queries	chartsd.org		A (Host Address)
13654	2182.234133	129.173.22.37	129.173.67.123	62	0xe2f4	DNS	71	Standard query response 0xe2f4 Server failure A chartsd.org	11	Message is a response	Server failure	Standard query	Server can do recursive queries	chartsd.org		A (Host Address)
13655	2182.234172	129.173.67.123	129.173.22.38	128	0xe2f4	DNS	71	Standard query 0xe2f4 A chartsd.org	11	Message is a query		Standard query		chartsd.org		A (Host Address)
13656	2182.234188	129.173.67.123	129.173.22.38	128	0x631a	DNS	71	Standard query 0x631a A chartsd.org	11	Message is a query		Standard query		chartsd.org		A (Host Address)
13659	2182.237333	129.173.22.38	129.173.67.123	62	0x631a	DNS	71	Standard query response 0x631a Server failure A chartsd.org	11	Message is a response	Server failure	Standard query	Server can do recursive queries	chartsd.org		A (Host Address)
13660	2182.237376	129.173.22.38	129.173.67.123	62	0xe2f4	DNS	71	Standard query response 0xe2f4 Server failure A chartsd.org	11	Message is a response	Server failure	Standard query	Server can do recursive queries	chartsd.org		A (Host Address)
13661	2182.237391	129.173.22.38	129.173.67.123	62	0x631a	DNS	71	Standard query response 0x631a Server failure A chartsd.org	11	Message is a response	Server failure	Standard query	Server can do recursive queries	chartsd.org		A (Host Address)
13662	2182.237402	129.173.22.38	129.173.67.123	62	0x631a	DNS	71	Standard query response 0x631a Server failure A chartsd.org	11	Message is a response	Server failure	Standard query	Server can do recursive queries	chartsd.org		A (Host Address)
13663	2182.237410	129.173.22.38	129.173.67.123	62	0xe2f4	DNS	71	Standard query response 0xe2f4 Server failure A chartsd.org	11	Message is a response	Server failure	Standard query	Server can do recursive queries	chartsd.org		A (Host Address)
13664	2182.237419	129.173.22.38	129.173.67.123	62	0xe2f4	DNS	71	Standard query response 0xe2f4 Server failure A chartsd.org	11	Message is a response	Server failure	Standard query	Server can do recursive queries	chartsd.org		A (Host Address)
13665	2182.237427	129.173.22.38	129.173.67.123	62	0xe2f4	DNS	71	Standard query response 0xe2f4 Server failure A chartsd.org	11	Message is a response	Server failure	Standard query	Server can do recursive queries	chartsd.org		A (Host Address)
13666	2182.237434	129.173.22.38	129.173.67.123	62	0x631a	DNS	71	Standard query response 0x631a Server failure A chartsd.org	11	Message is a response	Server failure	Standard query	Server can do recursive queries	chartsd.org		A (Host Address)
13676	2182.792992	129.173.67.99	129.173.22.37	64	0x01ac	DNS	83	Standard query 0x01ac AAAA www.weatheroffice.gc.ca	23	Message is a query		Standard query		www.weatheroffice.gc.ca		AAAA (IPv6 Address)
13677	2182.868488	129.173.22.37	129.173.67.99	62	0x01ac	DNS	170	Standard query response 0x01ac AAAA www.weatheroffice.gc.ca CNAME[Packet size limited during capture]	23	Message is a response	No error	Standard query	Server can do recursive queries	www.weatheroffice.gc.ca		AAAA (IPv6 Address)
13678	2182.868955	129.173.67.99	129.173.22.37	64	0xb187	DNS	83	Standard query 0xb187 A www.weatheroffice.gc.ca	23	Message is a query		Standard query		www.weatheroffice.gc.ca		A (Host Address)
13679	2182.869466	129.173.22.37	129.173.67.99	62	0xb187	DNS	227	Standard query response 0xb187 A www.weatheroffice.gc.ca CNAME[Packet size limited during capture]	23	Message is a response	No error	Standard query	Server can do recursive queries	www.weatheroffice.gc.ca		A (Host Address)
13689	2182.915585	129.173.67.99	129.173.22.37	64	0xcf2d	DNS	73	Standard query 0xcf2d AAAA weather.gc.ca	13	Message is a query		Standard query		weather.gc.ca		AAAA (IPv6 Address)
13690	2182.916347	129.173.22.37	129.173.67.99	62	0xcf2d	DNS	132	Standard query response 0xcf2d AAAA weather.gc.ca SOA[Packet size limited during capture]	13	Message is a response	No error	Standard query	Server can do recursive queries	weather.gc.ca		AAAA (IPv6 Address)
13691	2182.916760	129.173.67.99	129.173.22.37	64	0xfd1c	DNS	92	Standard query 0xfd1c AAAA weather.gc.ca.research.cs.dal.ca	32	Message is a query		Standard query		weather.gc.ca.research.cs.dal.ca		AAAA (IPv6 Address)
13692	2182.917148	129.173.22.37	129.173.67.99	62	0xfd1c	DNS	144	Standard query response 0xfd1c No such name AAAA weather.gc.ca.research.cs.dal.ca[Packet size limited during capture]	32	Message is a response	No such name	Standard query	Server can do recursive queries	weather.gc.ca.research.cs.dal.ca		AAAA (IPv6 Address)
13693	2182.917525	129.173.67.99	129.173.22.37	64	0x1fe7	DNS	83	Standard query 0x1fe7 AAAA weather.gc.ca.cs.dal.ca	23	Message is a query		Standard query		weather.gc.ca.cs.dal.ca		AAAA (IPv6 Address)
13694	2182.917864	129.173.22.37	129.173.67.99	62	0x1fe7	DNS	127	Standard query response 0x1fe7 No such name AAAA weather.gc.ca.cs.dal.ca SOA[Packet size limited during capture]	23	Message is a response	No such name	Standard query	Server can do recursive queries	weather.gc.ca.cs.dal.ca		AAAA (IPv6 Address)
13695	2182.918299	129.173.67.99	129.173.22.37	64	0x15b3	DNS	73	Standard query 0x15b3 A weather.gc.ca	13	Message is a query		Standard query		weather.gc.ca		A (Host Address)
13696	2182.918896	129.173.22.37	129.173.67.99	62	0x15b3	DNS	189	Standard query response 0x15b3 A weather.gc.ca A 199.212.17.39[Packet size limited during capture]	13	Message is a response	No error	Standard query	Server can do recursive queries	weather.gc.ca	2428	A (Host Address)
13731	2183.134445	129.173.67.99	129.173.22.37	64	0x164a	DNS	73	Standard query 0x164a AAAA weather.gc.ca	13	Message is a query		Standard query		weather.gc.ca		AAAA (IPv6 Address)
13732	2183.134986	129.173.22.37	129.173.67.99	62	0x164a	DNS	132	Standard query response 0x164a AAAA weather.gc.ca SOA[Packet size limited during capture]	13	Message is a response	No error	Standard query	Server can do recursive queries	weather.gc.ca		AAAA (IPv6 Address)
13733	2183.135386	129.173.67.99	129.173.22.37	64	0xe4be	DNS	92	Standard query 0xe4be AAAA weather.gc.ca.research.cs.dal.ca	32	Message is a query		Standard query		weather.gc.ca.research.cs.dal.ca		AAAA (IPv6 Address)
13734	2183.135984	129.173.22.37	129.173.67.99	62	0xe4be	DNS	144	Standard query response 0xe4be No such name AAAA weather.gc.ca.research.cs.dal.ca[Packet size limited during capture]	32	Message is a response	No such name	Standard query	Server can do recursive queries	weather.gc.ca.research.cs.dal.ca		AAAA (IPv6 Address)
13735	2183.136381	129.173.67.99	129.173.22.37	64	0x466d	DNS	83	Standard query 0x466d AAAA weather.gc.ca.cs.dal.ca	23	Message is a query		Standard query		weather.gc.ca.cs.dal.ca		AAAA (IPv6 Address)
13736	2183.136984	129.173.22.37	129.173.67.99	62	0x466d	DNS	127	Standard query response 0x466d No such name AAAA weather.gc.ca.cs.dal.ca SOA[Packet size limited during capture]	23	Message is a response	No such name	Standard query	Server can do recursive queries	weather.gc.ca.cs.dal.ca		AAAA (IPv6 Address)
13737	2183.137379	129.173.67.99	129.173.22.37	64	0xb0bd	DNS	73	Standard query 0xb0bd A weather.gc.ca	13	Message is a query		Standard query		weather.gc.ca		A (Host Address)
13738	2183.138011	129.173.22.37	129.173.67.99	62	0xb0bd	DNS	221	Standard query response 0xb0bd A weather.gc.ca A 199.212.17.28[Packet size limited during capture]	13	Message is a response	No error	Standard query	Server can do recursive queries	weather.gc.ca	2428	A (Host Address)
13778	2184.585443	129.173.67.123	129.173.22.37	128	0x2fcc	DNS	77	Standard query 0x2fcc A checkmeout2.co.in	17	Message is a query		Standard query		checkmeout2.co.in		A (Host Address)
13779	2184.598966	129.173.67.123	129.173.22.37	128	0x6416	DNS	77	Standard query 0x6416 A checkmeout2.co.in	17	Message is a query		Standard query		checkmeout2.co.in		A (Host Address)
13780	2184.622739	129.173.22.37	129.173.67.123	62	0x2fcc	DNS	142	Standard query response 0x2fcc No such name A checkmeout2.co.in SOA[Packet size limited during capture]	17	Message is a response	No such name	Standard query	Server can do recursive queries	checkmeout2.co.in		A (Host Address)
13781	2184.622774	129.173.22.37	129.173.67.123	62	0x6416	DNS	142	Standard query response 0x6416 No such name A checkmeout2.co.in SOA[Packet size limited during capture]	17	Message is a response	No such name	Standard query	Server can do recursive queries	checkmeout2.co.in		A (Host Address)
13782	2184.669887	129.173.67.123	129.173.22.37	128	0x64ea	DNS	72	Standard query 0x64ea A clivecox.com	12	Message is a query		Standard query		clivecox.com		A (Host Address)
13783	2184.683466	129.173.67.123	129.173.22.37	128	0x3946	DNS	72	Standard query 0x3946 A clivecox.com	12	Message is a query		Standard query		clivecox.com		A (Host Address)
13784	2184.820798	129.173.22.37	129.173.67.123	62	0x64ea	DNS	152	Standard query response 0x64ea A clivecox.com A 85.233.160.70[Packet size limited during capture]	12	Message is a response	No error	Standard query	Server can do recursive queries	clivecox.com	86400	A (Host Address)
13785	2184.820834	129.173.22.37	129.173.67.123	62	0x3946	DNS	152	Standard query response 0x3946 A clivecox.com A 85.233.160.70[Packet size limited during capture]	12	Message is a response	No error	Standard query	Server can do recursive queries	clivecox.com	86400	A (Host Address)
13786	2184.821296	129.173.67.123	129.173.22.37	128	0xc6f2	DNS	72	Standard query 0xc6f2 AAAA clivecox.com	12	Message is a query		Standard query		clivecox.com		AAAA (IPv6 Address)
13787	2184.821297	129.173.67.123	129.173.22.37	128	0xae1d	DNS	72	Standard query 0xae1d AAAA clivecox.com	12	Message is a query		Standard query		clivecox.com		AAAA (IPv6 Address)
13788	2184.929859	129.173.22.37	129.173.67.123	62	0xc6f2	DNS	130	Standard query response 0xc6f2 AAAA clivecox.com SOA[Packet size limited during capture]	12	Message is a response	No error	Standard query	Server can do recursive queries	clivecox.com		AAAA (IPv6 Address)
13789	2184.929876	129.173.22.37	129.173.67.123	62	0xae1d	DNS	130	Standard query response 0xae1d AAAA clivecox.com SOA[Packet size limited during capture]	12	Message is a response	No error	Standard query	Server can do recursive queries	clivecox.com		AAAA (IPv6 Address)
13813	2185.499760	129.173.67.123	129.173.22.37	128	0x6a6b	DNS	77	Standard query 0x6a6b A commonclothing.in	17	Message is a query		Standard query		commonclothing.in		A (Host Address)
13814	2185.513703	129.173.67.123	129.173.22.37	128	0xebbb	DNS	77	Standard query 0xebbb A commonclothing.in	17	Message is a query		Standard query		commonclothing.in		A (Host Address)
13819	2185.660451	129.173.22.37	129.173.67.123	62	0x6a6b	DNS	155	Standard query response 0x6a6b A commonclothing.in A 216.218.224.229[Packet size limited during capture]	17	Message is a response	No error	Standard query	Server can do recursive queries	commonclothing.in	14400	A (Host Address)
13820	2185.660488	129.173.22.37	129.173.67.123	62	0xebbb	DNS	155	Standard query response 0xebbb A commonclothing.in A 216.218.224.229[Packet size limited during capture]	17	Message is a response	No error	Standard query	Server can do recursive queries	commonclothing.in	14400	A (Host Address)
13821	2185.660952	129.173.67.123	129.173.22.37	128	0x5279	DNS	77	Standard query 0x5279 AAAA commonclothing.in	17	Message is a query		Standard query		commonclothing.in		AAAA (IPv6 Address)
13822	2185.660953	129.173.67.123	129.173.22.37	128	0x1b37	DNS	77	Standard query 0x1b37 AAAA commonclothing.in	17	Message is a query		Standard query		commonclothing.in		AAAA (IPv6 Address)
13824	2185.756029	129.173.22.37	129.173.67.123	62	0x5279	DNS	155	Standard query response 0x5279 AAAA commonclothing.in SOA[Packet size limited during capture]	17	Message is a response	No error	Standard query	Server can do recursive queries	commonclothing.in		AAAA (IPv6 Address)
13825	2185.756045	129.173.22.37	129.173.67.123	62	0x1b37	DNS	155	Standard query response 0x1b37 AAAA commonclothing.in SOA[Packet size limited during capture]	17	Message is a response	No error	Standard query	Server can do recursive queries	commonclothing.in		AAAA (IPv6 Address)
13844	2186.009370	129.173.67.123	129.173.22.37	128	0x4187	DNS	80	Standard query 0x4187 A condalinaradushko.ru	20	Message is a query		Standard query		condalinaradushko.ru		A (Host Address)
13845	2186.022914	129.173.67.123	129.173.22.37	128	0xa04b	DNS	80	Standard query 0xa04b A condalinaradushko.ru	20	Message is a query		Standard query		condalinaradushko.ru		A (Host Address)
13848	2186.045839	129.173.22.37	129.173.67.123	62	0xa04b	DNS	141	Standard query response 0xa04b No such name A condalinaradushko.ru SOA[Packet size limited during capture]	20	Message is a response	No such name	Standard query	Server can do recursive queries	condalinaradushko.ru		A (Host Address)
13849	2186.045867	129.173.22.37	129.173.67.123	62	0x4187	DNS	141	Standard query response 0x4187 No such name A condalinaradushko.ru SOA[Packet size limited during capture]	20	Message is a response	No such name	Standard query	Server can do recursive queries	condalinaradushko.ru		A (Host Address)
13850	2186.094425	129.173.67.123	129.173.22.37	128	0x324b	DNS	80	Standard query 0x324b A condalinradishevo.ru	20	Message is a query		Standard query		condalinradishevo.ru		A (Host Address)
13851	2186.109743	129.173.67.123	129.173.22.37	128	0x9833	DNS	80	Standard query 0x9833 A condalinradishevo.ru	20	Message is a query		Standard query		condalinradishevo.ru		A (Host Address)
13852	2186.131555	129.173.22.37	129.173.67.123	62	0x9833	DNS	141	Standard query response 0x9833 No such name A condalinradishevo.ru SOA[Packet size limited during capture]	20	Message is a response	No such name	Standard query	Server can do recursive queries	condalinradishevo.ru		A (Host Address)
13853	2186.131591	129.173.22.37	129.173.67.123	62	0x324b	DNS	141	Standard query response 0x324b No such name A condalinradishevo.ru SOA[Packet size limited during capture]	20	Message is a response	No such name	Standard query	Server can do recursive queries	condalinradishevo.ru		A (Host Address)
13854	2186.178474	129.173.67.123	129.173.22.37	128	0xfa0e	DNS	75	Standard query 0xfa0e A confideracia.ru	15	Message is a query		Standard query		confideracia.ru		A (Host Address)
13855	2186.191716	129.173.67.123	129.173.22.37	128	0x2923	DNS	75	Standard query 0x2923 A confideracia.ru	15	Message is a query		Standard query		confideracia.ru		A (Host Address)
13856	2186.215214	129.173.22.37	129.173.67.123	62	0xfa0e	DNS	136	Standard query response 0xfa0e No such name A confideracia.ru SOA[Packet size limited during capture]	15	Message is a response	No such name	Standard query	Server can do recursive queries	confideracia.ru		A (Host Address)
13857	2186.215247	129.173.22.37	129.173.67.123	62	0x2923	DNS	136	Standard query response 0x2923 No such name A confideracia.ru SOA[Packet size limited during capture]	15	Message is a response	No such name	Standard query	Server can do recursive queries	confideracia.ru		A (Host Address)
13874	2188.568247	129.173.67.123	129.173.22.37	128	0x04b0	DNS	76	Standard query 0x04b0 A congrbasering.su	16	Message is a query		Standard query		congrbasering.su		A (Host Address)
13875	2188.583141	129.173.67.123	129.173.22.37	128	0xa500	DNS	76	Standard query 0xa500 A congrbasering.su	16	Message is a query		Standard query		congrbasering.su		A (Host Address)
13876	2188.918020	129.173.22.37	129.173.67.123	62	0xa500	DNS	174	Standard query response 0xa500 A congrbasering.su A 46.166.168.173[Packet size limited during capture]	16	Message is a response	No error	Standard query	Server can do recursive queries	congrbasering.su	21600	A (Host Address)
13877	2188.918060	129.173.22.37	129.173.67.123	62	0x04b0	DNS	174	Standard query response 0x04b0 A congrbasering.su A 46.166.168.173[Packet size limited during capture]	16	Message is a response	No error	Standard query	Server can do recursive queries	congrbasering.su	21600	A (Host Address)
13878	2188.918536	129.173.67.123	129.173.22.37	128	0xca43	DNS	76	Standard query 0xca43 AAAA congrbasering.su	16	Message is a query		Standard query		congrbasering.su		AAAA (IPv6 Address)
13879	2188.918537	129.173.67.123	129.173.22.37	128	0xd582	DNS	76	Standard query 0xd582 AAAA congrbasering.su	16	Message is a query		Standard query		congrbasering.su		AAAA (IPv6 Address)
13881	2189.578756	129.173.67.123	129.173.22.37	128	0xd582	DNS	76	Standard query 0xd582 AAAA congrbasering.su	16	Message is a query		Standard query		congrbasering.su		AAAA (IPv6 Address)
13882	2189.594352	129.173.67.123	129.173.22.37	128	0xca43	DNS	76	Standard query 0xca43 AAAA congrbasering.su	16	Message is a query		Standard query		congrbasering.su		AAAA (IPv6 Address)
13888	2190.249511	129.173.67.123	129.173.22.37	128	0xd582	DNS	76	Standard query 0xd582 AAAA congrbasering.su	16	Message is a query		Standard query		congrbasering.su		AAAA (IPv6 Address)
13889	2190.280701	129.173.67.123	129.173.22.37	128	0xca43	DNS	76	Standard query 0xca43 AAAA congrbasering.su	16	Message is a query		Standard query		congrbasering.su		AAAA (IPv6 Address)
13892	2191.013886	129.173.22.37	129.173.67.123	62	0xd582	DNS	146	Standard query response 0xd582 AAAA congrbasering.su SOA[Packet size limited during capture]	16	Message is a response	No error	Standard query	Server can do recursive queries	congrbasering.su		AAAA (IPv6 Address)
13893	2191.013908	129.173.22.37	129.173.67.123	62	0xca43	DNS	146	Standard query response 0xca43 AAAA congrbasering.su SOA[Packet size limited during capture]	16	Message is a response	No error	Standard query	Server can do recursive queries	congrbasering.su		AAAA (IPv6 Address)
13894	2191.013916	129.173.22.37	129.173.67.123	62	0xd582	DNS	146	Standard query response 0xd582 AAAA congrbasering.su SOA[Packet size limited during capture]	16	Message is a response	No error	Standard query	Server can do recursive queries	congrbasering.su		AAAA (IPv6 Address)
13895	2191.013922	129.173.22.37	129.173.67.123	62	0xca43	DNS	146	Standard query response 0xca43 AAAA congrbasering.su SOA[Packet size limited during capture]	16	Message is a response	No error	Standard query	Server can do recursive queries	congrbasering.su		AAAA (IPv6 Address)
13896	2191.013927	129.173.22.37	129.173.67.123	62	0xca43	DNS	146	Standard query response 0xca43 AAAA congrbasering.su SOA[Packet size limited during capture]	16	Message is a response	No error	Standard query	Server can do recursive queries	congrbasering.su		AAAA (IPv6 Address)
13897	2191.013935	129.173.22.37	129.173.67.123	62	0xd582	DNS	146	Standard query response 0xd582 AAAA congrbasering.su SOA[Packet size limited during capture]	16	Message is a response	No error	Standard query	Server can do recursive queries	congrbasering.su		AAAA (IPv6 Address)
14087	2230.996335	129.173.67.99	129.173.22.37	64	0x4bfd	DNS	79	Standard query 0x4bfd AAAA snoop.minecraft.net	19	Message is a query		Standard query		snoop.minecraft.net		AAAA (IPv6 Address)
14090	2230.997579	129.173.22.37	129.173.67.99	62	0x4bfd	DNS	164	Standard query response 0x4bfd AAAA snoop.minecraft.net SOA[Packet size limited during capture]	19	Message is a response	No error	Standard query	Server can do recursive queries	snoop.minecraft.net		AAAA (IPv6 Address)
14091	2230.997981	129.173.67.99	129.173.22.37	64	0x29b8	DNS	98	Standard query 0x29b8[Packet size limited during capture]		Message is a query		Standard query
14092	2230.998506	129.173.22.37	129.173.67.99	62	0x29b8	DNS	150	Standard query response 0x29b8 No such name[Packet size limited during capture]		Message is a response	No such name	Standard query	Server can do recursive queries
[truncated: 7,515 more rows]
