# Supplementary material for: Hybrid rule-based botnet detection approach using machine learning for analysing DNS traffic
Source: PeerJ Comput Sci. 2021 Aug 13;7:e640. doi: 10.7717/peerj-cs.640 (PMC8372004; doi:10.7717/peerj-cs.640)
Supplement: Supplemental Information 4 [file peerj-cs-07-640-s004.zip › ayman_alaney-saif_dns_project-de8562c47cfc/dataset2.csv]

No.	Time	Source	Destination	IP_TTL	Query_ID	Protocol	Length	Info	domain_length	QR	RCODE	Opcode	RA	Qname	DNS_TTL	QType
4	1.084926	129.173.67.123	129.173.22.37	128	0xbe31	DNS	70	Standard query 0xbe31 A 299-300.ru	10	Message is a query		Standard query		299-300.ru		A (Host Address)
5	1.098524	129.173.67.123	129.173.22.37	128	0xa6bc	DNS	70	Standard query 0xa6bc A 299-300.ru	10	Message is a query		Standard query		299-300.ru		A (Host Address)
9	1.275559	129.173.22.37	129.173.67.123	62	0xbe31	DNS	131	Standard query response 0xbe31 A 299-300.ru A 77.222.42.226[Packet size limited during capture]	10	Message is a response	No error	Standard query	Server can do recursive queries	299-300.ru	600	A (Host Address)
10	1.275586	129.173.22.37	129.173.67.123	62	0xa6bc	DNS	131	Standard query response 0xa6bc A 299-300.ru A 77.222.42.226[Packet size limited during capture]	10	Message is a response	No error	Standard query	Server can do recursive queries	299-300.ru	600	A (Host Address)
11	1.276076	129.173.67.123	129.173.22.37	128	0x492a	DNS	70	Standard query 0x492a AAAA 299-300.ru	10	Message is a query		Standard query		299-300.ru		AAAA (IPv6 Address)
12	1.276077	129.173.67.123	129.173.22.37	128	0x35b6	DNS	70	Standard query 0x35b6 AAAA 299-300.ru	10	Message is a query		Standard query		299-300.ru		AAAA (IPv6 Address)
14	1.433895	129.173.22.37	129.173.67.123	62	0x35b6	DNS	129	Standard query response 0x35b6 AAAA 299-300.ru SOA[Packet size limited during capture]	10	Message is a response	No error	Standard query	Server can do recursive queries	299-300.ru		AAAA (IPv6 Address)
15	1.433912	129.173.22.37	129.173.67.123	62	0x492a	DNS	129	Standard query response 0x492a AAAA 299-300.ru SOA[Packet size limited during capture]	10	Message is a response	No error	Standard query	Server can do recursive queries	299-300.ru		AAAA (IPv6 Address)
32	2.284148	129.173.67.123	129.173.22.37	128	0xf475	DNS	83	Standard query 0xf475 A 32v235235n645645435.org	23	Message is a query		Standard query		32v235235n645645435.org		A (Host Address)
33	2.297670	129.173.67.123	129.173.22.37	128	0x50ca	DNS	83	Standard query 0x50ca A 32v235235n645645435.org	23	Message is a query		Standard query		32v235235n645645435.org		A (Host Address)
39	2.470375	129.173.22.37	129.173.67.123	62	0x50ca	DNS	180	Standard query response 0x50ca A 32v235235n645645435.org A[Packet size limited during capture]	23	Message is a response	No error	Standard query	Server can do recursive queries	32v235235n645645435.org		A (Host Address)
40	2.470400	129.173.22.37	129.173.67.123	62	0xf475	DNS	180	Standard query response 0xf475 A 32v235235n645645435.org A[Packet size limited during capture]	23	Message is a response	No error	Standard query	Server can do recursive queries	32v235235n645645435.org		A (Host Address)
41	2.470868	129.173.67.123	129.173.22.37	128	0x5d36	DNS	83	Standard query 0x5d36 AAAA 32v235235n645645435.org	23	Message is a query		Standard query		32v235235n645645435.org		AAAA (IPv6 Address)
42	2.470870	129.173.67.123	129.173.22.37	128	0x5be4	DNS	83	Standard query 0x5be4 AAAA 32v235235n645645435.org	23	Message is a query		Standard query		32v235235n645645435.org		AAAA (IPv6 Address)
43	2.574488	129.173.22.37	129.173.67.123	62	0x5d36	DNS	161	Standard query response 0x5d36 AAAA 32v235235n645645435.org SOA[Packet size limited during capture]	23	Message is a response	No error	Standard query	Server can do recursive queries	32v235235n645645435.org		AAAA (IPv6 Address)
44	2.574524	129.173.22.37	129.173.67.123	62	0x5be4	DNS	161	Standard query response 0x5be4 AAAA 32v235235n645645435.org SOA[Packet size limited during capture]	23	Message is a response	No error	Standard query	Server can do recursive queries	32v235235n645645435.org		AAAA (IPv6 Address)
63	2.859329	129.173.67.123	129.173.22.37	128	0xab40	DNS	84	Standard query 0xab40 A 360safeupdate02.gicp.net	24	Message is a query		Standard query		360safeupdate02.gicp.net		A (Host Address)
64	2.873532	129.173.67.123	129.173.22.37	128	0xf0b5	DNS	84	Standard query 0xf0b5 A 360safeupdate02.gicp.net	24	Message is a query		Standard query		360safeupdate02.gicp.net		A (Host Address)
71	3.239628	129.173.22.37	129.173.67.123	62	0xab40	DNS	146	Standard query response 0xab40 A 360safeupdate02.gicp.net A[Packet size limited during capture]	24	Message is a response	No error	Standard query	Server can do recursive queries	360safeupdate02.gicp.net		A (Host Address)
72	3.239666	129.173.22.37	129.173.67.123	62	0xf0b5	DNS	146	Standard query response 0xf0b5 A 360safeupdate02.gicp.net A[Packet size limited during capture]	24	Message is a response	No error	Standard query	Server can do recursive queries	360safeupdate02.gicp.net		A (Host Address)
73	3.240113	129.173.67.123	129.173.22.37	128	0x51e6	DNS	84	Standard query 0x51e6 AAAA 360safeupdate02.gicp.net	24	Message is a query		Standard query		360safeupdate02.gicp.net		AAAA (IPv6 Address)
74	3.240114	129.173.67.123	129.173.22.37	128	0x0c31	DNS	84	Standard query 0x0c31 AAAA 360safeupdate02.gicp.net	24	Message is a query		Standard query		360safeupdate02.gicp.net		AAAA (IPv6 Address)
75	3.999952	129.173.67.123	129.173.22.37	128	0x0c31	DNS	84	Standard query 0x0c31 AAAA 360safeupdate02.gicp.net	24	Message is a query		Standard query		360safeupdate02.gicp.net		AAAA (IPv6 Address)
76	4.015525	129.173.67.123	129.173.22.37	128	0x51e6	DNS	84	Standard query 0x51e6 AAAA 360safeupdate02.gicp.net	24	Message is a query		Standard query		360safeupdate02.gicp.net		AAAA (IPv6 Address)
82	4.764285	129.173.67.123	129.173.22.37	128	0x0c31	DNS	84	Standard query 0x0c31 AAAA 360safeupdate02.gicp.net	24	Message is a query		Standard query		360safeupdate02.gicp.net		AAAA (IPv6 Address)
83	4.795473	129.173.67.123	129.173.22.37	128	0x51e6	DNS	84	Standard query 0x51e6 AAAA 360safeupdate02.gicp.net	24	Message is a query		Standard query		360safeupdate02.gicp.net		AAAA (IPv6 Address)
84	5.228644	129.173.22.37	129.173.67.123	62	0x51e6	DNS	150	Standard query response 0x51e6 AAAA 360safeupdate02.gicp.net SOA[Packet size limited during capture]	24	Message is a response	No error	Standard query	Server can do recursive queries	360safeupdate02.gicp.net		AAAA (IPv6 Address)
85	5.228668	129.173.22.37	129.173.67.123	62	0x0c31	DNS	150	Standard query response 0x0c31 AAAA 360safeupdate02.gicp.net SOA[Packet size limited during capture]	24	Message is a response	No error	Standard query	Server can do recursive queries	360safeupdate02.gicp.net		AAAA (IPv6 Address)
86	5.228681	129.173.22.37	129.173.67.123	62	0x0c31	DNS	150	Standard query response 0x0c31 AAAA 360safeupdate02.gicp.net SOA[Packet size limited during capture]	24	Message is a response	No error	Standard query	Server can do recursive queries	360safeupdate02.gicp.net		AAAA (IPv6 Address)
87	5.228689	129.173.22.37	129.173.67.123	62	0x0c31	DNS	150	Standard query response 0x0c31 AAAA 360safeupdate02.gicp.net SOA[Packet size limited during capture]	24	Message is a response	No error	Standard query	Server can do recursive queries	360safeupdate02.gicp.net		AAAA (IPv6 Address)
88	5.228697	129.173.22.37	129.173.67.123	62	0x51e6	DNS	150	Standard query response 0x51e6 AAAA 360safeupdate02.gicp.net SOA[Packet size limited during capture]	24	Message is a response	No error	Standard query	Server can do recursive queries	360safeupdate02.gicp.net		AAAA (IPv6 Address)
89	5.228741	129.173.22.37	129.173.67.123	62	0x51e6	DNS	150	Standard query response 0x51e6 AAAA 360safeupdate02.gicp.net SOA[Packet size limited during capture]	24	Message is a response	No error	Standard query	Server can do recursive queries	360safeupdate02.gicp.net		AAAA (IPv6 Address)
104	5.468124	129.173.67.123	129.173.22.37	128	0xa558	DNS	75	Standard query 0xa558 A 3apa3a.tomsk.tw	15	Message is a query		Standard query		3apa3a.tomsk.tw		A (Host Address)
105	5.481780	129.173.67.123	129.173.22.37	128	0xc0f8	DNS	75	Standard query 0xc0f8 A 3apa3a.tomsk.tw	15	Message is a query		Standard query		3apa3a.tomsk.tw		A (Host Address)
114	6.480271	129.173.67.123	129.173.22.38	128	0xa558	DNS	75	Standard query 0xa558 A 3apa3a.tomsk.tw	15	Message is a query		Standard query		3apa3a.tomsk.tw		A (Host Address)
115	6.483060	129.173.22.38	129.173.67.123	62	0xa558	DNS	186	Standard query response 0xa558 A 3apa3a.tomsk.tw CNAME[Packet size limited during capture]	15	Message is a response	No error	Standard query	Server can do recursive queries	3apa3a.tomsk.tw		A (Host Address)
116	6.483292	129.173.67.123	129.173.22.38	128	0x899b	DNS	75	Standard query 0x899b AAAA 3apa3a.tomsk.tw	15	Message is a query		Standard query		3apa3a.tomsk.tw		AAAA (IPv6 Address)
117	6.495820	129.173.67.123	129.173.22.38	128	0xc0f8	DNS	75	Standard query 0xc0f8 A 3apa3a.tomsk.tw	15	Message is a query		Standard query		3apa3a.tomsk.tw		A (Host Address)
118	6.496682	129.173.22.38	129.173.67.123	62	0xc0f8	DNS	186	Standard query response 0xc0f8 A 3apa3a.tomsk.tw CNAME[Packet size limited during capture]	15	Message is a response	No error	Standard query	Server can do recursive queries	3apa3a.tomsk.tw		A (Host Address)
119	6.496876	129.173.67.123	129.173.22.38	128	0x9736	DNS	75	Standard query 0x9736 AAAA 3apa3a.tomsk.tw	15	Message is a query		Standard query		3apa3a.tomsk.tw		AAAA (IPv6 Address)
120	6.721792	129.173.22.38	129.173.67.123	62	0x899b	DNS	146	Standard query response 0x899b AAAA 3apa3a.tomsk.tw CNAME[Packet size limited during capture]	15	Message is a response	No error	Standard query	Server can do recursive queries	3apa3a.tomsk.tw		AAAA (IPv6 Address)
121	6.721827	129.173.22.38	129.173.67.123	62	0x9736	DNS	146	Standard query response 0x9736 AAAA 3apa3a.tomsk.tw CNAME[Packet size limited during capture]	15	Message is a response	No error	Standard query	Server can do recursive queries	3apa3a.tomsk.tw		AAAA (IPv6 Address)
124	6.760241	129.173.22.37	129.173.67.123	62	0xa558	DNS	154	Standard query response 0xa558 A 3apa3a.tomsk.tw CNAME[Packet size limited during capture]	15	Message is a response	No error	Standard query	Server can do recursive queries	3apa3a.tomsk.tw		A (Host Address)
125	6.760297	129.173.22.37	129.173.67.123	62	0xc0f8	DNS	154	Standard query response 0xc0f8 A 3apa3a.tomsk.tw CNAME[Packet size limited during capture]	15	Message is a response	No error	Standard query	Server can do recursive queries	3apa3a.tomsk.tw		A (Host Address)
138	7.283515	129.173.67.123	129.173.22.38	128	0x0e66	DNS	77	Standard query 0x0e66 A 522.b.hostable.me	17	Message is a query		Standard query		522.b.hostable.me		A (Host Address)
139	7.297354	129.173.67.123	129.173.22.38	128	0xebde	DNS	77	Standard query 0xebde A 522.b.hostable.me	17	Message is a query		Standard query		522.b.hostable.me		A (Host Address)
146	7.523123	129.173.22.38	129.173.67.123	62	0xebde	DNS	141	Standard query response 0xebde A 522.b.hostable.me A 204.152.255.22[Packet size limited during capture]	17	Message is a response	No error	Standard query	Server can do recursive queries	522.b.hostable.me	14400	A (Host Address)
147	7.523149	129.173.22.38	129.173.67.123	62	0x0e66	DNS	141	Standard query response 0x0e66 A 522.b.hostable.me A 204.152.255.22[Packet size limited during capture]	17	Message is a response	No error	Standard query	Server can do recursive queries	522.b.hostable.me	14400	A (Host Address)
148	7.523589	129.173.67.123	129.173.22.38	128	0xcbe6	DNS	77	Standard query 0xcbe6 AAAA 522.b.hostable.me	17	Message is a query		Standard query		522.b.hostable.me		AAAA (IPv6 Address)
149	7.523590	129.173.67.123	129.173.22.38	128	0xf312	DNS	77	Standard query 0xf312 AAAA 522.b.hostable.me	17	Message is a query		Standard query		522.b.hostable.me		AAAA (IPv6 Address)
150	7.607282	129.173.22.38	129.173.67.123	62	0xcbe6	DNS	143	Standard query response 0xcbe6 AAAA 522.b.hostable.me SOA[Packet size limited during capture]	17	Message is a response	No error	Standard query	Server can do recursive queries	522.b.hostable.me		AAAA (IPv6 Address)
151	7.607299	129.173.22.38	129.173.67.123	62	0xf312	DNS	143	Standard query response 0xf312 AAAA 522.b.hostable.me SOA[Packet size limited during capture]	17	Message is a response	No error	Standard query	Server can do recursive queries	522.b.hostable.me		AAAA (IPv6 Address)
175	8.911118	129.173.67.123	129.173.22.38	128	0xce91	DNS	71	Standard query 0xce91 A 7559722.com	11	Message is a query		Standard query		7559722.com		A (Host Address)
176	8.925534	129.173.67.123	129.173.22.38	128	0x1865	DNS	71	Standard query 0x1865 A 7559722.com	11	Message is a query		Standard query		7559722.com		A (Host Address)
177	9.343552	129.173.22.38	129.173.67.123	62	0x1865	DNS	140	Standard query response 0x1865 A 7559722.com A 213.108.249.20[Packet size limited during capture]	11	Message is a response	No error	Standard query	Server can do recursive queries	7559722.com	86400	A (Host Address)
178	9.343590	129.173.22.38	129.173.67.123	62	0xce91	DNS	140	Standard query response 0xce91 A 7559722.com A 213.108.249.20[Packet size limited during capture]	11	Message is a response	No error	Standard query	Server can do recursive queries	7559722.com	86400	A (Host Address)
179	9.344031	129.173.67.123	129.173.22.38	128	0xfcc9	DNS	71	Standard query 0xfcc9 AAAA 7559722.com	11	Message is a query		Standard query		7559722.com		AAAA (IPv6 Address)
180	9.344032	129.173.67.123	129.173.22.38	128	0x29a0	DNS	71	Standard query 0x29a0 AAAA 7559722.com	11	Message is a query		Standard query		7559722.com		AAAA (IPv6 Address)
181	9.526889	129.173.22.38	129.173.67.123	62	0x29a0	DNS	135	Standard query response 0x29a0 AAAA 7559722.com SOA[Packet size limited during capture]	11	Message is a response	No error	Standard query	Server can do recursive queries	7559722.com		AAAA (IPv6 Address)
182	9.526909	129.173.22.38	129.173.67.123	62	0xfcc9	DNS	135	Standard query response 0xfcc9 AAAA 7559722.com SOA[Packet size limited during capture]	11	Message is a response	No error	Standard query	Server can do recursive queries	7559722.com		AAAA (IPv6 Address)
200	10.073372	129.173.67.123	129.173.22.38	128	0x2538	DNS	77	Standard query 0x2538 A 78o96111.idua.org	17	Message is a query		Standard query		78o96111.idua.org		A (Host Address)
201	10.087839	129.173.67.123	129.173.22.38	128	0xb37b	DNS	77	Standard query 0xb37b A 78o96111.idua.org	17	Message is a query		Standard query		78o96111.idua.org		A (Host Address)
204	10.244245	129.173.22.38	129.173.67.123	62	0xb37b	DNS	159	Standard query response 0xb37b A 78o96111.idua.org A 91.231.84.100[Packet size limited during capture]	17	Message is a response	No error	Standard query	Server can do recursive queries	78o96111.idua.org	10	A (Host Address)
205	10.244270	129.173.22.38	129.173.67.123	62	0x2538	DNS	159	Standard query response 0x2538 A 78o96111.idua.org A 91.231.84.100[Packet size limited during capture]	17	Message is a response	No error	Standard query	Server can do recursive queries	78o96111.idua.org	10	A (Host Address)
206	10.244730	129.173.67.123	129.173.22.38	128	0x236e	DNS	77	Standard query 0x236e AAAA 78o96111.idua.org	17	Message is a query		Standard query		78o96111.idua.org		AAAA (IPv6 Address)
207	10.244731	129.173.67.123	129.173.22.38	128	0x605e	DNS	77	Standard query 0x605e AAAA 78o96111.idua.org	17	Message is a query		Standard query		78o96111.idua.org		AAAA (IPv6 Address)
210	10.401884	129.173.22.38	129.173.67.123	62	0x236e	DNS	134	Standard query response 0x236e AAAA 78o96111.idua.org SOA[Packet size limited during capture]	17	Message is a response	No error	Standard query	Server can do recursive queries	78o96111.idua.org		AAAA (IPv6 Address)
211	10.401903	129.173.22.38	129.173.67.123	62	0x605e	DNS	134	Standard query response 0x605e AAAA 78o96111.idua.org SOA[Packet size limited during capture]	17	Message is a response	No error	Standard query	Server can do recursive queries	78o96111.idua.org		AAAA (IPv6 Address)
246	11.277023	129.173.67.123	129.173.22.38	128	0x04c8	DNS	79	Standard query 0x04c8 A aasolicitorsllp.com	19	Message is a query		Standard query		aasolicitorsllp.com		A (Host Address)
247	11.291115	129.173.67.123	129.173.22.38	128	0x870d	DNS	79	Standard query 0x870d A aasolicitorsllp.com	19	Message is a query		Standard query		aasolicitorsllp.com		A (Host Address)
252	11.403026	129.173.22.38	129.173.67.123	62	0x04c8	DNS	152	Standard query response 0x04c8 No such name A aasolicitorsllp.com SOA[Packet size limited during capture]	19	Message is a response	No such name	Standard query	Server can do recursive queries	aasolicitorsllp.com		A (Host Address)
253	11.403027	129.173.22.38	129.173.67.123	62	0x870d	DNS	152	Standard query response 0x870d No such name A aasolicitorsllp.com SOA[Packet size limited during capture]	19	Message is a response	No such name	Standard query	Server can do recursive queries	aasolicitorsllp.com		A (Host Address)
258	11.482614	129.173.67.123	129.173.22.38	128	0x2f6f	DNS	68	Standard query 0x2f6f A abacs.pl	8	Message is a query		Standard query		abacs.pl		A (Host Address)
259	11.496816	129.173.67.123	129.173.22.38	128	0x3a82	DNS	68	Standard query 0x3a82 A abacs.pl	8	Message is a query		Standard query		abacs.pl		A (Host Address)
264	12.479927	129.173.67.123	129.173.5.100	128	0x2f6f	DNS	68	Standard query 0x2f6f A abacs.pl	8	Message is a query		Standard query		abacs.pl		A (Host Address)
265	12.479983	129.173.67.123	129.173.22.37	128	0x2f6f	DNS	68	Standard query 0x2f6f A abacs.pl	8	Message is a query		Standard query		abacs.pl		A (Host Address)
266	12.495472	129.173.67.123	129.173.5.100	128	0x3a82	DNS	68	Standard query 0x3a82 A abacs.pl	8	Message is a query		Standard query		abacs.pl		A (Host Address)
267	12.495521	129.173.67.123	129.173.22.37	128	0x3a82	DNS	68	Standard query 0x3a82 A abacs.pl	8	Message is a query		Standard query		abacs.pl		A (Host Address)
271	13.493814	129.173.67.123	129.173.5.100	128	0x2f6f	DNS	68	Standard query 0x2f6f A abacs.pl	8	Message is a query		Standard query		abacs.pl		A (Host Address)
272	13.509419	129.173.67.123	129.173.5.100	128	0x3a82	DNS	68	Standard query 0x3a82 A abacs.pl	8	Message is a query		Standard query		abacs.pl		A (Host Address)
280	15.506130	129.173.67.123	129.173.22.37	128	0x2f6f	DNS	68	Standard query 0x2f6f A abacs.pl	8	Message is a query		Standard query		abacs.pl		A (Host Address)
281	15.506163	129.173.67.123	129.173.22.38	128	0x2f6f	DNS	68	Standard query 0x2f6f A abacs.pl	8	Message is a query		Standard query		abacs.pl		A (Host Address)
282	15.506180	129.173.67.123	129.173.5.100	128	0x2f6f	DNS	68	Standard query 0x2f6f A abacs.pl	8	Message is a query		Standard query		abacs.pl		A (Host Address)
283	15.521710	129.173.67.123	129.173.22.37	128	0x3a82	DNS	68	Standard query 0x3a82 A abacs.pl	8	Message is a query		Standard query		abacs.pl		A (Host Address)
284	15.521738	129.173.67.123	129.173.22.38	128	0x3a82	DNS	68	Standard query 0x3a82 A abacs.pl	8	Message is a query		Standard query		abacs.pl		A (Host Address)
285	15.521757	129.173.67.123	129.173.5.100	128	0x3a82	DNS	68	Standard query 0x3a82 A abacs.pl	8	Message is a query		Standard query		abacs.pl		A (Host Address)
299	19.515119	129.173.67.123	129.173.22.37	128	0x2f6f	DNS	68	Standard query 0x2f6f A abacs.pl	8	Message is a query		Standard query		abacs.pl		A (Host Address)
300	19.515154	129.173.67.123	129.173.22.38	128	0x2f6f	DNS	68	Standard query 0x2f6f A abacs.pl	8	Message is a query		Standard query		abacs.pl		A (Host Address)
301	19.515170	129.173.67.123	129.173.5.100	128	0x2f6f	DNS	68	Standard query 0x2f6f A abacs.pl	8	Message is a query		Standard query		abacs.pl		A (Host Address)
304	19.530698	129.173.67.123	129.173.22.37	128	0x3a82	DNS	68	Standard query 0x3a82 A abacs.pl	8	Message is a query		Standard query		abacs.pl		A (Host Address)
305	19.530727	129.173.67.123	129.173.22.38	128	0x3a82	DNS	68	Standard query 0x3a82 A abacs.pl	8	Message is a query		Standard query		abacs.pl		A (Host Address)
306	19.530745	129.173.67.123	129.173.5.100	128	0x3a82	DNS	68	Standard query 0x3a82 A abacs.pl	8	Message is a query		Standard query		abacs.pl		A (Host Address)
370	25.898399	129.173.67.123	129.173.22.38	128	0x61cf	DNS	72	Standard query 0x61cf A abcukk.co.uk	12	Message is a query		Standard query		abcukk.co.uk		A (Host Address)
371	25.911887	129.173.67.123	129.173.22.38	128	0x6dc5	DNS	72	Standard query 0x6dc5 A abcukk.co.uk	12	Message is a query		Standard query		abcukk.co.uk		A (Host Address)
372	26.092922	129.173.22.38	129.173.67.123	62	0x61cf	DNS	138	Standard query response 0x61cf A abcukk.co.uk A 208.109.177.62[Packet size limited during capture]	12	Message is a response	No error	Standard query	Server can do recursive queries	abcukk.co.uk	604800	A (Host Address)
373	26.092959	129.173.22.38	129.173.67.123	62	0x6dc5	DNS	138	Standard query response 0x6dc5 A abcukk.co.uk A 208.109.177.62[Packet size limited during capture]	12	Message is a response	No error	Standard query	Server can do recursive queries	abcukk.co.uk	604800	A (Host Address)
374	26.093399	129.173.67.123	129.173.22.38	128	0x58c0	DNS	72	Standard query 0x58c0 AAAA abcukk.co.uk	12	Message is a query		Standard query		abcukk.co.uk		AAAA (IPv6 Address)
375	26.093399	129.173.67.123	129.173.22.38	128	0x2dea	DNS	72	Standard query 0x2dea AAAA abcukk.co.uk	12	Message is a query		Standard query		abcukk.co.uk		AAAA (IPv6 Address)
376	26.425523	129.173.67.123	129.173.22.38	128	0x58c0	DNS	72	Standard query 0x58c0 AAAA abcukk.co.uk	12	Message is a query		Standard query		abcukk.co.uk		AAAA (IPv6 Address)
377	26.456718	129.173.67.123	129.173.22.38	128	0x2dea	DNS	72	Standard query 0x2dea AAAA abcukk.co.uk	12	Message is a query		Standard query		abcukk.co.uk		AAAA (IPv6 Address)
381	26.768703	129.173.67.123	129.173.22.38	128	0x58c0	DNS	72	Standard query 0x58c0 AAAA abcukk.co.uk	12	Message is a query		Standard query		abcukk.co.uk		AAAA (IPv6 Address)
382	26.820425	129.173.22.38	129.173.67.123	62	0x58c0	DNS	72	Standard query response 0x58c0 Server failure AAAA abcukk.co.uk	12	Message is a response	Server failure	Standard query	Server can do recursive queries	abcukk.co.uk		AAAA (IPv6 Address)
383	26.820448	129.173.22.38	129.173.67.123	62	0x2dea	DNS	72	Standard query response 0x2dea Server failure AAAA abcukk.co.uk	12	Message is a response	Server failure	Standard query	Server can do recursive queries	abcukk.co.uk		AAAA (IPv6 Address)
384	26.820458	129.173.22.38	129.173.67.123	62	0x58c0	DNS	72	Standard query response 0x58c0 Server failure AAAA abcukk.co.uk	12	Message is a response	Server failure	Standard query	Server can do recursive queries	abcukk.co.uk		AAAA (IPv6 Address)
385	26.820466	129.173.22.38	129.173.67.123	62	0x2dea	DNS	72	Standard query response 0x2dea Server failure AAAA abcukk.co.uk	12	Message is a response	Server failure	Standard query	Server can do recursive queries	abcukk.co.uk		AAAA (IPv6 Address)
386	26.820473	129.173.22.38	129.173.67.123	62	0x58c0	DNS	72	Standard query response 0x58c0 Server failure AAAA abcukk.co.uk	12	Message is a response	Server failure	Standard query	Server can do recursive queries	abcukk.co.uk		AAAA (IPv6 Address)
405	27.097412	129.173.67.123	129.173.22.38	128	0x649d	DNS	86	Standard query 0x649d A accessanywherepcbackup.com	26	Message is a query		Standard query		accessanywherepcbackup.com		A (Host Address)
406	27.111556	129.173.67.123	129.173.22.38	128	0x5548	DNS	86	Standard query 0x5548 A accessanywherepcbackup.com	26	Message is a query		Standard query		accessanywherepcbackup.com		A (Host Address)
411	27.251015	129.173.22.38	129.173.67.123	62	0x649d	DNS	183	Standard query response 0x649d A accessanywherepcbackup.com[Packet size limited during capture]	26	Message is a response	No error	Standard query	Server can do recursive queries	accessanywherepcbackup.com		A (Host Address)
412	27.251040	129.173.22.38	129.173.67.123	62	0x5548	DNS	183	Standard query response 0x5548 A accessanywherepcbackup.com[Packet size limited during capture]	26	Message is a response	No error	Standard query	Server can do recursive queries	accessanywherepcbackup.com		A (Host Address)
413	27.251475	129.173.67.123	129.173.22.38	128	0xffe4	DNS	86	Standard query 0xffe4 AAAA accessanywherepcbackup.com	26	Message is a query		Standard query		accessanywherepcbackup.com		AAAA (IPv6 Address)
414	27.251475	129.173.67.123	129.173.22.38	128	0xa08f	DNS	86	Standard query 0xa08f AAAA accessanywherepcbackup.com	26	Message is a query		Standard query		accessanywherepcbackup.com		AAAA (IPv6 Address)
415	27.354112	129.173.22.38	129.173.67.123	62	0xffe4	DNS	164	Standard query response 0xffe4 AAAA accessanywherepcbackup.com[Packet size limited during capture]	26	Message is a response	No error	Standard query	Server can do recursive queries	accessanywherepcbackup.com		AAAA (IPv6 Address)
416	27.354129	129.173.22.38	129.173.67.123	62	0xa08f	DNS	164	Standard query response 0xa08f AAAA accessanywherepcbackup.com[Packet size limited during capture]	26	Message is a response	No error	Standard query	Server can do recursive queries	accessanywherepcbackup.com		AAAA (IPv6 Address)
431	27.633035	129.173.67.123	129.173.22.38	128	0x7ef2	DNS	78	Standard query 0x7ef2 A acilmotorkurye.org	18	Message is a query		Standard query		acilmotorkurye.org		A (Host Address)
432	27.646831	129.173.67.123	129.173.22.38	128	0x8cd8	DNS	78	Standard query 0x8cd8 A acilmotorkurye.org	18	Message is a query		Standard query		acilmotorkurye.org		A (Host Address)
438	28.201649	129.173.22.38	129.173.67.123	62	0x7ef2	DNS	146	Standard query response 0x7ef2 A acilmotorkurye.org A 37.247.99.5[Packet size limited during capture]	18	Message is a response	No error	Standard query	Server can do recursive queries	acilmotorkurye.org	14400	A (Host Address)
439	28.201687	129.173.22.38	129.173.67.123	62	0x8cd8	DNS	146	Standard query response 0x8cd8 A acilmotorkurye.org A 37.247.99.5[Packet size limited during capture]	18	Message is a response	No error	Standard query	Server can do recursive queries	acilmotorkurye.org	14400	A (Host Address)
440	28.202145	129.173.67.123	129.173.22.38	128	0x6dd3	DNS	78	Standard query 0x6dd3 AAAA acilmotorkurye.org	18	Message is a query		Standard query		acilmotorkurye.org		AAAA (IPv6 Address)
441	28.202146	129.173.67.123	129.173.22.38	128	0x0165	DNS	78	Standard query 0x0165 AAAA acilmotorkurye.org	18	Message is a query		Standard query		acilmotorkurye.org		AAAA (IPv6 Address)
442	28.379557	129.173.22.38	129.173.67.123	62	0x6dd3	DNS	141	Standard query response 0x6dd3 AAAA acilmotorkurye.org SOA[Packet size limited during capture]	18	Message is a response	No error	Standard query	Server can do recursive queries	acilmotorkurye.org		AAAA (IPv6 Address)
443	28.379574	129.173.22.38	129.173.67.123	62	0x0165	DNS	141	Standard query response 0x0165 AAAA acilmotorkurye.org SOA[Packet size limited during capture]	18	Message is a response	No error	Standard query	Server can do recursive queries	acilmotorkurye.org		AAAA (IPv6 Address)
466	28.810235	129.173.67.123	129.173.22.38	128	0x4a44	DNS	87	Standard query 0x4a44 A acompanhantes.desmix.com.br	27	Message is a query		Standard query		acompanhantes.desmix.com.br		A (Host Address)
467	28.824440	129.173.67.123	129.173.22.38	128	0xacb6	DNS	87	Standard query 0xacb6 A acompanhantes.desmix.com.br	27	Message is a query		Standard query		acompanhantes.desmix.com.br		A (Host Address)
470	28.980162	129.173.22.38	129.173.67.123	62	0x4a44	DNS	152	Standard query response 0x4a44 No such name A acompanhantes.desmix.com.br[Packet size limited during capture]	27	Message is a response	No such name	Standard query	Server can do recursive queries	acompanhantes.desmix.com.br		A (Host Address)
471	28.980186	129.173.22.38	129.173.67.123	62	0xacb6	DNS	152	Standard query response 0xacb6 No such name A acompanhantes.desmix.com.br[Packet size limited during capture]	27	Message is a response	No such name	Standard query	Server can do recursive queries	acompanhantes.desmix.com.br		A (Host Address)
472	29.048663	129.173.67.123	129.173.22.38	128	0x25af	DNS	69	Standard query 0x25af A addweb.ru	9	Message is a query		Standard query		addweb.ru		A (Host Address)
473	29.062227	129.173.67.123	129.173.22.38	128	0x745c	DNS	69	Standard query 0x745c A addweb.ru	9	Message is a query		Standard query		addweb.ru		A (Host Address)
474	29.237540	129.173.22.38	129.173.67.123	62	0x25af	DNS	157	Standard query response 0x25af A addweb.ru A 80.93.57.195[Packet size limited during capture]	9	Message is a response	No error	Standard query	Server can do recursive queries	addweb.ru	21600	A (Host Address)
475	29.237577	129.173.22.38	129.173.67.123	62	0x745c	DNS	157	Standard query response 0x745c A addweb.ru A 80.93.57.195[Packet size limited during capture]	9	Message is a response	No error	Standard query	Server can do recursive queries	addweb.ru	21600	A (Host Address)
476	29.238014	129.173.67.123	129.173.22.38	128	0xa828	DNS	69	Standard query 0xa828 AAAA addweb.ru	9	Message is a query		Standard query		addweb.ru		AAAA (IPv6 Address)
477	29.238014	129.173.67.123	129.173.22.38	128	0x3822	DNS	69	Standard query 0x3822 AAAA addweb.ru	9	Message is a query		Standard query		addweb.ru		AAAA (IPv6 Address)
478	29.393369	129.173.22.38	129.173.67.123	62	0xa828	DNS	126	Standard query response 0xa828 AAAA addweb.ru SOA[Packet size limited during capture]	9	Message is a response	No error	Standard query	Server can do recursive queries	addweb.ru		AAAA (IPv6 Address)
479	29.393388	129.173.22.38	129.173.67.123	62	0x3822	DNS	126	Standard query response 0x3822 AAAA addweb.ru SOA[Packet size limited during capture]	9	Message is a response	No error	Standard query	Server can do recursive queries	addweb.ru		AAAA (IPv6 Address)
492	29.789918	129.173.67.123	129.173.22.38	128	0xa327	DNS	79	Standard query 0xa327 A ads.ads-venture.com	19	Message is a query		Standard query		ads.ads-venture.com		A (Host Address)
493	29.807444	129.173.67.123	129.173.22.38	128	0xb420	DNS	79	Standard query 0xb420 A ads.ads-venture.com	19	Message is a query		Standard query		ads.ads-venture.com		A (Host Address)
502	29.934315	129.173.22.38	129.173.67.123	62	0xb420	DNS	141	Standard query response 0xb420 No such name A ads.ads-venture.com SOA[Packet size limited during capture]	19	Message is a response	No such name	Standard query	Server can do recursive queries	ads.ads-venture.com		A (Host Address)
503	29.934341	129.173.22.38	129.173.67.123	62	0xa327	DNS	141	Standard query response 0xa327 No such name A ads.ads-venture.com SOA[Packet size limited during capture]	19	Message is a response	No such name	Standard query	Server can do recursive queries	ads.ads-venture.com		A (Host Address)
504	30.006700	129.173.67.123	129.173.22.38	128	0x8ffb	DNS	75	Standard query 0x8ffb A adscounter.info	15	Message is a query		Standard query		adscounter.info		A (Host Address)
507	30.020151	129.173.67.123	129.173.22.38	128	0xb8e5	DNS	75	Standard query 0xb8e5 A adscounter.info	15	Message is a query		Standard query		adscounter.info		A (Host Address)
511	30.335129	129.173.22.38	129.173.67.123	62	0xb8e5	DNS	180	Standard query response 0xb8e5 A adscounter.info A 95.211.224.10[Packet size limited during capture]	15	Message is a response	No error	Standard query	Server can do recursive queries	adscounter.info	3600	A (Host Address)
512	30.335166	129.173.22.38	129.173.67.123	62	0x8ffb	DNS	180	Standard query response 0x8ffb A adscounter.info A 95.211.224.10[Packet size limited during capture]	15	Message is a response	No error	Standard query	Server can do recursive queries	adscounter.info	3600	A (Host Address)
513	30.335633	129.173.67.123	129.173.22.38	128	0xf010	DNS	75	Standard query 0xf010 AAAA adscounter.info	15	Message is a query		Standard query		adscounter.info		AAAA (IPv6 Address)
514	30.335634	129.173.67.123	129.173.22.38	128	0x063c	DNS	75	Standard query 0x063c AAAA adscounter.info	15	Message is a query		Standard query		adscounter.info		AAAA (IPv6 Address)
515	30.500416	129.173.22.38	129.173.67.123	62	0xf010	DNS	126	Standard query response 0xf010 AAAA adscounter.info SOA[Packet size limited during capture]	15	Message is a response	No error	Standard query	Server can do recursive queries	adscounter.info		AAAA (IPv6 Address)
516	30.500441	129.173.22.38	129.173.67.123	62	0x063c	DNS	126	Standard query response 0x063c AAAA adscounter.info SOA[Packet size limited during capture]	15	Message is a response	No error	Standard query	Server can do recursive queries	adscounter.info		AAAA (IPv6 Address)
640	41.484311	129.173.22.38	129.173.67.123	62	0x2f6f	DNS	68	Standard query response 0x2f6f Server failure A abacs.pl	8	Message is a response	Server failure	Standard query	Server can do recursive queries	abacs.pl		A (Host Address)
641	41.484364	129.173.22.38	129.173.67.123	62	0x2f6f	DNS	68	Standard query response 0x2f6f Server failure A abacs.pl	8	Message is a response	Server failure	Standard query	Server can do recursive queries	abacs.pl		A (Host Address)
642	41.484378	129.173.22.38	129.173.67.123	62	0x3a82	DNS	68	Standard query response 0x3a82 Server failure A abacs.pl	8	Message is a response	Server failure	Standard query	Server can do recursive queries	abacs.pl		A (Host Address)
643	41.484387	129.173.22.38	129.173.67.123	62	0x2f6f	DNS	68	Standard query response 0x2f6f Server failure A abacs.pl	8	Message is a response	Server failure	Standard query	Server can do recursive queries	abacs.pl		A (Host Address)
644	41.484395	129.173.22.38	129.173.67.123	62	0x3a82	DNS	68	Standard query response 0x3a82 Server failure A abacs.pl	8	Message is a response	Server failure	Standard query	Server can do recursive queries	abacs.pl		A (Host Address)
645	41.484404	129.173.22.38	129.173.67.123	62	0x3a82	DNS	68	Standard query response 0x3a82 Server failure A abacs.pl	8	Message is a response	Server failure	Standard query	Server can do recursive queries	abacs.pl		A (Host Address)
646	41.498483	129.173.5.100	129.173.67.123	62	0x2f6f	DNS	68	Standard query response 0x2f6f Server failure A abacs.pl	8	Message is a response	Server failure	Standard query	Server can do recursive queries	abacs.pl		A (Host Address)
647	41.498510	129.173.5.100	129.173.67.123	62	0x3a82	DNS	68	Standard query response 0x3a82 Server failure A abacs.pl	8	Message is a response	Server failure	Standard query	Server can do recursive queries	abacs.pl		A (Host Address)
648	41.498523	129.173.5.100	129.173.67.123	62	0x2f6f	DNS	68	Standard query response 0x2f6f Server failure A abacs.pl	8	Message is a response	Server failure	Standard query	Server can do recursive queries	abacs.pl		A (Host Address)
649	41.498536	129.173.5.100	129.173.67.123	62	0x3a82	DNS	68	Standard query response 0x3a82 Server failure A abacs.pl	8	Message is a response	Server failure	Standard query	Server can do recursive queries	abacs.pl		A (Host Address)
650	41.498547	129.173.5.100	129.173.67.123	62	0x2f6f	DNS	68	Standard query response 0x2f6f Server failure A abacs.pl	8	Message is a response	Server failure	Standard query	Server can do recursive queries	abacs.pl		A (Host Address)
651	41.498556	129.173.5.100	129.173.67.123	62	0x3a82	DNS	68	Standard query response 0x3a82 Server failure A abacs.pl	8	Message is a response	Server failure	Standard query	Server can do recursive queries	abacs.pl		A (Host Address)
652	41.498923	129.173.5.100	129.173.67.123	62	0x2f6f	DNS	68	Standard query response 0x2f6f Server failure A abacs.pl	8	Message is a response	Server failure	Standard query	Server can do recursive queries	abacs.pl		A (Host Address)
653	41.498939	129.173.5.100	129.173.67.123	62	0x3a82	DNS	68	Standard query response 0x3a82 Server failure A abacs.pl	8	Message is a response	Server failure	Standard query	Server can do recursive queries	abacs.pl		A (Host Address)
673	42.481354	129.173.22.37	129.173.67.123	62	0x2f6f	DNS	68	Standard query response 0x2f6f Server failure A abacs.pl	8	Message is a response	Server failure	Standard query	Server can do recursive queries	abacs.pl		A (Host Address)
674	42.481395	129.173.22.37	129.173.67.123	62	0x2f6f	DNS	68	Standard query response 0x2f6f Server failure A abacs.pl	8	Message is a response	Server failure	Standard query	Server can do recursive queries	abacs.pl		A (Host Address)
675	42.481410	129.173.22.37	129.173.67.123	62	0x3a82	DNS	68	Standard query response 0x3a82 Server failure A abacs.pl	8	Message is a response	Server failure	Standard query	Server can do recursive queries	abacs.pl		A (Host Address)
676	42.481421	129.173.22.37	129.173.67.123	62	0x2f6f	DNS	68	Standard query response 0x2f6f Server failure A abacs.pl	8	Message is a response	Server failure	Standard query	Server can do recursive queries	abacs.pl		A (Host Address)
677	42.481429	129.173.22.37	129.173.67.123	62	0x3a82	DNS	68	Standard query response 0x3a82 Server failure A abacs.pl	8	Message is a response	Server failure	Standard query	Server can do recursive queries	abacs.pl		A (Host Address)
678	42.481436	129.173.22.37	129.173.67.123	62	0x3a82	DNS	68	Standard query response 0x3a82 Server failure A abacs.pl	8	Message is a response	Server failure	Standard query	Server can do recursive queries	abacs.pl		A (Host Address)
1508	180.163204	129.173.67.123	129.173.22.38	128	0x3030	DNS	81	Standard query 0x3030 A advanced-capitals.com	21	Message is a query		Standard query		advanced-capitals.com		A (Host Address)
1509	180.176410	129.173.67.123	129.173.22.38	128	0x9873	DNS	81	Standard query 0x9873 A advanced-capitals.com	21	Message is a query		Standard query		advanced-capitals.com		A (Host Address)
1512	180.408526	129.173.22.38	129.173.67.123	62	0x3030	DNS	226	Standard query response 0x3030 A advanced-capitals.com A[Packet size limited during capture]	21	Message is a response	No error	Standard query	Server can do recursive queries	advanced-capitals.com		A (Host Address)
1513	180.408560	129.173.22.38	129.173.67.123	62	0x9873	DNS	226	Standard query response 0x9873 A advanced-capitals.com A[Packet size limited during capture]	21	Message is a response	No error	Standard query	Server can do recursive queries	advanced-capitals.com		A (Host Address)
1514	180.409099	129.173.67.123	129.173.22.38	128	0xe15c	DNS	81	Standard query 0xe15c AAAA advanced-capitals.com	21	Message is a query		Standard query		advanced-capitals.com		AAAA (IPv6 Address)
1515	180.409099	129.173.67.123	129.173.22.38	128	0x322b	DNS	81	Standard query 0x322b AAAA advanced-capitals.com	21	Message is a query		Standard query		advanced-capitals.com		AAAA (IPv6 Address)
1516	180.556373	129.173.22.38	129.173.67.123	62	0x322b	DNS	159	Standard query response 0x322b AAAA advanced-capitals.com SOA[Packet size limited during capture]	21	Message is a response	No error	Standard query	Server can do recursive queries	advanced-capitals.com		AAAA (IPv6 Address)
1517	180.556389	129.173.22.38	129.173.67.123	62	0xe15c	DNS	159	Standard query response 0xe15c AAAA advanced-capitals.com SOA[Packet size limited during capture]	21	Message is a response	No error	Standard query	Server can do recursive queries	advanced-capitals.com		AAAA (IPv6 Address)
1534	180.939235	129.173.67.123	129.173.22.38	128	0xa5c6	DNS	83	Standard query 0xa5c6 A africanspicesafaris.com	23	Message is a query		Standard query		africanspicesafaris.com		A (Host Address)
1535	180.952741	129.173.67.123	129.173.22.38	128	0x60bc	DNS	83	Standard query 0x60bc A africanspicesafaris.com	23	Message is a query		Standard query		africanspicesafaris.com		A (Host Address)
1540	181.135282	129.173.22.38	129.173.67.123	62	0xa5c6	DNS	161	Standard query response 0xa5c6 A africanspicesafaris.com A[Packet size limited during capture]	23	Message is a response	No error	Standard query	Server can do recursive queries	africanspicesafaris.com		A (Host Address)
1541	181.135320	129.173.22.38	129.173.67.123	62	0x60bc	DNS	161	Standard query response 0x60bc A africanspicesafaris.com A[Packet size limited during capture]	23	Message is a response	No error	Standard query	Server can do recursive queries	africanspicesafaris.com		A (Host Address)
1542	181.135651	129.173.67.123	129.173.22.38	128	0xa9b5	DNS	83	Standard query 0xa9b5 AAAA africanspicesafaris.com	23	Message is a query		Standard query		africanspicesafaris.com		AAAA (IPv6 Address)
1543	181.135652	129.173.67.123	129.173.22.38	128	0x8d47	DNS	83	Standard query 0x8d47 AAAA africanspicesafaris.com	23	Message is a query		Standard query		africanspicesafaris.com		AAAA (IPv6 Address)
1546	181.339642	129.173.22.38	129.173.67.123	62	0x8d47	DNS	163	Standard query response 0x8d47 AAAA africanspicesafaris.com SOA[Packet size limited during capture]	23	Message is a response	No error	Standard query	Server can do recursive queries	africanspicesafaris.com		AAAA (IPv6 Address)
1547	181.339670	129.173.22.38	129.173.67.123	62	0xa9b5	DNS	163	Standard query response 0xa9b5 AAAA africanspicesafaris.com SOA[Packet size limited during capture]	23	Message is a response	No error	Standard query	Server can do recursive queries	africanspicesafaris.com		AAAA (IPv6 Address)
1563	181.703198	129.173.67.123	129.173.22.38	128	0xbf41	DNS	71	Standard query 0xbf41 A afytsur.com	11	Message is a query		Standard query		afytsur.com		A (Host Address)
1564	181.716545	129.173.67.123	129.173.22.38	128	0x5b87	DNS	71	Standard query 0x5b87 A afytsur.com	11	Message is a query		Standard query		afytsur.com		A (Host Address)
1569	181.877071	129.173.22.38	129.173.67.123	62	0xbf41	DNS	134	Standard query response 0xbf41 A afytsur.com A 82.197.130.142[Packet size limited during capture]	11	Message is a response	No error	Standard query	Server can do recursive queries	afytsur.com	3600	A (Host Address)
1570	181.877095	129.173.22.38	129.173.67.123	62	0x5b87	DNS	134	Standard query response 0x5b87 A afytsur.com A 82.197.130.142[Packet size limited during capture]	11	Message is a response	No error	Standard query	Server can do recursive queries	afytsur.com	3600	A (Host Address)
1571	181.877537	129.173.67.123	129.173.22.38	128	0xdd8f	DNS	71	Standard query 0xdd8f AAAA afytsur.com	11	Message is a query		Standard query		afytsur.com		AAAA (IPv6 Address)
1572	181.877551	129.173.67.123	129.173.22.38	128	0x3799	DNS	71	Standard query 0x3799 AAAA afytsur.com	11	Message is a query		Standard query		afytsur.com		AAAA (IPv6 Address)
1573	182.097680	129.173.22.38	129.173.67.123	62	0xdd8f	DNS	133	Standard query response 0xdd8f AAAA afytsur.com SOA[Packet size limited during capture]	11	Message is a response	No error	Standard query	Server can do recursive queries	afytsur.com		AAAA (IPv6 Address)
1574	182.097703	129.173.22.38	129.173.67.123	62	0x3799	DNS	133	Standard query response 0x3799 AAAA afytsur.com SOA[Packet size limited during capture]	11	Message is a response	No error	Standard query	Server can do recursive queries	afytsur.com		AAAA (IPv6 Address)
1589	182.445170	129.173.67.123	129.173.22.38	128	0x5336	DNS	71	Standard query 0x5336 A aieingrd.it	11	Message is a query		Standard query		aieingrd.it		A (Host Address)
1590	182.463651	129.173.67.123	129.173.22.38	128	0x5124	DNS	71	Standard query 0x5124 A aieingrd.it	11	Message is a query		Standard query		aieingrd.it		A (Host Address)
1595	182.750361	129.173.22.38	129.173.67.123	62	0x5336	DNS	167	Standard query response 0x5336 A aieingrd.it A 81.31.155.44[Packet size limited during capture]	11	Message is a response	No error	Standard query	Server can do recursive queries	aieingrd.it	86400	A (Host Address)
1596	182.750396	129.173.22.38	129.173.67.123	62	0x5124	DNS	167	Standard query response 0x5124 A aieingrd.it A 81.31.155.44[Packet size limited during capture]	11	Message is a response	No error	Standard query	Server can do recursive queries	aieingrd.it	86400	A (Host Address)
1597	182.750844	129.173.67.123	129.173.22.38	128	0x8daa	DNS	71	Standard query 0x8daa AAAA aieingrd.it	11	Message is a query		Standard query		aieingrd.it		AAAA (IPv6 Address)
1598	182.750845	129.173.67.123	129.173.22.38	128	0x710f	DNS	71	Standard query 0x710f AAAA aieingrd.it	11	Message is a query		Standard query		aieingrd.it		AAAA (IPv6 Address)
1602	182.876183	129.173.22.38	129.173.67.123	62	0x710f	DNS	130	Standard query response 0x710f AAAA aieingrd.it SOA[Packet size limited during capture]	11	Message is a response	No error	Standard query	Server can do recursive queries	aieingrd.it		AAAA (IPv6 Address)
1603	182.876204	129.173.22.38	129.173.67.123	62	0x8daa	DNS	130	Standard query response 0x8daa AAAA aieingrd.it SOA[Packet size limited during capture]	11	Message is a response	No error	Standard query	Server can do recursive queries	aieingrd.it		AAAA (IPv6 Address)
1650	183.967881	129.173.67.123	129.173.22.38	128	0x4d40	DNS	72	Standard query 0x4d40 A aierstech.it	12	Message is a query		Standard query		aierstech.it		A (Host Address)
1651	183.982544	129.173.67.123	129.173.22.38	128	0x66a5	DNS	72	Standard query 0x66a5 A aierstech.it	12	Message is a query		Standard query		aierstech.it		A (Host Address)
1658	184.250766	129.173.22.38	129.173.67.123	62	0x4d40	DNS	216	Standard query response 0x4d40 A aierstech.it A 81.31.155.114[Packet size limited during capture]	12	Message is a response	No error	Standard query	Server can do recursive queries	aierstech.it	360	A (Host Address)
1659	184.250792	129.173.22.38	129.173.67.123	62	0x66a5	DNS	216	Standard query response 0x66a5 A aierstech.it A 81.31.155.114[Packet size limited during capture]	12	Message is a response	No error	Standard query	Server can do recursive queries	aierstech.it	360	A (Host Address)
1660	184.251230	129.173.67.123	129.173.22.38	128	0x173c	DNS	72	Standard query 0x173c AAAA aierstech.it	12	Message is a query		Standard query		aierstech.it		AAAA (IPv6 Address)
1661	184.251235	129.173.67.123	129.173.22.38	128	0x7455	DNS	72	Standard query 0x7455 AAAA aierstech.it	12	Message is a query		Standard query		aierstech.it		AAAA (IPv6 Address)
1664	184.388520	129.173.22.38	129.173.67.123	62	0x7455	DNS	131	Standard query response 0x7455 AAAA aierstech.it SOA[Packet size limited during capture]	12	Message is a response	No error	Standard query	Server can do recursive queries	aierstech.it		AAAA (IPv6 Address)
1665	184.388534	129.173.22.38	129.173.67.123	62	0x173c	DNS	131	Standard query response 0x173c AAAA aierstech.it SOA[Packet size limited during capture]	12	Message is a response	No error	Standard query	Server can do recursive queries	aierstech.it		AAAA (IPv6 Address)
1696	187.804806	129.173.67.123	129.173.22.38	128	0xb85f	DNS	70	Standard query 0xb85f A ainanas.ru	10	Message is a query		Standard query		ainanas.ru		A (Host Address)
1697	187.818492	129.173.67.123	129.173.22.38	128	0x4650	DNS	70	Standard query 0x4650 A ainanas.ru	10	Message is a query		Standard query		ainanas.ru		A (Host Address)
1700	187.885466	129.173.22.38	129.173.67.123	62	0x4650	DNS	168	Standard query response 0x4650 A ainanas.ru A 31.170.165.139[Packet size limited during capture]	10	Message is a response	No error	Standard query	Server can do recursive queries	ainanas.ru	86400	A (Host Address)
1701	187.885490	129.173.22.38	129.173.67.123	62	0xb85f	DNS	168	Standard query response 0xb85f A ainanas.ru A 31.170.165.139[Packet size limited during capture]	10	Message is a response	No error	Standard query	Server can do recursive queries	ainanas.ru	86400	A (Host Address)
1702	187.885929	129.173.67.123	129.173.22.38	128	0xde18	DNS	70	Standard query 0xde18 AAAA ainanas.ru	10	Message is a query		Standard query		ainanas.ru		AAAA (IPv6 Address)
1703	187.885930	129.173.67.123	129.173.22.38	128	0x54a8	DNS	70	Standard query 0x54a8 AAAA ainanas.ru	10	Message is a query		Standard query		ainanas.ru		AAAA (IPv6 Address)
1704	187.929615	129.173.22.38	129.173.67.123	62	0x54a8	DNS	131	Standard query response 0x54a8 AAAA ainanas.ru SOA[Packet size limited during capture]	10	Message is a response	No error	Standard query	Server can do recursive queries	ainanas.ru		AAAA (IPv6 Address)
1705	187.929631	129.173.22.38	129.173.67.123	62	0xde18	DNS	131	Standard query response 0xde18 AAAA ainanas.ru SOA[Packet size limited during capture]	10	Message is a response	No error	Standard query	Server can do recursive queries	ainanas.ru		AAAA (IPv6 Address)
1720	188.164151	129.173.67.123	129.173.22.38	128	0x94f6	DNS	78	Standard query 0x94f6 A error.hostinger.eu	18	Message is a query		Standard query		error.hostinger.eu		A (Host Address)
1721	188.164186	129.173.67.123	129.173.22.38	128	0x78a8	DNS	78	Standard query 0x78a8 A error.hostinger.eu	18	Message is a query		Standard query		error.hostinger.eu		A (Host Address)
1726	188.385915	129.173.22.38	129.173.67.123	62	0x94f6	DNS	150	Standard query response 0x94f6 A error.hostinger.eu A 31.170.164.5[Packet size limited during capture]	18	Message is a response	No error	Standard query	Server can do recursive queries	error.hostinger.eu	14400	A (Host Address)
1727	188.385937	129.173.22.38	129.173.67.123	62	0x78a8	DNS	150	Standard query response 0x78a8 A error.hostinger.eu A 31.170.164.5[Packet size limited during capture]	18	Message is a response	No error	Standard query	Server can do recursive queries	error.hostinger.eu	14400	A (Host Address)
1728	188.386304	129.173.67.123	129.173.22.38	128	0x9ada	DNS	78	Standard query 0x9ada AAAA error.hostinger.eu	18	Message is a query		Standard query		error.hostinger.eu		AAAA (IPv6 Address)
1729	188.386316	129.173.67.123	129.173.22.38	128	0xbab5	DNS	78	Standard query 0xbab5 AAAA error.hostinger.eu	18	Message is a query		Standard query		error.hostinger.eu		AAAA (IPv6 Address)
1730	188.482300	129.173.22.38	129.173.67.123	62	0x9ada	DNS	153	Standard query response 0x9ada AAAA error.hostinger.eu SOA[Packet size limited during capture]	18	Message is a response	No error	Standard query	Server can do recursive queries	error.hostinger.eu		AAAA (IPv6 Address)
1731	188.482315	129.173.22.38	129.173.67.123	62	0xbab5	DNS	153	Standard query response 0xbab5 AAAA error.hostinger.eu SOA[Packet size limited during capture]	18	Message is a response	No error	Standard query	Server can do recursive queries	error.hostinger.eu		AAAA (IPv6 Address)
1750	188.784469	129.173.67.123	129.173.22.38	128	0x846d	DNS	72	Standard query 0x846d A ajana.com.au	12	Message is a query		Standard query		ajana.com.au		A (Host Address)
1751	188.798055	129.173.67.123	129.173.22.38	128	0xe40e	DNS	72	Standard query 0xe40e A ajana.com.au	12	Message is a query		Standard query		ajana.com.au		A (Host Address)
1757	188.966351	129.173.22.38	129.173.67.123	62	0x846d	DNS	174	Standard query response 0x846d A ajana.com.au A 108.175.156.85[Packet size limited during capture]	12	Message is a response	No error	Standard query	Server can do recursive queries	ajana.com.au	14400	A (Host Address)
1758	188.966379	129.173.22.38	129.173.67.123	62	0xe40e	DNS	174	Standard query response 0xe40e A ajana.com.au A 108.175.156.85[Packet size limited during capture]	12	Message is a response	No error	Standard query	Server can do recursive queries	ajana.com.au	14400	A (Host Address)
1759	188.966826	129.173.67.123	129.173.22.38	128	0xf059	DNS	72	Standard query 0xf059 AAAA ajana.com.au	12	Message is a query		Standard query		ajana.com.au		AAAA (IPv6 Address)
1760	188.966827	129.173.67.123	129.173.22.38	128	0xca87	DNS	72	Standard query 0xca87 AAAA ajana.com.au	12	Message is a query		Standard query		ajana.com.au		AAAA (IPv6 Address)
1761	189.010022	129.173.22.38	129.173.67.123	62	0xca87	DNS	138	Standard query response 0xca87 AAAA ajana.com.au SOA[Packet size limited during capture]	12	Message is a response	No error	Standard query	Server can do recursive queries	ajana.com.au		AAAA (IPv6 Address)
1762	189.010036	129.173.22.38	129.173.67.123	62	0xf059	DNS	138	Standard query response 0xf059 AAAA ajana.com.au SOA[Packet size limited during capture]	12	Message is a response	No error	Standard query	Server can do recursive queries	ajana.com.au		AAAA (IPv6 Address)
1781	189.151409	129.173.67.123	129.173.22.38	128	0x9470	DNS	76	Standard query 0x9470 A alaska2russia.ru	16	Message is a query		Standard query		alaska2russia.ru		A (Host Address)
1782	189.166326	129.173.67.123	129.173.22.38	128	0xecc3	DNS	76	Standard query 0xecc3 A alaska2russia.ru	16	Message is a query		Standard query		alaska2russia.ru		A (Host Address)
1783	189.348075	129.173.22.38	129.173.67.123	62	0x9470	DNS	137	Standard query response 0x9470 No such name A alaska2russia.ru SOA[Packet size limited during capture]	16	Message is a response	No such name	Standard query	Server can do recursive queries	alaska2russia.ru		A (Host Address)
1784	189.348114	129.173.22.38	129.173.67.123	62	0xecc3	DNS	137	Standard query response 0xecc3 No such name A alaska2russia.ru SOA[Packet size limited during capture]	16	Message is a response	No such name	Standard query	Server can do recursive queries	alaska2russia.ru		A (Host Address)
1785	189.437675	129.173.67.123	129.173.22.38	128	0x9c00	DNS	77	Standard query 0x9c00 A albertovissio.org	17	Message is a query		Standard query		albertovissio.org		A (Host Address)
1786	189.455211	129.173.67.123	129.173.22.38	128	0xa049	DNS	77	Standard query 0xa049 A albertovissio.org	17	Message is a query		Standard query		albertovissio.org		A (Host Address)
1787	189.594710	129.173.22.38	129.173.67.123	62	0x9c00	DNS	176	Standard query response 0x9c00 A albertovissio.org A 69.195.87.201[Packet size limited during capture]	17	Message is a response	No error	Standard query	Server can do recursive queries	albertovissio.org	14400	A (Host Address)
1788	189.594744	129.173.22.38	129.173.67.123	62	0xa049	DNS	176	Standard query response 0xa049 A albertovissio.org A 69.195.87.201[Packet size limited during capture]	17	Message is a response	No error	Standard query	Server can do recursive queries	albertovissio.org	14400	A (Host Address)
1789	189.595184	129.173.67.123	129.173.22.38	128	0xbc68	DNS	77	Standard query 0xbc68 AAAA albertovissio.org	17	Message is a query		Standard query		albertovissio.org		AAAA (IPv6 Address)
1790	189.595185	129.173.67.123	129.173.22.38	128	0x435d	DNS	77	Standard query 0x435d AAAA albertovissio.org	17	Message is a query		Standard query		albertovissio.org		AAAA (IPv6 Address)
1791	189.684548	129.173.22.38	129.173.67.123	62	0xbc68	DNS	77	Standard query response 0xbc68 AAAA albertovissio.org	17	Message is a response	No error	Standard query	Server can do recursive queries	albertovissio.org		AAAA (IPv6 Address)
1792	189.684564	129.173.22.38	129.173.67.123	62	0x435d	DNS	77	Standard query response 0x435d AAAA albertovissio.org	17	Message is a response	No error	Standard query	Server can do recursive queries	albertovissio.org		AAAA (IPv6 Address)
1805	189.859592	129.173.67.123	129.173.22.38	128	0xc475	DNS	81	Standard query 0xc475 A www.albertovissio.org	21	Message is a query		Standard query		www.albertovissio.org		A (Host Address)
1809	189.868307	129.173.67.123	129.173.22.38	128	0x50f2	DNS	81	Standard query 0x50f2 A www.albertovissio.org	21	Message is a query		Standard query		www.albertovissio.org		A (Host Address)
1814	190.022005	129.173.22.38	129.173.67.123	62	0x50f2	DNS	341	Standard query response 0x50f2 A www.albertovissio.org CNAME[Packet size limited during capture]	21	Message is a response	No error	Standard query	Server can do recursive queries	www.albertovissio.org		A (Host Address)
1815	190.022025	129.173.22.38	129.173.67.123	62	0xc475	DNS	341	Standard query response 0xc475 A www.albertovissio.org CNAME[Packet size limited during capture]	21	Message is a response	No error	Standard query	Server can do recursive queries	www.albertovissio.org		A (Host Address)
1816	190.022429	129.173.67.123	129.173.22.38	128	0xa65f	DNS	81	Standard query 0xa65f AAAA www.albertovissio.org	21	Message is a query		Standard query		www.albertovissio.org		AAAA (IPv6 Address)
1817	190.022452	129.173.67.123	129.173.22.38	128	0x9b9f	DNS	81	Standard query 0x9b9f AAAA www.albertovissio.org	21	Message is a query		Standard query		www.albertovissio.org		AAAA (IPv6 Address)
1818	190.049893	129.173.22.38	129.173.67.123	62	0xa65f	DNS	166	Standard query response 0xa65f AAAA www.albertovissio.org CNAME[Packet size limited during capture]	21	Message is a response	No error	Standard query	Server can do recursive queries	www.albertovissio.org		AAAA (IPv6 Address)
1819	190.049908	129.173.22.38	129.173.67.123	62	0x9b9f	DNS	166	Standard query response 0x9b9f AAAA www.albertovissio.org CNAME[Packet size limited during capture]	21	Message is a response	No error	Standard query	Server can do recursive queries	www.albertovissio.org		AAAA (IPv6 Address)
1854	193.645789	129.173.67.123	129.173.22.38	128	0x5d65	DNS	72	Standard query 0x5d65 A alcopolis.ru	12	Message is a query		Standard query		alcopolis.ru		A (Host Address)
1855	193.659836	129.173.67.123	129.173.22.38	128	0x2eff	DNS	72	Standard query 0x2eff A alcopolis.ru	12	Message is a query		Standard query		alcopolis.ru		A (Host Address)
1856	193.812440	129.173.22.38	129.173.67.123	62	0x5d65	DNS	136	Standard query response 0x5d65 A alcopolis.ru A 188.138.10.227[Packet size limited during capture]	12	Message is a response	No error	Standard query	Server can do recursive queries	alcopolis.ru	3600	A (Host Address)
1857	193.812472	129.173.22.38	129.173.67.123	62	0x2eff	DNS	136	Standard query response 0x2eff A alcopolis.ru A 188.138.10.227[Packet size limited during capture]	12	Message is a response	No error	Standard query	Server can do recursive queries	alcopolis.ru	3600	A (Host Address)
1858	193.812908	129.173.67.123	129.173.22.38	128	0x4117	DNS	72	Standard query 0x4117 AAAA alcopolis.ru	12	Message is a query		Standard query		alcopolis.ru		AAAA (IPv6 Address)
1859	193.812914	129.173.67.123	129.173.22.38	128	0x5456	DNS	72	Standard query 0x5456 AAAA alcopolis.ru	12	Message is a query		Standard query		alcopolis.ru		AAAA (IPv6 Address)
1860	193.944213	129.173.22.38	129.173.67.123	62	0x4117	DNS	155	Standard query response 0x4117 AAAA alcopolis.ru SOA[Packet size limited during capture]	12	Message is a response	No error	Standard query	Server can do recursive queries	alcopolis.ru		AAAA (IPv6 Address)
1861	193.944232	129.173.22.38	129.173.67.123	62	0x5456	DNS	155	Standard query response 0x5456 AAAA alcopolis.ru SOA[Packet size limited during capture]	12	Message is a response	No error	Standard query	Server can do recursive queries	alcopolis.ru		AAAA (IPv6 Address)
1877	194.659551	129.173.67.123	129.173.22.38	128	0x16a7	DNS	77	Standard query 0x16a7 A aldenizturizm.com	17	Message is a query		Standard query		aldenizturizm.com		A (Host Address)
1878	194.674715	129.173.67.123	129.173.22.38	128	0xe613	DNS	77	Standard query 0xe613 A aldenizturizm.com	17	Message is a query		Standard query		aldenizturizm.com		A (Host Address)
1884	194.934961	129.173.22.38	129.173.67.123	62	0xe613	DNS	142	Standard query response 0xe613 A aldenizturizm.com A 212.68.34.140[Packet size limited during capture]	17	Message is a response	No error	Standard query	Server can do recursive queries	aldenizturizm.com	14400	A (Host Address)
1885	194.934989	129.173.22.38	129.173.67.123	62	0x16a7	DNS	142	Standard query response 0x16a7 A aldenizturizm.com A 212.68.34.140[Packet size limited during capture]	17	Message is a response	No error	Standard query	Server can do recursive queries	aldenizturizm.com	14400	A (Host Address)
1886	194.935447	129.173.67.123	129.173.22.38	128	0x9cf8	DNS	77	Standard query 0x9cf8 AAAA aldenizturizm.com	17	Message is a query		Standard query		aldenizturizm.com		AAAA (IPv6 Address)
1887	194.935448	129.173.67.123	129.173.22.38	128	0xbcbb	DNS	77	Standard query 0xbcbb AAAA aldenizturizm.com	17	Message is a query		Standard query		aldenizturizm.com		AAAA (IPv6 Address)
1890	195.099339	129.173.22.38	129.173.67.123	62	0x9cf8	DNS	135	Standard query response 0x9cf8 AAAA aldenizturizm.com SOA[Packet size limited during capture]	17	Message is a response	No error	Standard query	Server can do recursive queries	aldenizturizm.com		AAAA (IPv6 Address)
1891	195.099355	129.173.22.38	129.173.67.123	62	0xbcbb	DNS	135	Standard query response 0xbcbb AAAA aldenizturizm.com SOA[Packet size limited during capture]	17	Message is a response	No error	Standard query	Server can do recursive queries	aldenizturizm.com		AAAA (IPv6 Address)
1913	195.926904	129.173.67.123	129.173.22.38	128	0x7fc5	DNS	75	Standard query 0x7fc5 A alertpay.net.au	15	Message is a query		Standard query		alertpay.net.au		A (Host Address)
1914	195.940358	129.173.67.123	129.173.22.38	128	0xb1eb	DNS	75	Standard query 0xb1eb A alertpay.net.au	15	Message is a query		Standard query		alertpay.net.au		A (Host Address)
1917	196.100524	129.173.22.38	129.173.67.123	62	0xb1eb	DNS	141	Standard query response 0xb1eb A alertpay.net.au A 203.170.85.242[Packet size limited during capture]	15	Message is a response	No error	Standard query	Server can do recursive queries	alertpay.net.au	60	A (Host Address)
1918	196.100548	129.173.22.38	129.173.67.123	62	0x7fc5	DNS	141	Standard query response 0x7fc5 A alertpay.net.au A 203.170.85.242[Packet size limited during capture]	15	Message is a response	No error	Standard query	Server can do recursive queries	alertpay.net.au	60	A (Host Address)
1919	196.100969	129.173.67.123	129.173.22.38	128	0x6edf	DNS	75	Standard query 0x6edf AAAA alertpay.net.au	15	Message is a query		Standard query		alertpay.net.au		AAAA (IPv6 Address)
1920	196.100971	129.173.67.123	129.173.22.38	128	0x7f3b	DNS	75	Standard query 0x7f3b AAAA alertpay.net.au	15	Message is a query		Standard query		alertpay.net.au		AAAA (IPv6 Address)
1921	196.206649	129.173.22.38	129.173.67.123	62	0x7f3b	DNS	144	Standard query response 0x7f3b AAAA alertpay.net.au SOA[Packet size limited during capture]	15	Message is a response	No error	Standard query	Server can do recursive queries	alertpay.net.au		AAAA (IPv6 Address)
1922	196.206666	129.173.22.38	129.173.67.123	62	0x6edf	DNS	144	Standard query response 0x6edf AAAA alertpay.net.au SOA[Packet size limited during capture]	15	Message is a response	No error	Standard query	Server can do recursive queries	alertpay.net.au		AAAA (IPv6 Address)
1940	196.937690	129.173.67.123	129.173.22.38	128	0xf08d	DNS	71	Standard query 0xf08d A alfazaym.ru	11	Message is a query		Standard query		alfazaym.ru		A (Host Address)
1941	196.951664	129.173.67.123	129.173.22.38	128	0xc61b	DNS	71	Standard query 0xc61b A alfazaym.ru	11	Message is a query		Standard query		alfazaym.ru		A (Host Address)
1947	197.224068	129.173.22.38	129.173.67.123	62	0xf08d	DNS	132	Standard query response 0xf08d A alfazaym.ru A 77.222.61.177[Packet size limited during capture]	11	Message is a response	No error	Standard query	Server can do recursive queries	alfazaym.ru	600	A (Host Address)
1948	197.224093	129.173.22.38	129.173.67.123	62	0xc61b	DNS	132	Standard query response 0xc61b A alfazaym.ru A 77.222.61.177[Packet size limited during capture]	11	Message is a response	No error	Standard query	Server can do recursive queries	alfazaym.ru	600	A (Host Address)
1949	197.224533	129.173.67.123	129.173.22.38	128	0x6dc0	DNS	71	Standard query 0x6dc0 AAAA alfazaym.ru	11	Message is a query		Standard query		alfazaym.ru		AAAA (IPv6 Address)
1950	197.224535	129.173.67.123	129.173.22.38	128	0xddfe	DNS	71	Standard query 0xddfe AAAA alfazaym.ru	11	Message is a query		Standard query		alfazaym.ru		AAAA (IPv6 Address)
1951	197.380193	129.173.22.38	129.173.67.123	62	0x6dc0	DNS	130	Standard query response 0x6dc0 AAAA alfazaym.ru SOA[Packet size limited during capture]	11	Message is a response	No error	Standard query	Server can do recursive queries	alfazaym.ru		AAAA (IPv6 Address)
1952	197.380228	129.173.22.38	129.173.67.123	62	0xddfe	DNS	130	Standard query response 0xddfe AAAA alfazaym.ru SOA[Packet size limited during capture]	11	Message is a response	No error	Standard query	Server can do recursive queries	alfazaym.ru		AAAA (IPv6 Address)
1970	198.180762	129.173.67.123	129.173.22.38	128	0x853e	DNS	77	Standard query 0x853e A allfortune777.biz	17	Message is a query		Standard query		allfortune777.biz		A (Host Address)
1971	198.194270	129.173.67.123	129.173.22.38	128	0xff13	DNS	77	Standard query 0xff13 A allfortune777.biz	17	Message is a query		Standard query		allfortune777.biz		A (Host Address)
1972	198.260757	129.173.22.38	129.173.67.123	62	0x853e	DNS	175	Standard query response 0x853e A allfortune777.biz A 91.194.254.73[Packet size limited during capture]	17	Message is a response	No error	Standard query	Server can do recursive queries	allfortune777.biz	21600	A (Host Address)
1973	198.260793	129.173.22.38	129.173.67.123	62	0xff13	DNS	175	Standard query response 0xff13 A allfortune777.biz A 91.194.254.73[Packet size limited during capture]	17	Message is a response	No error	Standard query	Server can do recursive queries	allfortune777.biz	21600	A (Host Address)
1974	198.261225	129.173.67.123	129.173.22.38	128	0x851d	DNS	77	Standard query 0x851d AAAA allfortune777.biz	17	Message is a query		Standard query		allfortune777.biz		AAAA (IPv6 Address)
1975	198.261225	129.173.67.123	129.173.22.38	128	0x8fc2	DNS	77	Standard query 0x8fc2 AAAA allfortune777.biz	17	Message is a query		Standard query		allfortune777.biz		AAAA (IPv6 Address)
1980	198.375228	129.173.67.123	129.173.22.38	128	0x8fc2	DNS	77	Standard query 0x8fc2 AAAA allfortune777.biz	17	Message is a query		Standard query		allfortune777.biz		AAAA (IPv6 Address)
1981	198.394303	129.173.22.38	129.173.67.123	62	0x8fc2	DNS	148	Standard query response 0x8fc2 AAAA allfortune777.biz SOA[Packet size limited during capture]	17	Message is a response	No error	Standard query	Server can do recursive queries	allfortune777.biz		AAAA (IPv6 Address)
1982	198.394317	129.173.22.38	129.173.67.123	62	0x8fc2	DNS	148	Standard query response 0x8fc2 AAAA allfortune777.biz SOA[Packet size limited during capture]	17	Message is a response	No error	Standard query	Server can do recursive queries	allfortune777.biz		AAAA (IPv6 Address)
1983	198.394325	129.173.22.38	129.173.67.123	62	0x851d	DNS	148	Standard query response 0x851d AAAA allfortune777.biz SOA[Packet size limited during capture]	17	Message is a response	No error	Standard query	Server can do recursive queries	allfortune777.biz		AAAA (IPv6 Address)
1998	198.827912	129.173.67.123	129.173.22.38	128	0x374d	DNS	71	Standard query 0x374d A allmact.com	11	Message is a query		Standard query		allmact.com		A (Host Address)
1999	198.845454	129.173.67.123	129.173.22.38	128	0x762e	DNS	71	Standard query 0x762e A allmact.com	11	Message is a query		Standard query		allmact.com		A (Host Address)
2005	198.948553	129.173.22.38	129.173.67.123	62	0x374d	DNS	143	Standard query response 0x374d A allmact.com A 173.233.65.108[Packet size limited during capture]	11	Message is a response	No error	Standard query	Server can do recursive queries	allmact.com	14400	A (Host Address)
2006	198.948578	129.173.22.38	129.173.67.123	62	0x762e	DNS	143	Standard query response 0x762e A allmact.com A 173.233.65.108[Packet size limited during capture]	11	Message is a response	No error	Standard query	Server can do recursive queries	allmact.com	14400	A (Host Address)
2007	198.948999	129.173.67.123	129.173.22.38	128	0xc89f	DNS	71	Standard query 0xc89f AAAA allmact.com	11	Message is a query		Standard query		allmact.com		AAAA (IPv6 Address)
2008	198.949001	129.173.67.123	129.173.22.38	128	0xfecf	DNS	71	Standard query 0xfecf AAAA allmact.com	11	Message is a query		Standard query		allmact.com		AAAA (IPv6 Address)
2009	198.975953	129.173.22.38	129.173.67.123	62	0xc89f	DNS	156	Standard query response 0xc89f AAAA allmact.com SOA[Packet size limited during capture]	11	Message is a response	No error	Standard query	Server can do recursive queries	allmact.com		AAAA (IPv6 Address)
2010	198.975968	129.173.22.38	129.173.67.123	62	0xfecf	DNS	156	Standard query response 0xfecf AAAA allmact.com SOA[Packet size limited during capture]	11	Message is a response	No error	Standard query	Server can do recursive queries	allmact.com		AAAA (IPv6 Address)
2053	205.121184	129.173.67.123	129.173.22.38	128	0xb721	DNS	79	Standard query 0xb721 A altaimetalldekor.ru	19	Message is a query		Standard query		altaimetalldekor.ru		A (Host Address)
2054	205.134770	129.173.67.123	129.173.22.38	128	0xf2d6	DNS	79	Standard query 0xf2d6 A altaimetalldekor.ru	19	Message is a query		Standard query		altaimetalldekor.ru		A (Host Address)
2055	205.480402	129.173.22.38	129.173.67.123	62	0xb721	DNS	172	Standard query response 0xb721 A altaimetalldekor.ru A 77.222.61.177[Packet size limited during capture]	19	Message is a response	No error	Standard query	Server can do recursive queries	altaimetalldekor.ru	600	A (Host Address)
2056	205.480439	129.173.22.38	129.173.67.123	62	0xf2d6	DNS	172	Standard query response 0xf2d6 A altaimetalldekor.ru A 77.222.61.177[Packet size limited during capture]	19	Message is a response	No error	Standard query	Server can do recursive queries	altaimetalldekor.ru	600	A (Host Address)
2057	205.480917	129.173.67.123	129.173.22.38	128	0x2538	DNS	79	Standard query 0x2538 AAAA altaimetalldekor.ru	19	Message is a query		Standard query		altaimetalldekor.ru		AAAA (IPv6 Address)
2058	205.480918	129.173.67.123	129.173.22.38	128	0x4d17	DNS	79	Standard query 0x4d17 AAAA altaimetalldekor.ru	19	Message is a query		Standard query		altaimetalldekor.ru		AAAA (IPv6 Address)
2059	205.639226	129.173.22.38	129.173.67.123	62	0x2538	DNS	138	Standard query response 0x2538 AAAA altaimetalldekor.ru SOA[Packet size limited during capture]	19	Message is a response	No error	Standard query	Server can do recursive queries	altaimetalldekor.ru		AAAA (IPv6 Address)
2060	205.639243	129.173.22.38	129.173.67.123	62	0x4d17	DNS	138	Standard query response 0x4d17 AAAA altaimetalldekor.ru SOA[Packet size limited during capture]	19	Message is a response	No error	Standard query	Server can do recursive queries	altaimetalldekor.ru		AAAA (IPv6 Address)
2083	206.949834	129.173.67.123	129.173.22.38	128	0xbda7	DNS	73	Standard query 0xbda7 A ammitober.net	13	Message is a query		Standard query		ammitober.net		A (Host Address)
2084	206.963807	129.173.67.123	129.173.22.38	128	0x5efa	DNS	73	Standard query 0x5efa A ammitober.net	13	Message is a query		Standard query		ammitober.net		A (Host Address)
2089	207.101326	129.173.22.38	129.173.67.123	62	0xbda7	DNS	131	Standard query response 0xbda7 A ammitober.net SOA[Packet size limited during capture]	13	Message is a response	No error	Standard query	Server can do recursive queries	ammitober.net		A (Host Address)
2090	207.101349	129.173.22.38	129.173.67.123	62	0x5efa	DNS	131	Standard query response 0x5efa A ammitober.net SOA[Packet size limited during capture]	13	Message is a response	No error	Standard query	Server can do recursive queries	ammitober.net		A (Host Address)
2091	207.101741	129.173.67.123	129.173.22.38	128	0x6a45	DNS	73	Standard query 0x6a45 AAAA ammitober.net	13	Message is a query		Standard query		ammitober.net		AAAA (IPv6 Address)
2092	207.101754	129.173.67.123	129.173.22.38	128	0xee29	DNS	73	Standard query 0xee29 AAAA ammitober.net	13	Message is a query		Standard query		ammitober.net		AAAA (IPv6 Address)
2095	207.261296	129.173.22.38	129.173.67.123	62	0xee29	DNS	131	Standard query response 0xee29 AAAA ammitober.net SOA[Packet size limited during capture]	13	Message is a response	No error	Standard query	Server can do recursive queries	ammitober.net		AAAA (IPv6 Address)
2096	207.261312	129.173.22.38	129.173.67.123	62	0x6a45	DNS	131	Standard query response 0x6a45 AAAA ammitober.net SOA[Packet size limited during capture]	13	Message is a response	No error	Standard query	Server can do recursive queries	ammitober.net		AAAA (IPv6 Address)
2108	209.610032	129.173.67.123	129.173.22.38	128	0xb940	DNS	73	Standard query 0xb940 A ammitober.org	13	Message is a query		Standard query		ammitober.org		A (Host Address)
2109	209.623869	129.173.67.123	129.173.22.38	128	0x05c2	DNS	73	Standard query 0x05c2 A ammitober.org	13	Message is a query		Standard query		ammitober.org		A (Host Address)
2110	209.763473	129.173.22.38	129.173.67.123	62	0xb940	DNS	131	Standard query response 0xb940 A ammitober.org SOA[Packet size limited during capture]	13	Message is a response	No error	Standard query	Server can do recursive queries	ammitober.org		A (Host Address)
2111	209.763508	129.173.22.38	129.173.67.123	62	0x05c2	DNS	131	Standard query response 0x05c2 A ammitober.org SOA[Packet size limited during capture]	13	Message is a response	No error	Standard query	Server can do recursive queries	ammitober.org		A (Host Address)
2112	209.763927	129.173.67.123	129.173.22.38	128	0x1df5	DNS	73	Standard query 0x1df5 AAAA ammitober.org	13	Message is a query		Standard query		ammitober.org		AAAA (IPv6 Address)
2113	209.763930	129.173.67.123	129.173.22.38	128	0xde0b	DNS	73	Standard query 0xde0b AAAA ammitober.org	13	Message is a query		Standard query		ammitober.org		AAAA (IPv6 Address)
2114	209.868146	129.173.22.38	129.173.67.123	62	0xde0b	DNS	131	Standard query response 0xde0b AAAA ammitober.org SOA[Packet size limited during capture]	13	Message is a response	No error	Standard query	Server can do recursive queries	ammitober.org		AAAA (IPv6 Address)
2115	209.868164	129.173.22.38	129.173.67.123	62	0x1df5	DNS	131	Standard query response 0x1df5 AAAA ammitober.org SOA[Packet size limited during capture]	13	Message is a response	No error	Standard query	Server can do recursive queries	ammitober.org		AAAA (IPv6 Address)
2133	212.214619	129.173.67.123	129.173.22.38	128	0x538f	DNS	82	Standard query 0x538f A angelescitypattaya.com	22	Message is a query		Standard query		angelescitypattaya.com		A (Host Address)
2134	212.228069	129.173.67.123	129.173.22.38	128	0xf580	DNS	82	Standard query 0xf580 A angelescitypattaya.com	22	Message is a query		Standard query		angelescitypattaya.com		A (Host Address)
2135	212.466191	129.173.22.38	129.173.67.123	62	0x538f	DNS	227	Standard query response 0x538f A angelescitypattaya.com A[Packet size limited during capture]	22	Message is a response	No error	Standard query	Server can do recursive queries	angelescitypattaya.com		A (Host Address)
2136	212.466226	129.173.22.38	129.173.67.123	62	0xf580	DNS	227	Standard query response 0xf580 A angelescitypattaya.com A[Packet size limited during capture]	22	Message is a response	No error	Standard query	Server can do recursive queries	angelescitypattaya.com		A (Host Address)
2137	212.466694	129.173.67.123	129.173.22.38	128	0x58bf	DNS	82	Standard query 0x58bf AAAA angelescitypattaya.com	22	Message is a query		Standard query		angelescitypattaya.com		AAAA (IPv6 Address)
2138	212.466694	129.173.67.123	129.173.22.38	128	0x21a6	DNS	82	Standard query 0x21a6 AAAA angelescitypattaya.com	22	Message is a query		Standard query		angelescitypattaya.com		AAAA (IPv6 Address)
2139	212.568258	129.173.22.38	129.173.67.123	62	0x21a6	DNS	160	Standard query response 0x21a6 AAAA angelescitypattaya.com SOA[Packet size limited during capture]	22	Message is a response	No error	Standard query	Server can do recursive queries	angelescitypattaya.com		AAAA (IPv6 Address)
2140	212.568273	129.173.22.38	129.173.67.123	62	0x58bf	DNS	160	Standard query response 0x58bf AAAA angelescitypattaya.com SOA[Packet size limited during capture]	22	Message is a response	No error	Standard query	Server can do recursive queries	angelescitypattaya.com		AAAA (IPv6 Address)
2155	212.846118	129.173.67.123	129.173.22.38	128	0x4a96	DNS	102	Standard query 0x4a96[Packet size limited during capture]		Message is a query		Standard query
2156	212.859998	129.173.67.123	129.173.22.38	128	0x701d	DNS	102	Standard query 0x701d[Packet size limited during capture]		Message is a query		Standard query
2161	212.932051	129.173.22.38	129.173.67.123	62	0x4a96	DNS	164	Standard query response 0x4a96 No such name[Packet size limited during capture]		Message is a response	No such name	Standard query	Server can do recursive queries
2162	212.932075	129.173.22.38	129.173.67.123	62	0x701d	DNS	164	Standard query response 0x701d No such name[Packet size limited during capture]		Message is a response	No such name	Standard query	Server can do recursive queries
2164	212.998329	129.173.67.123	129.173.22.38	128	0x0412	DNS	69	Standard query 0x0412 A anydog.pl	9	Message is a query		Standard query		anydog.pl		A (Host Address)
2165	213.011514	129.173.67.123	129.173.22.38	128	0x553d	DNS	69	Standard query 0x553d A anydog.pl	9	Message is a query		Standard query		anydog.pl		A (Host Address)
2171	214.005675	129.173.67.123	129.173.5.100	128	0x0412	DNS	69	Standard query 0x0412 A anydog.pl	9	Message is a query		Standard query		anydog.pl		A (Host Address)
2172	214.005750	129.173.67.123	129.173.22.37	128	0x0412	DNS	69	Standard query 0x0412 A anydog.pl	9	Message is a query		Standard query		anydog.pl		A (Host Address)
2173	214.021242	129.173.67.123	129.173.5.100	128	0x553d	DNS	69	Standard query 0x553d A anydog.pl	9	Message is a query		Standard query		anydog.pl		A (Host Address)
2174	214.021293	129.173.67.123	129.173.22.37	128	0x553d	DNS	69	Standard query 0x553d A anydog.pl	9	Message is a query		Standard query		anydog.pl		A (Host Address)
2181	215.019564	129.173.67.123	129.173.22.38	128	0x0412	DNS	69	Standard query 0x0412 A anydog.pl	9	Message is a query		Standard query		anydog.pl		A (Host Address)
2182	215.019592	129.173.67.123	129.173.5.100	128	0x0412	DNS	69	Standard query 0x0412 A anydog.pl	9	Message is a query		Standard query		anydog.pl		A (Host Address)
2183	215.035139	129.173.67.123	129.173.22.38	128	0x553d	DNS	69	Standard query 0x553d A anydog.pl	9	Message is a query		Standard query		anydog.pl		A (Host Address)
2184	215.035168	129.173.67.123	129.173.5.100	128	0x553d	DNS	69	Standard query 0x553d A anydog.pl	9	Message is a query		Standard query		anydog.pl		A (Host Address)
2189	217.031845	129.173.67.123	129.173.22.37	128	0x0412	DNS	69	Standard query 0x0412 A anydog.pl	9	Message is a query		Standard query		anydog.pl		A (Host Address)
2190	217.031874	129.173.67.123	129.173.22.38	128	0x0412	DNS	69	Standard query 0x0412 A anydog.pl	9	Message is a query		Standard query		anydog.pl		A (Host Address)
2191	217.031997	129.173.67.123	129.173.5.100	128	0x0412	DNS	69	Standard query 0x0412 A anydog.pl	9	Message is a query		Standard query		anydog.pl		A (Host Address)
2192	217.047444	129.173.67.123	129.173.22.37	128	0x553d	DNS	69	Standard query 0x553d A anydog.pl	9	Message is a query		Standard query		anydog.pl		A (Host Address)
2193	217.047471	129.173.67.123	129.173.22.38	128	0x553d	DNS	69	Standard query 0x553d A anydog.pl	9	Message is a query		Standard query		anydog.pl		A (Host Address)
2194	217.047567	129.173.67.123	129.173.5.100	128	0x553d	DNS	69	Standard query 0x553d A anydog.pl	9	Message is a query		Standard query		anydog.pl		A (Host Address)
2213	221.040850	129.173.67.123	129.173.22.37	128	0x0412	DNS	69	Standard query 0x0412 A anydog.pl	9	Message is a query		Standard query		anydog.pl		A (Host Address)
2214	221.040882	129.173.67.123	129.173.22.38	128	0x0412	DNS	69	Standard query 0x0412 A anydog.pl	9	Message is a query		Standard query		anydog.pl		A (Host Address)
2215	221.040898	129.173.67.123	129.173.5.100	128	0x0412	DNS	69	Standard query 0x0412 A anydog.pl	9	Message is a query		Standard query		anydog.pl		A (Host Address)
2216	221.056414	129.173.67.123	129.173.22.37	128	0x553d	DNS	69	Standard query 0x553d A anydog.pl	9	Message is a query		Standard query		anydog.pl		A (Host Address)
2217	221.056441	129.173.67.123	129.173.22.38	128	0x553d	DNS	69	Standard query 0x553d A anydog.pl	9	Message is a query		Standard query		anydog.pl		A (Host Address)
2218	221.056461	129.173.67.123	129.173.5.100	128	0x553d	DNS	69	Standard query 0x553d A anydog.pl	9	Message is a query		Standard query		anydog.pl		A (Host Address)
2252	227.424015	129.173.67.123	129.173.22.38	128	0x2354	DNS	77	Standard query 0x2354 A apelsingreper.com	17	Message is a query		Standard query		apelsingreper.com		A (Host Address)
2253	227.437604	129.173.67.123	129.173.22.38	128	0x438a	DNS	77	Standard query 0x438a A apelsingreper.com	17	Message is a query		Standard query		apelsingreper.com		A (Host Address)
2254	227.573074	129.173.22.38	129.173.67.123	62	0x438a	DNS	222	Standard query response 0x438a A apelsingreper.com A 199.2.137.201[Packet size limited during capture]	17	Message is a response	No error	Standard query	Server can do recursive queries	apelsingreper.com	172800	A (Host Address)
2255	227.573110	129.173.22.38	129.173.67.123	62	0x2354	DNS	222	Standard query response 0x2354 A apelsingreper.com A 199.2.137.201[Packet size limited during capture]	17	Message is a response	No error	Standard query	Server can do recursive queries	apelsingreper.com	172800	A (Host Address)
2256	227.573558	129.173.67.123	129.173.22.38	128	0xeeb5	DNS	77	Standard query 0xeeb5 AAAA apelsingreper.com	17	Message is a query		Standard query		apelsingreper.com		AAAA (IPv6 Address)
2257	227.573558	129.173.67.123	129.173.22.38	128	0x7c80	DNS	77	Standard query 0x7c80 AAAA apelsingreper.com	17	Message is a query		Standard query		apelsingreper.com		AAAA (IPv6 Address)
2258	227.673940	129.173.22.38	129.173.67.123	62	0xeeb5	DNS	155	Standard query response 0xeeb5 AAAA apelsingreper.com SOA[Packet size limited during capture]	17	Message is a response	No error	Standard query	Server can do recursive queries	apelsingreper.com		AAAA (IPv6 Address)
2259	227.673954	129.173.22.38	129.173.67.123	62	0x7c80	DNS	155	Standard query response 0x7c80 AAAA apelsingreper.com SOA[Packet size limited during capture]	17	Message is a response	No error	Standard query	Server can do recursive queries	apelsingreper.com		AAAA (IPv6 Address)
2274	227.971956	129.173.67.123	129.173.22.38	128	0x317f	DNS	75	Standard query 0x317f A app.mkspace.biz	15	Message is a query		Standard query		app.mkspace.biz		A (Host Address)
2279	227.989096	129.173.67.123	129.173.22.38	128	0xa3b4	DNS	75	Standard query 0xa3b4 A app.mkspace.biz	15	Message is a query		Standard query		app.mkspace.biz		A (Host Address)
2282	228.289118	129.173.22.38	129.173.67.123	62	0x317f	DNS	140	Standard query response 0x317f A app.mkspace.biz A 209.59.216.46[Packet size limited during capture]	15	Message is a response	No error	Standard query	Server can do recursive queries	app.mkspace.biz	3600	A (Host Address)
2283	228.289145	129.173.22.38	129.173.67.123	62	0xa3b4	DNS	140	Standard query response 0xa3b4 A app.mkspace.biz A 209.59.216.46[Packet size limited during capture]	15	Message is a response	No error	Standard query	Server can do recursive queries	app.mkspace.biz	3600	A (Host Address)
2284	228.289606	129.173.67.123	129.173.22.38	128	0xf7d5	DNS	75	Standard query 0xf7d5 AAAA app.mkspace.biz	15	Message is a query		Standard query		app.mkspace.biz		AAAA (IPv6 Address)
2285	228.289611	129.173.67.123	129.173.22.38	128	0xf5d6	DNS	75	Standard query 0xf5d6 AAAA app.mkspace.biz	15	Message is a query		Standard query		app.mkspace.biz		AAAA (IPv6 Address)
2286	228.376972	129.173.22.38	129.173.67.123	62	0xf7d5	DNS	135	Standard query response 0xf7d5 AAAA app.mkspace.biz SOA[Packet size limited during capture]	15	Message is a response	No error	Standard query	Server can do recursive queries	app.mkspace.biz		AAAA (IPv6 Address)
2287	228.376991	129.173.22.38	129.173.67.123	62	0xf5d6	DNS	135	Standard query response 0xf5d6 AAAA app.mkspace.biz SOA[Packet size limited during capture]	15	Message is a response	No error	Standard query	Server can do recursive queries	app.mkspace.biz		AAAA (IPv6 Address)
2306	228.486077	129.173.67.123	129.173.22.38	128	0xaf5c	DNS	76	Standard query 0xaf5c A app.upsbinmy.org	16	Message is a query		Standard query		app.upsbinmy.org		A (Host Address)
2307	228.500146	129.173.67.123	129.173.22.38	128	0xd181	DNS	76	Standard query 0xd181 A app.upsbinmy.org	16	Message is a query		Standard query		app.upsbinmy.org		A (Host Address)
2311	228.742812	129.173.22.38	129.173.67.123	62	0xaf5c	DNS	143	Standard query response 0xaf5c A app.upsbinmy.org A 24.126.145.5[Packet size limited during capture]	16	Message is a response	No error	Standard query	Server can do recursive queries	app.upsbinmy.org	3600	A (Host Address)
2312	228.742842	129.173.22.38	129.173.67.123	62	0xd181	DNS	143	Standard query response 0xd181 A app.upsbinmy.org A 24.126.145.5[Packet size limited during capture]	16	Message is a response	No error	Standard query	Server can do recursive queries	app.upsbinmy.org	3600	A (Host Address)
2313	228.743289	129.173.67.123	129.173.22.38	128	0x96d7	DNS	76	Standard query 0x96d7 AAAA app.upsbinmy.org	16	Message is a query		Standard query		app.upsbinmy.org		AAAA (IPv6 Address)
2314	228.743289	129.173.67.123	129.173.22.38	128	0xead1	DNS	76	Standard query 0xead1 AAAA app.upsbinmy.org	16	Message is a query		Standard query		app.upsbinmy.org		AAAA (IPv6 Address)
2315	228.971394	129.173.22.38	129.173.67.123	62	0x96d7	DNS	140	Standard query response 0x96d7 AAAA app.upsbinmy.org SOA[Packet size limited during capture]	16	Message is a response	No error	Standard query	Server can do recursive queries	app.upsbinmy.org		AAAA (IPv6 Address)
2316	228.971433	129.173.22.38	129.173.67.123	62	0xead1	DNS	140	Standard query response 0xead1 AAAA app.upsbinmy.org SOA[Packet size limited during capture]	16	Message is a response	No error	Standard query	Server can do recursive queries	app.upsbinmy.org		AAAA (IPv6 Address)
2336	229.192584	129.173.67.123	129.173.22.38	128	0x4b12	DNS	78	Standard query 0x4b12 A arhumaderas.com.ar	18	Message is a query		Standard query		arhumaderas.com.ar		A (Host Address)
2337	229.208430	129.173.67.123	129.173.22.38	128	0x573e	DNS	78	Standard query 0x573e A arhumaderas.com.ar	18	Message is a query		Standard query		arhumaderas.com.ar		A (Host Address)
2341	230.197610	129.173.67.123	129.173.5.100	128	0x4b12	DNS	78	Standard query 0x4b12 A arhumaderas.com.ar	18	Message is a query		Standard query		arhumaderas.com.ar		A (Host Address)
2342	230.197664	129.173.67.123	129.173.22.37	128	0x4b12	DNS	78	Standard query 0x4b12 A arhumaderas.com.ar	18	Message is a query		Standard query		arhumaderas.com.ar		A (Host Address)
2343	230.213185	129.173.67.123	129.173.5.100	128	0x573e	DNS	78	Standard query 0x573e A arhumaderas.com.ar	18	Message is a query		Standard query		arhumaderas.com.ar		A (Host Address)
2344	230.213237	129.173.67.123	129.173.22.37	128	0x573e	DNS	78	Standard query 0x573e A arhumaderas.com.ar	18	Message is a query		Standard query		arhumaderas.com.ar		A (Host Address)
2346	230.507459	129.173.5.100	129.173.67.123	62	0x4b12	DNS	78	Standard query response 0x4b12 Server failure A arhumaderas.com.ar	18	Message is a response	Server failure	Standard query	Server can do recursive queries	arhumaderas.com.ar		A (Host Address)
2347	230.507482	129.173.5.100	129.173.67.123	62	0x573e	DNS	78	Standard query response 0x573e Server failure A arhumaderas.com.ar	18	Message is a response	Server failure	Standard query	Server can do recursive queries	arhumaderas.com.ar		A (Host Address)
2350	231.211497	129.173.67.123	129.173.22.38	128	0x4b12	DNS	78	Standard query 0x4b12 A arhumaderas.com.ar	18	Message is a query		Standard query		arhumaderas.com.ar		A (Host Address)
2351	231.211525	129.173.67.123	129.173.22.37	128	0x4b12	DNS	78	Standard query 0x4b12 A arhumaderas.com.ar	18	Message is a query		Standard query		arhumaderas.com.ar		A (Host Address)
2352	231.227100	129.173.67.123	129.173.22.38	128	0x573e	DNS	78	Standard query 0x573e A arhumaderas.com.ar	18	Message is a query		Standard query		arhumaderas.com.ar		A (Host Address)
2353	231.227127	129.173.67.123	129.173.22.37	128	0x573e	DNS	78	Standard query 0x573e A arhumaderas.com.ar	18	Message is a query		Standard query		arhumaderas.com.ar		A (Host Address)
2363	233.223797	129.173.67.123	129.173.22.37	128	0x4b12	DNS	78	Standard query 0x4b12 A arhumaderas.com.ar	18	Message is a query		Standard query		arhumaderas.com.ar		A (Host Address)
2364	233.223824	129.173.67.123	129.173.22.38	128	0x4b12	DNS	78	Standard query 0x4b12 A arhumaderas.com.ar	18	Message is a query		Standard query		arhumaderas.com.ar		A (Host Address)
2365	233.239389	129.173.67.123	129.173.22.37	128	0x573e	DNS	78	Standard query 0x573e A arhumaderas.com.ar	18	Message is a query		Standard query		arhumaderas.com.ar		A (Host Address)
2366	233.239416	129.173.67.123	129.173.22.38	128	0x573e	DNS	78	Standard query 0x573e A arhumaderas.com.ar	18	Message is a query		Standard query		arhumaderas.com.ar		A (Host Address)
2380	237.232797	129.173.67.123	129.173.22.37	128	0x4b12	DNS	78	Standard query 0x4b12 A arhumaderas.com.ar	18	Message is a query		Standard query		arhumaderas.com.ar		A (Host Address)
2381	237.232830	129.173.67.123	129.173.22.38	128	0x4b12	DNS	78	Standard query 0x4b12 A arhumaderas.com.ar	18	Message is a query		Standard query		arhumaderas.com.ar		A (Host Address)
2382	237.248378	129.173.67.123	129.173.22.37	128	0x573e	DNS	78	Standard query 0x573e A arhumaderas.com.ar	18	Message is a query		Standard query		arhumaderas.com.ar		A (Host Address)
2383	237.248407	129.173.67.123	129.173.22.38	128	0x573e	DNS	78	Standard query 0x573e A arhumaderas.com.ar	18	Message is a query		Standard query		arhumaderas.com.ar		A (Host Address)
2384	237.639740	129.173.22.38	129.173.67.123	62	0x573e	DNS	78	Standard query response 0x573e Server failure A arhumaderas.com.ar	18	Message is a response	Server failure	Standard query	Server can do recursive queries	arhumaderas.com.ar		A (Host Address)
2385	237.639767	129.173.22.38	129.173.67.123	62	0x4b12	DNS	78	Standard query response 0x4b12 Server failure A arhumaderas.com.ar	18	Message is a response	Server failure	Standard query	Server can do recursive queries	arhumaderas.com.ar		A (Host Address)
2386	237.639779	129.173.22.38	129.173.67.123	62	0x573e	DNS	78	Standard query response 0x573e Server failure A arhumaderas.com.ar	18	Message is a response	Server failure	Standard query	Server can do recursive queries	arhumaderas.com.ar		A (Host Address)
2387	237.639787	129.173.22.38	129.173.67.123	62	0x4b12	DNS	78	Standard query response 0x4b12 Server failure A arhumaderas.com.ar	18	Message is a response	Server failure	Standard query	Server can do recursive queries	arhumaderas.com.ar		A (Host Address)
2388	237.639794	129.173.22.38	129.173.67.123	62	0x4b12	DNS	78	Standard query response 0x4b12 Server failure A arhumaderas.com.ar	18	Message is a response	Server failure	Standard query	Server can do recursive queries	arhumaderas.com.ar		A (Host Address)
2389	237.639801	129.173.22.38	129.173.67.123	62	0x573e	DNS	78	Standard query response 0x573e Server failure A arhumaderas.com.ar	18	Message is a response	Server failure	Standard query	Server can do recursive queries	arhumaderas.com.ar		A (Host Address)
2390	237.639806	129.173.22.38	129.173.67.123	62	0x573e	DNS	78	Standard query response 0x573e Server failure A arhumaderas.com.ar	18	Message is a response	Server failure	Standard query	Server can do recursive queries	arhumaderas.com.ar		A (Host Address)
2391	237.639850	129.173.22.38	129.173.67.123	62	0x4b12	DNS	78	Standard query response 0x4b12 Server failure A arhumaderas.com.ar	18	Message is a response	Server failure	Standard query	Server can do recursive queries	arhumaderas.com.ar		A (Host Address)
2392	237.642419	129.173.22.37	129.173.67.123	62	0x573e	DNS	78	Standard query response 0x573e Server failure A arhumaderas.com.ar	18	Message is a response	Server failure	Standard query	Server can do recursive queries	arhumaderas.com.ar		A (Host Address)
2393	237.642456	129.173.22.37	129.173.67.123	62	0x4b12	DNS	78	Standard query response 0x4b12 Server failure A arhumaderas.com.ar	18	Message is a response	Server failure	Standard query	Server can do recursive queries	arhumaderas.com.ar		A (Host Address)
2394	237.642471	129.173.22.37	129.173.67.123	62	0x4b12	DNS	78	Standard query response 0x4b12 Server failure A arhumaderas.com.ar	18	Message is a response	Server failure	Standard query	Server can do recursive queries	arhumaderas.com.ar		A (Host Address)
2395	237.642482	129.173.22.37	129.173.67.123	62	0x573e	DNS	78	Standard query response 0x573e Server failure A arhumaderas.com.ar	18	Message is a response	Server failure	Standard query	Server can do recursive queries	arhumaderas.com.ar		A (Host Address)
2396	237.642491	129.173.22.37	129.173.67.123	62	0x4b12	DNS	78	Standard query response 0x4b12 Server failure A arhumaderas.com.ar	18	Message is a response	Server failure	Standard query	Server can do recursive queries	arhumaderas.com.ar		A (Host Address)
2397	237.642499	129.173.22.37	129.173.67.123	62	0x573e	DNS	78	Standard query response 0x573e Server failure A arhumaderas.com.ar	18	Message is a response	Server failure	Standard query	Server can do recursive queries	arhumaderas.com.ar		A (Host Address)
2398	237.642506	129.173.22.37	129.173.67.123	62	0x4b12	DNS	78	Standard query response 0x4b12 Server failure A arhumaderas.com.ar	18	Message is a response	Server failure	Standard query	Server can do recursive queries	arhumaderas.com.ar		A (Host Address)
2399	237.642514	129.173.22.37	129.173.67.123	62	0x573e	DNS	78	Standard query response 0x573e Server failure A arhumaderas.com.ar	18	Message is a response	Server failure	Standard query	Server can do recursive queries	arhumaderas.com.ar		A (Host Address)
2401	237.718376	129.173.67.123	129.173.22.38	128	0x738b	DNS	76	Standard query 0x738b A armanpazhouh.com	16	Message is a query		Standard query		armanpazhouh.com		A (Host Address)
2402	237.731857	129.173.67.123	129.173.22.38	128	0x53f4	DNS	76	Standard query 0x53f4 A armanpazhouh.com	16	Message is a query		Standard query		armanpazhouh.com		A (Host Address)
2405	238.266311	129.173.22.38	129.173.67.123	62	0x738b	DNS	151	Standard query response 0x738b A armanpazhouh.com A 46.4.210.134[Packet size limited during capture]	16	Message is a response	No error	Standard query	Server can do recursive queries	armanpazhouh.com	14400	A (Host Address)
2406	238.266338	129.173.22.38	129.173.67.123	62	0x53f4	DNS	151	Standard query response 0x53f4 A armanpazhouh.com A 46.4.210.134[Packet size limited during capture]	16	Message is a response	No error	Standard query	Server can do recursive queries	armanpazhouh.com	14400	A (Host Address)
2407	238.266787	129.173.67.123	129.173.22.38	128	0x1668	DNS	76	Standard query 0x1668 AAAA armanpazhouh.com	16	Message is a query		Standard query		armanpazhouh.com		AAAA (IPv6 Address)
2408	238.266787	129.173.67.123	129.173.22.38	128	0x7857	DNS	76	Standard query 0x7857 AAAA armanpazhouh.com	16	Message is a query		Standard query		armanpazhouh.com		AAAA (IPv6 Address)
2409	238.402935	129.173.22.38	129.173.67.123	62	0x7857	DNS	142	Standard query response 0x7857 AAAA armanpazhouh.com SOA[Packet size limited during capture]	16	Message is a response	No error	Standard query	Server can do recursive queries	armanpazhouh.com		AAAA (IPv6 Address)
2410	238.402955	129.173.22.38	129.173.67.123	62	0x1668	DNS	142	Standard query response 0x1668 AAAA armanpazhouh.com SOA[Packet size limited during capture]	16	Message is a response	No error	Standard query	Server can do recursive queries	armanpazhouh.com		AAAA (IPv6 Address)
2425	238.748865	129.173.67.123	129.173.22.38	128	0xa027	DNS	76	Standard query 0xa027 A artdecorindo.com	16	Message is a query		Standard query		artdecorindo.com		A (Host Address)
2426	238.762910	129.173.67.123	129.173.22.38	128	0x41a6	DNS	76	Standard query 0x41a6 A artdecorindo.com	16	Message is a query		Standard query		artdecorindo.com		A (Host Address)
2432	239.013869	129.173.22.38	129.173.67.123	62	0x41a6	DNS	141	Standard query response 0x41a6 A artdecorindo.com A 198.105.221.102[Packet size limited during capture]	16	Message is a response	No error	Standard query	Server can do recursive queries	artdecorindo.com	300	A (Host Address)
2433	239.013898	129.173.22.38	129.173.67.123	62	0xa027	DNS	141	Standard query response 0xa027 A artdecorindo.com A 198.105.221.102[Packet size limited during capture]	16	Message is a response	No error	Standard query	Server can do recursive queries	artdecorindo.com	300	A (Host Address)
2434	239.014354	129.173.67.123	129.173.22.38	128	0xbd98	DNS	76	Standard query 0xbd98 AAAA artdecorindo.com	16	Message is a query		Standard query		artdecorindo.com		AAAA (IPv6 Address)
2435	239.014355	129.173.67.123	129.173.22.38	128	0x428d	DNS	76	Standard query 0x428d AAAA artdecorindo.com	16	Message is a query		Standard query		artdecorindo.com		AAAA (IPv6 Address)
2436	239.094231	129.173.22.38	129.173.67.123	62	0x428d	DNS	143	Standard query response 0x428d AAAA artdecorindo.com SOA[Packet size limited during capture]	16	Message is a response	No error	Standard query	Server can do recursive queries	artdecorindo.com		AAAA (IPv6 Address)
2437	239.094246	129.173.22.38	129.173.67.123	62	0xbd98	DNS	143	Standard query response 0xbd98 AAAA artdecorindo.com SOA[Packet size limited during capture]	16	Message is a response	No error	Standard query	Server can do recursive queries	artdecorindo.com		AAAA (IPv6 Address)
2450	240.020307	129.173.67.123	129.173.22.38	128	0xdb15	DNS	80	Standard query 0xdb15 A www.artdecorindo.com	20	Message is a query		Standard query		www.artdecorindo.com		A (Host Address)
2453	240.126216	129.173.22.38	129.173.67.123	62	0xdb15	DNS	191	Standard query response 0xdb15 A www.artdecorindo.com CNAME artdecorindo.com[Packet size limited during capture]	20	Message is a response	No error	Standard query	Server can do recursive queries	www.artdecorindo.com	300	A (Host Address)
2454	240.126481	129.173.67.123	129.173.22.38	128	0x23b5	DNS	80	Standard query 0x23b5 AAAA www.artdecorindo.com	20	Message is a query		Standard query		www.artdecorindo.com		AAAA (IPv6 Address)
2455	240.127361	129.173.22.38	129.173.67.123	62	0x23b5	DNS	161	Standard query response 0x23b5 AAAA www.artdecorindo.com CNAME artdecorindo.com[Packet size limited during capture]	20	Message is a response	No error	Standard query	Server can do recursive queries	www.artdecorindo.com	300	AAAA (IPv6 Address)
2486	242.999786	129.173.22.38	129.173.67.123	62	0x553d	DNS	69	Standard query response 0x553d Server failure A anydog.pl	9	Message is a response	Server failure	Standard query	Server can do recursive queries	anydog.pl		A (Host Address)
2487	242.999834	129.173.22.38	129.173.67.123	62	0x0412	DNS	69	Standard query response 0x0412 Server failure A anydog.pl	9	Message is a response	Server failure	Standard query	Server can do recursive queries	anydog.pl		A (Host Address)
2488	242.999848	129.173.22.38	129.173.67.123	62	0x553d	DNS	69	Standard query response 0x553d Server failure A anydog.pl	9	Message is a response	Server failure	Standard query	Server can do recursive queries	anydog.pl		A (Host Address)
2489	242.999858	129.173.22.38	129.173.67.123	62	0x0412	DNS	69	Standard query response 0x0412 Server failure A anydog.pl	9	Message is a response	Server failure	Standard query	Server can do recursive queries	anydog.pl		A (Host Address)
2490	242.999866	129.173.22.38	129.173.67.123	62	0x0412	DNS	69	Standard query response 0x0412 Server failure A anydog.pl	9	Message is a response	Server failure	Standard query	Server can do recursive queries	anydog.pl		A (Host Address)
2491	242.999873	129.173.22.38	129.173.67.123	62	0x553d	DNS	69	Standard query response 0x553d Server failure A anydog.pl	9	Message is a response	Server failure	Standard query	Server can do recursive queries	anydog.pl		A (Host Address)
2492	242.999881	129.173.22.38	129.173.67.123	62	0x0412	DNS	69	Standard query response 0x0412 Server failure A anydog.pl	9	Message is a response	Server failure	Standard query	Server can do recursive queries	anydog.pl		A (Host Address)
2493	242.999889	129.173.22.38	129.173.67.123	62	0x553d	DNS	69	Standard query response 0x553d Server failure A anydog.pl	9	Message is a response	Server failure	Standard query	Server can do recursive queries	anydog.pl		A (Host Address)
2506	243.965945	129.173.67.123	129.173.22.38	128	0x4a11	DNS	72	Standard query 0x4a11 A asca-iran.ir	12	Message is a query		Standard query		asca-iran.ir		A (Host Address)
2507	243.982789	129.173.67.123	129.173.22.38	128	0x17bc	DNS	72	Standard query 0x17bc A asca-iran.ir	12	Message is a query		Standard query		asca-iran.ir		A (Host Address)
2508	244.006622	129.173.22.37	129.173.67.123	62	0x553d	DNS	69	Standard query response 0x553d Server failure A anydog.pl	9	Message is a response	Server failure	Standard query	Server can do recursive queries	anydog.pl		A (Host Address)
2509	244.006684	129.173.22.37	129.173.67.123	62	0x553d	DNS	69	Standard query response 0x553d Server failure A anydog.pl	9	Message is a response	Server failure	Standard query	Server can do recursive queries	anydog.pl		A (Host Address)
2510	244.006703	129.173.22.37	129.173.67.123	62	0x0412	DNS	69	Standard query response 0x0412 Server failure A anydog.pl	9	Message is a response	Server failure	Standard query	Server can do recursive queries	anydog.pl		A (Host Address)
2511	244.006707	129.173.22.37	129.173.67.123	62	0x553d	DNS	69	Standard query response 0x553d Server failure A anydog.pl	9	Message is a response	Server failure	Standard query	Server can do recursive queries	anydog.pl		A (Host Address)
2512	244.006711	129.173.22.37	129.173.67.123	62	0x0412	DNS	69	Standard query response 0x0412 Server failure A anydog.pl	9	Message is a response	Server failure	Standard query	Server can do recursive queries	anydog.pl		A (Host Address)
2513	244.006714	129.173.22.37	129.173.67.123	62	0x0412	DNS	69	Standard query response 0x0412 Server failure A anydog.pl	9	Message is a response	Server failure	Standard query	Server can do recursive queries	anydog.pl		A (Host Address)
2514	244.017641	129.173.5.100	129.173.67.123	62	0x0412	DNS	69	Standard query response 0x0412 Server failure A anydog.pl	9	Message is a response	Server failure	Standard query	Server can do recursive queries	anydog.pl		A (Host Address)
2515	244.017667	129.173.5.100	129.173.67.123	62	0x553d	DNS	69	Standard query response 0x553d Server failure A anydog.pl	9	Message is a response	Server failure	Standard query	Server can do recursive queries	anydog.pl		A (Host Address)
2516	244.017681	129.173.5.100	129.173.67.123	62	0x0412	DNS	69	Standard query response 0x0412 Server failure A anydog.pl	9	Message is a response	Server failure	Standard query	Server can do recursive queries	anydog.pl		A (Host Address)
2517	244.017693	129.173.5.100	129.173.67.123	62	0x553d	DNS	69	Standard query response 0x553d Server failure A anydog.pl	9	Message is a response	Server failure	Standard query	Server can do recursive queries	anydog.pl		A (Host Address)
2518	244.017706	129.173.5.100	129.173.67.123	62	0x0412	DNS	69	Standard query response 0x0412 Server failure A anydog.pl	9	Message is a response	Server failure	Standard query	Server can do recursive queries	anydog.pl		A (Host Address)
2519	244.017715	129.173.5.100	129.173.67.123	62	0x553d	DNS	69	Standard query response 0x553d Server failure A anydog.pl	9	Message is a response	Server failure	Standard query	Server can do recursive queries	anydog.pl		A (Host Address)
2520	244.018073	129.173.5.100	129.173.67.123	62	0x0412	DNS	69	Standard query response 0x0412 Server failure A anydog.pl	9	Message is a response	Server failure	Standard query	Server can do recursive queries	anydog.pl		A (Host Address)
2521	244.018089	129.173.5.100	129.173.67.123	62	0x553d	DNS	69	Standard query response 0x553d Server failure A anydog.pl	9	Message is a response	Server failure	Standard query	Server can do recursive queries	anydog.pl		A (Host Address)
2523	244.390123	129.173.22.38	129.173.67.123	62	0x17bc	DNS	138	Standard query response 0x17bc A asca-iran.ir A 184.107.253.106[Packet size limited during capture]	12	Message is a response	No error	Standard query	Server can do recursive queries	asca-iran.ir	14400	A (Host Address)
2524	244.390149	129.173.22.38	129.173.67.123	62	0x4a11	DNS	138	Standard query response 0x4a11 A asca-iran.ir A 184.107.253.106[Packet size limited during capture]	12	Message is a response	No error	Standard query	Server can do recursive queries	asca-iran.ir	14400	A (Host Address)
2525	244.390582	129.173.67.123	129.173.22.38	128	0x5316	DNS	72	Standard query 0x5316 AAAA asca-iran.ir	12	Message is a query		Standard query		asca-iran.ir		AAAA (IPv6 Address)
2526	244.390583	129.173.67.123	129.173.22.38	128	0x27c2	DNS	72	Standard query 0x27c2 AAAA asca-iran.ir	12	Message is a query		Standard query		asca-iran.ir		AAAA (IPv6 Address)
2527	244.428762	129.173.22.38	129.173.67.123	62	0x27c2	DNS	144	Standard query response 0x27c2 AAAA asca-iran.ir SOA[Packet size limited during capture]	12	Message is a response	No error	Standard query	Server can do recursive queries	asca-iran.ir		AAAA (IPv6 Address)
2528	244.428776	129.173.22.38	129.173.67.123	62	0x5316	DNS	144	Standard query response 0x5316 AAAA asca-iran.ir SOA[Packet size limited during capture]	12	Message is a response	No error	Standard query	Server can do recursive queries	asca-iran.ir		AAAA (IPv6 Address)
2572	244.678656	129.173.67.123	129.173.22.38	128	0xc7e7	DNS	77	Standard query 0xc7e7 A assumedwhacked.su	17	Message is a query		Standard query		assumedwhacked.su		A (Host Address)
2573	244.692164	129.173.67.123	129.173.22.38	128	0x699a	DNS	77	Standard query 0x699a A assumedwhacked.su	17	Message is a query		Standard query		assumedwhacked.su		A (Host Address)
2574	244.714371	129.173.22.38	129.173.67.123	62	0x699a	DNS	138	Standard query response 0x699a No such name A assumedwhacked.su SOA[Packet size limited during capture]	17	Message is a response	No such name	Standard query	Server can do recursive queries	assumedwhacked.su		A (Host Address)
2575	244.714407	129.173.22.38	129.173.67.123	62	0xc7e7	DNS	138	Standard query response 0xc7e7 No such name A assumedwhacked.su SOA[Packet size limited during capture]	17	Message is a response	No such name	Standard query	Server can do recursive queries	assumedwhacked.su		A (Host Address)
2576	244.762016	129.173.67.123	129.173.22.38	128	0x4007	DNS	74	Standard query 0x4007 A au1-config.net	14	Message is a query		Standard query		au1-config.net		A (Host Address)
2577	244.775736	129.173.67.123	129.173.22.38	128	0xbd28	DNS	74	Standard query 0xbd28 A au1-config.net	14	Message is a query		Standard query		au1-config.net		A (Host Address)
2578	244.909578	129.173.22.38	129.173.67.123	62	0x4007	DNS	216	Standard query response 0x4007 A au1-config.net A 199.2.137.201[Packet size limited during capture]	14	Message is a response	No error	Standard query	Server can do recursive queries	au1-config.net	172800	A (Host Address)
2579	244.909612	129.173.22.38	129.173.67.123	62	0xbd28	DNS	216	Standard query response 0xbd28 A au1-config.net A 199.2.137.201[Packet size limited during capture]	14	Message is a response	No error	Standard query	Server can do recursive queries	au1-config.net	172800	A (Host Address)
2580	244.910058	129.173.67.123	129.173.22.38	128	0x3327	DNS	74	Standard query 0x3327 AAAA au1-config.net	14	Message is a query		Standard query		au1-config.net		AAAA (IPv6 Address)
2581	244.910066	129.173.67.123	129.173.22.38	128	0xc1b4	DNS	74	Standard query 0xc1b4 AAAA au1-config.net	14	Message is a query		Standard query		au1-config.net		AAAA (IPv6 Address)
2582	245.010462	129.173.22.38	129.173.67.123	62	0x3327	DNS	149	Standard query response 0x3327 AAAA au1-config.net SOA[Packet size limited during capture]	14	Message is a response	No error	Standard query	Server can do recursive queries	au1-config.net		AAAA (IPv6 Address)
2583	245.010502	129.173.22.38	129.173.67.123	62	0xc1b4	DNS	149	Standard query response 0xc1b4 AAAA au1-config.net SOA[Packet size limited during capture]	14	Message is a response	No error	Standard query	Server can do recursive queries	au1-config.net		AAAA (IPv6 Address)
2599	245.282304	129.173.67.123	129.173.22.38	128	0xc6a3	DNS	72	Standard query 0xc6a3 A au1-gate.net	12	Message is a query		Standard query		au1-gate.net		A (Host Address)
2600	245.295695	129.173.67.123	129.173.22.38	128	0xba53	DNS	72	Standard query 0xba53 A au1-gate.net	12	Message is a query		Standard query		au1-gate.net		A (Host Address)
2607	246.295978	129.173.67.123	129.173.5.100	128	0xba53	DNS	72	Standard query 0xba53 A au1-gate.net	12	Message is a query		Standard query		au1-gate.net		A (Host Address)
2608	246.295978	129.173.67.123	129.173.5.100	128	0xc6a3	DNS	72	Standard query 0xc6a3 A au1-gate.net	12	Message is a query		Standard query		au1-gate.net		A (Host Address)
2609	246.296035	129.173.67.123	129.173.22.37	128	0xba53	DNS	72	Standard query 0xba53 A au1-gate.net	12	Message is a query		Standard query		au1-gate.net		A (Host Address)
2610	246.296037	129.173.67.123	129.173.22.37	128	0xc6a3	DNS	72	Standard query 0xc6a3 A au1-gate.net	12	Message is a query		Standard query		au1-gate.net		A (Host Address)
2611	246.440575	129.173.5.100	129.173.67.123	62	0xba53	DNS	214	Standard query response 0xba53 A au1-gate.net A 199.2.137.201[Packet size limited during capture]	12	Message is a response	No error	Standard query	Server can do recursive queries	au1-gate.net	172800	A (Host Address)
2612	246.440604	129.173.5.100	129.173.67.123	62	0xc6a3	DNS	214	Standard query response 0xc6a3 A au1-gate.net A 199.2.137.201[Packet size limited during capture]	12	Message is a response	No error	Standard query	Server can do recursive queries	au1-gate.net	172800	A (Host Address)
2613	246.441036	129.173.67.123	129.173.5.100	128	0xbeaa	DNS	72	Standard query 0xbeaa AAAA au1-gate.net	12	Message is a query		Standard query		au1-gate.net		AAAA (IPv6 Address)
2614	246.441038	129.173.67.123	129.173.5.100	128	0xd659	DNS	72	Standard query 0xd659 AAAA au1-gate.net	12	Message is a query		Standard query		au1-gate.net		AAAA (IPv6 Address)
2615	246.441395	129.173.22.37	129.173.67.123	62	0xc6a3	DNS	214	Standard query response 0xc6a3 A au1-gate.net A 199.2.137.201[Packet size limited during capture]	12	Message is a response	No error	Standard query	Server can do recursive queries	au1-gate.net	172800	A (Host Address)
2616	246.441447	129.173.22.37	129.173.67.123	62	0xba53	DNS	214	Standard query response 0xba53 A au1-gate.net A 199.2.137.201[Packet size limited during capture]	12	Message is a response	No error	Standard query	Server can do recursive queries	au1-gate.net	172800	A (Host Address)
2617	246.543193	129.173.5.100	129.173.67.123	62	0xbeaa	DNS	147	Standard query response 0xbeaa AAAA au1-gate.net SOA[Packet size limited during capture]	12	Message is a response	No error	Standard query	Server can do recursive queries	au1-gate.net		AAAA (IPv6 Address)
2618	246.543208	129.173.5.100	129.173.67.123	62	0xd659	DNS	147	Standard query response 0xd659 AAAA au1-gate.net SOA[Packet size limited during capture]	12	Message is a response	No error	Standard query	Server can do recursive queries	au1-gate.net		AAAA (IPv6 Address)
2633	246.820127	129.173.67.123	129.173.5.100	128	0x6c4c	DNS	72	Standard query 0x6c4c A au2-gate.com	12	Message is a query		Standard query		au2-gate.com		A (Host Address)
2634	246.834334	129.173.67.123	129.173.5.100	128	0xa87a	DNS	72	Standard query 0xa87a A au2-gate.com	12	Message is a query		Standard query		au2-gate.com		A (Host Address)
2643	247.025183	129.173.5.100	129.173.67.123	62	0x6c4c	DNS	217	Standard query response 0x6c4c A au2-gate.com A 199.2.137.203[Packet size limited during capture]	12	Message is a response	No error	Standard query	Server can do recursive queries	au2-gate.com	172800	A (Host Address)
2644	247.025210	129.173.5.100	129.173.67.123	62	0xa87a	DNS	217	Standard query response 0xa87a A au2-gate.com A 199.2.137.203[Packet size limited during capture]	12	Message is a response	No error	Standard query	Server can do recursive queries	au2-gate.com	172800	A (Host Address)
