# Supplementary material for: Hybrid rule-based botnet detection approach using machine learning for analysing DNS traffic
Source: PeerJ Comput Sci. 2021 Aug 13;7:e640. doi: 10.7717/peerj-cs.640 (PMC8372004; doi:10.7717/peerj-cs.640)
Supplement: Supplemental Information 4 [file peerj-cs-07-640-s004.zip › ayman_alaney-saif_dns_project-de8562c47cfc/test]

['72', '3.239666', '129.173.22.37', '129.173.67.123', '62', '0xf0b5', 'DNS', '146', 'Standard query response 0xf0b5 A 360safeupdate02.gicp.net A[Packet size limited during capture]'
, '24', 'Message is a response', 'No error', 'Standard query', 'Server can do recursive queries', '360safeupdate02.gicp.net', '', 'A (Host Address)',
['73', '3.240113', '129.173.67.123', '129.173.22.37', '128', '0x51e6', 'DNS', '84', 'Standard query 0x51e6 AAAA 360safeupdate02.gicp.net', '24', 'Message is a query', '', 'Standard query', '', '360safeupdate02.gicp.net', '', 'AAAA (IPv6 Address)'],
['74', '3.240114', '129.173.67.123', '129.173.22.37', '128', '0x0c31', 'DNS', '84', 'Standard query 0x0c31 AAAA 360safeupdate02.gicp.net', '24', 'Message is a query', '', 'Standard query', '', '360safeupdate02.gicp.net', '', 'AAAA (IPv6 Address)'],
['75', '3.999952', '129.173.67.123', '129.173.22.37', '128', '0x0c31', 'DNS', '84', 'Standard query 0x0c31 AAAA 360safeupdate02.gicp.net', '24', 'Message is a query', '', 'Standard query', '', '360safeupdate02.gicp.net', '', 'AAAA (IPv6 Address)'],
['76', '4.015525', '129.173.67.123', '129.173.22.37', '128', '0x51e6', 'DNS', '84', 'Standard query 0x51e6 AAAA 360safeupdate02.gicp.net', '24', 'Message is a query', '', 'Standard query', '', '360safeupdate02.gicp.net', '', 'AAAA (IPv6 Address)'],
['82', '4.764285', '129.173.67.123', '129.173.22.37', '128', '0x0c31', 'DNS', '84', 'Standard query 0x0c31 AAAA 360safeupdate02.gicp.net', '24', 'Message is a query', '', 'Standard query', '', '360safeupdate02.gicp.net', '', 'AAAA (IPv6 Address)'],
['83', '4.795473', '129.173.67.123', '129.173.22.37', '128', '0x51e6', 'DNS', '84', 'Standard query 0x51e6 AAAA 360safeupdate02.gicp.net', '24', 'Message is a query', '', 'Standard query', '', '360safeupdate02.gicp.net', '', 'AAAA (IPv6 Address)']]
