# Supplementary material for: Hybrid rule-based botnet detection approach using machine learning for analysing DNS traffic
Source: PeerJ Comput Sci. 2021 Aug 13;7:e640. doi: 10.7717/peerj-cs.640 (PMC8372004; doi:10.7717/peerj-cs.640)
Supplement: Supplemental Information 4 [file peerj-cs-07-640-s004.zip › ayman_alaney-saif_dns_project-de8562c47cfc/filter.csv]

Source_IP	NO_Distinct_Destination	Arg_TTL	NO_Distinct_TTL	No_suc_resp	No_error_resp	Avg_domain_ent	Ratio_suc_resp	NO_Distinct_Packet	No_suc_respdqen	number_record_type	class
129.173.67.123	1	120.0	1	3	10	0	2.3578076127618486	0.625	1.0549201679861442	2	attack
129.173.67.123	2	10080.0	2	3	20	0	2.3047189839627125	1.4285714285714286	1.366158847569202	2	attack
129.173.67.123	3	3.3333333333333335	1	3	4	2	2.214092219468881	0.2857142857142857	0.6365141682948128	2	attack
129.173.67.123	3	0	0	1	0	0	1.90615474653985	0.0	0.0	1	attack
129.173.67.123	1	55721.739130434784	3	6	14	9	2.2684335564154092	0.6086956521739131	1.367334993381175	2	attack
129.173.67.123	1	1800.0	1	1	4	0	2.523210952952891	1.0	0.0	2	attack
129.173.67.123	0	0	0	0	0	20	1.9061547465398498	0	0.6108643020548935	0	attack
129.173.67.123	1	9036.0	3	4	20	0	2.307194050891352	1.0	1.366158847569202	2	attack
129.173.67.123	1	14400.0	2	6	16	2	2.109798214130813	0.8	1.0608569471580214	2	attack
129.173.67.123	1	3600.0	2	3	10	0	2.418088127726657	1.0	1.0549201679861442	2	attack
129.173.67.123	1	3858.9473684210525	4	3	19	0	2.232781435303596	1.1176470588235294	1.2469826398977566	2	attack
129.173.67.123	1	100.0	1	2	12	0	2.289563582554191	1.0	1.0986122886681096	2	attack
129.173.67.123	3	0	0	3	4	2	1.8435806486078181	0.3333333333333333	0.0	3	attack
129.173.67.123	3	0	0	1	0	0	2.197224577336219	0.0	0.0	1	attack
129.173.67.123	3	0	0	1	0	0	2.1972245773362196	0.0	0.0	1	attack
129.173.67.123	1	30000.0	2	4	12	0	2.4064566295691376	0.8571428571428571	0.6365141682948128	2	attack
129.173.67.123	3	0	0	1	0	2	2.2451715894115165	0.0	0.0	1	attack
129.173.67.123	2	1225.0	2	2	8	16	2.2725036498528564	0.6666666666666666	0.8675632284814612	2	attack
129.173.67.123	1	11718.75	3	4	8	24	2.2322947326738687	0.6666666666666666	0.871654672225038	2	attack
129.173.67.123	3	98742.85714285714	1	1	14	0	2.240325327589532	1.1666666666666667	1.0042424730540764	2	attack
129.173.67.123	1	30.0	1	1	1	0	2.220025327834538	1.0	0.0	1	attack
129.173.67.123	1	30.0	1	1	1	0	2.220025327834538	1.0	0.0	1	attack
129.173.67.123	1	5.0	1	1	1	0	2.220025327834538	1.0	0.0	1	attack
129.173.67.99	1	123.8	1	3	6	4	2.2255629788322766	0.6	0.6730116670092565	2	attack
129.173.67.123	1	30.0	1	1	1	0	2.220025327834538	1.0	0.0	1	attack
129.173.67.99	1	15.0	1	3	2	2	1.878972437780082	0.5	0.0	3	attack
129.173.67.123	1	5.0	1	1	1	0	2.220025327834538	1.0	0.0	1	attack
129.173.67.123	1	7.0	1	1	1	0	2.220025327834538	1.0	0.0	1	attack
129.173.67.123	1	7.0	1	1	1	0	2.220025327834538	1.0	0.0	1	attack
129.173.67.123	1	20.0	1	1	1	0	2.220025327834538	1.0	0.0	1	attack
129.173.67.123	1	16.0	1	1	1	0	2.220025327834538	1.0	0.0	1	attack
129.173.67.123	1	18.0	1	1	1	0	2.220025327834538	1.0	0.0	1	attack
129.173.67.123	1	26.0	1	1	1	0	2.220025327834538	1.0	0.0	1	attack
129.173.67.123	1	18.0	1	1	1	0	2.220025327834538	1.0	0.0	1	attack
129.173.67.123	1	28.0	1	1	1	0	2.220025327834538	1.0	0.0	1	attack
129.173.67.123	1	30.0	1	1	1	0	2.220025327834538	1.0	0.0	1	attack
129.173.67.123	1	30.0	1	1	1	0	2.220025327834538	1.0	0.0	1	attack
129.173.67.123	1	30.0	1	1	1	0	2.220025327834538	1.0	0.0	1	attack
129.173.67.123	3	0	0	1	10	0	2.163955656882057	1.0	0.0	2	attack
129.173.67.123	1	6.0	1	2	1	4	2.2400332848678497	0.2	1.0549201679861442	1	attack
129.173.67.123	1	0	0	2	0	4	2.0717163855663427	0.0	0.6931471805599453	1	attack
129.173.67.123	3	16200.0	2	5	16	0	2.394463203123828	0.7272727272727273	1.0397207708399179	2	attack
129.173.67.123	3	0	0	1	0	0	2.4799555205445176	0.0	0.0	1	attack
129.173.67.123	3	0	0	1	0	0	2.4799555205445176	0.0	0.0	1	attack
129.173.67.123	1	900.0	1	1	4	0	2.1639556568820564	1.0	0.0	2	attack
129.173.67.123	0	0	0	0	0	22	2.4799555205445163	0	0.922980661086409	0	attack
129.173.67.123	1	25.0	1	1	1	0	2.220025327834538	1.0	0.0	1	attack
129.173.67.99	1	3.8	1	3	6	4	2.2255629788322766	0.6	0.0	2	attack
129.173.67.109	0	339.0	1	0	1	0	2.4799555205445176	0	0.0	0	attack
129.173.67.100	0	328.0	1	0	1	0	2.4799555205445176	0	0.0	0	attack
129.173.67.109	0	309.0	1	0	1	0	2.4799555205445176	0	0.0	0	attack
129.173.67.109	0	249.0	1	0	1	0	2.4799555205445176	0	0.0	0	attack
129.173.67.100	0	208.0	1	0	1	0	2.4799555205445176	0	0.0	0	attack
129.173.67.109	0	99.0	1	0	1	0	2.4799555205445176	0	0.0	0	attack
129.173.67.100	0	88.0	1	0	1	0	2.4799555205445176	0	0.0	0	attack
129.173.67.99	1	15.0	1	3	2	2	1.878972437780082	0.5	0.0	3	attack
129.173.67.100	0	49.0	1	0	1	0	2.4799555205445176	0	0.0	0	attack
129.173.67.109	0	49.0	1	0	1	0	2.4799555205445176	0	0.0	0	attack
129.173.67.109	0	9.0	1	0	1	0	2.4799555205445176	0	0.0	0	attack
129.173.67.123	1	0	0	3	8	0	2.590293701605104	0.8	0.6931471805599453	2	attack
129.173.67.123	3	0	0	2	18	0	2.613820994892076	1.0	0.0	2	attack
129.173.67.100	0	72.0	1	0	1	0	2.4799555205445176	0	0.0	0	attack
129.173.67.123	3	0	0	1	0	0	2.025326220770068	0.0	0.0	1	attack
129.173.67.123	3	0	0	1	0	0	2.025326220770068	0.0	0.0	1	attack
129.173.67.123	1	7200.0	1	1	4	0	2.338371704803573	1.0	0.5623351446188083	2	attack
129.173.67.123	1	0	0	1	0	2	2.458311329683084	0.0	0.0	1	attack
129.173.67.123	3	0	0	1	0	8	2.155533272241533	0.0	0.37677016125643675	1	attack
129.173.67.123	3	0	0	1	0	14	2.083919393932227	0.0	0.0	1	attack
129.173.67.123	3	0	0	1	0	6	2.5532370029937135	0.0	0.6365141682948128	1	attack
129.173.67.123	1	0	0	1	0	0	2.5532370029937144	0.0	0.0	1	attack
129.173.67.123	1	0	0	2	0	10	2.442927043807905	0.0	0.5004024235381879	1	attack
129.173.67.123	3	0	0	1	0	0	2.278302525039134	0.0	0.0	1	attack
129.173.67.123	3	0	0	1	0	22	2.232993739490524	0.0	0.6554817739013927	1	attack
129.173.67.123	3	0	0	3	4	2	2.19652391359192	0.25	0.0	2	attack
129.173.67.123	3	0	0	1	0	0	1.9061547465398496	0.0	0.0	1	attack
129.173.67.123	3	0	0	1	0	0	1.9061547465398496	0.0	0.0	1	attack
129.173.67.123	1	1650.0	3	2	12	8	2.2653299825912714	1.0	0.639031859650177	2	attack
129.173.67.123	3	3.111111111111111	1	2	4	14	2.2423577303396853	0.3333333333333333	0.0	2	attack
129.173.67.123	3	0	0	1	0	0	2.043191870545121	0.0	0.0	1	attack
129.173.67.123	0	0	0	0	0	22	1.9061547465398496	0	0.7924891052673698	0	attack
129.173.67.123	3	720.0	1	4	6	4	2.459525380329016	0.3333333333333333	0.9502705392332347	2	attack
129.173.67.123	1	15230.76923076923	3	6	26	0	2.39218473308712	1.3	1.519382664642301	2	attack
129.173.67.123	3	0	0	1	0	0	2.394700405858334	0.0	0.0	1	attack
129.173.67.123	3	0	0	1	0	20	2.1243092248481696	0.0	0.6730116670092565	1	attack
129.173.67.123	1	300.0	1	2	2	2	2.3404207415268585	0.3333333333333333	0.6931471805599453	2	attack
129.173.67.123	0	0	0	0	2	0	2.339371734389815	0	0.0	0	attack
129.173.67.123	0	0	0	0	0	8	2.394700405858334	0	1.073542846408523	0	attack
129.173.67.123	0	0	0	0	0	14	2.394700405858334	0	0.0	0	attack
129.173.67.123	1	24.0	1	1	1	0	2.220025327834538	1.0	0.0	1	attack
129.173.67.99	1	605.6	1	3	6	4	2.2255629788322766	0.6	0.0	2	attack
129.173.67.123	1	66960.0	2	3	8	2	2.526706261654919	0.8	0.5004024235381879	2	attack
129.173.67.123	3	0	0	3	4	2	2.0806285651232526	0.18181818181818182	0.0	2	attack
129.173.67.123	3	0	0	1	0	0	1.7917594692280547	0.0	0.0	1	attack
129.173.67.123	3	3600.0	1	3	8	0	2.251169369972585	0.4444444444444444	0.6931471805599453	2	attack
129.173.67.123	3	0	0	1	0	0	2.242973226438146	0.0	0.0	1	attack
129.173.67.123	3	0	0	1	0	0	2.242973226438146	0.0	0.0	1	attack
129.173.67.123	1	0	0	3	8	22	2.054089621619813	0.8	0.9701157839869381	2	attack
129.173.67.123	3	0	0	1	0	0	2.333196714286248	0.0	0.0	1	attack
129.173.67.123	3	0	0	1	0	0	2.3331967142862475	0.0	0.0	1	attack
129.173.67.123	1	11011.764705882353	2	4	8	26	2.2694839470055546	0.6666666666666666	1.2324052234657892	2	attack
129.173.67.123	3	0	0	1	0	16	2.341994252232425	0.0	0.5623351446188083	1	attack
129.173.67.123	3	7200.0	1	1	4	0	2.4776766025360524	0.4	0.0	2	attack
129.173.67.123	3	0	0	1	0	8	2.471590953190536	0.0	0.37677016125643675	1	attack
129.173.67.123	3	0	0	1	0	14	2.4079296032945647	0.0	0.0	1	attack
129.173.67.123	3	257.14285714285717	1	4	4	24	2.3361314542043754	0.18181818181818182	1.0789922078775833	2	attack
129.173.67.123	1	13292.307692307691	1	3	8	18	2.397101975104533	0.8	1.2309316230479221	2	attack
129.173.67.123	3	5760.0	1	3	10	0	1.966434693967602	0.625	0.6730116670092565	2	attack
129.173.67.123	2	11519.6	3	3	20	0	2.1958385180642925	1.4285714285714286	0.6730116670092565	2	attack
129.173.67.123	1	0	0	3	4	2	2.486634366868355	0.5	0.45056120886630463	2	attack
129.173.67.123	3	0	0	1	0	2	2.271868512696563	0.0	0.0	1	attack
129.173.67.123	2	8640.0	1	3	4	16	2.2388046502428405	0.5	0.7909873504355757	2	attack
129.173.67.99	1	485.6	1	3	6	4	2.2255629788322766	0.6	0.6730116670092565	2	attack
129.173.67.123	1	6000.0	2	4	6	6	2.379466867426302	0.375	1.0114042647073516	2	attack
129.173.67.123	1	0	0	1	6	0	2.4260151319598084	3.0	0.0	1	attack
129.173.67.99	1	15.0	1	3	2	2	1.878972437780082	0.5	0.5623351446188083	3	attack
129.173.67.100	0	187.0	1	0	1	0	2.4799555205445176	0	0.0	0	attack
129.173.67.109	0	187.0	1	0	1	0	2.4799555205445176	0	0.0	0	attack
129.173.67.109	0	156.0	1	0	1	0	2.4799555205445176	0	0.0	0	attack
129.173.67.100	0	156.0	1	0	1	0	2.4799555205445176	0	0.0	0	attack
129.173.67.100	0	73.0	1	0	1	0	2.4799555205445176	0	0.0	0	attack
129.173.67.109	0	73.0	1	0	1	0	2.4799555205445176	0	0.0	0	attack
129.173.67.109	0	505.0	1	0	1	0	2.4799555205445176	0	0.0	0	attack
129.173.67.100	0	505.0	1	0	1	0	2.4799555205445176	0	0.0	0	attack
129.173.67.101	0	0	0	0	0	1	2.321540572182843	0	0.0	0	attack
129.173.67.123	3	2880.0	1	4	4	6	2.3523018401856284	0.2222222222222222	0.6730116670092565	2	attack
129.173.67.100	0	428.0	1	0	1	0	2.4799555205445176	0	0.0	0	attack
129.173.67.123	3	0	0	1	0	0	2.1639556568820564	0.0	0.0	1	attack
129.173.67.109	0	422.0	1	0	1	0	2.4799555205445176	0	0.0	0	attack
129.173.67.123	3	0	0	1	0	0	2.1639556568820564	0.0	0.0	1	attack
129.173.67.123	1	0	0	2	0	2	2.3288578658196313	0.0	0.0	1	attack
129.173.67.123	3	0	0	1	0	0	2.302585092994046	0.0	0.0	1	attack
129.173.67.123	3	0	0	1	0	0	2.3025850929940455	0.0	0.0	1	attack
129.173.67.99	1	365.6	1	3	6	4	2.2255629788322766	0.6	0.6730116670092565	2	attack
129.173.67.123	1	0	0	1	0	22	2.1438283591592344	0.0	1.2270669900767608	1	attack
129.173.67.123	1	14400.0	1	2	12	0	2.373834037312466	1.0	0.45056120886630463	2	attack
129.173.67.123	1	450.0	1	6	10	6	2.423181649659837	0.5555555555555556	1.2130075659799042	2	attack
129.173.67.100	0	386.0	1	0	1	0	2.4799555205445176	0	0.0	0	attack
129.173.67.109	0	386.0	1	0	1	0	2.4799555205445176	0	0.0	0	attack
129.173.67.123	1	24685.714285714286	1	1	6	8	2.3837415120799714	1.5	1.2963611597910565	2	attack
129.173.67.123	0	0	0	0	0	14	2.302585092994046	0	0.0	0	attack
129.173.67.123	1	7.0	1	1	1	0	2.220025327834538	1.0	0.0	1	attack
129.173.67.109	0	325.0	1	0	1	0	2.4799555205445176	0	0.0	0	attack
129.173.67.100	0	325.0	1	0	1	0	2.4799555205445176	0	0.0	0	attack
129.173.67.123	1	24.0	1	1	1	0	2.220025327834538	1.0	0.0	1	attack
129.173.67.123	1	30.0	1	1	1	0	2.220025327834538	1.0	0.0	1	attack
129.173.67.123	1	5.0	1	1	1	0	2.220025327834538	1.0	0.0	1	attack
129.173.67.123	1	14.0	1	1	1	0	2.220025327834538	1.0	0.0	1	attack
129.173.67.123	1	30.0	1	1	1	0	2.220025327834538	1.0	0.0	1	attack
129.173.67.100	0	175.0	1	0	1	0	2.4799555205445176	0	0.0	0	attack
129.173.67.123	1	5.0	1	1	1	0	2.220025327834538	1.0	0.0	1	attack
129.173.67.101	0	0	0	0	0	1	2.3010918738473594	0	0.0	0	attack
129.173.67.123	1	30.0	1	1	1	0	2.220025327834538	1.0	0.0	1	attack
129.173.67.109	0	115.0	1	0	1	0	2.4799555205445176	0	0.0	0	attack
129.173.67.100	0	115.0	1	0	1	0	2.4799555205445176	0	0.0	0	attack
129.173.67.123	1	30.0	1	1	1	0	2.220025327834538	1.0	0.0	1	attack
129.173.67.123	1	30.0	1	1	1	0	2.220025327834538	1.0	0.0	1	attack
129.173.67.109	0	76.0	1	0	1	0	2.4799555205445176	0	0.0	0	attack
129.173.67.100	0	76.0	1	0	1	0	2.4799555205445176	0	0.0	0	attack
129.173.67.99	1	15.0	1	3	2	2	1.878972437780082	0.5	0.0	3	attack
129.173.67.123	1	30.0	1	1	1	0	2.220025327834538	1.0	0.0	1	attack
129.173.67.100	0	45.0	1	0	1	0	2.4799555205445176	0	0.0	0	attack
129.173.67.123	1	5.0	1	1	1	0	2.220025327834538	1.0	0.0	1	attack
129.173.67.100	0	66.0	1	0	1	0	2.4799555205445176	0	0.0	0	attack
129.173.67.109	0	66.0	1	0	1	0	2.4799555205445176	0	0.0	0	attack
129.173.67.123	1	30.0	1	1	1	0	2.220025327834538	1.0	0.0	1	attack
129.173.67.123	1	30.0	1	1	1	0	2.220025327834538	1.0	0.0	1	attack
129.173.67.123	1	30.0	1	1	1	0	2.220025327834538	1.0	0.0	1	attack
129.173.67.123	1	30.0	1	1	1	0	2.220025327834538	1.0	0.0	1	attack
129.173.67.123	1	30.0	1	1	1	0	2.220025327834538	1.0	0.0	1	attack
129.173.67.123	3	0	0	2	4	0	2.518682674614395	0.4	0.0	2	attack
129.173.67.123	3	0	0	2	6	2	2.5043770474066536	0.3333333333333333	0.6931471805599453	2	attack
129.173.67.123	3	0	0	1	0	0	2.5070264355574188	0.0	0.0	1	attack
129.173.67.123	1	0	0	1	0	2	2.338371704803573	0.0	0.0	1	attack
129.173.67.123	1	86400.0	1	1	4	0	2.430791328878232	1.0	0.0	2	attack
129.173.67.123	0	0	0	0	0	22	2.507026435557419	0	0.6554817739013927	0	attack
129.173.67.123	1	27.0	1	1	1	0	2.220025327834538	1.0	0.0	1	attack
129.173.67.99	1	204.66666666666666	1	3	4	2	2.245295889618478	0.6666666666666666	0.0	2	attack
129.173.67.99	1	306.25	1	3	2	2	2.1959636126529753	0.5	0.0	2	attack
129.173.67.123	1	20.0	1	1	1	0	2.220025327834538	1.0	0.0	1	attack
129.173.67.123	1	30.0	1	1	1	0	2.220025327834538	1.0	0.0	1	attack
129.173.67.123	1	5.0	1	1	1	0	2.220025327834538	1.0	0.0	1	attack
129.173.67.123	1	6.0	1	1	1	0	2.220025327834538	1.0	0.0	1	attack
129.173.67.123	1	30.0	1	1	1	0	2.220025327834538	1.0	0.0	1	attack
129.173.67.123	1	5.0	1	1	1	0	2.220025327834538	1.0	0.0	1	attack
129.173.67.123	1	22.0	1	1	1	0	2.220025327834538	1.0	0.0	1	attack
129.173.67.123	1	30.0	1	1	1	0	2.220025327834538	1.0	0.0	1	attack
129.173.67.123	1	30.0	1	1	1	0	2.220025327834538	1.0	0.0	1	attack
129.173.67.123	1	5.0	1	1	1	0	2.220025327834538	1.0	0.0	1	attack
129.173.67.123	1	22.0	1	1	1	0	2.220025327834538	1.0	0.0	1	attack
129.173.67.123	1	29.0	1	1	1	0	2.220025327834538	1.0	0.0	1	attack
129.173.67.123	1	1.0	1	1	1	0	2.220025327834538	1.0	0.0	1	attack
129.173.67.123	1	1.0	1	1	1	0	2.220025327834538	1.0	0.0	1	attack
129.173.67.123	1	8.0	1	1	1	0	2.220025327834538	1.0	0.0	1	attack
129.173.67.123	3	15711.818181818182	2	3	5	6	2.2663774264353687	0.45454545454545453	0.47413931305783735	2	attack
129.173.67.123	1	10.0	1	1	1	0	2.220025327834538	1.0	0.0	1	attack
129.173.67.99	1	125.5	2	3	6	4	2.2255629788322766	0.6	0.6730116670092565	2	attack
129.173.67.99	1	15.0	1	3	2	2	1.878972437780082	0.5	0.0	3	attack
129.173.67.109	0	122.0	1	0	1	0	2.4799555205445176	0	0.0	0	attack
129.173.67.100	0	122.0	1	0	1	0	2.4799555205445176	0	0.0	0	attack
129.173.67.100	0	97.0	1	0	1	0	2.4799555205445176	0	0.0	0	attack
129.173.67.109	0	97.0	1	0	1	0	2.4799555205445176	0	0.0	0	attack
129.173.67.100	0	44.0	1	0	1	0	2.4799555205445176	0	0.0	0	attack
129.173.67.109	0	44.0	1	0	1	0	2.4799555205445176	0	0.0	0	attack
129.173.67.100	0	2.0	1	0	1	0	2.4799555205445176	0	0.0	0	attack
129.173.67.109	0	573.0	1	0	1	0	2.4799555205445176	0	0.0	0	attack
129.173.67.100	0	573.0	1	0	1	0	2.4799555205445176	0	0.0	0	attack
129.173.67.100	0	548.0	1	0	1	0	2.4799555205445176	0	0.0	0	attack
129.173.67.123	3	0	0	1	0	0	2.0794415416798357	0.0	0.0	1	attack
129.173.67.109	0	519.0	1	0	1	0	2.4799555205445176	0	0.0	0	attack
129.173.67.123	3	0	0	1	0	0	2.0794415416798357	0.0	0.0	1	attack
129.173.67.123	3	0	0	1	0	0	2.0794415416798357	0.0	0.0	1	attack
129.173.67.123	1	300.0	1	1	4	0	2.3034884952192693	1.0	0.0	2	attack
129.173.67.123	0	0	0	0	0	20	2.0794415416798353	0	0.8451132568429528	0	attack
129.173.67.99	1	5.5	2	3	6	4	2.2255629788322766	0.6	0.6730116670092565	2	attack
129.173.67.99	1	15.0	1	3	2	2	1.878972437780082	0.5	0.0	3	attack
129.173.67.100	0	560.0	1	0	1	0	2.4799555205445176	0	0.0	0	attack
129.173.67.109	0	560.0	1	0	1	0	2.4799555205445176	0	0.0	0	attack
129.173.67.123	1	0	0	1	0	2	2.3419942522324244	0.0	0.0	1	attack
129.173.67.123	1	8640.0	1	2	10	0	2.3623096398131893	0.8333333333333334	0.9502705392332347	2	attack
129.173.67.109	0	535.0	1	0	1	0	2.4799555205445176	0	0.0	0	attack
129.173.67.123	3	2880.0	1	3	10	0	2.430533646866084	0.5555555555555556	0.9502705392332347	2	attack
129.173.67.123	3	0	0	1	0	0	2.4282736375228677	0.0	0.0	1	attack
129.173.67.123	3	0	0	1	0	0	2.4210063021928048	0.0	0.0	1	attack
129.173.67.123	2	2450.0	2	2	12	0	2.313659336449685	1.2	0.45056120886630463	2	attack
129.173.67.123	0	0	0	0	0	22	2.428273637522869	0	0.18490739916777568	0	attack
129.173.67.123	1	13.0	1	1	1	0	2.220025327834538	1.0	0.0	1	attack
129.173.67.109	0	436.0	1	0	1	0	2.4799555205445176	0	0.0	0	attack
129.173.67.100	0	436.0	1	0	1	0	2.4799555205445176	0	0.0	0	attack
129.173.67.99	1	607.1	2	3	6	4	2.2255629788322766	0.6	0.6730116670092565	2	attack
129.173.67.123	2	28800.0	1	3	4	2	2.381365088949297	0.4	0.6365141682948128	2	attack
129.173.67.123	3	0	0	1	0	0	2.507026435557418	0.0	0.0	1	attack
129.173.67.123	3	0	0	1	0	0	2.507026435557418	0.0	0.0	1	attack
129.173.67.123	3	0	0	2	0	2	2.1883342457697537	0.0	0.0	1	attack
129.173.67.123	3	0	0	1	0	14	2.328866063108425	0.0	0.0	1	attack
129.173.67.123	3	0	0	1	0	0	2.0794415416798357	0.0	0.0	1	attack
129.173.67.123	1	0	0	1	0	8	2.513500242515607	0.0	0.9002560512685369	1	attack
129.173.67.123	1	90.0	1	1	4	4	2.283140022482347	0.5	1.0397207708399179	2	attack
129.173.67.123	1	8271.42857142857	3	7	24	4	2.311376177251751	0.8571428571428571	1.5498260458782016	2	attack
129.173.67.123	3	42.857142857142854	1	2	4	24	2.200501463430491	0.3333333333333333	0.992281974852574	2	attack
129.173.67.123	2	249.83333333333334	2	1	12	0	2.4799555205445167	2.0	0.0	2	attack
129.173.67.123	3	2400.0	2	5	20	8	2.0687577139120195	0.7142857142857143	1.4377014436429412	2	attack
129.173.67.123	1	0	0	2	0	4	2.1914650184495525	0.0	0.6931471805599453	1	attack
129.173.67.123	3	7200.0	1	2	4	0	1.9119258119686284	0.2857142857142857	0.0	2	attack
129.173.67.123	3	0	0	1	0	0	1.676987774322417	0.0	0.0	1	attack
129.173.67.123	3	0	0	1	0	0	1.676987774322417	0.0	0.0	1	attack
129.173.67.123	3	0	0	2	0	8	2.080688598313714	0.0	0.5623351446188083	1	attack
129.173.67.123	3	171.42857142857142	2	5	8	6	2.1691519485761237	0.4	1.0042424730540764	2	attack
129.173.67.123	3	0	0	1	0	0	2.2823743761592494	0.0	0.0	1	attack
129.173.67.123	3	0	0	1	0	22	1.806713474716025	0.0	0.6554817739013927	1	attack
129.173.67.123	1	1600.0	1	6	12	6	2.303978708609002	0.6666666666666666	1.2148896539491205	2	attack
129.173.67.123	1	33600.0	2	3	12	0	2.2286292063135815	1.0	0.6365141682948128	2	attack
129.173.67.123	0	0	0	0	0	22	2.2823743761592485	0	0.922980661086409	0	attack
129.173.67.99	1	487.1	2	3	6	4	2.2255629788322766	0.6	0.6730116670092565	2	attack
129.173.67.123	1	3.0	1	1	1	0	2.220025327834538	1.0	0.0	1	attack
129.173.67.99	1	15.0	1	3	2	2	1.878972437780082	0.5	0.0	3	attack
129.173.67.123	1	27.0	1	1	1	0	2.220025327834538	1.0	0.0	1	attack
129.173.67.123	1	12.0	1	1	1	0	2.220025327834538	1.0	0.0	1	attack
129.173.67.123	1	18.0	1	1	1	0	2.220025327834538	1.0	0.0	1	attack
129.173.67.123	1	20.0	1	1	1	0	2.220025327834538	1.0	0.0	1	attack
129.173.67.123	1	30.0	1	1	1	0	2.220025327834538	1.0	0.0	1	attack
129.173.67.123	1	30.0	1	1	1	0	2.220025327834538	1.0	0.0	1	attack
129.173.67.123	1	5.0	1	1	1	0	2.220025327834538	1.0	0.0	1	attack
129.173.67.123	1	30.0	1	1	1	0	2.220025327834538	1.0	0.0	1	attack
129.173.67.123	1	30.0	1	1	1	0	2.220025327834538	1.0	0.0	1	attack
129.173.67.123	1	30.0	1	1	1	0	2.220025327834538	1.0	0.0	1	attack
129.173.67.123	1	23.0	1	1	1	0	2.220025327834538	1.0	0.0	1	attack
129.173.67.123	1	23.0	1	1	1	0	2.220025327834538	1.0	0.0	1	attack
129.173.67.123	1	28.0	1	1	1	0	2.220025327834538	1.0	0.0	1	attack
129.173.67.123	1	28.0	1	1	1	0	2.220025327834538	1.0	0.0	1	attack
129.173.67.123	1	30.0	1	1	1	0	2.220025327834538	1.0	0.0	1	attack
129.173.67.123	1	14400.0	1	2	4	2	2.223301855332179	0.6666666666666666	0.6365141682948128	2	attack
129.173.67.123	3	2880.0	1	3	4	6	2.522369210728027	0.2	0.6730116670092565	2	attack
129.173.67.123	3	0	0	1	0	0	2.7516666169315163	0.0	0.0	1	attack
129.173.67.123	3	0	0	3	0	4	2.520355297212514	0.0	0.5623351446188083	1	attack
129.173.67.123	3	180.0	1	2	4	0	2.2990206758946474	0.2857142857142857	0.0	2	attack
129.173.67.123	3	0	0	1	0	0	2.3693821196946767	0.0	0.0	1	attack
129.173.67.123	3	0	0	1	0	22	2.6697485103807646	0.0	0.18490739916777568	1	attack
129.173.67.123	1	7200.0	1	1	4	0	2.2450352741261774	1.0	0.0	2	attack
129.173.67.123	1	514.2857142857143	1	5	8	6	2.3783053508465626	0.5714285714285714	1.277034259466139	2	attack
129.173.67.123	1	0	0	2	4	2	2.3849929518435773	0.6666666666666666	0.6365141682948128	2	attack
129.173.67.123	1	1125.0	2	3	8	24	2.19891833908625	0.8	0.6210863745552451	2	attack
129.173.67.123	3	7200.0	1	2	4	0	2.293208097040732	0.4	0.0	2	attack
129.173.67.123	3	0	0	1	0	0	1.945910149055313	0.0	0.0	1	attack
129.173.67.123	3	0	0	1	0	0	1.9459101490553132	0.0	0.0	1	attack
129.173.67.123	1	3600.0	1	3	8	0	2.434633737469352	0.8	0.6931471805599453	2	attack
129.173.67.123	1	34560.0	1	2	4	6	2.339225367900693	0.5	0.5004024235381879	2	attack
129.173.67.123	0	0	0	0	0	22	1.9459101490553132	0	0.922980661086409	0	attack
129.173.67.99	1	367.3	2	3	6	4	2.2255629788322766	0.6	0.6730116670092565	2	attack
129.173.67.123	1	30.0	1	1	1	0	2.220025327834538	1.0	0.0	1	attack
129.173.67.123	1	30.0	1	1	1	0	2.220025327834538	1.0	0.0	1	attack
129.173.67.123	1	25.0	1	1	1	0	2.220025327834538	1.0	0.0	1	attack
129.173.67.123	1	30.0	1	1	1	0	2.220025327834538	1.0	0.0	1	attack
129.173.67.123	1	4.0	1	1	1	0	2.220025327834538	1.0	0.0	1	attack
129.173.67.123	1	11.0	1	1	1	0	2.220025327834538	1.0	0.0	1	attack
129.173.67.123	1	30.0	1	1	1	0	2.220025327834538	1.0	0.0	1	attack
129.173.67.123	1	5.0	1	1	1	0	2.220025327834538	1.0	0.0	1	attack
129.173.67.123	1	30.0	1	1	1	0	2.220025327834538	1.0	0.0	1	attack
129.173.67.123	1	30.0	1	1	1	0	2.220025327834538	1.0	0.0	1	attack
129.173.67.123	1	30.0	1	1	1	0	2.220025327834538	1.0	0.0	1	attack
129.173.67.99	1	15.0	1	3	2	2	1.878972437780082	0.5	0.0	3	attack
129.173.67.123	1	30.0	1	1	1	0	2.220025327834538	1.0	0.0	1	attack
129.173.67.123	1	5.0	1	1	1	0	2.220025327834538	1.0	0.0	1	attack
129.173.67.123	1	30.0	1	1	1	0	2.220025327834538	1.0	0.0	1	attack
129.173.67.123	1	30.0	1	1	1	0	2.220025327834538	1.0	0.0	1	attack
129.173.67.123	1	30.0	1	1	1	0	2.220025327834538	1.0	0.0	1	attack
129.173.67.123	1	300.0	1	1	4	0	2.3959081192939284	1.0	0.0	2	attack
129.173.67.123	1	3600.0	1	2	8	0	2.467834071709542	0.8	0.5623351446188083	2	attack
129.173.67.123	3	0	0	3	4	14	2.4196425548321434	0.25	1.1490596969706202	2	attack
129.173.67.123	3	0	0	2	0	12	1.8407220975584253	0.0	0.45056120886630463	1	attack
129.173.67.123	3	54.666666666666664	2	5	8	10	2.5487961692553687	0.4444444444444444	1.1490596969706202	2	attack
129.173.67.123	3	187.5	1	2	16	0	2.402276234721441	1.1428571428571428	1.0735428464085233	2	attack
129.173.67.99	1	247.3	2	3	6	4	2.2255629788322766	0.6	0.6730116670092565	2	attack
129.173.67.123	1	0	0	1	0	0	2.3637007337548135	0.0	0.0	1	attack
129.173.67.123	1	69120.0	1	5	20	0	2.4271571835857295	1.1111111111111112	1.0549201679861442	2	attack
129.173.67.123	1	13.0	1	1	1	0	2.220025327834538	1.0	0.0	1	attack
129.173.67.99	1	127.2	1	3	6	4	2.2255629788322766	0.6	0.6730116670092565	2	attack
129.173.67.123	1	30.0	1	1	1	0	2.220025327834538	1.0	0.0	1	attack
129.173.67.123	1	5.0	1	1	1	0	2.220025327834538	1.0	0.0	1	attack
129.173.67.99	1	15.0	1	3	2	2	1.878972437780082	0.5	0.0	3	attack
129.173.67.123	1	12.0	1	1	1	0	2.220025327834538	1.0	0.0	1	attack
129.173.67.123	1	7.0	1	1	1	0	2.220025327834538	1.0	0.0	1	attack
129.173.67.123	1	11.0	1	1	1	0	2.220025327834538	1.0	0.0	1	attack
129.173.67.123	1	20.0	1	1	1	0	2.220025327834538	1.0	0.0	1	attack
129.173.67.123	1	30.0	1	1	1	0	2.220025327834538	1.0	0.0	1	attack
129.173.67.123	1	22.0	1	1	1	0	2.220025327834538	1.0	0.0	1	attack
129.173.67.123	1	30.0	1	1	1	0	2.220025327834538	1.0	0.0	1	attack
129.173.67.123	1	30.0	1	1	1	0	2.220025327834538	1.0	0.0	1	attack
129.173.67.123	1	30.0	1	1	1	0	2.220025327834538	1.0	0.0	1	attack
129.173.67.123	1	5.0	1	1	1	0	2.220025327834538	1.0	0.0	1	attack
129.173.67.123	1	5.0	1	1	1	0	2.220025327834538	1.0	0.0	1	attack
129.173.67.123	1	25.0	1	1	1	0	2.220025327834538	1.0	0.0	1	attack
129.173.67.123	1	30.0	1	1	1	0	2.220025327834538	1.0	0.0	1	attack
129.173.67.123	1	0	0	1	4	0	2.5247814471738166	1.0	0.0	2	attack
129.173.67.123	1	24942.85714285714	2	3	12	2	2.4877001615571968	0.8571428571428571	0.6829081047004717	2	attack
129.173.67.123	3	2880.0	1	2	4	6	2.1611356905145276	0.4	0.6730116670092565	2	attack
129.173.67.123	3	0	0	1	0	0	2.394700405858334	0.0	0.0	1	attack
129.173.67.123	3	0	0	1	0	0	2.394700405858334	0.0	0.0	1	attack
129.173.67.99	1	7.2	1	3	6	4	2.2255629788322766	0.6	0.6730116670092565	2	attack
129.173.67.123	1	1800.0	1	1	4	0	2.187322318849254	1.0	0.0	2	attack
129.173.67.123	0	0	0	0	0	8	2.394700405858334	0	0.37677016125643675	0	attack
129.173.67.123	3	7200.0	1	2	4	0	2.153038756100431	0.2857142857142857	0.0	2	attack
129.173.67.123	3	0	0	1	0	12	2.289614117798834	0.0	0.2868359830561607	1	attack
129.173.67.123	3	0	0	1	0	0	2.0794415416798357	0.0	0.0	1	attack
129.173.67.123	3	111.8	1	2	4	6	2.2442666482358207	0.4	1.3321790402101223	2	attack
129.173.67.123	3	0	0	2	0	8	2.2706258353645365	0.0	0.6931471805599453	1	attack
129.173.67.123	3	0	0	1	0	0	2.394700405858334	0.0	0.0	1	attack
129.173.67.123	3	0	0	1	0	22	2.1469970125752273	0.0	0.6554817739013927	1	attack
129.173.67.123	1	26742.85714285714	2	5	8	6	2.1792896922991267	0.5714285714285714	1.0789922078775833	2	attack
129.173.67.123	1	0	0	2	0	2	2.2891007535637726	0.0	0.0	1	attack
129.173.67.123	3	975.0	2	2	8	0	2.113637412575	0.5	0.6931471805599453	2	attack
129.173.67.123	3	0	0	1	0	22	2.2706385698654343	0.0	0.922980661086409	1	attack
129.173.67.123	3	28800.0	1	3	4	8	2.3723057813167205	0.3333333333333333	1.0114042647073518	2	attack
129.173.67.123	3	7200.0	1	2	4	0	1.9957981382356431	0.2857142857142857	0.0	2	attack
129.173.67.123	3	0	0	1	0	0	2.0140355237092673	0.0	0.0	1	attack
129.173.67.123	3	0	0	2	0	24	2.0651243534681742	0.0	0.8239592165010823	1	attack
129.173.67.123	3	0	0	1	10	0	2.491493721879437	0.7142857142857143	0.0	2	attack
129.173.67.123	1	50.0	1	6	20	4	2.328530891885216	1.0	1.4735023850806486	2	attack
129.173.67.123	1	57600.0	1	2	4	2	2.2144522690313795	0.6666666666666666	0.6365141682948128	2	attack
129.173.67.123	1	1800.0	1	3	10	22	2.178002343117183	0.625	1.1573732982229008	2	attack
129.173.67.123	1	2880.0	1	1	10	0	2.171103323017083	2.5	0.6730116670092565	2	attack
129.173.67.99	1	15.0	1	3	2	2	1.878972437780082	0.5	0.0	3	attack
129.173.67.99	1	428.6	1	3	6	4	2.2255629788322766	0.6	0.6730116670092565	2	attack
129.173.67.123	2	0	0	2	0	2	2.3212468988224577	0.0	0.0	1	attack
129.173.67.123	3	100.0	1	3	6	6	2.3227143991731993	0.375	1.0114042647073518	2	attack
129.173.67.123	1	0	0	2	0	12	2.291673364569327	0.0	0.887694275799104	1	attack
129.173.67.123	3	7200.0	1	2	4	0	2.040104193246824	0.2	0.0	2	attack
129.173.67.123	3	0	0	1	0	0	1.8891591637540215	0.0	0.0	1	attack
129.173.67.123	3	0	0	1	0	0	2.0431918705451215	0.0	0.0	1	attack
129.173.67.123	3	0	0	1	0	0	2.0431918705451206	0.0	0.0	1	attack
129.173.67.123	1	0	0	1	0	0	2.163955656882057	0.0	0.0	1	attack
129.173.67.123	1	140.0	2	2	8	22	2.049287745244455	1.3333333333333333	0.6730116670092565	2	attack
129.173.67.123	0	0	0	0	0	22	2.043191870545122	0	0.6554817739013927	0	attack
129.173.67.123	3	0	0	1	0	0	2.3947004058583334	0.0	0.0	1	attack
129.173.67.123	1	229.83333333333334	3	2	12	0	2.3321035986330085	2.0	1.0114042647073518	2	attack
129.173.67.99	1	308.6	1	3	6	4	2.2255629788322766	0.6	0.6730116670092565	2	attack
129.173.67.99	1	15.0	1	3	2	2	1.878972437780082	0.5	0.0	3	attack
129.173.67.123	1	23400.0	2	2	8	0	2.0262548979267407	1.0	0.6931471805599453	2	attack
129.173.67.123	1	2.0	1	1	1	0	2.220025327834538	1.0	0.0	1	attack
129.173.67.99	1	188.6	1	3	6	4	2.2255629788322766	0.6	0.6730116670092565	2	attack
129.173.67.123	1	0	0	2	4	2	2.4061352223833294	0.6666666666666666	0.6365141682948128	2	attack
129.173.67.123	1	43200.0	1	3	4	4	2.2849399527090157	0.5	1.0397207708399179	2	attack
129.173.67.123	2	16800.0	2	3	6	6	2.2566872256227355	0.5	1.0114042647073518	2	attack
129.173.67.123	1	40500.0	1	3	4	4	2.4876663909707966	0.5	0.6931471805599453	2	attack
129.173.67.123	3	51.42857142857143	1	4	14	0	2.474527858008419	0.6363636363636364	0.6829081047004717	2	attack
129.173.67.123	3	0	0	1	0	0	2.3978952727983707	0.0	0.0	1	attack
129.173.67.123	3	0	0	1	0	0	2.3978952727983707	0.0	0.0	1	attack
129.173.67.123	1	4800.0	1	1	4	2	2.172711261484373	0.6666666666666666	0.6365141682948128	2	attack
129.173.67.123	1	2460.0	2	4	8	4	2.2982967651378283	0.6666666666666666	1.0114042647073518	2	attack
129.173.67.123	1	32000.0	3	4	16	2	2.3610173134201147	0.8888888888888888	0.9950269901795212	2	attack
129.173.67.123	0	0	0	0	0	20	2.3978952727983716	0	0.8237197315118312	0	attack
129.173.67.123	1	30.0	1	1	1	0	2.220025327834538	1.0	0.0	1	attack
129.173.67.123	1	5.0	1	1	1	0	2.220025327834538	1.0	0.0	1	attack
129.173.67.123	1	30.0	1	1	1	0	2.220025327834538	1.0	0.0	1	attack
129.173.67.99	1	15.0	1	3	2	2	1.878972437780082	0.5	0.0	3	attack
129.173.67.123	1	30.0	1	1	1	0	2.220025327834538	1.0	0.0	1	attack
129.173.67.123	1	5.0	1	1	1	0	2.220025327834538	1.0	0.0	1	attack
129.173.67.123	1	30.0	1	1	1	0	2.220025327834538	1.0	0.0	1	attack
129.173.67.123	1	5.0	1	1	1	0	2.220025327834538	1.0	0.0	1	attack
129.173.67.123	1	30.0	1	1	1	0	2.220025327834538	1.0	0.0	1	attack
129.173.67.123	1	30.0	1	1	1	0	2.220025327834538	1.0	0.0	1	attack
129.173.67.123	1	11.0	1	1	1	0	2.220025327834538	1.0	0.0	1	attack
129.173.67.123	1	11.0	1	1	1	0	2.220025327834538	1.0	0.0	1	attack
129.173.67.99	1	68.6	1	3	6	4	2.2255629788322766	0.6	0.6730116670092565	2	attack
129.173.67.123	1	30.0	1	1	1	0	2.220025327834538	1.0	0.0	1	attack
129.173.67.123	1	30.0	1	1	1	0	2.220025327834538	1.0	0.0	1	attack
129.173.67.123	1	26.0	1	1	1	0	2.220025327834538	1.0	0.0	1	attack
129.173.67.123	1	30.0	1	1	1	0	2.220025327834538	1.0	0.0	1	attack
129.173.67.123	1	13.0	1	1	1	0	2.220025327834538	1.0	0.0	1	attack
129.173.67.123	1	6.0	1	1	1	0	2.220025327834538	1.0	0.0	1	attack
129.173.67.123	1	0	0	2	0	2	2.173213115151401	0.0	0.0	1	attack
129.173.67.123	1	6749.875	3	3	14	2	2.197247942401304	1.0	1.0397207708399179	2	attack
129.173.67.123	3	5236.363636363636	1	4	12	10	2.48306574647202	0.5454545454545454	1.1685184057430877	2	attack
129.173.67.123	1	13.333333333333334	1	3	5	4	2.4278174556800995	0.5555555555555556	0.6869615765973234	2	attack
129.173.67.100	0	31.0	1	0	1	0	2.4799555205445176	0	0.0	0	attack
129.173.67.109	0	45.0	1	0	1	0	2.4799555205445176	0	0.0	0	attack
129.173.67.100	0	43.0	1	0	1	0	2.4799555205445176	0	0.0	0	attack
129.173.67.123	1	0	0	1	2	0	2.009709181894145	1.0	0.0	2	attack
129.173.67.99	1	697.4	1	3	6	4	2.2255629788322766	0.6	0.6730116670092565	2	attack
129.173.67.99	1	15.0	1	3	2	2	1.878972437780082	0.5	0.0	3	attack
129.173.67.123	1	0	0	2	0	4	2.414939839178711	0.0	0.0	1	attack
129.173.67.123	3	3200.0	1	3	4	14	2.335489349013451	0.2222222222222222	0.9950269901795212	2	attack
129.173.67.123	1	14850.0	3	3	12	4	2.238513779391177	0.75	1.0821955300387671	2	attack
129.173.67.99	1	577.4	1	3	6	4	2.2255629788322766	0.6	0.6730116670092565	2	attack
129.173.67.123	1	1067.0	2	2	8	0	2.2113789630432863	0.8	0.37677016125643675	2	attack
129.173.67.123	1	27257.14285714286	3	4	12	2	2.3672688356268665	1.0	1.0789922078775833	2	attack
129.173.67.123	1	1915.2727272727273	5	4	22	0	2.343538511181272	1.0	1.515707952085713	2	attack
129.173.67.123	3	0	0	3	2	2	2.171634009328912	0.1111111111111111	0.0	2	attack
129.173.67.123	3	0	0	1	0	0	2.1639556568820564	0.0	0.0	1	attack
129.173.67.123	1	14400.0	1	1	2	0	2.649158683274018	0.5	0.6931471805599453	2	attack
129.173.67.123	3	0	0	3	6	2	2.5228669525449194	0.375	0.5623351446188083	2	attack
129.173.67.123	3	0	0	1	0	0	2.4471513082779124	0.0	0.0	1	attack
129.173.67.123	3	0	0	1	0	0	2.6390573296152584	0.0	0.0	1	attack
129.173.67.123	3	0	0	1	0	20	2.322322881126458	0.0	0.6730116670092565	1	attack
129.173.67.123	3	0	0	1	0	0	2.6390573296152584	0.0	0.0	1	attack
129.173.67.123	1	2661.3333333333335	3	3	12	0	2.1422996420091027	1.0	0.6365141682948128	2	attack
129.173.67.123	3	750.0	2	5	12	28	2.399027887163433	0.42857142857142855	1.0486537893593546	2	attack
129.173.67.123	3	0	0	1	0	22	2.5333682773965776	0.0	0.6554817739013927	1	attack
129.173.67.123	3	0	0	1	0	0	2.145841752594755	0.0	0.0	1	attack
129.173.67.123	1	300.0	1	2	4	2	2.4665083362752784	0.6666666666666666	0.6365141682948128	2	attack
129.173.67.123	1	75.0	1	3	4	4	2.3353966147930456	0.5	0.5623351446188083	2	attack
129.173.67.123	3	0	0	2	0	2	2.448850866556494	0.0	0.0	1	attack
129.173.67.123	3	0	0	1	0	22	2.2166372305240563	0.0	0.7924891052673698	1	attack
129.173.67.123	3	0	0	1	0	0	2.4762206495981647	0.0	0.0	1	attack
129.173.67.123	3	600.0	1	1	6	0	2.4762206495981642	0.6	0.45056120886630463	2	attack
129.173.67.123	1	597.3333333333334	3	1	18	0	2.476220649598164	9.0	0.6546695645285008	1	attack
129.173.67.123	0	0	0	0	0	8	2.4762206495981647	0	0.0	0	attack
129.173.67.123	0	0	0	0	0	6	2.4762206495981647	0	0.45056120886630463	0	attack
129.173.67.123	1	4.285714285714286	1	1	1	6	2.4121718191572583	1.0	0.796311640173813	1	attack
129.173.67.99	1	15.0	1	3	2	2	1.878972437780082	0.5	0.0	3	attack
129.173.67.99	1	457.4	1	3	6	4	2.2255629788322766	0.6	0.6730116670092565	2	attack
129.173.67.123	1	3600.0	1	3	4	4	2.2488410213707364	0.5	0.5623351446188083	2	attack
129.173.67.123	1	0	0	2	0	4	2.014330538113524	0.0	0.6931471805599453	1	attack
129.173.67.123	2	0	0	2	0	2	2.0329894609452794	0.0	0.0	1	attack
129.173.67.123	3	17018.18181818182	2	3	8	14	2.2192913478362284	0.4444444444444444	0.9164648855394713	2	attack
129.173.67.123	1	5.0	1	1	1	0	2.220025327834538	1.0	0.0	1	attack
129.173.67.123	1	30.0	1	1	1	0	2.220025327834538	1.0	0.0	1	attack
129.173.67.123	1	30.0	1	1	1	0	2.220025327834538	1.0	0.0	1	attack
129.173.67.123	1	5.0	1	1	1	0	2.220025327834538	1.0	0.0	1	attack
129.173.67.123	1	30.0	1	1	1	0	2.220025327834538	1.0	0.0	1	attack
129.173.67.123	1	5.0	1	1	1	0	2.220025327834538	1.0	0.0	1	attack
129.173.67.123	1	27.0	1	1	1	0	2.220025327834538	1.0	0.0	1	attack
129.173.67.123	1	2.0	1	1	1	0	2.220025327834538	1.0	0.0	1	attack
129.173.67.123	1	30.0	1	1	1	0	2.220025327834538	1.0	0.0	1	attack
129.173.67.123	1	30.0	1	1	1	0	2.220025327834538	1.0	0.0	1	attack
129.173.67.123	1	30.0	1	1	1	0	2.220025327834538	1.0	0.0	1	attack
129.173.67.123	1	5.0	1	1	1	0	2.220025327834538	1.0	0.0	1	attack
129.173.67.123	1	30.0	1	1	1	0	2.220025327834538	1.0	0.0	1	attack
129.173.67.99	1	337.4	1	3	6	4	2.2255629788322766	0.6	0.6730116670092565	2	attack
129.173.67.123	1	30.0	1	1	1	0	2.220025327834538	1.0	0.0	1	attack
129.173.67.99	1	15.0	1	3	2	2	1.878972437780082	0.5	0.0	3	attack
129.173.67.123	1	30.0	1	1	1	0	2.220025327834538	1.0	0.0	1	attack
129.173.67.123	1	30.0	1	1	1	0	2.220025327834538	1.0	0.0	1	attack
129.173.67.123	1	30.0	1	1	1	0	2.220025327834538	1.0	0.0	1	attack
129.173.67.123	1	10.0	1	1	1	0	2.220025327834538	1.0	0.0	1	attack
129.173.67.123	3	0	0	1	0	0	2.0431918705451206	0.0	0.0	1	attack
129.173.67.123	3	30.0	1	2	1	0	2.0726641134266903	0.09090909090909091	0.0	1	attack
129.173.67.123	3	0	0	1	0	0	2.0431918705451206	0.0	0.0	1	attack
129.173.67.123	1	0	0	1	2	0	2.557507739075624	0.25	0.0	2	attack
129.173.67.123	3	0	0	3	4	4	2.451866985898015	0.25	0.6931471805599453	2	attack
129.173.67.123	3	1200.0	1	2	8	10	2.3491673939077873	0.8	1.310783678099714	2	attack
129.173.67.123	3	800.0	1	4	4	32	2.186461404714568	0.2857142857142857	1.3073023566403863	2	attack
129.173.67.123	1	25200.0	2	4	12	4	2.3512716790649706	0.75	0.9743147528693494	2	attack
129.173.67.123	1	0	0	2	0	4	2.3368822776581895	0.0	0.6931471805599453	1	attack
129.173.67.123	1	0	0	1	2	6	2.5949297602242902	0.3333333333333333	0.0	2	attack
129.173.67.123	1	900.0	1	3	14	2	2.393668773096563	1.1666666666666667	1.0821955300387671	2	attack
129.173.67.123	3	0	0	3	0	4	2.074331273389599	0.0	0.6931471805599453	1	attack
129.173.67.123	3	0	0	1	0	0	2.0198149924929463	0.0	0.0	1	attack
129.173.67.123	3	0	0	1	0	0	2.0198149924929463	0.0	0.0	1	attack
129.173.67.123	1	17400.0	3	4	12	0	2.4642135032442076	0.8571428571428571	0.6931471805599453	2	attack
129.173.67.123	1	22400.0	2	5	16	2	2.3835685960210404	1.0	1.3689223607402194	2	attack
129.173.67.123	1	514.2857142857143	1	5	8	6	2.4529341106117166	0.5714285714285714	1.0789922078775833	2	attack
129.173.67.123	3	0	0	1	0	24	2.191159109584289	0.0	0.6365141682948128	1	attack
129.173.67.123	3	0	0	2	0	10	2.5431459780837353	0.0	0.9433483923290393	1	attack
129.173.67.123	3	0	0	1	0	0	2.5885731626821173	0.0	0.0	1	attack
129.173.67.123	3	43200.0	1	2	4	0	2.5102931043047847	0.4	0.5623351446188083	2	attack
129.173.67.123	3	100.0	1	2	12	0	2.2259947631028125	1.0	1.0986122886681096	2	attack
129.173.67.123	3	2057.1428571428573	1	4	8	6	2.135763218708786	0.5	0.9556998911125343	2	attack
129.173.67.123	1	0	0	2	0	4	2.3670816647242194	0.0	0.6931471805599453	1	attack
129.173.67.123	3	0	0	1	0	24	2.478943659296391	0.0	0.887694275799104	1	attack
129.173.67.123	2	0	0	1	0	0	2.306668725404531	0.0	0.0	1	attack
129.173.67.123	1	20900.0	3	4	16	2	2.452196744624	0.8888888888888888	1.0608569471580214	2	attack
129.173.67.123	3	0	0	2	0	4	2.1957204844903715	0.0	0.6931471805599453	1	attack
129.173.67.123	3	0	0	1	0	0	2.2739657164192466	0.0	0.0	1	attack
129.173.67.123	3	0	0	2	0	16	2.288007206629383	0.0	0.2337916587064593	1	attack
129.173.67.123	3	0	0	1	0	0	2.18083952705862	0.0	0.0	1	attack
129.173.67.123	3	0	0	1	0	0	2.18083952705862	0.0	0.0	1	attack
129.173.67.123	3	0	0	1	0	4	1.8891591637540222	0.0	0.0	1	attack
129.173.67.123	2	0	0	1	0	36	2.1008027677198946	0.0	0.7908689804668607	1	attack
129.173.67.123	1	1200.0	1	2	4	2	2.053021605173181	0.6666666666666666	0.6365141682948128	2	attack
129.173.67.123	0	0	0	0	0	16	2.18083952705862	0	0.6885673693022826	0	attack
129.173.67.123	0	0	0	0	0	6	2.18083952705862	0	0.0	0	attack
129.173.67.123	1	30.0	1	1	1	0	2.220025327834538	1.0	0.0	1	attack
129.173.67.99	1	217.4	1	3	6	4	2.2255629788322766	0.6	0.6730116670092565	2	attack
129.173.67.123	1	0	0	2	0	4	2.10089419581751	0.0	0.5623351446188083	1	attack
129.173.67.123	1	900.0	1	2	4	4	2.181694086645924	0.5	0.5623351446188083	2	attack
129.173.67.123	1	86400.0	1	1	4	0	2.2450352741261774	1.0	0.0	2	attack
129.173.67.99	1	0	0	3	1	1	1.5031779502240656	0.3333333333333333	0.6931471805599453	2	attack
129.173.67.99	1	30.0	1	1	1	1	2.505296583706776	1.0	0.0	1	attack
129.173.67.123	1	30.0	1	1	1	0	2.220025327834538	1.0	0.0	1	attack
129.173.67.123	1	18.0	1	1	1	0	2.220025327834538	1.0	0.0	1	attack
129.173.67.123	1	30.0	1	1	1	0	2.220025327834538	1.0	0.0	1	attack
129.173.67.123	1	5.0	1	1	1	0	2.220025327834538	1.0	0.0	1	attack
129.173.67.123	1	30.0	1	1	1	0	2.220025327834538	1.0	0.0	1	attack
129.173.67.123	1	5.0	1	1	1	0	2.220025327834538	1.0	0.0	1	attack
129.173.67.123	1	19.0	1	1	1	0	2.220025327834538	1.0	0.0	1	attack
129.173.67.123	1	29.0	1	1	1	0	2.220025327834538	1.0	0.0	1	attack
129.173.67.99	1	97.4	1	3	6	4	2.2255629788322766	0.6	0.6730116670092565	2	attack
129.173.67.123	1	30.0	1	1	1	0	2.220025327834538	1.0	0.0	1	attack
129.173.67.123	1	30.0	1	1	1	0	2.220025327834538	1.0	0.0	1	attack
129.173.67.123	1	30.0	1	1	1	0	2.220025327834538	1.0	0.0	1	attack
129.173.67.123	1	30.0	1	1	1	0	2.220025327834538	1.0	0.0	1	attack
129.173.67.123	1	5.0	1	1	1	0	2.220025327834538	1.0	0.0	1	attack
129.173.67.123	1	19.0	1	1	1	0	2.220025327834538	1.0	0.0	1	attack
129.173.67.123	1	30.0	1	1	1	0	2.220025327834538	1.0	0.0	1	attack
129.173.67.123	1	30.0	1	1	1	0	2.220025327834538	1.0	0.0	1	attack
129.173.67.123	1	86400.0	1	1	4	0	2.4410152780267027	1.0	0.0	2	attack
129.173.67.123	1	30.0	1	1	1	0	2.220025327834538	1.0	0.0	1	attack
129.173.67.123	1	20.0	1	1	1	0	2.220025327834538	1.0	0.0	1	attack
129.173.67.123	1	30.0	1	1	1	0	2.220025327834538	1.0	0.0	1	attack
129.173.67.123	1	5.0	1	1	1	0	2.220025327834538	1.0	0.0	1	attack
129.173.67.123	1	30.0	1	1	1	0	2.220025327834538	1.0	0.0	1	attack
129.173.67.123	1	5.0	1	1	1	0	2.220025327834538	1.0	0.0	1	attack
129.173.67.123	1	30.0	1	1	1	0	2.220025327834538	1.0	0.0	1	attack
129.173.67.123	1	30.0	1	1	1	0	2.220025327834538	1.0	0.0	1	attack
129.173.67.123	1	2.0	1	1	1	0	2.220025327834538	1.0	0.0	1	attack
129.173.67.123	1	7.0	1	1	1	0	2.220025327834538	1.0	0.0	1	attack
129.173.67.123	1	17.0	1	1	1	0	2.220025327834538	1.0	0.0	1	attack
129.173.67.123	1	30.0	1	1	1	0	2.220025327834538	1.0	0.0	1	attack
129.173.67.99	1	720.0	1	3	6	4	2.2255629788322766	0.6	0.6730116670092565	2	attack
129.173.67.123	1	30.0	1	1	1	0	2.220025327834538	1.0	0.0	1	attack
129.173.67.99	1	15.0	1	3	2	2	1.878972437780082	0.5	0.5623351446188083	3	attack
129.173.67.123	1	30.0	1	1	1	0	2.220025327834538	1.0	0.0	1	attack
129.173.67.123	1	5.0	1	1	1	0	2.220025327834538	1.0	0.0	1	attack
129.173.67.123	1	29.0	1	1	1	0	2.220025327834538	1.0	0.0	1	attack
129.173.67.123	1	30.0	1	1	1	0	2.220025327834538	1.0	0.0	1	attack
129.173.67.109	0	391.0	1	0	1	0	2.4799555205445176	0	0.0	0	attack
129.173.67.100	0	391.0	1	0	1	0	2.4799555205445176	0	0.0	0	attack
129.173.67.123	3	0	0	2	0	2	1.9713533987001137	0.0	0.0	1	attack
129.173.67.123	3	30.0	1	2	1	0	2.090158044570251	0.07692307692307693	0.0	1	attack
129.173.67.123	3	0	0	1	0	0	2.0947290475276485	0.0	0.0	1	attack
129.173.67.123	2	6092.307692307692	2	5	20	6	2.2959263310203273	1.0	1.072016968563193	2	attack
129.173.67.100	0	358.0	1	0	1	0	2.4799555205445176	0	0.0	0	attack
129.173.67.123	1	1542.857142857143	1	4	12	2	2.4237638372041586	0.8571428571428571	1.0789922078775833	2	attack
129.173.67.109	0	350.0	1	0	1	0	2.4799555205445176	0	0.0	0	attack
129.173.67.123	1	10.0	1	4	8	4	2.4608971812122142	0.6666666666666666	0.6365141682948128	2	attack
129.173.67.123	0	0	0	0	0	20	2.068513497359535	0	0.6108643020548935	0	attack
129.173.67.99	1	600.0	1	3	6	4	2.2255629788322766	0.6	0.6730116670092565	2	attack
129.173.67.123	1	3600.0	2	3	10	2	2.3079138874388914	0.7142857142857143	0.6931471805599453	2	attack
129.173.67.123	1	10837.5	2	5	12	4	2.1097182443421443	0.75	1.3208883431493221	2	attack
129.173.67.123	1	28800.0	1	1	6	0	2.368478717469452	1.5	0.0	2	attack
129.173.67.123	1	4.0	1	1	1	0	2.220025327834538	1.0	0.0	1	attack
129.173.67.99	1	15.0	1	3	2	2	1.878972437780082	0.5	0.5623351446188083	3	attack
129.173.67.99	1	480.0	1	3	6	4	2.2255629788322766	0.6	0.6730116670092565	2	attack
129.173.67.123	1	720.0	1	4	6	4	2.254525698740734	0.5	1.0549201679861442	2	attack
129.173.67.123	1	3600.0	1	4	14	2	2.435214807760369	1.0	0.8647400965276372	2	attack
129.173.67.123	1	0	0	1	0	0	2.3025850929940455	0.0	0.0	1	attack
129.173.67.123	3	7200.0	1	2	4	0	1.9770324406545132	0.4	0.0	2	attack
129.173.67.123	3	0	0	1	0	0	1.7328679513998633	0.0	0.0	1	attack
129.173.67.123	1	26742.85714285714	2	4	12	2	2.331264749816537	0.8571428571428571	0.5982695885852573	2	attack
129.173.67.123	0	0	0	0	0	20	1.7328679513998633	0	0.6730116670092565	0	attack
129.173.67.123	1	6.0	1	1	1	0	2.220025327834538	1.0	0.0	1	attack
129.173.67.123	1	30.0	1	1	1	0	2.220025327834538	1.0	0.0	1	attack
129.173.67.123	1	5.0	1	1	1	0	2.220025327834538	1.0	0.0	1	attack
129.173.67.123	1	10.0	1	1	1	0	2.220025327834538	1.0	0.0	1	attack
129.173.67.100	0	140.0	1	0	1	0	2.4799555205445176	0	0.0	0	attack
129.173.67.109	0	140.0	1	0	1	0	2.4799555205445176	0	0.0	0	attack
129.173.67.123	1	30.0	1	1	1	0	2.220025327834538	1.0	0.0	1	attack
129.173.67.123	1	30.0	1	1	1	0	2.220025327834538	1.0	0.0	1	attack
129.173.67.123	1	10.0	1	1	1	0	2.220025327834538	1.0	0.0	1	attack
129.173.67.123	1	23.0	1	1	1	0	2.220025327834538	1.0	0.0	1	attack
129.173.67.123	1	30.0	1	1	1	0	2.220025327834538	1.0	0.0	1	attack
129.173.67.123	1	30.0	1	1	1	0	2.220025327834538	1.0	0.0	1	attack
129.173.67.123	1	30.0	1	1	1	0	2.220025327834538	1.0	0.0	1	attack
129.173.67.123	1	5.0	1	1	1	0	2.220025327834538	1.0	0.0	1	attack
129.173.67.123	1	10.0	1	1	1	0	2.220025327834538	1.0	0.0	1	attack
129.173.67.123	1	30.0	1	1	1	0	2.220025327834538	1.0	0.0	1	attack
129.173.67.99	1	360.0	1	3	6	4	2.2255629788322766	0.6	0.5004024235381879	2	attack
129.173.67.123	1	30.0	1	1	1	0	2.220025327834538	1.0	0.0	1	attack
129.173.67.99	1	15.0	1	3	2	2	1.878972437780082	0.5	0.5623351446188083	3	attack
129.173.67.123	1	30.0	1	1	1	0	2.220025327834538	1.0	0.0	1	attack
129.173.67.123	3	0	0	1	0	0	1.9061547465398503	0.0	0.0	1	attack
129.173.67.123	3	30.0	1	2	1	0	1.9846223918635215	0.14285714285714285	0.0	1	attack
129.173.67.123	1	7200.0	1	2	4	0	2.3642878110076357	0.6666666666666666	0.5623351446188083	2	attack
129.173.67.123	1	38335.71428571428	3	8	28	0	2.3708509163285862	1.0	1.351783994289646	2	attack
129.173.67.123	3	0	0	1	0	0	2.253857589601352	0.0	0.0	1	attack
129.173.67.123	3	0	0	1	0	8	2.253857589601352	0.0	0.0	1	attack
129.173.67.123	3	8307.692307692309	1	4	7	32	2.157030751201479	0.3684210526315789	1.2001635060955753	2	attack
129.173.67.123	3	14123.076923076924	2	3	16	10	2.4237779077287196	0.6666666666666666	1.2658567518727373	2	attack
129.173.67.123	1	200.0	1	2	4	2	2.256674041256286	0.6666666666666666	0.0	2	attack
129.173.67.123	0	0	0	0	0	14	2.253857589601352	0	0.0	0	attack
129.173.67.99	1	240.2	1	3	6	4	2.2255629788322766	0.6	0.5004024235381879	2	attack
129.173.67.123	1	43200.0	1	2	8	0	2.343583304917474	1.0	1.0397207708399179	2	attack
129.173.67.123	1	30.0	1	1	1	0	2.220025327834538	1.0	0.0	1	attack
129.173.67.123	1	15.0	1	1	1	0	2.220025327834538	1.0	0.0	1	attack
129.173.67.123	1	30.0	1	1	1	0	2.220025327834538	1.0	0.0	1	attack
129.173.67.123	1	5.0	1	1	1	0	2.220025327834538	1.0	0.0	1	attack
129.173.67.123	1	30.0	1	1	1	0	2.220025327834538	1.0	0.0	1	attack
129.173.67.123	1	5.0	1	1	1	0	2.220025327834538	1.0	0.0	1	attack
129.173.67.123	1	30.0	1	1	1	0	2.220025327834538	1.0	0.0	1	attack
129.173.67.99	1	15.0	1	3	2	2	1.878972437780082	0.5	0.5623351446188083	3	attack
129.173.67.123	1	30.0	1	1	1	0	2.220025327834538	1.0	0.0	1	attack
129.173.67.123	1	30.0	1	1	1	0	2.220025327834538	1.0	0.0	1	attack
129.173.67.123	1	5.0	1	1	1	0	2.220025327834538	1.0	0.0	1	attack
129.173.67.123	1	19.0	1	1	1	0	2.220025327834538	1.0	0.0	1	attack
129.173.67.123	1	28.0	1	1	1	0	2.220025327834538	1.0	0.0	1	attack
129.173.67.123	1	12.0	1	1	1	0	2.220025327834538	1.0	0.0	1	attack
129.173.67.123	1	15.0	1	1	1	0	2.220025327834538	1.0	0.0	1	attack
129.173.67.123	1	30.0	1	1	1	0	2.220025327834538	1.0	0.0	1	attack
129.173.67.123	1	30.0	1	1	1	0	2.220025327834538	1.0	0.0	1	attack
129.173.67.99	1	120.2	1	3	6	4	2.2255629788322766	0.6	0.0	2	attack
129.173.67.123	2	76.36363636363636	2	4	9	2	2.2698284096755077	0.6	0.6554817739013927	2	attack
129.173.67.123	3	0	0	2	12	2	2.4542969591085577	0.75	1.0042424730540764	2	attack
129.173.67.123	3	0	0	1	0	4	2.3233083244805126	0.0	0.0	1	attack
129.173.67.123	3	0	0	1	0	0	2.282374376159249	0.0	0.0	1	attack
129.173.67.123	1	17280.0	1	3	8	2	2.241582479685691	0.8	0.6730116670092565	2	attack
129.173.67.123	3	0	0	2	0	2	2.4923378647804784	0.0	0.0	1	attack
129.173.67.123	3	0	0	1	0	0	2.487257698593149	0.0	0.0	1	attack
129.173.67.123	3	0	0	1	0	8	2.2765377853466457	0.0	0.0	1	attack
129.173.67.123	3	0	0	1	0	14	2.2792226171204435	0.0	0.0	1	attack
129.173.67.123	3	0	0	1	0	0	2.2718685126965625	0.0	0.0	1	attack
129.173.67.123	3	180.0	1	2	4	0	2.1883532618225074	0.4	0.0	2	attack
129.173.67.123	2	28800.0	1	2	14	22	2.3590809612982624	1.0	0.6869615765973234	2	attack
129.173.67.123	3	1440.0	1	3	8	2	2.3548891321240615	0.4444444444444444	1.0549201679861442	2	attack
129.173.67.123	3	0	0	4	0	38	2.335729323786869	0.0	1.14212395530277	1	attack
129.173.67.123	2	1440.0	1	3	20	0	2.2708336426369553	1.25	0.8556886672556694	2	attack
129.173.67.123	3	0	0	1	0	0	2.65054969200408	0.0	0.0	1	attack
129.173.67.123	3	0	0	1	0	0	2.65054969200408	0.0	0.0	1	attack
129.173.67.123	1	14400.0	2	3	8	6	2.4458033179176715	0.8	0.6829081047004717	2	attack
129.173.67.123	3	0	0	1	0	0	2.668078702217483	0.0	0.0	1	attack
129.173.67.123	3	0	0	1	0	0	2.6680787022174832	0.0	0.0	1	attack
129.173.67.123	3	0	0	3	0	18	2.4086712465392615	0.0	0.34883209584303193	1	attack
129.173.67.123	3	13371.42857142857	2	3	8	20	2.45043217051846	0.5714285714285714	1.232643284498737	2	attack
129.173.67.123	3	3000.0	2	2	12	0	1.9705450968678573	1.0	0.45056120886630463	2	attack
129.173.67.123	3	0	0	1	0	8	2.288888100695108	0.0	0.37677016125643675	1	attack
129.173.67.123	3	0	0	1	0	14	2.4974429315324143	0.0	0.0	1	attack
129.173.67.123	1	4500.0	2	2	8	0	2.1795654078403235	1.0	1.0397207708399179	2	attack
129.173.67.123	0	0	0	0	0	22	2.0992927999339206	0	0.6554817739013927	0	attack
129.173.67.123	1	30.0	1	1	1	0	2.220025327834538	1.0	0.0	1	attack
129.173.67.123	1	30.0	1	1	1	0	2.220025327834538	1.0	0.0	1	attack
129.173.67.123	1	30.0	1	1	1	0	2.220025327834538	1.0	0.0	1	attack
129.173.67.123	1	30.0	1	1	1	0	2.220025327834538	1.0	0.0	1	attack
129.173.67.123	1	30.0	1	1	1	0	2.220025327834538	1.0	0.0	1	attack
129.173.67.123	1	30.0	1	1	1	0	2.220025327834538	1.0	0.0	1	attack
129.173.67.123	1	30.0	1	1	1	0	2.220025327834538	1.0	0.0	1	attack
129.173.67.123	1	30.0	1	1	1	0	2.220025327834538	1.0	0.0	1	attack
129.173.67.123	1	30.0	1	1	1	0	2.220025327834538	1.0	0.0	1	attack
129.173.67.123	1	24.0	1	1	1	0	2.220025327834538	1.0	0.0	1	attack
129.173.67.123	1	30.0	1	1	1	0	2.220025327834538	1.0	0.0	1	attack
129.173.67.123	1	30.0	1	1	1	0	2.220025327834538	1.0	0.0	1	attack
129.173.67.99	1	0.2	1	3	6	4	2.2255629788322766	0.6	0.0	2	attack
129.173.67.123	1	30.0	1	1	1	0	2.220025327834538	1.0	0.0	1	attack
129.173.67.99	1	15.0	1	3	2	2	1.878972437780082	0.5	0.5623351446188083	3	attack
129.173.67.123	1	10.0	1	1	1	0	2.220025327834538	1.0	0.0	1	attack
129.173.67.123	1	2.0	1	1	1	0	2.220025327834538	1.0	0.0	1	attack
129.173.67.123	1	27.0	1	1	1	0	2.220025327834538	1.0	0.0	1	attack
129.173.67.123	1	22.0	1	1	1	0	2.220025327834538	1.0	0.0	1	attack
129.173.67.123	1	30.0	1	1	1	0	2.220025327834538	1.0	0.0	1	attack
129.173.67.123	1	29.0	1	1	1	0	2.220025327834538	1.0	0.0	1	attack
129.173.67.99	1	0	0	1	1	0	2.5019122074486297	1.0	0.0	1	attack
129.173.67.123	1	4116.428571428572	2	3	5	2	2.1548197902425357	0.7142857142857143	0.410116318288409	2	attack
129.173.67.123	3	0	0	2	4	2	2.408311555924575	0.2857142857142857	0.0	2	attack
129.173.67.123	3	0	0	1	0	0	2.2823743761592494	0.0	0.0	1	attack
129.173.67.123	1	2880.0	1	3	8	2	2.290320163881627	0.8	0.6730116670092565	2	attack
129.173.67.123	3	0	0	2	0	2	2.1196494381226416	0.0	0.0	1	attack
129.173.67.123	3	0	0	1	0	0	2.0431918705451206	0.0	0.0	1	attack
129.173.67.123	1	0	0	1	0	0	1.8866967846580784	0.0	0.0	1	attack
129.173.67.123	1	6171.428571428572	1	3	4	24	2.24162610285893	0.6666666666666666	1.5124511784664485	2	attack
129.173.67.123	1	21615.0	2	1	8	0	2.204785416913521	1.0	0.0	2	attack
129.173.67.123	1	24218.18181818182	3	6	20	2	2.4371790921795853	0.9090909090909091	1.3421131789144003	2	attack
129.173.67.123	1	6646.153846153846	1	1	4	22	2.137249536878137	1.0	0.6901856760188042	2	attack
129.173.67.123	1	0	0	1	0	0	1.7328679513998633	0.0	0.0	1	attack
129.173.67.123	2	3600.0	2	3	8	2	2.1552769898532422	0.6666666666666666	0.5004024235381879	2	attack
129.173.67.123	3	0	0	1	0	0	2.341994252232425	0.0	0.0	1	attack
129.173.67.123	3	0	0	1	0	0	2.341994252232425	0.0	0.0	1	attack
129.173.67.123	3	0	0	2	4	6	2.1990547502244486	0.4	0.6730116670092565	2	attack
129.173.67.123	3	37440.0	2	2	8	2	2.2146179733291227	0.5714285714285714	0.5004024235381879	2	attack
129.173.67.123	3	1200.0	1	3	8	10	2.3022448723509124	0.3333333333333333	0.9950269901795212	2	attack
129.173.67.123	3	0	0	1	0	14	2.371700559970708	0.0	0.8982053397041498	1	attack
129.173.67.123	3	0	0	1	0	6	2.3915047651295644	0.0	0.0	1	attack
129.173.67.123	1	7200.0	1	1	4	0	2.1383330595080277	1.0	0.0	2	attack
129.173.67.123	3	0	0	3	0	4	2.342950600749968	0.0	0.0	1	attack
129.173.67.123	3	0	0	1	0	22	2.4157329868506943	0.0	0.7924891052673698	1	attack
129.173.67.123	3	0	0	3	4	14	2.5095283015680643	0.2222222222222222	0.5297061990576545	2	attack
129.173.67.123	1	7200.0	1	2	8	0	2.3879398223942156	1.0	1.0397207708399179	2	attack
129.173.67.123	3	2879.7	2	3	6	4	2.2199041326879	0.42857142857142855	1.3321790402101223	2	attack
129.173.67.123	1	17.647058823529413	1	2	8	26	2.306389004703291	1.0	1.2181950724180415	2	attack
129.173.67.123	1	29.0	1	1	1	0	2.220025327834538	1.0	0.0	1	attack
129.173.67.99	1	494.2	1	3	6	4	2.2255629788322766	0.6	0.0	2	attack
129.173.67.99	1	15.0	1	3	2	2	1.878972437780082	0.5	0.5623351446188083	3	attack
129.173.67.123	1	0	0	1	4	0	2.570985420967229	1.0	0.5623351446188083	2	attack
129.173.67.123	1	112.5	1	4	16	0	2.480955083052863	1.0	1.3208883431493221	2	attack
129.173.67.123	3	7200.0	1	3	4	4	2.3135135325028293	0.25	1.0397207708399179	2	attack
129.173.67.123	2	0	0	1	0	0	2.499064902854283	0.0	0.0	1	attack
129.173.67.123	2	0	0	1	0	0	2.499064902854283	0.0	0.0	1	attack
129.173.67.123	3	3600.0	1	2	16	0	2.5023639297948503	1.0	0.6931471805599453	2	attack
129.173.67.123	3	14400.0	1	5	16	8	2.442423767826305	0.6666666666666666	1.3862943611198906	2	attack
129.173.67.123	1	7199.857142857143	3	5	12	2	2.289170252255812	0.75	1.351783994289646	2	attack
129.173.67.123	1	600.0	1	2	8	16	2.4147758361394662	1.3333333333333333	1.1369943184594973	2	attack
129.173.67.123	3	12959.9	2	3	10	0	2.328942844790339	0.625	0.6730116670092565	2	attack
129.173.67.123	3	3600.0	1	5	12	20	2.4369114270186225	0.46153846153846156	1.0735428464085233	2	attack
129.173.67.123	3	1800.0	1	3	8	0	2.4109804023535095	0.5714285714285714	0.0	2	attack
129.173.67.123	2	14400.0	1	1	12	0	2.3221879428070644	2.0	0.0	2	attack
129.173.67.123	1	30.0	1	1	1	0	2.220025327834538	1.0	0.0	1	attack
129.173.67.123	3	0	0	1	0	2	2.3701349548823627	0.0	0.0	1	attack
129.173.67.123	2	2185.6428571428573	4	5	12	16	2.342763807038229	0.6666666666666666	0.7963116401738131	2	attack
129.173.67.123	3	2160.0666666666666	2	6	12	18	2.3822795731898507	0.4	1.4897503188505912	2	attack
129.173.67.123	1	7200.0	1	2	8	0	2.328487721478571	1.3333333333333333	0.6931471805599453	2	attack
129.173.67.123	3	0	0	1	0	2	2.415052121917807	0.0	0.0	1	attack
129.173.67.123	3	4800.0	1	3	8	16	2.3755018038939544	0.5	0.7214636866925115	2	attack
129.173.67.123	1	2880.0	2	3	8	2	2.362315934763112	0.6666666666666666	1.0549201679861442	2	attack
129.173.67.123	3	6744.0	3	8	20	10	2.3065690363548637	0.7142857142857143	1.5641315026219944	2	attack
129.173.67.123	3	0	0	2	0	8	2.4074286398711604	0.0	0.0	1	attack
129.173.67.123	3	2880.0	1	3	4	6	2.205900212734368	0.2857142857142857	0.9502705392332347	2	attack
129.173.67.123	3	0	0	1	0	6	1.9381779163542867	0.0	0.6365141682948128	1	attack
129.173.67.123	2	12342.857142857143	1	3	4	10	2.1103396011854296	0.5	1.0789922078775833	2	attack
129.173.67.123	3	0	0	1	0	0	2.512658529529802	0.0	0.0	1	attack
129.173.67.123	3	0	0	1	0	0	2.512658529529802	0.0	0.0	1	attack
129.173.67.123	1	0	0	2	4	2	2.235232522703038	0.6666666666666666	0.0	2	attack
129.173.67.123	1	1571.4285714285713	2	3	12	2	2.1328655979901057	0.8571428571428571	1.0042424730540764	2	attack
129.173.67.123	0	0	0	0	0	8	2.512658529529802	0	1.073542846408523	0	attack
129.173.67.123	0	0	0	0	0	14	2.512658529529802	0	0.0	0	attack
129.173.67.123	1	120.0	1	3	10	0	2.3578076127618486	0.625	1.0549201679861442	2	attack
129.173.67.123	2	10080.0	2	3	20	0	2.3047189839627125	1.4285714285714286	1.366158847569202	2	attack
129.173.67.123	3	3.3333333333333335	1	3	4	2	2.214092219468881	0.2857142857142857	0.6365141682948128	2	attack
129.173.67.123	3	0	0	1	0	0	1.90615474653985	0.0	0.0	1	attack
129.173.67.123	1	55721.739130434784	3	6	14	9	2.2684335564154092	0.6086956521739131	1.367334993381175	2	attack
129.173.67.123	1	1800.0	1	1	4	0	2.523210952952891	1.0	0.0	2	attack
129.173.67.123	0	0	0	0	0	20	1.9061547465398498	0	0.6108643020548935	0	attack
129.173.67.123	1	9036.0	3	4	20	0	2.307194050891352	1.0	1.366158847569202	2	attack
129.173.67.123	1	14400.0	2	6	16	2	2.109798214130813	0.8	1.0608569471580214	2	attack
129.173.67.123	1	3600.0	2	3	10	0	2.418088127726657	1.0	1.0549201679861442	2	attack
129.173.67.123	1	3858.9473684210525	4	3	19	0	2.232781435303596	1.1176470588235294	1.2469826398977566	2	attack
129.173.67.123	1	100.0	1	2	12	0	2.289563582554191	1.0	1.0986122886681096	2	attack
129.173.67.123	3	0	0	3	4	2	1.8435806486078181	0.3333333333333333	0.0	3	attack
129.173.67.123	3	0	0	1	0	0	2.197224577336219	0.0	0.0	1	attack
129.173.67.123	3	0	0	1	0	0	2.1972245773362196	0.0	0.0	1	attack
129.173.67.123	1	30000.0	2	4	12	0	2.4064566295691376	0.8571428571428571	0.6365141682948128	2	attack
129.173.67.123	3	0	0	1	0	2	2.2451715894115165	0.0	0.0	1	attack
129.173.67.123	2	1225.0	2	2	8	16	2.2725036498528564	0.6666666666666666	0.8675632284814612	2	attack
129.173.67.123	1	11718.75	3	4	8	24	2.2322947326738687	0.6666666666666666	0.871654672225038	2	attack
129.173.67.123	3	98742.85714285714	1	1	14	0	2.240325327589532	1.1666666666666667	1.0042424730540764	2	attack
129.173.67.123	1	30.0	1	1	1	0	2.220025327834538	1.0	0.0	1	attack
129.173.67.123	1	30.0	1	1	1	0	2.220025327834538	1.0	0.0	1	attack
129.173.67.123	1	5.0	1	1	1	0	2.220025327834538	1.0	0.0	1	attack
129.173.67.99	1	123.8	1	3	6	4	2.2255629788322766	0.6	0.6730116670092565	2	attack
129.173.67.123	1	30.0	1	1	1	0	2.220025327834538	1.0	0.0	1	attack
129.173.67.99	1	15.0	1	3	2	2	1.878972437780082	0.5	0.0	3	attack
129.173.67.123	1	5.0	1	1	1	0	2.220025327834538	1.0	0.0	1	attack
129.173.67.123	1	7.0	1	1	1	0	2.220025327834538	1.0	0.0	1	attack
129.173.67.123	1	7.0	1	1	1	0	2.220025327834538	1.0	0.0	1	attack
129.173.67.123	1	20.0	1	1	1	0	2.220025327834538	1.0	0.0	1	attack
129.173.67.123	1	16.0	1	1	1	0	2.220025327834538	1.0	0.0	1	attack
129.173.67.123	1	18.0	1	1	1	0	2.220025327834538	1.0	0.0	1	attack
129.173.67.123	1	26.0	1	1	1	0	2.220025327834538	1.0	0.0	1	attack
129.173.67.123	1	18.0	1	1	1	0	2.220025327834538	1.0	0.0	1	attack
129.173.67.123	1	28.0	1	1	1	0	2.220025327834538	1.0	0.0	1	attack
129.173.67.123	1	30.0	1	1	1	0	2.220025327834538	1.0	0.0	1	attack
129.173.67.123	1	30.0	1	1	1	0	2.220025327834538	1.0	0.0	1	attack
129.173.67.123	1	30.0	1	1	1	0	2.220025327834538	1.0	0.0	1	attack
129.173.67.123	3	0	0	1	10	0	2.163955656882057	1.0	0.0	2	attack
129.173.67.123	1	6.0	1	2	1	4	2.2400332848678497	0.2	1.0549201679861442	1	attack
129.173.67.123	1	0	0	2	0	4	2.0717163855663427	0.0	0.6931471805599453	1	attack
129.173.67.123	3	16200.0	2	5	16	0	2.394463203123828	0.7272727272727273	1.0397207708399179	2	attack
129.173.67.123	3	0	0	1	0	0	2.4799555205445176	0.0	0.0	1	attack
129.173.67.123	3	0	0	1	0	0	2.4799555205445176	0.0	0.0	1	attack
129.173.67.123	1	900.0	1	1	4	0	2.1639556568820564	1.0	0.0	2	attack
129.173.67.123	0	0	0	0	0	22	2.4799555205445163	0	0.922980661086409	0	attack
129.173.67.123	1	25.0	1	1	1	0	2.220025327834538	1.0	0.0	1	attack
129.173.67.99	1	3.8	1	3	6	4	2.2255629788322766	0.6	0.0	2	attack
129.173.67.109	0	339.0	1	0	1	0	2.4799555205445176	0	0.0	0	attack
129.173.67.100	0	328.0	1	0	1	0	2.4799555205445176	0	0.0	0	attack
129.173.67.109	0	309.0	1	0	1	0	2.4799555205445176	0	0.0	0	attack
129.173.67.109	0	249.0	1	0	1	0	2.4799555205445176	0	0.0	0	attack
129.173.67.100	0	208.0	1	0	1	0	2.4799555205445176	0	0.0	0	attack
129.173.67.109	0	99.0	1	0	1	0	2.4799555205445176	0	0.0	0	attack
129.173.67.100	0	88.0	1	0	1	0	2.4799555205445176	0	0.0	0	attack
129.173.67.99	1	15.0	1	3	2	2	1.878972437780082	0.5	0.0	3	attack
129.173.67.100	0	49.0	1	0	1	0	2.4799555205445176	0	0.0	0	attack
129.173.67.109	0	49.0	1	0	1	0	2.4799555205445176	0	0.0	0	attack
129.173.67.109	0	9.0	1	0	1	0	2.4799555205445176	0	0.0	0	attack
129.173.67.123	1	0	0	3	8	0	2.590293701605104	0.8	0.6931471805599453	2	attack
129.173.67.123	3	0	0	2	18	0	2.613820994892076	1.0	0.0	2	attack
129.173.67.100	0	72.0	1	0	1	0	2.4799555205445176	0	0.0	0	attack
129.173.67.123	3	0	0	1	0	0	2.025326220770068	0.0	0.0	1	attack
129.173.67.123	3	0	0	1	0	0	2.025326220770068	0.0	0.0	1	attack
129.173.67.123	1	7200.0	1	1	4	0	2.338371704803573	1.0	0.5623351446188083	2	attack
129.173.67.123	1	0	0	1	0	2	2.458311329683084	0.0	0.0	1	attack
129.173.67.123	3	0	0	1	0	8	2.155533272241533	0.0	0.37677016125643675	1	attack
129.173.67.123	3	0	0	1	0	14	2.083919393932227	0.0	0.0	1	attack
129.173.67.123	3	0	0	1	0	6	2.5532370029937135	0.0	0.6365141682948128	1	attack
129.173.67.123	1	0	0	1	0	0	2.5532370029937144	0.0	0.0	1	attack
129.173.67.123	1	0	0	2	0	10	2.442927043807905	0.0	0.5004024235381879	1	attack
129.173.67.123	3	0	0	1	0	0	2.278302525039134	0.0	0.0	1	attack
129.173.67.123	3	0	0	1	0	22	2.232993739490524	0.0	0.6554817739013927	1	attack
129.173.67.123	3	0	0	3	4	2	2.19652391359192	0.25	0.0	2	attack
129.173.67.123	3	0	0	1	0	0	1.9061547465398496	0.0	0.0	1	attack
129.173.67.123	3	0	0	1	0	0	1.9061547465398496	0.0	0.0	1	attack
129.173.67.123	1	1650.0	3	2	12	8	2.2653299825912714	1.0	0.639031859650177	2	attack
129.173.67.123	3	3.111111111111111	1	2	4	14	2.2423577303396853	0.3333333333333333	0.0	2	attack
129.173.67.123	3	0	0	1	0	0	2.043191870545121	0.0	0.0	1	attack
129.173.67.123	0	0	0	0	0	22	1.9061547465398496	0	0.7924891052673698	0	attack
129.173.67.123	3	720.0	1	4	6	4	2.459525380329016	0.3333333333333333	0.9502705392332347	2	attack
129.173.67.123	1	15230.76923076923	3	6	26	0	2.39218473308712	1.3	1.519382664642301	2	attack
129.173.67.123	3	0	0	1	0	0	2.394700405858334	0.0	0.0	1	attack
129.173.67.123	3	0	0	1	0	20	2.1243092248481696	0.0	0.6730116670092565	1	attack
129.173.67.123	1	300.0	1	2	2	2	2.3404207415268585	0.3333333333333333	0.6931471805599453	2	attack
129.173.67.123	0	0	0	0	2	0	2.339371734389815	0	0.0	0	attack
129.173.67.123	0	0	0	0	0	8	2.394700405858334	0	1.073542846408523	0	attack
129.173.67.123	0	0	0	0	0	14	2.394700405858334	0	0.0	0	attack
129.173.67.123	1	24.0	1	1	1	0	2.220025327834538	1.0	0.0	1	attack
129.173.67.99	1	605.6	1	3	6	4	2.2255629788322766	0.6	0.0	2	attack
129.173.67.123	1	66960.0	2	3	8	2	2.526706261654919	0.8	0.5004024235381879	2	attack
129.173.67.123	3	0	0	3	4	2	2.0806285651232526	0.18181818181818182	0.0	2	attack
129.173.67.123	3	0	0	1	0	0	1.7917594692280547	0.0	0.0	1	attack
129.173.67.123	3	3600.0	1	3	8	0	2.251169369972585	0.4444444444444444	0.6931471805599453	2	attack
129.173.67.123	3	0	0	1	0	0	2.242973226438146	0.0	0.0	1	attack
129.173.67.123	3	0	0	1	0	0	2.242973226438146	0.0	0.0	1	attack
129.173.67.123	1	0	0	3	8	22	2.054089621619813	0.8	0.9701157839869381	2	attack
129.173.67.123	3	0	0	1	0	0	2.333196714286248	0.0	0.0	1	attack
129.173.67.123	3	0	0	1	0	0	2.3331967142862475	0.0	0.0	1	attack
129.173.67.123	1	11011.764705882353	2	4	8	26	2.2694839470055546	0.6666666666666666	1.2324052234657892	2	attack
129.173.67.123	3	0	0	1	0	16	2.341994252232425	0.0	0.5623351446188083	1	attack
129.173.67.123	3	7200.0	1	1	4	0	2.4776766025360524	0.4	0.0	2	attack
129.173.67.123	3	0	0	1	0	8	2.471590953190536	0.0	0.37677016125643675	1	attack
129.173.67.123	3	0	0	1	0	14	2.4079296032945647	0.0	0.0	1	attack
129.173.67.123	3	257.14285714285717	1	4	4	24	2.3361314542043754	0.18181818181818182	1.0789922078775833	2	attack
129.173.67.123	1	13292.307692307691	1	3	8	18	2.397101975104533	0.8	1.2309316230479221	2	attack
129.173.67.123	3	5760.0	1	3	10	0	1.966434693967602	0.625	0.6730116670092565	2	attack
129.173.67.123	2	11519.6	3	3	20	0	2.1958385180642925	1.4285714285714286	0.6730116670092565	2	attack
129.173.67.123	1	0	0	3	4	2	2.486634366868355	0.5	0.45056120886630463	2	attack
129.173.67.123	3	0	0	1	0	2	2.271868512696563	0.0	0.0	1	attack
129.173.67.123	2	8640.0	1	3	4	16	2.2388046502428405	0.5	0.7909873504355757	2	attack
129.173.67.99	1	485.6	1	3	6	4	2.2255629788322766	0.6	0.6730116670092565	2	attack
129.173.67.123	1	6000.0	2	4	6	6	2.379466867426302	0.375	1.0114042647073516	2	attack
129.173.67.123	1	0	0	1	6	0	2.4260151319598084	3.0	0.0	1	attack
129.173.67.99	1	15.0	1	3	2	2	1.878972437780082	0.5	0.5623351446188083	3	attack
129.173.67.100	0	187.0	1	0	1	0	2.4799555205445176	0	0.0	0	attack
129.173.67.109	0	187.0	1	0	1	0	2.4799555205445176	0	0.0	0	attack
129.173.67.109	0	156.0	1	0	1	0	2.4799555205445176	0	0.0	0	attack
129.173.67.100	0	156.0	1	0	1	0	2.4799555205445176	0	0.0	0	attack
129.173.67.100	0	73.0	1	0	1	0	2.4799555205445176	0	0.0	0	attack
129.173.67.109	0	73.0	1	0	1	0	2.4799555205445176	0	0.0	0	attack
129.173.67.109	0	505.0	1	0	1	0	2.4799555205445176	0	0.0	0	attack
129.173.67.100	0	505.0	1	0	1	0	2.4799555205445176	0	0.0	0	attack
129.173.67.101	0	0	0	0	0	1	2.321540572182843	0	0.0	0	attack
129.173.67.123	3	2880.0	1	4	4	6	2.3523018401856284	0.2222222222222222	0.6730116670092565	2	attack
129.173.67.100	0	428.0	1	0	1	0	2.4799555205445176	0	0.0	0	attack
129.173.67.123	3	0	0	1	0	0	2.1639556568820564	0.0	0.0	1	attack
129.173.67.109	0	422.0	1	0	1	0	2.4799555205445176	0	0.0	0	attack
129.173.67.123	3	0	0	1	0	0	2.1639556568820564	0.0	0.0	1	attack
129.173.67.123	1	0	0	2	0	2	2.3288578658196313	0.0	0.0	1	attack
129.173.67.123	3	0	0	1	0	0	2.302585092994046	0.0	0.0	1	attack
129.173.67.123	3	0	0	1	0	0	2.3025850929940455	0.0	0.0	1	attack
129.173.67.99	1	365.6	1	3	6	4	2.2255629788322766	0.6	0.6730116670092565	2	attack
129.173.67.123	1	0	0	1	0	22	2.1438283591592344	0.0	1.2270669900767608	1	attack
129.173.67.123	1	14400.0	1	2	12	0	2.373834037312466	1.0	0.45056120886630463	2	attack
129.173.67.123	1	450.0	1	6	10	6	2.423181649659837	0.5555555555555556	1.2130075659799042	2	attack
129.173.67.100	0	386.0	1	0	1	0	2.4799555205445176	0	0.0	0	attack
129.173.67.109	0	386.0	1	0	1	0	2.4799555205445176	0	0.0	0	attack
129.173.67.123	1	24685.714285714286	1	1	6	8	2.3837415120799714	1.5	1.2963611597910565	2	attack
129.173.67.123	0	0	0	0	0	14	2.302585092994046	0	0.0	0	attack
129.173.67.123	1	7.0	1	1	1	0	2.220025327834538	1.0	0.0	1	attack
129.173.67.109	0	325.0	1	0	1	0	2.4799555205445176	0	0.0	0	attack
129.173.67.100	0	325.0	1	0	1	0	2.4799555205445176	0	0.0	0	attack
129.173.67.123	1	24.0	1	1	1	0	2.220025327834538	1.0	0.0	1	attack
129.173.67.123	1	30.0	1	1	1	0	2.220025327834538	1.0	0.0	1	attack
129.173.67.123	1	5.0	1	1	1	0	2.220025327834538	1.0	0.0	1	attack
129.173.67.123	1	14.0	1	1	1	0	2.220025327834538	1.0	0.0	1	attack
129.173.67.123	1	30.0	1	1	1	0	2.220025327834538	1.0	0.0	1	attack
129.173.67.100	0	175.0	1	0	1	0	2.4799555205445176	0	0.0	0	attack
129.173.67.123	1	5.0	1	1	1	0	2.220025327834538	1.0	0.0	1	attack
129.173.67.101	0	0	0	0	0	1	2.3010918738473594	0	0.0	0	attack
129.173.67.123	1	30.0	1	1	1	0	2.220025327834538	1.0	0.0	1	attack
129.173.67.109	0	115.0	1	0	1	0	2.4799555205445176	0	0.0	0	attack
129.173.67.100	0	115.0	1	0	1	0	2.4799555205445176	0	0.0	0	attack
129.173.67.123	1	30.0	1	1	1	0	2.220025327834538	1.0	0.0	1	attack
129.173.67.123	1	30.0	1	1	1	0	2.220025327834538	1.0	0.0	1	attack
129.173.67.109	0	76.0	1	0	1	0	2.4799555205445176	0	0.0	0	attack
129.173.67.100	0	76.0	1	0	1	0	2.4799555205445176	0	0.0	0	attack
129.173.67.99	1	15.0	1	3	2	2	1.878972437780082	0.5	0.0	3	attack
129.173.67.123	1	30.0	1	1	1	0	2.220025327834538	1.0	0.0	1	attack
129.173.67.100	0	45.0	1	0	1	0	2.4799555205445176	0	0.0	0	attack
129.173.67.123	1	5.0	1	1	1	0	2.220025327834538	1.0	0.0	1	attack
129.173.67.100	0	66.0	1	0	1	0	2.4799555205445176	0	0.0	0	attack
129.173.67.109	0	66.0	1	0	1	0	2.4799555205445176	0	0.0	0	attack
129.173.67.123	1	30.0	1	1	1	0	2.220025327834538	1.0	0.0	1	attack
129.173.67.123	1	30.0	1	1	1	0	2.220025327834538	1.0	0.0	1	attack
129.173.67.123	1	30.0	1	1	1	0	2.220025327834538	1.0	0.0	1	attack
129.173.67.123	1	30.0	1	1	1	0	2.220025327834538	1.0	0.0	1	attack
129.173.67.123	1	30.0	1	1	1	0	2.220025327834538	1.0	0.0	1	attack
129.173.67.123	3	0	0	2	4	0	2.518682674614395	0.4	0.0	2	attack
129.173.67.123	3	0	0	2	6	2	2.5043770474066536	0.3333333333333333	0.6931471805599453	2	attack
129.173.67.123	3	0	0	1	0	0	2.5070264355574188	0.0	0.0	1	attack
129.173.67.123	1	0	0	1	0	2	2.338371704803573	0.0	0.0	1	attack
129.173.67.123	1	86400.0	1	1	4	0	2.430791328878232	1.0	0.0	2	attack
129.173.67.123	0	0	0	0	0	22	2.507026435557419	0	0.6554817739013927	0	attack
129.173.67.123	1	27.0	1	1	1	0	2.220025327834538	1.0	0.0	1	attack
129.173.67.99	1	204.66666666666666	1	3	4	2	2.245295889618478	0.6666666666666666	0.0	2	attack
129.173.67.99	1	306.25	1	3	2	2	2.1959636126529753	0.5	0.0	2	attack
129.173.67.123	1	20.0	1	1	1	0	2.220025327834538	1.0	0.0	1	attack
129.173.67.123	1	30.0	1	1	1	0	2.220025327834538	1.0	0.0	1	attack
129.173.67.123	1	5.0	1	1	1	0	2.220025327834538	1.0	0.0	1	attack
129.173.67.123	1	6.0	1	1	1	0	2.220025327834538	1.0	0.0	1	attack
129.173.67.123	1	30.0	1	1	1	0	2.220025327834538	1.0	0.0	1	attack
129.173.67.123	1	5.0	1	1	1	0	2.220025327834538	1.0	0.0	1	attack
129.173.67.123	1	22.0	1	1	1	0	2.220025327834538	1.0	0.0	1	attack
129.173.67.123	1	30.0	1	1	1	0	2.220025327834538	1.0	0.0	1	attack
129.173.67.123	1	30.0	1	1	1	0	2.220025327834538	1.0	0.0	1	attack
129.173.67.123	1	5.0	1	1	1	0	2.220025327834538	1.0	0.0	1	attack
129.173.67.123	1	22.0	1	1	1	0	2.220025327834538	1.0	0.0	1	attack
129.173.67.123	1	29.0	1	1	1	0	2.220025327834538	1.0	0.0	1	attack
129.173.67.123	1	1.0	1	1	1	0	2.220025327834538	1.0	0.0	1	attack
129.173.67.123	1	1.0	1	1	1	0	2.220025327834538	1.0	0.0	1	attack
129.173.67.123	1	8.0	1	1	1	0	2.220025327834538	1.0	0.0	1	attack
129.173.67.123	3	15711.818181818182	2	3	5	6	2.2663774264353687	0.45454545454545453	0.47413931305783735	2	attack
129.173.67.123	1	10.0	1	1	1	0	2.220025327834538	1.0	0.0	1	attack
129.173.67.99	1	125.5	2	3	6	4	2.2255629788322766	0.6	0.6730116670092565	2	attack
129.173.67.99	1	15.0	1	3	2	2	1.878972437780082	0.5	0.0	3	attack
129.173.67.109	0	122.0	1	0	1	0	2.4799555205445176	0	0.0	0	attack
129.173.67.100	0	122.0	1	0	1	0	2.4799555205445176	0	0.0	0	attack
129.173.67.100	0	97.0	1	0	1	0	2.4799555205445176	0	0.0	0	attack
129.173.67.109	0	97.0	1	0	1	0	2.4799555205445176	0	0.0	0	attack
129.173.67.100	0	44.0	1	0	1	0	2.4799555205445176	0	0.0	0	attack
129.173.67.109	0	44.0	1	0	1	0	2.4799555205445176	0	0.0	0	attack
129.173.67.100	0	2.0	1	0	1	0	2.4799555205445176	0	0.0	0	attack
129.173.67.109	0	573.0	1	0	1	0	2.4799555205445176	0	0.0	0	attack
129.173.67.100	0	573.0	1	0	1	0	2.4799555205445176	0	0.0	0	attack
129.173.67.100	0	548.0	1	0	1	0	2.4799555205445176	0	0.0	0	attack
129.173.67.123	3	0	0	1	0	0	2.0794415416798357	0.0	0.0	1	attack
129.173.67.109	0	519.0	1	0	1	0	2.4799555205445176	0	0.0	0	attack
129.173.67.123	3	0	0	1	0	0	2.0794415416798357	0.0	0.0	1	attack
129.173.67.123	3	0	0	1	0	0	2.0794415416798357	0.0	0.0	1	attack
129.173.67.123	1	300.0	1	1	4	0	2.3034884952192693	1.0	0.0	2	attack
129.173.67.123	0	0	0	0	0	20	2.0794415416798353	0	0.8451132568429528	0	attack
129.173.67.99	1	5.5	2	3	6	4	2.2255629788322766	0.6	0.6730116670092565	2	attack
129.173.67.99	1	15.0	1	3	2	2	1.878972437780082	0.5	0.0	3	attack
129.173.67.100	0	560.0	1	0	1	0	2.4799555205445176	0	0.0	0	attack
129.173.67.109	0	560.0	1	0	1	0	2.4799555205445176	0	0.0	0	attack
129.173.67.123	1	0	0	1	0	2	2.3419942522324244	0.0	0.0	1	attack
129.173.67.123	1	8640.0	1	2	10	0	2.3623096398131893	0.8333333333333334	0.9502705392332347	2	attack
129.173.67.109	0	535.0	1	0	1	0	2.4799555205445176	0	0.0	0	attack
129.173.67.123	3	2880.0	1	3	10	0	2.430533646866084	0.5555555555555556	0.9502705392332347	2	attack
129.173.67.123	3	0	0	1	0	0	2.4282736375228677	0.0	0.0	1	attack
129.173.67.123	3	0	0	1	0	0	2.4210063021928048	0.0	0.0	1	attack
129.173.67.123	2	2450.0	2	2	12	0	2.313659336449685	1.2	0.45056120886630463	2	attack
129.173.67.123	0	0	0	0	0	22	2.428273637522869	0	0.18490739916777568	0	attack
129.173.67.123	1	13.0	1	1	1	0	2.220025327834538	1.0	0.0	1	attack
129.173.67.109	0	436.0	1	0	1	0	2.4799555205445176	0	0.0	0	attack
129.173.67.100	0	436.0	1	0	1	0	2.4799555205445176	0	0.0	0	attack
129.173.67.99	1	607.1	2	3	6	4	2.2255629788322766	0.6	0.6730116670092565	2	attack
129.173.67.123	2	28800.0	1	3	4	2	2.381365088949297	0.4	0.6365141682948128	2	attack
129.173.67.123	3	0	0	1	0	0	2.507026435557418	0.0	0.0	1	attack
129.173.67.123	3	0	0	1	0	0	2.507026435557418	0.0	0.0	1	attack
129.173.67.123	3	0	0	2	0	2	2.1883342457697537	0.0	0.0	1	attack
129.173.67.123	3	0	0	1	0	14	2.328866063108425	0.0	0.0	1	attack
129.173.67.123	3	0	0	1	0	0	2.0794415416798357	0.0	0.0	1	attack
129.173.67.123	1	0	0	1	0	8	2.513500242515607	0.0	0.9002560512685369	1	attack
129.173.67.123	1	90.0	1	1	4	4	2.283140022482347	0.5	1.0397207708399179	2	attack
129.173.67.123	1	8271.42857142857	3	7	24	4	2.311376177251751	0.8571428571428571	1.5498260458782016	2	attack
129.173.67.123	3	42.857142857142854	1	2	4	24	2.200501463430491	0.3333333333333333	0.992281974852574	2	attack
129.173.67.123	2	249.83333333333334	2	1	12	0	2.4799555205445167	2.0	0.0	2	attack
129.173.67.123	3	2400.0	2	5	20	8	2.0687577139120195	0.7142857142857143	1.4377014436429412	2	attack
129.173.67.123	1	0	0	2	0	4	2.1914650184495525	0.0	0.6931471805599453	1	attack
129.173.67.123	3	7200.0	1	2	4	0	1.9119258119686284	0.2857142857142857	0.0	2	attack
129.173.67.123	3	0	0	1	0	0	1.676987774322417	0.0	0.0	1	attack
129.173.67.123	3	0	0	1	0	0	1.676987774322417	0.0	0.0	1	attack
129.173.67.123	3	0	0	2	0	8	2.080688598313714	0.0	0.5623351446188083	1	attack
129.173.67.123	3	171.42857142857142	2	5	8	6	2.1691519485761237	0.4	1.0042424730540764	2	attack
129.173.67.123	3	0	0	1	0	0	2.2823743761592494	0.0	0.0	1	attack
129.173.67.123	3	0	0	1	0	22	1.806713474716025	0.0	0.6554817739013927	1	attack
129.173.67.123	1	1600.0	1	6	12	6	2.303978708609002	0.6666666666666666	1.2148896539491205	2	attack
129.173.67.123	1	33600.0	2	3	12	0	2.2286292063135815	1.0	0.6365141682948128	2	attack
129.173.67.123	0	0	0	0	0	22	2.2823743761592485	0	0.922980661086409	0	attack
129.173.67.99	1	487.1	2	3	6	4	2.2255629788322766	0.6	0.6730116670092565	2	attack
129.173.67.123	1	3.0	1	1	1	0	2.220025327834538	1.0	0.0	1	attack
129.173.67.99	1	15.0	1	3	2	2	1.878972437780082	0.5	0.0	3	attack
129.173.67.123	1	27.0	1	1	1	0	2.220025327834538	1.0	0.0	1	attack
129.173.67.123	1	12.0	1	1	1	0	2.220025327834538	1.0	0.0	1	attack
129.173.67.123	1	18.0	1	1	1	0	2.220025327834538	1.0	0.0	1	attack
129.173.67.123	1	20.0	1	1	1	0	2.220025327834538	1.0	0.0	1	attack
129.173.67.123	1	30.0	1	1	1	0	2.220025327834538	1.0	0.0	1	attack
129.173.67.123	1	30.0	1	1	1	0	2.220025327834538	1.0	0.0	1	attack
129.173.67.123	1	5.0	1	1	1	0	2.220025327834538	1.0	0.0	1	attack
129.173.67.123	1	30.0	1	1	1	0	2.220025327834538	1.0	0.0	1	attack
129.173.67.123	1	30.0	1	1	1	0	2.220025327834538	1.0	0.0	1	attack
129.173.67.123	1	30.0	1	1	1	0	2.220025327834538	1.0	0.0	1	attack
129.173.67.123	1	23.0	1	1	1	0	2.220025327834538	1.0	0.0	1	attack
129.173.67.123	1	23.0	1	1	1	0	2.220025327834538	1.0	0.0	1	attack
129.173.67.123	1	28.0	1	1	1	0	2.220025327834538	1.0	0.0	1	attack
129.173.67.123	1	28.0	1	1	1	0	2.220025327834538	1.0	0.0	1	attack
129.173.67.123	1	30.0	1	1	1	0	2.220025327834538	1.0	0.0	1	attack
129.173.67.123	1	14400.0	1	2	4	2	2.223301855332179	0.6666666666666666	0.6365141682948128	2	attack
129.173.67.123	3	2880.0	1	3	4	6	2.522369210728027	0.2	0.6730116670092565	2	attack
129.173.67.123	3	0	0	1	0	0	2.7516666169315163	0.0	0.0	1	attack
129.173.67.123	3	0	0	3	0	4	2.520355297212514	0.0	0.5623351446188083	1	attack
129.173.67.123	3	180.0	1	2	4	0	2.2990206758946474	0.2857142857142857	0.0	2	attack
129.173.67.123	3	0	0	1	0	0	2.3693821196946767	0.0	0.0	1	attack
129.173.67.123	3	0	0	1	0	22	2.6697485103807646	0.0	0.18490739916777568	1	attack
129.173.67.123	1	7200.0	1	1	4	0	2.2450352741261774	1.0	0.0	2	attack
129.173.67.123	1	514.2857142857143	1	5	8	6	2.3783053508465626	0.5714285714285714	1.277034259466139	2	attack
129.173.67.123	1	0	0	2	4	2	2.3849929518435773	0.6666666666666666	0.6365141682948128	2	attack
129.173.67.123	1	1125.0	2	3	8	24	2.19891833908625	0.8	0.6210863745552451	2	attack
129.173.67.123	3	7200.0	1	2	4	0	2.293208097040732	0.4	0.0	2	attack
129.173.67.123	3	0	0	1	0	0	1.945910149055313	0.0	0.0	1	attack
129.173.67.123	3	0	0	1	0	0	1.9459101490553132	0.0	0.0	1	attack
129.173.67.123	1	3600.0	1	3	8	0	2.434633737469352	0.8	0.6931471805599453	2	attack
129.173.67.123	1	34560.0	1	2	4	6	2.339225367900693	0.5	0.5004024235381879	2	attack
129.173.67.123	0	0	0	0	0	22	1.9459101490553132	0	0.922980661086409	0	attack
129.173.67.99	1	367.3	2	3	6	4	2.2255629788322766	0.6	0.6730116670092565	2	attack
129.173.67.123	1	30.0	1	1	1	0	2.220025327834538	1.0	0.0	1	attack
129.173.67.123	1	30.0	1	1	1	0	2.220025327834538	1.0	0.0	1	attack
129.173.67.123	1	25.0	1	1	1	0	2.220025327834538	1.0	0.0	1	attack
129.173.67.123	1	30.0	1	1	1	0	2.220025327834538	1.0	0.0	1	attack
129.173.67.123	1	4.0	1	1	1	0	2.220025327834538	1.0	0.0	1	attack
129.173.67.123	1	11.0	1	1	1	0	2.220025327834538	1.0	0.0	1	attack
129.173.67.123	1	30.0	1	1	1	0	2.220025327834538	1.0	0.0	1	attack
129.173.67.123	1	5.0	1	1	1	0	2.220025327834538	1.0	0.0	1	attack
129.173.67.123	1	30.0	1	1	1	0	2.220025327834538	1.0	0.0	1	attack
129.173.67.123	1	30.0	1	1	1	0	2.220025327834538	1.0	0.0	1	attack
129.173.67.123	1	30.0	1	1	1	0	2.220025327834538	1.0	0.0	1	attack
129.173.67.99	1	15.0	1	3	2	2	1.878972437780082	0.5	0.0	3	attack
129.173.67.123	1	30.0	1	1	1	0	2.220025327834538	1.0	0.0	1	attack
129.173.67.123	1	5.0	1	1	1	0	2.220025327834538	1.0	0.0	1	attack
129.173.67.123	1	30.0	1	1	1	0	2.220025327834538	1.0	0.0	1	attack
129.173.67.123	1	30.0	1	1	1	0	2.220025327834538	1.0	0.0	1	attack
129.173.67.123	1	30.0	1	1	1	0	2.220025327834538	1.0	0.0	1	attack
129.173.67.123	1	300.0	1	1	4	0	2.3959081192939284	1.0	0.0	2	attack
129.173.67.123	1	3600.0	1	2	8	0	2.467834071709542	0.8	0.5623351446188083	2	attack
129.173.67.123	3	0	0	3	4	14	2.4196425548321434	0.25	1.1490596969706202	2	attack
129.173.67.123	3	0	0	2	0	12	1.8407220975584253	0.0	0.45056120886630463	1	attack
129.173.67.123	3	54.666666666666664	2	5	8	10	2.5487961692553687	0.4444444444444444	1.1490596969706202	2	attack
129.173.67.123	3	187.5	1	2	16	0	2.402276234721441	1.1428571428571428	1.0735428464085233	2	attack
129.173.67.99	1	247.3	2	3	6	4	2.2255629788322766	0.6	0.6730116670092565	2	attack
129.173.67.123	1	0	0	1	0	0	2.3637007337548135	0.0	0.0	1	attack
129.173.67.123	1	69120.0	1	5	20	0	2.4271571835857295	1.1111111111111112	1.0549201679861442	2	attack
129.173.67.123	1	13.0	1	1	1	0	2.220025327834538	1.0	0.0	1	attack
129.173.67.99	1	127.2	1	3	6	4	2.2255629788322766	0.6	0.6730116670092565	2	attack
129.173.67.123	1	30.0	1	1	1	0	2.220025327834538	1.0	0.0	1	attack
129.173.67.123	1	5.0	1	1	1	0	2.220025327834538	1.0	0.0	1	attack
129.173.67.99	1	15.0	1	3	2	2	1.878972437780082	0.5	0.0	3	attack
129.173.67.123	1	12.0	1	1	1	0	2.220025327834538	1.0	0.0	1	attack
129.173.67.123	1	7.0	1	1	1	0	2.220025327834538	1.0	0.0	1	attack
129.173.67.123	1	11.0	1	1	1	0	2.220025327834538	1.0	0.0	1	attack
129.173.67.123	1	20.0	1	1	1	0	2.220025327834538	1.0	0.0	1	attack
129.173.67.123	1	30.0	1	1	1	0	2.220025327834538	1.0	0.0	1	attack
129.173.67.123	1	22.0	1	1	1	0	2.220025327834538	1.0	0.0	1	attack
129.173.67.123	1	30.0	1	1	1	0	2.220025327834538	1.0	0.0	1	attack
129.173.67.123	1	30.0	1	1	1	0	2.220025327834538	1.0	0.0	1	attack
129.173.67.123	1	30.0	1	1	1	0	2.220025327834538	1.0	0.0	1	attack
129.173.67.123	1	5.0	1	1	1	0	2.220025327834538	1.0	0.0	1	attack
129.173.67.123	1	5.0	1	1	1	0	2.220025327834538	1.0	0.0	1	attack
129.173.67.123	1	25.0	1	1	1	0	2.220025327834538	1.0	0.0	1	attack
129.173.67.123	1	30.0	1	1	1	0	2.220025327834538	1.0	0.0	1	attack
129.173.67.123	1	0	0	1	4	0	2.5247814471738166	1.0	0.0	2	attack
129.173.67.123	1	24942.85714285714	2	3	12	2	2.4877001615571968	0.8571428571428571	0.6829081047004717	2	attack
129.173.67.123	3	2880.0	1	2	4	6	2.1611356905145276	0.4	0.6730116670092565	2	attack
129.173.67.123	3	0	0	1	0	0	2.394700405858334	0.0	0.0	1	attack
129.173.67.123	3	0	0	1	0	0	2.394700405858334	0.0	0.0	1	attack
129.173.67.99	1	7.2	1	3	6	4	2.2255629788322766	0.6	0.6730116670092565	2	attack
129.173.67.123	1	1800.0	1	1	4	0	2.187322318849254	1.0	0.0	2	attack
129.173.67.123	0	0	0	0	0	8	2.394700405858334	0	0.37677016125643675	0	attack
129.173.67.123	3	7200.0	1	2	4	0	2.153038756100431	0.2857142857142857	0.0	2	attack
129.173.67.123	3	0	0	1	0	12	2.289614117798834	0.0	0.2868359830561607	1	attack
129.173.67.123	3	0	0	1	0	0	2.0794415416798357	0.0	0.0	1	attack
129.173.67.123	3	111.8	1	2	4	6	2.2442666482358207	0.4	1.3321790402101223	2	attack
129.173.67.123	3	0	0	2	0	8	2.2706258353645365	0.0	0.6931471805599453	1	attack
129.173.67.123	3	0	0	1	0	0	2.394700405858334	0.0	0.0	1	attack
129.173.67.123	3	0	0	1	0	22	2.1469970125752273	0.0	0.6554817739013927	1	attack
129.173.67.123	1	26742.85714285714	2	5	8	6	2.1792896922991267	0.5714285714285714	1.0789922078775833	2	attack
129.173.67.123	1	0	0	2	0	2	2.2891007535637726	0.0	0.0	1	attack
129.173.67.123	3	975.0	2	2	8	0	2.113637412575	0.5	0.6931471805599453	2	attack
129.173.67.123	3	0	0	1	0	22	2.2706385698654343	0.0	0.922980661086409	1	attack
129.173.67.123	3	28800.0	1	3	4	8	2.3723057813167205	0.3333333333333333	1.0114042647073518	2	attack
129.173.67.123	3	7200.0	1	2	4	0	1.9957981382356431	0.2857142857142857	0.0	2	attack
129.173.67.123	3	0	0	1	0	0	2.0140355237092673	0.0	0.0	1	attack
129.173.67.123	3	0	0	2	0	24	2.0651243534681742	0.0	0.8239592165010823	1	attack
129.173.67.123	3	0	0	1	10	0	2.491493721879437	0.7142857142857143	0.0	2	attack
129.173.67.123	1	50.0	1	6	20	4	2.328530891885216	1.0	1.4735023850806486	2	attack
129.173.67.123	1	57600.0	1	2	4	2	2.2144522690313795	0.6666666666666666	0.6365141682948128	2	attack
129.173.67.123	1	1800.0	1	3	10	22	2.178002343117183	0.625	1.1573732982229008	2	attack
129.173.67.123	1	2880.0	1	1	10	0	2.171103323017083	2.5	0.6730116670092565	2	attack
129.173.67.99	1	15.0	1	3	2	2	1.878972437780082	0.5	0.0	3	attack
129.173.67.99	1	428.6	1	3	6	4	2.2255629788322766	0.6	0.6730116670092565	2	attack
129.173.67.123	2	0	0	2	0	2	2.3212468988224577	0.0	0.0	1	attack
129.173.67.123	3	100.0	1	3	6	6	2.3227143991731993	0.375	1.0114042647073518	2	attack
129.173.67.123	1	0	0	2	0	12	2.291673364569327	0.0	0.887694275799104	1	attack
129.173.67.123	3	7200.0	1	2	4	0	2.040104193246824	0.2	0.0	2	attack
129.173.67.123	3	0	0	1	0	0	1.8891591637540215	0.0	0.0	1	attack
129.173.67.123	3	0	0	1	0	0	2.0431918705451215	0.0	0.0	1	attack
129.173.67.123	3	0	0	1	0	0	2.0431918705451206	0.0	0.0	1	attack
129.173.67.123	1	0	0	1	0	0	2.163955656882057	0.0	0.0	1	attack
129.173.67.123	1	140.0	2	2	8	22	2.049287745244455	1.3333333333333333	0.6730116670092565	2	attack
129.173.67.123	0	0	0	0	0	22	2.043191870545122	0	0.6554817739013927	0	attack
129.173.67.123	3	0	0	1	0	0	2.3947004058583334	0.0	0.0	1	attack
129.173.67.123	1	229.83333333333334	3	2	12	0	2.3321035986330085	2.0	1.0114042647073518	2	attack
129.173.67.99	1	308.6	1	3	6	4	2.2255629788322766	0.6	0.6730116670092565	2	attack
129.173.67.99	1	15.0	1	3	2	2	1.878972437780082	0.5	0.0	3	attack
129.173.67.123	1	23400.0	2	2	8	0	2.0262548979267407	1.0	0.6931471805599453	2	attack
129.173.67.123	1	2.0	1	1	1	0	2.220025327834538	1.0	0.0	1	attack
129.173.67.99	1	188.6	1	3	6	4	2.2255629788322766	0.6	0.6730116670092565	2	attack
129.173.67.123	1	0	0	2	4	2	2.4061352223833294	0.6666666666666666	0.6365141682948128	2	attack
129.173.67.123	1	43200.0	1	3	4	4	2.2849399527090157	0.5	1.0397207708399179	2	attack
129.173.67.123	2	16800.0	2	3	6	6	2.2566872256227355	0.5	1.0114042647073518	2	attack
129.173.67.123	1	40500.0	1	3	4	4	2.4876663909707966	0.5	0.6931471805599453	2	attack
129.173.67.123	3	51.42857142857143	1	4	14	0	2.474527858008419	0.6363636363636364	0.6829081047004717	2	attack
129.173.67.123	3	0	0	1	0	0	2.3978952727983707	0.0	0.0	1	attack
129.173.67.123	3	0	0	1	0	0	2.3978952727983707	0.0	0.0	1	attack
129.173.67.123	1	4800.0	1	1	4	2	2.172711261484373	0.6666666666666666	0.6365141682948128	2	attack
129.173.67.123	1	2460.0	2	4	8	4	2.2982967651378283	0.6666666666666666	1.0114042647073518	2	attack
129.173.67.123	1	32000.0	3	4	16	2	2.3610173134201147	0.8888888888888888	0.9950269901795212	2	attack
129.173.67.123	0	0	0	0	0	20	2.3978952727983716	0	0.8237197315118312	0	attack
129.173.67.123	1	30.0	1	1	1	0	2.220025327834538	1.0	0.0	1	attack
129.173.67.123	1	5.0	1	1	1	0	2.220025327834538	1.0	0.0	1	attack
129.173.67.123	1	30.0	1	1	1	0	2.220025327834538	1.0	0.0	1	attack
129.173.67.99	1	15.0	1	3	2	2	1.878972437780082	0.5	0.0	3	attack
129.173.67.123	1	30.0	1	1	1	0	2.220025327834538	1.0	0.0	1	attack
129.173.67.123	1	5.0	1	1	1	0	2.220025327834538	1.0	0.0	1	attack
129.173.67.123	1	30.0	1	1	1	0	2.220025327834538	1.0	0.0	1	attack
129.173.67.123	1	5.0	1	1	1	0	2.220025327834538	1.0	0.0	1	attack
129.173.67.123	1	30.0	1	1	1	0	2.220025327834538	1.0	0.0	1	attack
129.173.67.123	1	30.0	1	1	1	0	2.220025327834538	1.0	0.0	1	attack
129.173.67.123	1	11.0	1	1	1	0	2.220025327834538	1.0	0.0	1	attack
129.173.67.123	1	11.0	1	1	1	0	2.220025327834538	1.0	0.0	1	attack
129.173.67.99	1	68.6	1	3	6	4	2.2255629788322766	0.6	0.6730116670092565	2	attack
129.173.67.123	1	30.0	1	1	1	0	2.220025327834538	1.0	0.0	1	attack
129.173.67.123	1	30.0	1	1	1	0	2.220025327834538	1.0	0.0	1	attack
129.173.67.123	1	26.0	1	1	1	0	2.220025327834538	1.0	0.0	1	attack
129.173.67.123	1	30.0	1	1	1	0	2.220025327834538	1.0	0.0	1	attack
129.173.67.123	1	13.0	1	1	1	0	2.220025327834538	1.0	0.0	1	attack
129.173.67.123	1	6.0	1	1	1	0	2.220025327834538	1.0	0.0	1	attack
129.173.67.123	1	0	0	2	0	2	2.173213115151401	0.0	0.0	1	attack
129.173.67.123	1	6749.875	3	3	14	2	2.197247942401304	1.0	1.0397207708399179	2	attack
129.173.67.123	3	5236.363636363636	1	4	12	10	2.48306574647202	0.5454545454545454	1.1685184057430877	2	attack
129.173.67.123	1	13.333333333333334	1	3	5	4	2.4278174556800995	0.5555555555555556	0.6869615765973234	2	attack
129.173.67.100	0	31.0	1	0	1	0	2.4799555205445176	0	0.0	0	attack
129.173.67.109	0	45.0	1	0	1	0	2.4799555205445176	0	0.0	0	attack
129.173.67.100	0	43.0	1	0	1	0	2.4799555205445176	0	0.0	0	attack
129.173.67.123	1	0	0	1	2	0	2.009709181894145	1.0	0.0	2	attack
129.173.67.99	1	697.4	1	3	6	4	2.2255629788322766	0.6	0.6730116670092565	2	attack
129.173.67.99	1	15.0	1	3	2	2	1.878972437780082	0.5	0.0	3	attack
129.173.67.123	1	0	0	2	0	4	2.414939839178711	0.0	0.0	1	attack
129.173.67.123	3	3200.0	1	3	4	14	2.335489349013451	0.2222222222222222	0.9950269901795212	2	attack
129.173.67.123	1	14850.0	3	3	12	4	2.238513779391177	0.75	1.0821955300387671	2	attack
129.173.67.99	1	577.4	1	3	6	4	2.2255629788322766	0.6	0.6730116670092565	2	attack
129.173.67.123	1	1067.0	2	2	8	0	2.2113789630432863	0.8	0.37677016125643675	2	attack
129.173.67.123	1	27257.14285714286	3	4	12	2	2.3672688356268665	1.0	1.0789922078775833	2	attack
129.173.67.123	1	1915.2727272727273	5	4	22	0	2.343538511181272	1.0	1.515707952085713	2	attack
129.173.67.123	3	0	0	3	2	2	2.171634009328912	0.1111111111111111	0.0	2	attack
129.173.67.123	3	0	0	1	0	0	2.1639556568820564	0.0	0.0	1	attack
129.173.67.123	1	14400.0	1	1	2	0	2.649158683274018	0.5	0.6931471805599453	2	attack
129.173.67.123	3	0	0	3	6	2	2.5228669525449194	0.375	0.5623351446188083	2	attack
129.173.67.123	3	0	0	1	0	0	2.4471513082779124	0.0	0.0	1	attack
129.173.67.123	3	0	0	1	0	0	2.6390573296152584	0.0	0.0	1	attack
129.173.67.123	3	0	0	1	0	20	2.322322881126458	0.0	0.6730116670092565	1	attack
129.173.67.123	3	0	0	1	0	0	2.6390573296152584	0.0	0.0	1	attack
129.173.67.123	1	2661.3333333333335	3	3	12	0	2.1422996420091027	1.0	0.6365141682948128	2	attack
129.173.67.123	3	750.0	2	5	12	28	2.399027887163433	0.42857142857142855	1.0486537893593546	2	attack
129.173.67.123	3	0	0	1	0	22	2.5333682773965776	0.0	0.6554817739013927	1	attack
129.173.67.123	3	0	0	1	0	0	2.145841752594755	0.0	0.0	1	attack
129.173.67.123	1	300.0	1	2	4	2	2.4665083362752784	0.6666666666666666	0.6365141682948128	2	attack
129.173.67.123	1	75.0	1	3	4	4	2.3353966147930456	0.5	0.5623351446188083	2	attack
129.173.67.123	3	0	0	2	0	2	2.448850866556494	0.0	0.0	1	attack
129.173.67.123	3	0	0	1	0	22	2.2166372305240563	0.0	0.7924891052673698	1	attack
129.173.67.123	3	0	0	1	0	0	2.4762206495981647	0.0	0.0	1	attack
129.173.67.123	3	600.0	1	1	6	0	2.4762206495981642	0.6	0.45056120886630463	2	attack
129.173.67.123	1	597.3333333333334	3	1	18	0	2.476220649598164	9.0	0.6546695645285008	1	attack
129.173.67.123	0	0	0	0	0	8	2.4762206495981647	0	0.0	0	attack
129.173.67.123	0	0	0	0	0	6	2.4762206495981647	0	0.45056120886630463	0	attack
129.173.67.123	1	4.285714285714286	1	1	1	6	2.4121718191572583	1.0	0.796311640173813	1	attack
129.173.67.99	1	15.0	1	3	2	2	1.878972437780082	0.5	0.0	3	attack
129.173.67.99	1	457.4	1	3	6	4	2.2255629788322766	0.6	0.6730116670092565	2	attack
129.173.67.123	1	3600.0	1	3	4	4	2.2488410213707364	0.5	0.5623351446188083	2	attack
129.173.67.123	1	0	0	2	0	4	2.014330538113524	0.0	0.6931471805599453	1	attack
129.173.67.123	2	0	0	2	0	2	2.0329894609452794	0.0	0.0	1	attack
129.173.67.123	3	17018.18181818182	2	3	8	14	2.2192913478362284	0.4444444444444444	0.9164648855394713	2	attack
129.173.67.123	1	5.0	1	1	1	0	2.220025327834538	1.0	0.0	1	attack
129.173.67.123	1	30.0	1	1	1	0	2.220025327834538	1.0	0.0	1	attack
129.173.67.123	1	30.0	1	1	1	0	2.220025327834538	1.0	0.0	1	attack
129.173.67.123	1	5.0	1	1	1	0	2.220025327834538	1.0	0.0	1	attack
129.173.67.123	1	30.0	1	1	1	0	2.220025327834538	1.0	0.0	1	attack
129.173.67.123	1	5.0	1	1	1	0	2.220025327834538	1.0	0.0	1	attack
129.173.67.123	1	27.0	1	1	1	0	2.220025327834538	1.0	0.0	1	attack
129.173.67.123	1	2.0	1	1	1	0	2.220025327834538	1.0	0.0	1	attack
129.173.67.123	1	30.0	1	1	1	0	2.220025327834538	1.0	0.0	1	attack
129.173.67.123	1	30.0	1	1	1	0	2.220025327834538	1.0	0.0	1	attack
129.173.67.123	1	30.0	1	1	1	0	2.220025327834538	1.0	0.0	1	attack
129.173.67.123	1	5.0	1	1	1	0	2.220025327834538	1.0	0.0	1	attack
129.173.67.123	1	30.0	1	1	1	0	2.220025327834538	1.0	0.0	1	attack
129.173.67.99	1	337.4	1	3	6	4	2.2255629788322766	0.6	0.6730116670092565	2	attack
129.173.67.123	1	30.0	1	1	1	0	2.220025327834538	1.0	0.0	1	attack
129.173.67.99	1	15.0	1	3	2	2	1.878972437780082	0.5	0.0	3	attack
129.173.67.123	1	30.0	1	1	1	0	2.220025327834538	1.0	0.0	1	attack
129.173.67.123	1	30.0	1	1	1	0	2.220025327834538	1.0	0.0	1	attack
129.173.67.123	1	30.0	1	1	1	0	2.220025327834538	1.0	0.0	1	attack
129.173.67.123	1	10.0	1	1	1	0	2.220025327834538	1.0	0.0	1	attack
129.173.67.123	3	0	0	1	0	0	2.0431918705451206	0.0	0.0	1	attack
129.173.67.123	3	30.0	1	2	1	0	2.0726641134266903	0.09090909090909091	0.0	1	attack
129.173.67.123	3	0	0	1	0	0	2.0431918705451206	0.0	0.0	1	attack
129.173.67.123	1	0	0	1	2	0	2.557507739075624	0.25	0.0	2	attack
129.173.67.123	3	0	0	3	4	4	2.451866985898015	0.25	0.6931471805599453	2	attack
129.173.67.123	3	1200.0	1	2	8	10	2.3491673939077873	0.8	1.310783678099714	2	attack
129.173.67.123	3	800.0	1	4	4	32	2.186461404714568	0.2857142857142857	1.3073023566403863	2	attack
129.173.67.123	1	25200.0	2	4	12	4	2.3512716790649706	0.75	0.9743147528693494	2	attack
129.173.67.123	1	0	0	2	0	4	2.3368822776581895	0.0	0.6931471805599453	1	attack
129.173.67.123	1	0	0	1	2	6	2.5949297602242902	0.3333333333333333	0.0	2	attack
129.173.67.123	1	900.0	1	3	14	2	2.393668773096563	1.1666666666666667	1.0821955300387671	2	attack
129.173.67.123	3	0	0	3	0	4	2.074331273389599	0.0	0.6931471805599453	1	attack
129.173.67.123	3	0	0	1	0	0	2.0198149924929463	0.0	0.0	1	attack
129.173.67.123	3	0	0	1	0	0	2.0198149924929463	0.0	0.0	1	attack
129.173.67.123	1	17400.0	3	4	12	0	2.4642135032442076	0.8571428571428571	0.6931471805599453	2	attack
129.173.67.123	1	22400.0	2	5	16	2	2.3835685960210404	1.0	1.3689223607402194	2	attack
129.173.67.123	1	514.2857142857143	1	5	8	6	2.4529341106117166	0.5714285714285714	1.0789922078775833	2	attack
129.173.67.123	3	0	0	1	0	24	2.191159109584289	0.0	0.6365141682948128	1	attack
129.173.67.123	3	0	0	2	0	10	2.5431459780837353	0.0	0.9433483923290393	1	attack
129.173.67.123	3	0	0	1	0	0	2.5885731626821173	0.0	0.0	1	attack
129.173.67.123	3	43200.0	1	2	4	0	2.5102931043047847	0.4	0.5623351446188083	2	attack
129.173.67.123	3	100.0	1	2	12	0	2.2259947631028125	1.0	1.0986122886681096	2	attack
129.173.67.123	3	2057.1428571428573	1	4	8	6	2.135763218708786	0.5	0.9556998911125343	2	attack
129.173.67.123	1	0	0	2	0	4	2.3670816647242194	0.0	0.6931471805599453	1	attack
129.173.67.123	3	0	0	1	0	24	2.478943659296391	0.0	0.887694275799104	1	attack
129.173.67.123	2	0	0	1	0	0	2.306668725404531	0.0	0.0	1	attack
129.173.67.123	1	20900.0	3	4	16	2	2.452196744624	0.8888888888888888	1.0608569471580214	2	attack
129.173.67.123	3	0	0	2	0	4	2.1957204844903715	0.0	0.6931471805599453	1	attack
129.173.67.123	3	0	0	1	0	0	2.2739657164192466	0.0	0.0	1	attack
129.173.67.123	3	0	0	2	0	16	2.288007206629383	0.0	0.2337916587064593	1	attack
129.173.67.123	3	0	0	1	0	0	2.18083952705862	0.0	0.0	1	attack
129.173.67.123	3	0	0	1	0	0	2.18083952705862	0.0	0.0	1	attack
129.173.67.123	3	0	0	1	0	4	1.8891591637540222	0.0	0.0	1	attack
129.173.67.123	2	0	0	1	0	36	2.1008027677198946	0.0	0.7908689804668607	1	attack
129.173.67.123	1	1200.0	1	2	4	2	2.053021605173181	0.6666666666666666	0.6365141682948128	2	attack
129.173.67.123	0	0	0	0	0	16	2.18083952705862	0	0.6885673693022826	0	attack
129.173.67.123	0	0	0	0	0	6	2.18083952705862	0	0.0	0	attack
129.173.67.123	1	30.0	1	1	1	0	2.220025327834538	1.0	0.0	1	attack
129.173.67.99	1	217.4	1	3	6	4	2.2255629788322766	0.6	0.6730116670092565	2	attack
129.173.67.123	1	0	0	2	0	4	2.10089419581751	0.0	0.5623351446188083	1	attack
129.173.67.123	1	900.0	1	2	4	4	2.181694086645924	0.5	0.5623351446188083	2	attack
129.173.67.123	1	86400.0	1	1	4	0	2.2450352741261774	1.0	0.0	2	attack
129.173.67.99	1	0	0	3	1	1	1.5031779502240656	0.3333333333333333	0.6931471805599453	2	attack
129.173.67.99	1	30.0	1	1	1	1	2.505296583706776	1.0	0.0	1	attack
129.173.67.123	1	30.0	1	1	1	0	2.220025327834538	1.0	0.0	1	attack
129.173.67.123	1	18.0	1	1	1	0	2.220025327834538	1.0	0.0	1	attack
129.173.67.123	1	30.0	1	1	1	0	2.220025327834538	1.0	0.0	1	attack
129.173.67.123	1	5.0	1	1	1	0	2.220025327834538	1.0	0.0	1	attack
129.173.67.123	1	30.0	1	1	1	0	2.220025327834538	1.0	0.0	1	attack
129.173.67.123	1	5.0	1	1	1	0	2.220025327834538	1.0	0.0	1	attack
129.173.67.123	1	19.0	1	1	1	0	2.220025327834538	1.0	0.0	1	attack
129.173.67.123	1	29.0	1	1	1	0	2.220025327834538	1.0	0.0	1	attack
129.173.67.99	1	97.4	1	3	6	4	2.2255629788322766	0.6	0.6730116670092565	2	attack
129.173.67.123	1	30.0	1	1	1	0	2.220025327834538	1.0	0.0	1	attack
129.173.67.123	1	30.0	1	1	1	0	2.220025327834538	1.0	0.0	1	attack
129.173.67.123	1	30.0	1	1	1	0	2.220025327834538	1.0	0.0	1	attack
129.173.67.123	1	30.0	1	1	1	0	2.220025327834538	1.0	0.0	1	attack
129.173.67.123	1	5.0	1	1	1	0	2.220025327834538	1.0	0.0	1	attack
129.173.67.123	1	19.0	1	1	1	0	2.220025327834538	1.0	0.0	1	attack
129.173.67.123	1	30.0	1	1	1	0	2.220025327834538	1.0	0.0	1	attack
129.173.67.123	1	30.0	1	1	1	0	2.220025327834538	1.0	0.0	1	attack
129.173.67.123	1	86400.0	1	1	4	0	2.4410152780267027	1.0	0.0	2	attack
129.173.67.123	1	30.0	1	1	1	0	2.220025327834538	1.0	0.0	1	attack
129.173.67.123	1	20.0	1	1	1	0	2.220025327834538	1.0	0.0	1	attack
129.173.67.123	1	30.0	1	1	1	0	2.220025327834538	1.0	0.0	1	attack
129.173.67.123	1	5.0	1	1	1	0	2.220025327834538	1.0	0.0	1	attack
129.173.67.123	1	30.0	1	1	1	0	2.220025327834538	1.0	0.0	1	attack
129.173.67.123	1	5.0	1	1	1	0	2.220025327834538	1.0	0.0	1	attack
129.173.67.123	1	30.0	1	1	1	0	2.220025327834538	1.0	0.0	1	attack
129.173.67.123	1	30.0	1	1	1	0	2.220025327834538	1.0	0.0	1	attack
129.173.67.123	1	2.0	1	1	1	0	2.220025327834538	1.0	0.0	1	attack
129.173.67.123	1	7.0	1	1	1	0	2.220025327834538	1.0	0.0	1	attack
129.173.67.123	1	17.0	1	1	1	0	2.220025327834538	1.0	0.0	1	attack
129.173.67.123	1	30.0	1	1	1	0	2.220025327834538	1.0	0.0	1	attack
129.173.67.99	1	720.0	1	3	6	4	2.2255629788322766	0.6	0.6730116670092565	2	attack
129.173.67.123	1	30.0	1	1	1	0	2.220025327834538	1.0	0.0	1	attack
129.173.67.99	1	15.0	1	3	2	2	1.878972437780082	0.5	0.5623351446188083	3	attack
129.173.67.123	1	30.0	1	1	1	0	2.220025327834538	1.0	0.0	1	attack
129.173.67.123	1	5.0	1	1	1	0	2.220025327834538	1.0	0.0	1	attack
129.173.67.123	1	29.0	1	1	1	0	2.220025327834538	1.0	0.0	1	attack
129.173.67.123	1	30.0	1	1	1	0	2.220025327834538	1.0	0.0	1	attack
129.173.67.109	0	391.0	1	0	1	0	2.4799555205445176	0	0.0	0	attack
129.173.67.100	0	391.0	1	0	1	0	2.4799555205445176	0	0.0	0	attack
129.173.67.123	3	0	0	2	0	2	1.9713533987001137	0.0	0.0	1	attack
129.173.67.123	3	30.0	1	2	1	0	2.090158044570251	0.07692307692307693	0.0	1	attack
129.173.67.123	3	0	0	1	0	0	2.0947290475276485	0.0	0.0	1	attack
129.173.67.123	2	6092.307692307692	2	5	20	6	2.2959263310203273	1.0	1.072016968563193	2	attack
129.173.67.100	0	358.0	1	0	1	0	2.4799555205445176	0	0.0	0	attack
129.173.67.123	1	1542.857142857143	1	4	12	2	2.4237638372041586	0.8571428571428571	1.0789922078775833	2	attack
129.173.67.109	0	350.0	1	0	1	0	2.4799555205445176	0	0.0	0	attack
129.173.67.123	1	10.0	1	4	8	4	2.4608971812122142	0.6666666666666666	0.6365141682948128	2	attack
129.173.67.123	0	0	0	0	0	20	2.068513497359535	0	0.6108643020548935	0	attack
129.173.67.99	1	600.0	1	3	6	4	2.2255629788322766	0.6	0.6730116670092565	2	attack
129.173.67.123	1	3600.0	2	3	10	2	2.3079138874388914	0.7142857142857143	0.6931471805599453	2	attack
129.173.67.123	1	10837.5	2	5	12	4	2.1097182443421443	0.75	1.3208883431493221	2	attack
129.173.67.123	1	28800.0	1	1	6	0	2.368478717469452	1.5	0.0	2	attack
129.173.67.123	1	4.0	1	1	1	0	2.220025327834538	1.0	0.0	1	attack
129.173.67.99	1	15.0	1	3	2	2	1.878972437780082	0.5	0.5623351446188083	3	attack
129.173.67.99	1	480.0	1	3	6	4	2.2255629788322766	0.6	0.6730116670092565	2	attack
129.173.67.123	1	720.0	1	4	6	4	2.254525698740734	0.5	1.0549201679861442	2	attack
129.173.67.123	1	3600.0	1	4	14	2	2.435214807760369	1.0	0.8647400965276372	2	attack
129.173.67.123	1	0	0	1	0	0	2.3025850929940455	0.0	0.0	1	attack
129.173.67.123	3	7200.0	1	2	4	0	1.9770324406545132	0.4	0.0	2	attack
129.173.67.123	3	0	0	1	0	0	1.7328679513998633	0.0	0.0	1	attack
129.173.67.123	1	26742.85714285714	2	4	12	2	2.331264749816537	0.8571428571428571	0.5982695885852573	2	attack
129.173.67.123	0	0	0	0	0	20	1.7328679513998633	0	0.6730116670092565	0	attack
129.173.67.123	1	6.0	1	1	1	0	2.220025327834538	1.0	0.0	1	attack
129.173.67.123	1	30.0	1	1	1	0	2.220025327834538	1.0	0.0	1	attack
129.173.67.123	1	5.0	1	1	1	0	2.220025327834538	1.0	0.0	1	attack
129.173.67.123	1	10.0	1	1	1	0	2.220025327834538	1.0	0.0	1	attack
129.173.67.100	0	140.0	1	0	1	0	2.4799555205445176	0	0.0	0	attack
129.173.67.109	0	140.0	1	0	1	0	2.4799555205445176	0	0.0	0	attack
129.173.67.123	1	30.0	1	1	1	0	2.220025327834538	1.0	0.0	1	attack
129.173.67.123	1	30.0	1	1	1	0	2.220025327834538	1.0	0.0	1	attack
129.173.67.123	1	10.0	1	1	1	0	2.220025327834538	1.0	0.0	1	attack
129.173.67.123	1	23.0	1	1	1	0	2.220025327834538	1.0	0.0	1	attack
129.173.67.123	1	30.0	1	1	1	0	2.220025327834538	1.0	0.0	1	attack
129.173.67.123	1	30.0	1	1	1	0	2.220025327834538	1.0	0.0	1	attack
129.173.67.123	1	30.0	1	1	1	0	2.220025327834538	1.0	0.0	1	attack
129.173.67.123	1	5.0	1	1	1	0	2.220025327834538	1.0	0.0	1	attack
129.173.67.123	1	10.0	1	1	1	0	2.220025327834538	1.0	0.0	1	attack
129.173.67.123	1	30.0	1	1	1	0	2.220025327834538	1.0	0.0	1	attack
129.173.67.99	1	360.0	1	3	6	4	2.2255629788322766	0.6	0.5004024235381879	2	attack
129.173.67.123	1	30.0	1	1	1	0	2.220025327834538	1.0	0.0	1	attack
129.173.67.99	1	15.0	1	3	2	2	1.878972437780082	0.5	0.5623351446188083	3	attack
129.173.67.123	1	30.0	1	1	1	0	2.220025327834538	1.0	0.0	1	attack
129.173.67.123	3	0	0	1	0	0	1.9061547465398503	0.0	0.0	1	attack
129.173.67.123	3	30.0	1	2	1	0	1.9846223918635215	0.14285714285714285	0.0	1	attack
129.173.67.123	1	7200.0	1	2	4	0	2.3642878110076357	0.6666666666666666	0.5623351446188083	2	attack
129.173.67.123	1	38335.71428571428	3	8	28	0	2.3708509163285862	1.0	1.351783994289646	2	attack
129.173.67.123	3	0	0	1	0	0	2.253857589601352	0.0	0.0	1	attack
129.173.67.123	3	0	0	1	0	8	2.253857589601352	0.0	0.0	1	attack
129.173.67.123	3	8307.692307692309	1	4	7	32	2.157030751201479	0.3684210526315789	1.2001635060955753	2	attack
129.173.67.123	3	14123.076923076924	2	3	16	10	2.4237779077287196	0.6666666666666666	1.2658567518727373	2	attack
129.173.67.123	1	200.0	1	2	4	2	2.256674041256286	0.6666666666666666	0.0	2	attack
129.173.67.123	0	0	0	0	0	14	2.253857589601352	0	0.0	0	attack
129.173.67.99	1	240.2	1	3	6	4	2.2255629788322766	0.6	0.5004024235381879	2	attack
129.173.67.123	1	43200.0	1	2	8	0	2.343583304917474	1.0	1.0397207708399179	2	attack
129.173.67.123	1	30.0	1	1	1	0	2.220025327834538	1.0	0.0	1	attack
129.173.67.123	1	15.0	1	1	1	0	2.220025327834538	1.0	0.0	1	attack
129.173.67.123	1	30.0	1	1	1	0	2.220025327834538	1.0	0.0	1	attack
129.173.67.123	1	5.0	1	1	1	0	2.220025327834538	1.0	0.0	1	attack
129.173.67.123	1	30.0	1	1	1	0	2.220025327834538	1.0	0.0	1	attack
129.173.67.123	1	5.0	1	1	1	0	2.220025327834538	1.0	0.0	1	attack
129.173.67.123	1	30.0	1	1	1	0	2.220025327834538	1.0	0.0	1	attack
129.173.67.99	1	15.0	1	3	2	2	1.878972437780082	0.5	0.5623351446188083	3	attack
129.173.67.123	1	30.0	1	1	1	0	2.220025327834538	1.0	0.0	1	attack
129.173.67.123	1	30.0	1	1	1	0	2.220025327834538	1.0	0.0	1	attack
129.173.67.123	1	5.0	1	1	1	0	2.220025327834538	1.0	0.0	1	attack
129.173.67.123	1	19.0	1	1	1	0	2.220025327834538	1.0	0.0	1	attack
129.173.67.123	1	28.0	1	1	1	0	2.220025327834538	1.0	0.0	1	attack
129.173.67.123	1	12.0	1	1	1	0	2.220025327834538	1.0	0.0	1	attack
129.173.67.123	1	15.0	1	1	1	0	2.220025327834538	1.0	0.0	1	attack
129.173.67.123	1	30.0	1	1	1	0	2.220025327834538	1.0	0.0	1	attack
129.173.67.123	1	30.0	1	1	1	0	2.220025327834538	1.0	0.0	1	attack
129.173.67.99	1	120.2	1	3	6	4	2.2255629788322766	0.6	0.0	2	attack
129.173.67.123	2	76.36363636363636	2	4	9	2	2.2698284096755077	0.6	0.6554817739013927	2	attack
129.173.67.123	3	0	0	2	12	2	2.4542969591085577	0.75	1.0042424730540764	2	attack
129.173.67.123	3	0	0	1	0	4	2.3233083244805126	0.0	0.0	1	attack
129.173.67.123	3	0	0	1	0	0	2.282374376159249	0.0	0.0	1	attack
129.173.67.123	1	17280.0	1	3	8	2	2.241582479685691	0.8	0.6730116670092565	2	attack
129.173.67.123	3	0	0	2	0	2	2.4923378647804784	0.0	0.0	1	attack
129.173.67.123	3	0	0	1	0	0	2.487257698593149	0.0	0.0	1	attack
129.173.67.123	3	0	0	1	0	8	2.2765377853466457	0.0	0.0	1	attack
129.173.67.123	3	0	0	1	0	14	2.2792226171204435	0.0	0.0	1	attack
129.173.67.123	3	0	0	1	0	0	2.2718685126965625	0.0	0.0	1	attack
129.173.67.123	3	180.0	1	2	4	0	2.1883532618225074	0.4	0.0	2	attack
129.173.67.123	2	28800.0	1	2	14	22	2.3590809612982624	1.0	0.6869615765973234	2	attack
129.173.67.123	3	1440.0	1	3	8	2	2.3548891321240615	0.4444444444444444	1.0549201679861442	2	attack
129.173.67.123	3	0	0	4	0	38	2.335729323786869	0.0	1.14212395530277	1	attack
129.173.67.123	2	1440.0	1	3	20	0	2.2708336426369553	1.25	0.8556886672556694	2	attack
129.173.67.123	3	0	0	1	0	0	2.65054969200408	0.0	0.0	1	attack
129.173.67.123	3	0	0	1	0	0	2.65054969200408	0.0	0.0	1	attack
129.173.67.123	1	14400.0	2	3	8	6	2.4458033179176715	0.8	0.6829081047004717	2	attack
129.173.67.123	3	0	0	1	0	0	2.668078702217483	0.0	0.0	1	attack
129.173.67.123	3	0	0	1	0	0	2.6680787022174832	0.0	0.0	1	attack
129.173.67.123	3	0	0	3	0	18	2.4086712465392615	0.0	0.34883209584303193	1	attack
129.173.67.123	3	13371.42857142857	2	3	8	20	2.45043217051846	0.5714285714285714	1.232643284498737	2	attack
129.173.67.123	3	3000.0	2	2	12	0	1.9705450968678573	1.0	0.45056120886630463	2	attack
129.173.67.123	3	0	0	1	0	8	2.288888100695108	0.0	0.37677016125643675	1	attack
129.173.67.123	3	0	0	1	0	14	2.4974429315324143	0.0	0.0	1	attack
129.173.67.123	1	4500.0	2	2	8	0	2.1795654078403235	1.0	1.0397207708399179	2	attack
129.173.67.123	0	0	0	0	0	22	2.0992927999339206	0	0.6554817739013927	0	attack
129.173.67.123	1	30.0	1	1	1	0	2.220025327834538	1.0	0.0	1	attack
129.173.67.123	1	30.0	1	1	1	0	2.220025327834538	1.0	0.0	1	attack
129.173.67.123	1	30.0	1	1	1	0	2.220025327834538	1.0	0.0	1	attack
129.173.67.123	1	30.0	1	1	1	0	2.220025327834538	1.0	0.0	1	attack
129.173.67.123	1	30.0	1	1	1	0	2.220025327834538	1.0	0.0	1	attack
129.173.67.123	1	30.0	1	1	1	0	2.220025327834538	1.0	0.0	1	attack
129.173.67.123	1	30.0	1	1	1	0	2.220025327834538	1.0	0.0	1	attack
129.173.67.123	1	30.0	1	1	1	0	2.220025327834538	1.0	0.0	1	attack
129.173.67.123	1	30.0	1	1	1	0	2.220025327834538	1.0	0.0	1	attack
129.173.67.123	1	24.0	1	1	1	0	2.220025327834538	1.0	0.0	1	attack
129.173.67.123	1	30.0	1	1	1	0	2.220025327834538	1.0	0.0	1	attack
129.173.67.123	1	30.0	1	1	1	0	2.220025327834538	1.0	0.0	1	attack
129.173.67.99	1	0.2	1	3	6	4	2.2255629788322766	0.6	0.0	2	attack
129.173.67.123	1	30.0	1	1	1	0	2.220025327834538	1.0	0.0	1	attack
129.173.67.99	1	15.0	1	3	2	2	1.878972437780082	0.5	0.5623351446188083	3	attack
129.173.67.123	1	10.0	1	1	1	0	2.220025327834538	1.0	0.0	1	attack
129.173.67.123	1	2.0	1	1	1	0	2.220025327834538	1.0	0.0	1	attack
129.173.67.123	1	27.0	1	1	1	0	2.220025327834538	1.0	0.0	1	attack
129.173.67.123	1	22.0	1	1	1	0	2.220025327834538	1.0	0.0	1	attack
129.173.67.123	1	30.0	1	1	1	0	2.220025327834538	1.0	0.0	1	attack
129.173.67.123	1	29.0	1	1	1	0	2.220025327834538	1.0	0.0	1	attack
129.173.67.99	1	0	0	1	1	0	2.5019122074486297	1.0	0.0	1	attack
129.173.67.123	1	4116.428571428572	2	3	5	2	2.1548197902425357	0.7142857142857143	0.410116318288409	2	attack
129.173.67.123	3	0	0	2	4	2	2.408311555924575	0.2857142857142857	0.0	2	attack
129.173.67.123	3	0	0	1	0	0	2.2823743761592494	0.0	0.0	1	attack
129.173.67.123	1	2880.0	1	3	8	2	2.290320163881627	0.8	0.6730116670092565	2	attack
129.173.67.123	3	0	0	2	0	2	2.1196494381226416	0.0	0.0	1	attack
129.173.67.123	3	0	0	1	0	0	2.0431918705451206	0.0	0.0	1	attack
129.173.67.123	1	0	0	1	0	0	1.8866967846580784	0.0	0.0	1	attack
129.173.67.123	1	6171.428571428572	1	3	4	24	2.24162610285893	0.6666666666666666	1.5124511784664485	2	attack
129.173.67.123	1	21615.0	2	1	8	0	2.204785416913521	1.0	0.0	2	attack
129.173.67.123	1	24218.18181818182	3	6	20	2	2.4371790921795853	0.9090909090909091	1.3421131789144003	2	attack
129.173.67.123	1	6646.153846153846	1	1	4	22	2.137249536878137	1.0	0.6901856760188042	2	attack
129.173.67.123	1	0	0	1	0	0	1.7328679513998633	0.0	0.0	1	attack
129.173.67.123	2	3600.0	2	3	8	2	2.1552769898532422	0.6666666666666666	0.5004024235381879	2	attack
129.173.67.123	3	0	0	1	0	0	2.341994252232425	0.0	0.0	1	attack
129.173.67.123	3	0	0	1	0	0	2.341994252232425	0.0	0.0	1	attack
129.173.67.123	3	0	0	2	4	6	2.1990547502244486	0.4	0.6730116670092565	2	attack
129.173.67.123	3	37440.0	2	2	8	2	2.2146179733291227	0.5714285714285714	0.5004024235381879	2	attack
129.173.67.123	3	1200.0	1	3	8	10	2.3022448723509124	0.3333333333333333	0.9950269901795212	2	attack
129.173.67.123	3	0	0	1	0	14	2.371700559970708	0.0	0.8982053397041498	1	attack
129.173.67.123	3	0	0	1	0	6	2.3915047651295644	0.0	0.0	1	attack
129.173.67.123	1	7200.0	1	1	4	0	2.1383330595080277	1.0	0.0	2	attack
129.173.67.123	3	0	0	3	0	4	2.342950600749968	0.0	0.0	1	attack
129.173.67.123	3	0	0	1	0	22	2.4157329868506943	0.0	0.7924891052673698	1	attack
129.173.67.123	3	0	0	3	4	14	2.5095283015680643	0.2222222222222222	0.5297061990576545	2	attack
129.173.67.123	1	7200.0	1	2	8	0	2.3879398223942156	1.0	1.0397207708399179	2	attack
129.173.67.123	3	2879.7	2	3	6	4	2.2199041326879	0.42857142857142855	1.3321790402101223	2	attack
129.173.67.123	1	17.647058823529413	1	2	8	26	2.306389004703291	1.0	1.2181950724180415	2	attack
129.173.67.123	1	29.0	1	1	1	0	2.220025327834538	1.0	0.0	1	attack
129.173.67.99	1	494.2	1	3	6	4	2.2255629788322766	0.6	0.0	2	attack
129.173.67.99	1	15.0	1	3	2	2	1.878972437780082	0.5	0.5623351446188083	3	attack
129.173.67.123	1	0	0	1	4	0	2.570985420967229	1.0	0.5623351446188083	2	attack
129.173.67.123	1	112.5	1	4	16	0	2.480955083052863	1.0	1.3208883431493221	2	attack
129.173.67.123	3	7200.0	1	3	4	4	2.3135135325028293	0.25	1.0397207708399179	2	attack
129.173.67.123	2	0	0	1	0	0	2.499064902854283	0.0	0.0	1	attack
129.173.67.123	2	0	0	1	0	0	2.499064902854283	0.0	0.0	1	attack
129.173.67.123	3	3600.0	1	2	16	0	2.5023639297948503	1.0	0.6931471805599453	2	attack
129.173.67.123	3	14400.0	1	5	16	8	2.442423767826305	0.6666666666666666	1.3862943611198906	2	attack
129.173.67.123	1	7199.857142857143	3	5	12	2	2.289170252255812	0.75	1.351783994289646	2	attack
129.173.67.123	1	600.0	1	2	8	16	2.4147758361394662	1.3333333333333333	1.1369943184594973	2	attack
129.173.67.123	3	12959.9	2	3	10	0	2.328942844790339	0.625	0.6730116670092565	2	attack
129.173.67.123	3	3600.0	1	5	12	20	2.4369114270186225	0.46153846153846156	1.0735428464085233	2	attack
129.173.67.123	3	1800.0	1	3	8	0	2.4109804023535095	0.5714285714285714	0.0	2	attack
129.173.67.123	2	14400.0	1	1	12	0	2.3221879428070644	2.0	0.0	2	attack
129.173.67.123	1	30.0	1	1	1	0	2.220025327834538	1.0	0.0	1	attack
129.173.67.123	3	0	0	1	0	2	2.3701349548823627	0.0	0.0	1	attack
129.173.67.123	2	2185.6428571428573	4	5	12	16	2.342763807038229	0.6666666666666666	0.7963116401738131	2	attack
129.173.67.123	3	2160.0666666666666	2	6	12	18	2.3822795731898507	0.4	1.4897503188505912	2	attack
129.173.67.123	1	7200.0	1	2	8	0	2.328487721478571	1.3333333333333333	0.6931471805599453	2	attack
129.173.67.123	3	0	0	1	0	2	2.415052121917807	0.0	0.0	1	attack
129.173.67.123	3	4800.0	1	3	8	16	2.3755018038939544	0.5	0.7214636866925115	2	attack
129.173.67.123	1	2880.0	2	3	8	2	2.362315934763112	0.6666666666666666	1.0549201679861442	2	attack
129.173.67.123	3	6744.0	3	8	20	10	2.3065690363548637	0.7142857142857143	1.5641315026219944	2	attack
129.173.67.123	3	0	0	2	0	8	2.4074286398711604	0.0	0.0	1	attack
129.173.67.123	3	2880.0	1	3	4	6	2.205900212734368	0.2857142857142857	0.9502705392332347	2	attack
129.173.67.123	3	0	0	1	0	6	1.9381779163542867	0.0	0.6365141682948128	1	attack
129.173.67.123	2	12342.857142857143	1	3	4	10	2.1103396011854296	0.5	1.0789922078775833	2	attack
129.173.67.123	3	0	0	1	0	0	2.512658529529802	0.0	0.0	1	attack
129.173.67.123	3	0	0	1	0	0	2.512658529529802	0.0	0.0	1	attack
129.173.67.123	1	0	0	2	4	2	2.235232522703038	0.6666666666666666	0.0	2	attack
129.173.67.123	1	1571.4285714285713	2	3	12	2	2.1328655979901057	0.8571428571428571	1.0042424730540764	2	attack
129.173.67.123	0	0	0	0	0	8	2.512658529529802	0	1.073542846408523	0	attack
129.173.67.123	0	0	0	0	0	14	2.512658529529802	0	0.0	0	attack
129.173.67.123	1	120.0	1	3	10	0	2.3578076127618486	0.625	1.0549201679861442	2	attack
129.173.67.123	2	10080.0	2	3	20	0	2.3047189839627125	1.4285714285714286	1.366158847569202	2	attack
129.173.67.123	3	3.3333333333333335	1	3	4	2	2.214092219468881	0.2857142857142857	0.6365141682948128	2	attack
129.173.67.123	3	0	0	1	0	0	1.90615474653985	0.0	0.0	1	attack
129.173.67.123	1	55721.739130434784	3	6	14	9	2.2684335564154092	0.6086956521739131	1.367334993381175	2	attack
129.173.67.123	1	1800.0	1	1	4	0	2.523210952952891	1.0	0.0	2	attack
129.173.67.123	0	0	0	0	0	20	1.9061547465398498	0	0.6108643020548935	0	attack
129.173.67.123	1	9036.0	3	4	20	0	2.307194050891352	1.0	1.366158847569202	2	attack
129.173.67.123	1	14400.0	2	6	16	2	2.109798214130813	0.8	1.0608569471580214	2	attack
129.173.67.123	1	3600.0	2	3	10	0	2.418088127726657	1.0	1.0549201679861442	2	attack
129.173.67.123	1	3858.9473684210525	4	3	19	0	2.232781435303596	1.1176470588235294	1.2469826398977566	2	attack
129.173.67.123	1	100.0	1	2	12	0	2.289563582554191	1.0	1.0986122886681096	2	attack
129.173.67.123	3	0	0	3	4	2	1.8435806486078181	0.3333333333333333	0.0	3	attack
129.173.67.123	3	0	0	1	0	0	2.197224577336219	0.0	0.0	1	attack
129.173.67.123	3	0	0	1	0	0	2.1972245773362196	0.0	0.0	1	attack
129.173.67.123	1	30000.0	2	4	12	0	2.4064566295691376	0.8571428571428571	0.6365141682948128	2	attack
129.173.67.123	3	0	0	1	0	2	2.2451715894115165	0.0	0.0	1	attack
129.173.67.123	2	1225.0	2	2	8	16	2.2725036498528564	0.6666666666666666	0.8675632284814612	2	attack
129.173.67.123	1	11718.75	3	4	8	24	2.2322947326738687	0.6666666666666666	0.871654672225038	2	attack
129.173.67.123	3	98742.85714285714	1	1	14	0	2.240325327589532	1.1666666666666667	1.0042424730540764	2	attack
129.173.67.123	1	30.0	1	1	1	0	2.220025327834538	1.0	0.0	1	attack
129.173.67.123	1	30.0	1	1	1	0	2.220025327834538	1.0	0.0	1	attack
129.173.67.123	1	5.0	1	1	1	0	2.220025327834538	1.0	0.0	1	attack
129.173.67.99	1	123.8	1	3	6	4	2.2255629788322766	0.6	0.6730116670092565	2	attack
129.173.67.123	1	30.0	1	1	1	0	2.220025327834538	1.0	0.0	1	attack
129.173.67.99	1	15.0	1	3	2	2	1.878972437780082	0.5	0.0	3	attack
129.173.67.123	1	5.0	1	1	1	0	2.220025327834538	1.0	0.0	1	attack
129.173.67.123	1	7.0	1	1	1	0	2.220025327834538	1.0	0.0	1	attack
129.173.67.123	1	7.0	1	1	1	0	2.220025327834538	1.0	0.0	1	attack
129.173.67.123	1	20.0	1	1	1	0	2.220025327834538	1.0	0.0	1	attack
129.173.67.123	1	16.0	1	1	1	0	2.220025327834538	1.0	0.0	1	attack
129.173.67.123	1	18.0	1	1	1	0	2.220025327834538	1.0	0.0	1	attack
129.173.67.123	1	26.0	1	1	1	0	2.220025327834538	1.0	0.0	1	attack
129.173.67.123	1	18.0	1	1	1	0	2.220025327834538	1.0	0.0	1	attack
129.173.67.123	1	28.0	1	1	1	0	2.220025327834538	1.0	0.0	1	attack
129.173.67.123	1	30.0	1	1	1	0	2.220025327834538	1.0	0.0	1	attack
129.173.67.123	1	30.0	1	1	1	0	2.220025327834538	1.0	0.0	1	attack
129.173.67.123	1	30.0	1	1	1	0	2.220025327834538	1.0	0.0	1	attack
129.173.67.123	3	0	0	1	10	0	2.163955656882057	1.0	0.0	2	attack
129.173.67.123	1	6.0	1	2	1	4	2.2400332848678497	0.2	1.0549201679861442	1	attack
129.173.67.123	1	0	0	2	0	4	2.0717163855663427	0.0	0.6931471805599453	1	attack
129.173.67.123	3	16200.0	2	5	16	0	2.394463203123828	0.7272727272727273	1.0397207708399179	2	attack
129.173.67.123	3	0	0	1	0	0	2.4799555205445176	0.0	0.0	1	attack
129.173.67.123	3	0	0	1	0	0	2.4799555205445176	0.0	0.0	1	attack
129.173.67.123	1	900.0	1	1	4	0	2.1639556568820564	1.0	0.0	2	attack
129.173.67.123	0	0	0	0	0	22	2.4799555205445163	0	0.922980661086409	0	attack
129.173.67.123	1	25.0	1	1	1	0	2.220025327834538	1.0	0.0	1	attack
129.173.67.99	1	3.8	1	3	6	4	2.2255629788322766	0.6	0.0	2	attack
129.173.67.109	0	339.0	1	0	1	0	2.4799555205445176	0	0.0	0	attack
129.173.67.100	0	328.0	1	0	1	0	2.4799555205445176	0	0.0	0	attack
129.173.67.109	0	309.0	1	0	1	0	2.4799555205445176	0	0.0	0	attack
129.173.67.109	0	249.0	1	0	1	0	2.4799555205445176	0	0.0	0	attack
129.173.67.100	0	208.0	1	0	1	0	2.4799555205445176	0	0.0	0	attack
129.173.67.109	0	99.0	1	0	1	0	2.4799555205445176	0	0.0	0	attack
129.173.67.100	0	88.0	1	0	1	0	2.4799555205445176	0	0.0	0	attack
129.173.67.99	1	15.0	1	3	2	2	1.878972437780082	0.5	0.0	3	attack
129.173.67.100	0	49.0	1	0	1	0	2.4799555205445176	0	0.0	0	attack
129.173.67.109	0	49.0	1	0	1	0	2.4799555205445176	0	0.0	0	attack
129.173.67.109	0	9.0	1	0	1	0	2.4799555205445176	0	0.0	0	attack
129.173.67.123	1	0	0	3	8	0	2.590293701605104	0.8	0.6931471805599453	2	attack
129.173.67.123	3	0	0	2	18	0	2.613820994892076	1.0	0.0	2	attack
129.173.67.100	0	72.0	1	0	1	0	2.4799555205445176	0	0.0	0	attack
129.173.67.123	3	0	0	1	0	0	2.025326220770068	0.0	0.0	1	attack
129.173.67.123	3	0	0	1	0	0	2.025326220770068	0.0	0.0	1	attack
129.173.67.123	1	7200.0	1	1	4	0	2.338371704803573	1.0	0.5623351446188083	2	attack
129.173.67.123	1	0	0	1	0	2	2.458311329683084	0.0	0.0	1	attack
129.173.67.123	3	0	0	1	0	8	2.155533272241533	0.0	0.37677016125643675	1	attack
129.173.67.123	3	0	0	1	0	14	2.083919393932227	0.0	0.0	1	attack
129.173.67.123	3	0	0	1	0	6	2.5532370029937135	0.0	0.6365141682948128	1	attack
129.173.67.123	1	0	0	1	0	0	2.5532370029937144	0.0	0.0	1	attack
129.173.67.123	1	0	0	2	0	10	2.442927043807905	0.0	0.5004024235381879	1	attack
129.173.67.123	3	0	0	1	0	0	2.278302525039134	0.0	0.0	1	attack
129.173.67.123	3	0	0	1	0	22	2.232993739490524	0.0	0.6554817739013927	1	attack
129.173.67.123	3	0	0	3	4	2	2.19652391359192	0.25	0.0	2	attack
129.173.67.123	3	0	0	1	0	0	1.9061547465398496	0.0	0.0	1	attack
129.173.67.123	3	0	0	1	0	0	1.9061547465398496	0.0	0.0	1	attack
129.173.67.123	1	1650.0	3	2	12	8	2.2653299825912714	1.0	0.639031859650177	2	attack
129.173.67.123	3	3.111111111111111	1	2	4	14	2.2423577303396853	0.3333333333333333	0.0	2	attack
129.173.67.123	3	0	0	1	0	0	2.043191870545121	0.0	0.0	1	attack
129.173.67.123	0	0	0	0	0	22	1.9061547465398496	0	0.7924891052673698	0	attack
129.173.67.123	3	720.0	1	4	6	4	2.459525380329016	0.3333333333333333	0.9502705392332347	2	attack
129.173.67.123	1	15230.76923076923	3	6	26	0	2.39218473308712	1.3	1.519382664642301	2	attack
129.173.67.123	3	0	0	1	0	0	2.394700405858334	0.0	0.0	1	attack
129.173.67.123	3	0	0	1	0	20	2.1243092248481696	0.0	0.6730116670092565	1	attack
129.173.67.123	1	300.0	1	2	2	2	2.3404207415268585	0.3333333333333333	0.6931471805599453	2	attack
129.173.67.123	0	0	0	0	2	0	2.339371734389815	0	0.0	0	attack
129.173.67.123	0	0	0	0	0	8	2.394700405858334	0	1.073542846408523	0	attack
129.173.67.123	0	0	0	0	0	14	2.394700405858334	0	0.0	0	attack
129.173.67.123	1	24.0	1	1	1	0	2.220025327834538	1.0	0.0	1	attack
129.173.67.99	1	605.6	1	3	6	4	2.2255629788322766	0.6	0.0	2	attack
129.173.67.123	1	66960.0	2	3	8	2	2.526706261654919	0.8	0.5004024235381879	2	attack
129.173.67.123	3	0	0	3	4	2	2.0806285651232526	0.18181818181818182	0.0	2	attack
129.173.67.123	3	0	0	1	0	0	1.7917594692280547	0.0	0.0	1	attack
129.173.67.123	3	3600.0	1	3	8	0	2.251169369972585	0.4444444444444444	0.6931471805599453	2	attack
129.173.67.123	3	0	0	1	0	0	2.242973226438146	0.0	0.0	1	attack
129.173.67.123	3	0	0	1	0	0	2.242973226438146	0.0	0.0	1	attack
129.173.67.123	1	0	0	3	8	22	2.054089621619813	0.8	0.9701157839869381	2	attack
129.173.67.123	3	0	0	1	0	0	2.333196714286248	0.0	0.0	1	attack
129.173.67.123	3	0	0	1	0	0	2.3331967142862475	0.0	0.0	1	attack
129.173.67.123	1	11011.764705882353	2	4	8	26	2.2694839470055546	0.6666666666666666	1.2324052234657892	2	attack
129.173.67.123	3	0	0	1	0	16	2.341994252232425	0.0	0.5623351446188083	1	attack
129.173.67.123	3	7200.0	1	1	4	0	2.4776766025360524	0.4	0.0	2	attack
129.173.67.123	3	0	0	1	0	8	2.471590953190536	0.0	0.37677016125643675	1	attack
129.173.67.123	3	0	0	1	0	14	2.4079296032945647	0.0	0.0	1	attack
129.173.67.123	3	257.14285714285717	1	4	4	24	2.3361314542043754	0.18181818181818182	1.0789922078775833	2	attack
129.173.67.123	1	13292.307692307691	1	3	8	18	2.397101975104533	0.8	1.2309316230479221	2	attack
129.173.67.123	3	5760.0	1	3	10	0	1.966434693967602	0.625	0.6730116670092565	2	attack
129.173.67.123	2	11519.6	3	3	20	0	2.1958385180642925	1.4285714285714286	0.6730116670092565	2	attack
129.173.67.123	1	0	0	3	4	2	2.486634366868355	0.5	0.45056120886630463	2	attack
129.173.67.123	3	0	0	1	0	2	2.271868512696563	0.0	0.0	1	attack
129.173.67.123	2	8640.0	1	3	4	16	2.2388046502428405	0.5	0.7909873504355757	2	attack
129.173.67.99	1	485.6	1	3	6	4	2.2255629788322766	0.6	0.6730116670092565	2	attack
129.173.67.123	1	6000.0	2	4	6	6	2.379466867426302	0.375	1.0114042647073516	2	attack
129.173.67.123	1	0	0	1	6	0	2.4260151319598084	3.0	0.0	1	attack
129.173.67.99	1	15.0	1	3	2	2	1.878972437780082	0.5	0.5623351446188083	3	attack
129.173.67.100	0	187.0	1	0	1	0	2.4799555205445176	0	0.0	0	attack
129.173.67.109	0	187.0	1	0	1	0	2.4799555205445176	0	0.0	0	attack
129.173.67.109	0	156.0	1	0	1	0	2.4799555205445176	0	0.0	0	attack
129.173.67.100	0	156.0	1	0	1	0	2.4799555205445176	0	0.0	0	attack
129.173.67.100	0	73.0	1	0	1	0	2.4799555205445176	0	0.0	0	attack
129.173.67.109	0	73.0	1	0	1	0	2.4799555205445176	0	0.0	0	attack
129.173.67.109	0	505.0	1	0	1	0	2.4799555205445176	0	0.0	0	attack
129.173.67.100	0	505.0	1	0	1	0	2.4799555205445176	0	0.0	0	attack
129.173.67.101	0	0	0	0	0	1	2.321540572182843	0	0.0	0	attack
129.173.67.123	3	2880.0	1	4	4	6	2.3523018401856284	0.2222222222222222	0.6730116670092565	2	attack
129.173.67.100	0	428.0	1	0	1	0	2.4799555205445176	0	0.0	0	attack
129.173.67.123	3	0	0	1	0	0	2.1639556568820564	0.0	0.0	1	attack
129.173.67.109	0	422.0	1	0	1	0	2.4799555205445176	0	0.0	0	attack
129.173.67.123	3	0	0	1	0	0	2.1639556568820564	0.0	0.0	1	attack
129.173.67.123	1	0	0	2	0	2	2.3288578658196313	0.0	0.0	1	attack
129.173.67.123	3	0	0	1	0	0	2.302585092994046	0.0	0.0	1	attack
129.173.67.123	3	0	0	1	0	0	2.3025850929940455	0.0	0.0	1	attack
129.173.67.99	1	365.6	1	3	6	4	2.2255629788322766	0.6	0.6730116670092565	2	attack
129.173.67.123	1	0	0	1	0	22	2.1438283591592344	0.0	1.2270669900767608	1	attack
129.173.67.123	1	14400.0	1	2	12	0	2.373834037312466	1.0	0.45056120886630463	2	attack
129.173.67.123	1	450.0	1	6	10	6	2.423181649659837	0.5555555555555556	1.2130075659799042	2	attack
129.173.67.100	0	386.0	1	0	1	0	2.4799555205445176	0	0.0	0	attack
129.173.67.109	0	386.0	1	0	1	0	2.4799555205445176	0	0.0	0	attack
129.173.67.123	1	24685.714285714286	1	1	6	8	2.3837415120799714	1.5	1.2963611597910565	2	attack
129.173.67.123	0	0	0	0	0	14	2.302585092994046	0	0.0	0	attack
129.173.67.123	1	7.0	1	1	1	0	2.220025327834538	1.0	0.0	1	attack
129.173.67.109	0	325.0	1	0	1	0	2.4799555205445176	0	0.0	0	attack
129.173.67.100	0	325.0	1	0	1	0	2.4799555205445176	0	0.0	0	attack
129.173.67.123	1	24.0	1	1	1	0	2.220025327834538	1.0	0.0	1	attack
129.173.67.123	1	30.0	1	1	1	0	2.220025327834538	1.0	0.0	1	attack
129.173.67.123	1	5.0	1	1	1	0	2.220025327834538	1.0	0.0	1	attack
129.173.67.123	1	14.0	1	1	1	0	2.220025327834538	1.0	0.0	1	attack
129.173.67.123	1	30.0	1	1	1	0	2.220025327834538	1.0	0.0	1	attack
129.173.67.100	0	175.0	1	0	1	0	2.4799555205445176	0	0.0	0	attack
129.173.67.123	1	5.0	1	1	1	0	2.220025327834538	1.0	0.0	1	attack
129.173.67.101	0	0	0	0	0	1	2.3010918738473594	0	0.0	0	attack
129.173.67.123	1	30.0	1	1	1	0	2.220025327834538	1.0	0.0	1	attack
129.173.67.109	0	115.0	1	0	1	0	2.4799555205445176	0	0.0	0	attack
129.173.67.100	0	115.0	1	0	1	0	2.4799555205445176	0	0.0	0	attack
129.173.67.123	1	30.0	1	1	1	0	2.220025327834538	1.0	0.0	1	attack
129.173.67.123	1	30.0	1	1	1	0	2.220025327834538	1.0	0.0	1	attack
129.173.67.109	0	76.0	1	0	1	0	2.4799555205445176	0	0.0	0	attack
129.173.67.100	0	76.0	1	0	1	0	2.4799555205445176	0	0.0	0	attack
129.173.67.99	1	15.0	1	3	2	2	1.878972437780082	0.5	0.0	3	attack
129.173.67.123	1	30.0	1	1	1	0	2.220025327834538	1.0	0.0	1	attack
129.173.67.100	0	45.0	1	0	1	0	2.4799555205445176	0	0.0	0	attack
129.173.67.123	1	5.0	1	1	1	0	2.220025327834538	1.0	0.0	1	attack
129.173.67.100	0	66.0	1	0	1	0	2.4799555205445176	0	0.0	0	attack
129.173.67.109	0	66.0	1	0	1	0	2.4799555205445176	0	0.0	0	attack
129.173.67.123	1	30.0	1	1	1	0	2.220025327834538	1.0	0.0	1	attack
129.173.67.123	1	30.0	1	1	1	0	2.220025327834538	1.0	0.0	1	attack
129.173.67.123	1	30.0	1	1	1	0	2.220025327834538	1.0	0.0	1	attack
129.173.67.123	1	30.0	1	1	1	0	2.220025327834538	1.0	0.0	1	attack
129.173.67.123	1	30.0	1	1	1	0	2.220025327834538	1.0	0.0	1	attack
129.173.67.123	3	0	0	2	4	0	2.518682674614395	0.4	0.0	2	attack
129.173.67.123	3	0	0	2	6	2	2.5043770474066536	0.3333333333333333	0.6931471805599453	2	attack
129.173.67.123	3	0	0	1	0	0	2.5070264355574188	0.0	0.0	1	attack
129.173.67.123	1	0	0	1	0	2	2.338371704803573	0.0	0.0	1	attack
129.173.67.123	1	86400.0	1	1	4	0	2.430791328878232	1.0	0.0	2	attack
129.173.67.123	0	0	0	0	0	22	2.507026435557419	0	0.6554817739013927	0	attack
129.173.67.123	1	27.0	1	1	1	0	2.220025327834538	1.0	0.0	1	attack
129.173.67.99	1	204.66666666666666	1	3	4	2	2.245295889618478	0.6666666666666666	0.0	2	attack
129.173.67.99	1	306.25	1	3	2	2	2.1959636126529753	0.5	0.0	2	attack
129.173.67.123	1	20.0	1	1	1	0	2.220025327834538	1.0	0.0	1	attack
129.173.67.123	1	30.0	1	1	1	0	2.220025327834538	1.0	0.0	1	attack
129.173.67.123	1	5.0	1	1	1	0	2.220025327834538	1.0	0.0	1	attack
129.173.67.123	1	6.0	1	1	1	0	2.220025327834538	1.0	0.0	1	attack
129.173.67.123	1	30.0	1	1	1	0	2.220025327834538	1.0	0.0	1	attack
129.173.67.123	1	5.0	1	1	1	0	2.220025327834538	1.0	0.0	1	attack
129.173.67.123	1	22.0	1	1	1	0	2.220025327834538	1.0	0.0	1	attack
129.173.67.123	1	30.0	1	1	1	0	2.220025327834538	1.0	0.0	1	attack
129.173.67.123	1	30.0	1	1	1	0	2.220025327834538	1.0	0.0	1	attack
129.173.67.123	1	5.0	1	1	1	0	2.220025327834538	1.0	0.0	1	attack
129.173.67.123	1	22.0	1	1	1	0	2.220025327834538	1.0	0.0	1	attack
129.173.67.123	1	29.0	1	1	1	0	2.220025327834538	1.0	0.0	1	attack
129.173.67.123	1	1.0	1	1	1	0	2.220025327834538	1.0	0.0	1	attack
129.173.67.123	1	1.0	1	1	1	0	2.220025327834538	1.0	0.0	1	attack
129.173.67.123	1	8.0	1	1	1	0	2.220025327834538	1.0	0.0	1	attack
129.173.67.123	3	15711.818181818182	2	3	5	6	2.2663774264353687	0.45454545454545453	0.47413931305783735	2	attack
129.173.67.123	1	10.0	1	1	1	0	2.220025327834538	1.0	0.0	1	attack
129.173.67.99	1	125.5	2	3	6	4	2.2255629788322766	0.6	0.6730116670092565	2	attack
129.173.67.99	1	15.0	1	3	2	2	1.878972437780082	0.5	0.0	3	attack
129.173.67.109	0	122.0	1	0	1	0	2.4799555205445176	0	0.0	0	attack
129.173.67.100	0	122.0	1	0	1	0	2.4799555205445176	0	0.0	0	attack
129.173.67.100	0	97.0	1	0	1	0	2.4799555205445176	0	0.0	0	attack
129.173.67.109	0	97.0	1	0	1	0	2.4799555205445176	0	0.0	0	attack
129.173.67.100	0	44.0	1	0	1	0	2.4799555205445176	0	0.0	0	attack
129.173.67.109	0	44.0	1	0	1	0	2.4799555205445176	0	0.0	0	attack
129.173.67.100	0	2.0	1	0	1	0	2.4799555205445176	0	0.0	0	attack
129.173.67.109	0	573.0	1	0	1	0	2.4799555205445176	0	0.0	0	attack
129.173.67.100	0	573.0	1	0	1	0	2.4799555205445176	0	0.0	0	attack
129.173.67.100	0	548.0	1	0	1	0	2.4799555205445176	0	0.0	0	attack
129.173.67.123	3	0	0	1	0	0	2.0794415416798357	0.0	0.0	1	attack
129.173.67.109	0	519.0	1	0	1	0	2.4799555205445176	0	0.0	0	attack
129.173.67.123	3	0	0	1	0	0	2.0794415416798357	0.0	0.0	1	attack
129.173.67.123	3	0	0	1	0	0	2.0794415416798357	0.0	0.0	1	attack
129.173.67.123	1	300.0	1	1	4	0	2.3034884952192693	1.0	0.0	2	attack
129.173.67.123	0	0	0	0	0	20	2.0794415416798353	0	0.8451132568429528	0	attack
129.173.67.99	1	5.5	2	3	6	4	2.2255629788322766	0.6	0.6730116670092565	2	attack
129.173.67.99	1	15.0	1	3	2	2	1.878972437780082	0.5	0.0	3	attack
129.173.67.100	0	560.0	1	0	1	0	2.4799555205445176	0	0.0	0	attack
129.173.67.109	0	560.0	1	0	1	0	2.4799555205445176	0	0.0	0	attack
129.173.67.123	1	0	0	1	0	2	2.3419942522324244	0.0	0.0	1	attack
129.173.67.123	1	8640.0	1	2	10	0	2.3623096398131893	0.8333333333333334	0.9502705392332347	2	attack
129.173.67.109	0	535.0	1	0	1	0	2.4799555205445176	0	0.0	0	attack
129.173.67.123	3	2880.0	1	3	10	0	2.430533646866084	0.5555555555555556	0.9502705392332347	2	attack
129.173.67.123	3	0	0	1	0	0	2.4282736375228677	0.0	0.0	1	attack
129.173.67.123	3	0	0	1	0	0	2.4210063021928048	0.0	0.0	1	attack
129.173.67.123	2	2450.0	2	2	12	0	2.313659336449685	1.2	0.45056120886630463	2	attack
129.173.67.123	0	0	0	0	0	22	2.428273637522869	0	0.18490739916777568	0	attack
129.173.67.123	1	13.0	1	1	1	0	2.220025327834538	1.0	0.0	1	attack
129.173.67.109	0	436.0	1	0	1	0	2.4799555205445176	0	0.0	0	attack
129.173.67.100	0	436.0	1	0	1	0	2.4799555205445176	0	0.0	0	attack
129.173.67.99	1	607.1	2	3	6	4	2.2255629788322766	0.6	0.6730116670092565	2	attack
129.173.67.123	2	28800.0	1	3	4	2	2.381365088949297	0.4	0.6365141682948128	2	attack
129.173.67.123	3	0	0	1	0	0	2.507026435557418	0.0	0.0	1	attack
129.173.67.123	3	0	0	1	0	0	2.507026435557418	0.0	0.0	1	attack
129.173.67.123	3	0	0	2	0	2	2.1883342457697537	0.0	0.0	1	attack
129.173.67.123	3	0	0	1	0	14	2.328866063108425	0.0	0.0	1	attack
129.173.67.123	3	0	0	1	0	0	2.0794415416798357	0.0	0.0	1	attack
129.173.67.123	1	0	0	1	0	8	2.513500242515607	0.0	0.9002560512685369	1	attack
129.173.67.123	1	90.0	1	1	4	4	2.283140022482347	0.5	1.0397207708399179	2	attack
129.173.67.123	1	8271.42857142857	3	7	24	4	2.311376177251751	0.8571428571428571	1.5498260458782016	2	attack
129.173.67.123	3	42.857142857142854	1	2	4	24	2.200501463430491	0.3333333333333333	0.992281974852574	2	attack
129.173.67.123	2	249.83333333333334	2	1	12	0	2.4799555205445167	2.0	0.0	2	attack
129.173.67.123	3	2400.0	2	5	20	8	2.0687577139120195	0.7142857142857143	1.4377014436429412	2	attack
129.173.67.123	1	0	0	2	0	4	2.1914650184495525	0.0	0.6931471805599453	1	attack
129.173.67.123	3	7200.0	1	2	4	0	1.9119258119686284	0.2857142857142857	0.0	2	attack
129.173.67.123	3	0	0	1	0	0	1.676987774322417	0.0	0.0	1	attack
129.173.67.123	3	0	0	1	0	0	1.676987774322417	0.0	0.0	1	attack
129.173.67.123	3	0	0	2	0	8	2.080688598313714	0.0	0.5623351446188083	1	attack
129.173.67.123	3	171.42857142857142	2	5	8	6	2.1691519485761237	0.4	1.0042424730540764	2	attack
129.173.67.123	3	0	0	1	0	0	2.2823743761592494	0.0	0.0	1	attack
129.173.67.123	3	0	0	1	0	22	1.806713474716025	0.0	0.6554817739013927	1	attack
129.173.67.123	1	1600.0	1	6	12	6	2.303978708609002	0.6666666666666666	1.2148896539491205	2	attack
129.173.67.123	1	33600.0	2	3	12	0	2.2286292063135815	1.0	0.6365141682948128	2	attack
129.173.67.123	0	0	0	0	0	22	2.2823743761592485	0	0.922980661086409	0	attack
129.173.67.99	1	487.1	2	3	6	4	2.2255629788322766	0.6	0.6730116670092565	2	attack
129.173.67.123	1	3.0	1	1	1	0	2.220025327834538	1.0	0.0	1	attack
129.173.67.99	1	15.0	1	3	2	2	1.878972437780082	0.5	0.0	3	attack
129.173.67.123	1	27.0	1	1	1	0	2.220025327834538	1.0	0.0	1	attack
129.173.67.123	1	12.0	1	1	1	0	2.220025327834538	1.0	0.0	1	attack
129.173.67.123	1	18.0	1	1	1	0	2.220025327834538	1.0	0.0	1	attack
129.173.67.123	1	20.0	1	1	1	0	2.220025327834538	1.0	0.0	1	attack
129.173.67.123	1	30.0	1	1	1	0	2.220025327834538	1.0	0.0	1	attack
129.173.67.123	1	30.0	1	1	1	0	2.220025327834538	1.0	0.0	1	attack
129.173.67.123	1	5.0	1	1	1	0	2.220025327834538	1.0	0.0	1	attack
129.173.67.123	1	30.0	1	1	1	0	2.220025327834538	1.0	0.0	1	attack
129.173.67.123	1	30.0	1	1	1	0	2.220025327834538	1.0	0.0	1	attack
129.173.67.123	1	30.0	1	1	1	0	2.220025327834538	1.0	0.0	1	attack
129.173.67.123	1	23.0	1	1	1	0	2.220025327834538	1.0	0.0	1	attack
129.173.67.123	1	23.0	1	1	1	0	2.220025327834538	1.0	0.0	1	attack
129.173.67.123	1	28.0	1	1	1	0	2.220025327834538	1.0	0.0	1	attack
129.173.67.123	1	28.0	1	1	1	0	2.220025327834538	1.0	0.0	1	attack
129.173.67.123	1	30.0	1	1	1	0	2.220025327834538	1.0	0.0	1	attack
129.173.67.123	1	14400.0	1	2	4	2	2.223301855332179	0.6666666666666666	0.6365141682948128	2	attack
129.173.67.123	3	2880.0	1	3	4	6	2.522369210728027	0.2	0.6730116670092565	2	attack
129.173.67.123	3	0	0	1	0	0	2.7516666169315163	0.0	0.0	1	attack
129.173.67.123	3	0	0	3	0	4	2.520355297212514	0.0	0.5623351446188083	1	attack
129.173.67.123	3	180.0	1	2	4	0	2.2990206758946474	0.2857142857142857	0.0	2	attack
129.173.67.123	3	0	0	1	0	0	2.3693821196946767	0.0	0.0	1	attack
129.173.67.123	3	0	0	1	0	22	2.6697485103807646	0.0	0.18490739916777568	1	attack
129.173.67.123	1	7200.0	1	1	4	0	2.2450352741261774	1.0	0.0	2	attack
129.173.67.123	1	514.2857142857143	1	5	8	6	2.3783053508465626	0.5714285714285714	1.277034259466139	2	attack
129.173.67.123	1	0	0	2	4	2	2.3849929518435773	0.6666666666666666	0.6365141682948128	2	attack
129.173.67.123	1	1125.0	2	3	8	24	2.19891833908625	0.8	0.6210863745552451	2	attack
129.173.67.123	3	7200.0	1	2	4	0	2.293208097040732	0.4	0.0	2	attack
129.173.67.123	3	0	0	1	0	0	1.945910149055313	0.0	0.0	1	attack
129.173.67.123	3	0	0	1	0	0	1.9459101490553132	0.0	0.0	1	attack
129.173.67.123	1	3600.0	1	3	8	0	2.434633737469352	0.8	0.6931471805599453	2	attack
129.173.67.123	1	34560.0	1	2	4	6	2.339225367900693	0.5	0.5004024235381879	2	attack
129.173.67.123	0	0	0	0	0	22	1.9459101490553132	0	0.922980661086409	0	attack
129.173.67.99	1	367.3	2	3	6	4	2.2255629788322766	0.6	0.6730116670092565	2	attack
129.173.67.123	1	30.0	1	1	1	0	2.220025327834538	1.0	0.0	1	attack
129.173.67.123	1	30.0	1	1	1	0	2.220025327834538	1.0	0.0	1	attack
129.173.67.123	1	25.0	1	1	1	0	2.220025327834538	1.0	0.0	1	attack
129.173.67.123	1	30.0	1	1	1	0	2.220025327834538	1.0	0.0	1	attack
129.173.67.123	1	4.0	1	1	1	0	2.220025327834538	1.0	0.0	1	attack
129.173.67.123	1	11.0	1	1	1	0	2.220025327834538	1.0	0.0	1	attack
129.173.67.123	1	30.0	1	1	1	0	2.220025327834538	1.0	0.0	1	attack
129.173.67.123	1	5.0	1	1	1	0	2.220025327834538	1.0	0.0	1	attack
129.173.67.123	1	30.0	1	1	1	0	2.220025327834538	1.0	0.0	1	attack
129.173.67.123	1	30.0	1	1	1	0	2.220025327834538	1.0	0.0	1	attack
129.173.67.123	1	30.0	1	1	1	0	2.220025327834538	1.0	0.0	1	attack
129.173.67.99	1	15.0	1	3	2	2	1.878972437780082	0.5	0.0	3	attack
129.173.67.123	1	30.0	1	1	1	0	2.220025327834538	1.0	0.0	1	attack
129.173.67.123	1	5.0	1	1	1	0	2.220025327834538	1.0	0.0	1	attack
129.173.67.123	1	30.0	1	1	1	0	2.220025327834538	1.0	0.0	1	attack
129.173.67.123	1	30.0	1	1	1	0	2.220025327834538	1.0	0.0	1	attack
129.173.67.123	1	30.0	1	1	1	0	2.220025327834538	1.0	0.0	1	attack
129.173.67.123	1	300.0	1	1	4	0	2.3959081192939284	1.0	0.0	2	attack
129.173.67.123	1	3600.0	1	2	8	0	2.467834071709542	0.8	0.5623351446188083	2	attack
129.173.67.123	3	0	0	3	4	14	2.4196425548321434	0.25	1.1490596969706202	2	attack
129.173.67.123	3	0	0	2	0	12	1.8407220975584253	0.0	0.45056120886630463	1	attack
129.173.67.123	3	54.666666666666664	2	5	8	10	2.5487961692553687	0.4444444444444444	1.1490596969706202	2	attack
129.173.67.123	3	187.5	1	2	16	0	2.402276234721441	1.1428571428571428	1.0735428464085233	2	attack
129.173.67.99	1	247.3	2	3	6	4	2.2255629788322766	0.6	0.6730116670092565	2	attack
129.173.67.123	1	0	0	1	0	0	2.3637007337548135	0.0	0.0	1	attack
129.173.67.123	1	69120.0	1	5	20	0	2.4271571835857295	1.1111111111111112	1.0549201679861442	2	attack
129.173.67.123	1	13.0	1	1	1	0	2.220025327834538	1.0	0.0	1	attack
129.173.67.99	1	127.2	1	3	6	4	2.2255629788322766	0.6	0.6730116670092565	2	attack
129.173.67.123	1	30.0	1	1	1	0	2.220025327834538	1.0	0.0	1	attack
129.173.67.123	1	5.0	1	1	1	0	2.220025327834538	1.0	0.0	1	attack
129.173.67.99	1	15.0	1	3	2	2	1.878972437780082	0.5	0.0	3	attack
129.173.67.123	1	12.0	1	1	1	0	2.220025327834538	1.0	0.0	1	attack
129.173.67.123	1	7.0	1	1	1	0	2.220025327834538	1.0	0.0	1	attack
129.173.67.123	1	11.0	1	1	1	0	2.220025327834538	1.0	0.0	1	attack
129.173.67.123	1	20.0	1	1	1	0	2.220025327834538	1.0	0.0	1	attack
129.173.67.123	1	30.0	1	1	1	0	2.220025327834538	1.0	0.0	1	attack
129.173.67.123	1	22.0	1	1	1	0	2.220025327834538	1.0	0.0	1	attack
129.173.67.123	1	30.0	1	1	1	0	2.220025327834538	1.0	0.0	1	attack
129.173.67.123	1	30.0	1	1	1	0	2.220025327834538	1.0	0.0	1	attack
129.173.67.123	1	30.0	1	1	1	0	2.220025327834538	1.0	0.0	1	attack
129.173.67.123	1	5.0	1	1	1	0	2.220025327834538	1.0	0.0	1	attack
129.173.67.123	1	5.0	1	1	1	0	2.220025327834538	1.0	0.0	1	attack
129.173.67.123	1	25.0	1	1	1	0	2.220025327834538	1.0	0.0	1	attack
129.173.67.123	1	30.0	1	1	1	0	2.220025327834538	1.0	0.0	1	attack
129.173.67.123	1	0	0	1	4	0	2.5247814471738166	1.0	0.0	2	attack
129.173.67.123	1	24942.85714285714	2	3	12	2	2.4877001615571968	0.8571428571428571	0.6829081047004717	2	attack
129.173.67.123	3	2880.0	1	2	4	6	2.1611356905145276	0.4	0.6730116670092565	2	attack
129.173.67.123	3	0	0	1	0	0	2.394700405858334	0.0	0.0	1	attack
129.173.67.123	3	0	0	1	0	0	2.394700405858334	0.0	0.0	1	attack
129.173.67.99	1	7.2	1	3	6	4	2.2255629788322766	0.6	0.6730116670092565	2	attack
129.173.67.123	1	1800.0	1	1	4	0	2.187322318849254	1.0	0.0	2	attack
129.173.67.123	0	0	0	0	0	8	2.394700405858334	0	0.37677016125643675	0	attack
129.173.67.123	3	7200.0	1	2	4	0	2.153038756100431	0.2857142857142857	0.0	2	attack
129.173.67.123	3	0	0	1	0	12	2.289614117798834	0.0	0.2868359830561607	1	attack
129.173.67.123	3	0	0	1	0	0	2.0794415416798357	0.0	0.0	1	attack
129.173.67.123	3	111.8	1	2	4	6	2.2442666482358207	0.4	1.3321790402101223	2	attack
129.173.67.123	3	0	0	2	0	8	2.2706258353645365	0.0	0.6931471805599453	1	attack
129.173.67.123	3	0	0	1	0	0	2.394700405858334	0.0	0.0	1	attack
129.173.67.123	3	0	0	1	0	22	2.1469970125752273	0.0	0.6554817739013927	1	attack
129.173.67.123	1	26742.85714285714	2	5	8	6	2.1792896922991267	0.5714285714285714	1.0789922078775833	2	attack
129.173.67.123	1	0	0	2	0	2	2.2891007535637726	0.0	0.0	1	attack
129.173.67.123	3	975.0	2	2	8	0	2.113637412575	0.5	0.6931471805599453	2	attack
129.173.67.123	3	0	0	1	0	22	2.2706385698654343	0.0	0.922980661086409	1	attack
129.173.67.123	3	28800.0	1	3	4	8	2.3723057813167205	0.3333333333333333	1.0114042647073518	2	attack
129.173.67.123	3	7200.0	1	2	4	0	1.9957981382356431	0.2857142857142857	0.0	2	attack
129.173.67.123	3	0	0	1	0	0	2.0140355237092673	0.0	0.0	1	attack
129.173.67.123	3	0	0	2	0	24	2.0651243534681742	0.0	0.8239592165010823	1	attack
129.173.67.123	3	0	0	1	10	0	2.491493721879437	0.7142857142857143	0.0	2	attack
129.173.67.123	1	50.0	1	6	20	4	2.328530891885216	1.0	1.4735023850806486	2	attack
129.173.67.123	1	57600.0	1	2	4	2	2.2144522690313795	0.6666666666666666	0.6365141682948128	2	attack
129.173.67.123	1	1800.0	1	3	10	22	2.178002343117183	0.625	1.1573732982229008	2	attack
129.173.67.123	1	2880.0	1	1	10	0	2.171103323017083	2.5	0.6730116670092565	2	attack
129.173.67.99	1	15.0	1	3	2	2	1.878972437780082	0.5	0.0	3	attack
129.173.67.99	1	428.6	1	3	6	4	2.2255629788322766	0.6	0.6730116670092565	2	attack
129.173.67.123	2	0	0	2	0	2	2.3212468988224577	0.0	0.0	1	attack
129.173.67.123	3	100.0	1	3	6	6	2.3227143991731993	0.375	1.0114042647073518	2	attack
129.173.67.123	1	0	0	2	0	12	2.291673364569327	0.0	0.887694275799104	1	attack
129.173.67.123	3	7200.0	1	2	4	0	2.040104193246824	0.2	0.0	2	attack
129.173.67.123	3	0	0	1	0	0	1.8891591637540215	0.0	0.0	1	attack
129.173.67.123	3	0	0	1	0	0	2.0431918705451215	0.0	0.0	1	attack
129.173.67.123	3	0	0	1	0	0	2.0431918705451206	0.0	0.0	1	attack
129.173.67.123	1	0	0	1	0	0	2.163955656882057	0.0	0.0	1	attack
129.173.67.123	1	140.0	2	2	8	22	2.049287745244455	1.3333333333333333	0.6730116670092565	2	attack
129.173.67.123	0	0	0	0	0	22	2.043191870545122	0	0.6554817739013927	0	attack
129.173.67.123	3	0	0	1	0	0	2.3947004058583334	0.0	0.0	1	attack
129.173.67.123	1	229.83333333333334	3	2	12	0	2.3321035986330085	2.0	1.0114042647073518	2	attack
129.173.67.99	1	308.6	1	3	6	4	2.2255629788322766	0.6	0.6730116670092565	2	attack
129.173.67.99	1	15.0	1	3	2	2	1.878972437780082	0.5	0.0	3	attack
129.173.67.123	1	23400.0	2	2	8	0	2.0262548979267407	1.0	0.6931471805599453	2	attack
129.173.67.123	1	2.0	1	1	1	0	2.220025327834538	1.0	0.0	1	attack
129.173.67.99	1	188.6	1	3	6	4	2.2255629788322766	0.6	0.6730116670092565	2	attack
129.173.67.123	1	0	0	2	4	2	2.4061352223833294	0.6666666666666666	0.6365141682948128	2	attack
129.173.67.123	1	43200.0	1	3	4	4	2.2849399527090157	0.5	1.0397207708399179	2	attack
129.173.67.123	2	16800.0	2	3	6	6	2.2566872256227355	0.5	1.0114042647073518	2	attack
129.173.67.123	1	40500.0	1	3	4	4	2.4876663909707966	0.5	0.6931471805599453	2	attack
129.173.67.123	3	51.42857142857143	1	4	14	0	2.474527858008419	0.6363636363636364	0.6829081047004717	2	attack
129.173.67.123	3	0	0	1	0	0	2.3978952727983707	0.0	0.0	1	attack
129.173.67.123	3	0	0	1	0	0	2.3978952727983707	0.0	0.0	1	attack
129.173.67.123	1	4800.0	1	1	4	2	2.172711261484373	0.6666666666666666	0.6365141682948128	2	attack
129.173.67.123	1	2460.0	2	4	8	4	2.2982967651378283	0.6666666666666666	1.0114042647073518	2	attack
129.173.67.123	1	32000.0	3	4	16	2	2.3610173134201147	0.8888888888888888	0.9950269901795212	2	attack
129.173.67.123	0	0	0	0	0	20	2.3978952727983716	0	0.8237197315118312	0	attack
129.173.67.123	1	30.0	1	1	1	0	2.220025327834538	1.0	0.0	1	attack
129.173.67.123	1	5.0	1	1	1	0	2.220025327834538	1.0	0.0	1	attack
129.173.67.123	1	30.0	1	1	1	0	2.220025327834538	1.0	0.0	1	attack
129.173.67.99	1	15.0	1	3	2	2	1.878972437780082	0.5	0.0	3	attack
129.173.67.123	1	30.0	1	1	1	0	2.220025327834538	1.0	0.0	1	attack
129.173.67.123	1	5.0	1	1	1	0	2.220025327834538	1.0	0.0	1	attack
129.173.67.123	1	30.0	1	1	1	0	2.220025327834538	1.0	0.0	1	attack
129.173.67.123	1	5.0	1	1	1	0	2.220025327834538	1.0	0.0	1	attack
129.173.67.123	1	30.0	1	1	1	0	2.220025327834538	1.0	0.0	1	attack
129.173.67.123	1	30.0	1	1	1	0	2.220025327834538	1.0	0.0	1	attack
129.173.67.123	1	11.0	1	1	1	0	2.220025327834538	1.0	0.0	1	attack
129.173.67.123	1	11.0	1	1	1	0	2.220025327834538	1.0	0.0	1	attack
129.173.67.99	1	68.6	1	3	6	4	2.2255629788322766	0.6	0.6730116670092565	2	attack
129.173.67.123	1	30.0	1	1	1	0	2.220025327834538	1.0	0.0	1	attack
129.173.67.123	1	30.0	1	1	1	0	2.220025327834538	1.0	0.0	1	attack
129.173.67.123	1	26.0	1	1	1	0	2.220025327834538	1.0	0.0	1	attack
129.173.67.123	1	30.0	1	1	1	0	2.220025327834538	1.0	0.0	1	attack
129.173.67.123	1	13.0	1	1	1	0	2.220025327834538	1.0	0.0	1	attack
129.173.67.123	1	6.0	1	1	1	0	2.220025327834538	1.0	0.0	1	attack
129.173.67.123	1	0	0	2	0	2	2.173213115151401	0.0	0.0	1	attack
129.173.67.123	1	6749.875	3	3	14	2	2.197247942401304	1.0	1.0397207708399179	2	attack
129.173.67.123	3	5236.363636363636	1	4	12	10	2.48306574647202	0.5454545454545454	1.1685184057430877	2	attack
129.173.67.123	1	13.333333333333334	1	3	5	4	2.4278174556800995	0.5555555555555556	0.6869615765973234	2	attack
129.173.67.100	0	31.0	1	0	1	0	2.4799555205445176	0	0.0	0	attack
129.173.67.109	0	45.0	1	0	1	0	2.4799555205445176	0	0.0	0	attack
129.173.67.100	0	43.0	1	0	1	0	2.4799555205445176	0	0.0	0	attack
129.173.67.123	1	0	0	1	2	0	2.009709181894145	1.0	0.0	2	attack
129.173.67.99	1	697.4	1	3	6	4	2.2255629788322766	0.6	0.6730116670092565	2	attack
129.173.67.99	1	15.0	1	3	2	2	1.878972437780082	0.5	0.0	3	attack
129.173.67.123	1	0	0	2	0	4	2.414939839178711	0.0	0.0	1	attack
129.173.67.123	3	3200.0	1	3	4	14	2.335489349013451	0.2222222222222222	0.9950269901795212	2	attack
129.173.67.123	1	14850.0	3	3	12	4	2.238513779391177	0.75	1.0821955300387671	2	attack
129.173.67.99	1	577.4	1	3	6	4	2.2255629788322766	0.6	0.6730116670092565	2	attack
129.173.67.123	1	1067.0	2	2	8	0	2.2113789630432863	0.8	0.37677016125643675	2	attack
129.173.67.123	1	27257.14285714286	3	4	12	2	2.3672688356268665	1.0	1.0789922078775833	2	attack
129.173.67.123	1	1915.2727272727273	5	4	22	0	2.343538511181272	1.0	1.515707952085713	2	attack
129.173.67.123	3	0	0	3	2	2	2.171634009328912	0.1111111111111111	0.0	2	attack
129.173.67.123	3	0	0	1	0	0	2.1639556568820564	0.0	0.0	1	attack
129.173.67.123	1	14400.0	1	1	2	0	2.649158683274018	0.5	0.6931471805599453	2	attack
129.173.67.123	3	0	0	3	6	2	2.5228669525449194	0.375	0.5623351446188083	2	attack
129.173.67.123	3	0	0	1	0	0	2.4471513082779124	0.0	0.0	1	attack
129.173.67.123	3	0	0	1	0	0	2.6390573296152584	0.0	0.0	1	attack
129.173.67.123	3	0	0	1	0	20	2.322322881126458	0.0	0.6730116670092565	1	attack
129.173.67.123	3	0	0	1	0	0	2.6390573296152584	0.0	0.0	1	attack
129.173.67.123	1	2661.3333333333335	3	3	12	0	2.1422996420091027	1.0	0.6365141682948128	2	attack
129.173.67.123	3	750.0	2	5	12	28	2.399027887163433	0.42857142857142855	1.0486537893593546	2	attack
129.173.67.123	3	0	0	1	0	22	2.5333682773965776	0.0	0.6554817739013927	1	attack
129.173.67.123	3	0	0	1	0	0	2.145841752594755	0.0	0.0	1	attack
129.173.67.123	1	300.0	1	2	4	2	2.4665083362752784	0.6666666666666666	0.6365141682948128	2	attack
129.173.67.123	1	75.0	1	3	4	4	2.3353966147930456	0.5	0.5623351446188083	2	attack
129.173.67.123	3	0	0	2	0	2	2.448850866556494	0.0	0.0	1	attack
129.173.67.123	3	0	0	1	0	22	2.2166372305240563	0.0	0.7924891052673698	1	attack
129.173.67.123	3	0	0	1	0	0	2.4762206495981647	0.0	0.0	1	attack
129.173.67.123	3	600.0	1	1	6	0	2.4762206495981642	0.6	0.45056120886630463	2	attack
129.173.67.123	1	597.3333333333334	3	1	18	0	2.476220649598164	9.0	0.6546695645285008	1	attack
129.173.67.123	0	0	0	0	0	8	2.4762206495981647	0	0.0	0	attack
129.173.67.123	0	0	0	0	0	6	2.4762206495981647	0	0.45056120886630463	0	attack
129.173.67.123	1	4.285714285714286	1	1	1	6	2.4121718191572583	1.0	0.796311640173813	1	attack
129.173.67.99	1	15.0	1	3	2	2	1.878972437780082	0.5	0.0	3	attack
129.173.67.99	1	457.4	1	3	6	4	2.2255629788322766	0.6	0.6730116670092565	2	attack
129.173.67.123	1	3600.0	1	3	4	4	2.2488410213707364	0.5	0.5623351446188083	2	attack
129.173.67.123	1	0	0	2	0	4	2.014330538113524	0.0	0.6931471805599453	1	attack
129.173.67.123	2	0	0	2	0	2	2.0329894609452794	0.0	0.0	1	attack
129.173.67.123	3	17018.18181818182	2	3	8	14	2.2192913478362284	0.4444444444444444	0.9164648855394713	2	attack
129.173.67.123	1	5.0	1	1	1	0	2.220025327834538	1.0	0.0	1	attack
129.173.67.123	1	30.0	1	1	1	0	2.220025327834538	1.0	0.0	1	attack
129.173.67.123	1	30.0	1	1	1	0	2.220025327834538	1.0	0.0	1	attack
129.173.67.123	1	5.0	1	1	1	0	2.220025327834538	1.0	0.0	1	attack
129.173.67.123	1	30.0	1	1	1	0	2.220025327834538	1.0	0.0	1	attack
129.173.67.123	1	5.0	1	1	1	0	2.220025327834538	1.0	0.0	1	attack
129.173.67.123	1	27.0	1	1	1	0	2.220025327834538	1.0	0.0	1	attack
129.173.67.123	1	2.0	1	1	1	0	2.220025327834538	1.0	0.0	1	attack
129.173.67.123	1	30.0	1	1	1	0	2.220025327834538	1.0	0.0	1	attack
129.173.67.123	1	30.0	1	1	1	0	2.220025327834538	1.0	0.0	1	attack
129.173.67.123	1	30.0	1	1	1	0	2.220025327834538	1.0	0.0	1	attack
129.173.67.123	1	5.0	1	1	1	0	2.220025327834538	1.0	0.0	1	attack
129.173.67.123	1	30.0	1	1	1	0	2.220025327834538	1.0	0.0	1	attack
129.173.67.99	1	337.4	1	3	6	4	2.2255629788322766	0.6	0.6730116670092565	2	attack
129.173.67.123	1	30.0	1	1	1	0	2.220025327834538	1.0	0.0	1	attack
129.173.67.99	1	15.0	1	3	2	2	1.878972437780082	0.5	0.0	3	attack
129.173.67.123	1	30.0	1	1	1	0	2.220025327834538	1.0	0.0	1	attack
129.173.67.123	1	30.0	1	1	1	0	2.220025327834538	1.0	0.0	1	attack
129.173.67.123	1	30.0	1	1	1	0	2.220025327834538	1.0	0.0	1	attack
129.173.67.123	1	10.0	1	1	1	0	2.220025327834538	1.0	0.0	1	attack
129.173.67.123	3	0	0	1	0	0	2.0431918705451206	0.0	0.0	1	attack
129.173.67.123	3	30.0	1	2	1	0	2.0726641134266903	0.09090909090909091	0.0	1	attack
129.173.67.123	3	0	0	1	0	0	2.0431918705451206	0.0	0.0	1	attack
129.173.67.123	1	0	0	1	2	0	2.557507739075624	0.25	0.0	2	attack
129.173.67.123	3	0	0	3	4	4	2.451866985898015	0.25	0.6931471805599453	2	attack
129.173.67.123	3	1200.0	1	2	8	10	2.3491673939077873	0.8	1.310783678099714	2	attack
129.173.67.123	3	800.0	1	4	4	32	2.186461404714568	0.2857142857142857	1.3073023566403863	2	attack
129.173.67.123	1	25200.0	2	4	12	4	2.3512716790649706	0.75	0.9743147528693494	2	attack
129.173.67.123	1	0	0	2	0	4	2.3368822776581895	0.0	0.6931471805599453	1	attack
129.173.67.123	1	0	0	1	2	6	2.5949297602242902	0.3333333333333333	0.0	2	attack
129.173.67.123	1	900.0	1	3	14	2	2.393668773096563	1.1666666666666667	1.0821955300387671	2	attack
129.173.67.123	3	0	0	3	0	4	2.074331273389599	0.0	0.6931471805599453	1	attack
129.173.67.123	3	0	0	1	0	0	2.0198149924929463	0.0	0.0	1	attack
129.173.67.123	3	0	0	1	0	0	2.0198149924929463	0.0	0.0	1	attack
129.173.67.123	1	17400.0	3	4	12	0	2.4642135032442076	0.8571428571428571	0.6931471805599453	2	attack
129.173.67.123	1	22400.0	2	5	16	2	2.3835685960210404	1.0	1.3689223607402194	2	attack
129.173.67.123	1	514.2857142857143	1	5	8	6	2.4529341106117166	0.5714285714285714	1.0789922078775833	2	attack
129.173.67.123	3	0	0	1	0	24	2.191159109584289	0.0	0.6365141682948128	1	attack
129.173.67.123	3	0	0	2	0	10	2.5431459780837353	0.0	0.9433483923290393	1	attack
129.173.67.123	3	0	0	1	0	0	2.5885731626821173	0.0	0.0	1	attack
129.173.67.123	3	43200.0	1	2	4	0	2.5102931043047847	0.4	0.5623351446188083	2	attack
129.173.67.123	3	100.0	1	2	12	0	2.2259947631028125	1.0	1.0986122886681096	2	attack
129.173.67.123	3	2057.1428571428573	1	4	8	6	2.135763218708786	0.5	0.9556998911125343	2	attack
129.173.67.123	1	0	0	2	0	4	2.3670816647242194	0.0	0.6931471805599453	1	attack
129.173.67.123	3	0	0	1	0	24	2.478943659296391	0.0	0.887694275799104	1	attack
129.173.67.123	2	0	0	1	0	0	2.306668725404531	0.0	0.0	1	attack
129.173.67.123	1	20900.0	3	4	16	2	2.452196744624	0.8888888888888888	1.0608569471580214	2	attack
129.173.67.123	3	0	0	2	0	4	2.1957204844903715	0.0	0.6931471805599453	1	attack
129.173.67.123	3	0	0	1	0	0	2.2739657164192466	0.0	0.0	1	attack
129.173.67.123	3	0	0	2	0	16	2.288007206629383	0.0	0.2337916587064593	1	attack
129.173.67.123	3	0	0	1	0	0	2.18083952705862	0.0	0.0	1	attack
129.173.67.123	3	0	0	1	0	0	2.18083952705862	0.0	0.0	1	attack
129.173.67.123	3	0	0	1	0	4	1.8891591637540222	0.0	0.0	1	attack
129.173.67.123	2	0	0	1	0	36	2.1008027677198946	0.0	0.7908689804668607	1	attack
129.173.67.123	1	1200.0	1	2	4	2	2.053021605173181	0.6666666666666666	0.6365141682948128	2	attack
129.173.67.123	0	0	0	0	0	16	2.18083952705862	0	0.6885673693022826	0	attack
129.173.67.123	0	0	0	0	0	6	2.18083952705862	0	0.0	0	attack
129.173.67.123	1	30.0	1	1	1	0	2.220025327834538	1.0	0.0	1	attack
129.173.67.99	1	217.4	1	3	6	4	2.2255629788322766	0.6	0.6730116670092565	2	attack
129.173.67.123	1	0	0	2	0	4	2.10089419581751	0.0	0.5623351446188083	1	attack
129.173.67.123	1	900.0	1	2	4	4	2.181694086645924	0.5	0.5623351446188083	2	attack
129.173.67.123	1	86400.0	1	1	4	0	2.2450352741261774	1.0	0.0	2	attack
129.173.67.99	1	0	0	3	1	1	1.5031779502240656	0.3333333333333333	0.6931471805599453	2	attack
[truncated: 2,447 more rows]
