# Supplementary material for: Hybrid rule-based botnet detection approach using machine learning for analysing DNS traffic
Source: PeerJ Comput Sci. 2021 Aug 13;7:e640. doi: 10.7717/peerj-cs.640 (PMC8372004; doi:10.7717/peerj-cs.640)
Supplement: Supplemental Information 4 [file peerj-cs-07-640-s004.zip › ayman_alaney-saif_dns_project-de8562c47cfc/test.py]

import math
from scipy.stats import entropy

# a = [6 + 4 + 4 + 3, 4, 4, 3, 2, 2, 3, 3, 5, 5, 2]
a = [6 + 4 + 4, 1, 1, 1, 1, 1, 1, 1, 1, 1, 1, 1, 1, 1, 1, 1, 1, 1, 1, 1, 1, 1, 1, 1, 1, 1, 1, 1, 1, 1, 1, 1, 1, 1, 1, 1, 1]
# a = [14, 2, 2, 1, 1, 1, 1, 1, 1, 1, 1, 1, 1, 1, 1, 1, 1, 1, 1, 1, 1, 1, 1, 1, 1, 1, 1, 1, 1, 1, 1, 1, 1, 1, 1]
# a = [2, 2, 2, 2, 2, 2, 1, 1, 1, 1, 1, 1, 1, 1, 1, 1, 1, 1, 1, 1, 1, 1, 1, 1, 1, 1, 1, 1, 1, 1, 1, 1, 1, 1, 1, 1, 1, 1]
a = [3,3,3,6,3,5,3,3,3,6,3,3,3,3]
# a = [1,1,1,1,1,1,1,1,1,1,1,1,1,1,1,1,1,1,1,1,1,1,1,1,1,1,1,1,1,1,1,1,1,1,1,1,1,1,1,1,1,1,1,1,1,1,1,1,1,1]
# a = [2,2,2,2,2,2,2,2,2,2,2,2,2,2,2,2,2,2,2,2,2,2,2,2,2]
# a = [3,3,3,3,3,3,3,3,3,3,3,3,3,3,3,3,3]
# a = [12,12,12, 3, 5, 3, 3]
#a = [6 + 4 + 4, 4, 4, 4, 4, 4, 4, 4, 4, 4]
a=[3,2,3,3,3,3,5,3,3,6,3,1,3,3,3,3]
# a = [6 + 4 + 4 + 5, 5, 5, 5, 5, 5, 5]

# a = [1,3]

# print("a",entropy(a))

def entropy1(a, sumA):
    sum = 0
    for i in a:
        p =  i/sumA
        log = math.log10(p)
        sum = sum +(p*log)

    return sum * -1


print("attack:", a[0])
print("sum:", sum(a))

print(entropy(a,base=2))
print(entropy1(a, sum(a)))
