# Supplementary material for: Hybrid rule-based botnet detection approach using machine learning for analysing DNS traffic
Source: PeerJ Comput Sci. 2021 Aug 13;7:e640. doi: 10.7717/peerj-cs.640 (PMC8372004; doi:10.7717/peerj-cs.640)
Supplement: Supplemental Information 4 [file peerj-cs-07-640-s004.zip › ayman_alaney-saif_dns_project-de8562c47cfc/start.py]

import csv
import re
import numpy as np
from scipy.stats import entropy
import sys
sys.setrecursionlimit(10000)

class Names:
    pass


names = Names()
namesArray = {}
windowTime = 5
window = {}
fileName = "Citadel20"
# fileName = "CTU6"
resultFile = "result/" + fileName + ".csv"
className = "attack"
filterFigure = False


def getNames(row):
    for index, item in enumerate(row):
        setattr(names, item, index)
        namesArray[item] = index

    with open(resultFile, mode='w') as employee_file:
        writer = csv.writer(employee_file, delimiter=',', quotechar='"', quoting=csv.QUOTE_ALL)

        namesColums = ["Source_IP", "NO_Distinct_Destination", "Arg_TTL", "NO_Distinct_TTL", "NO_Distinct_Packet",
                       "No_suc_resp", "No_error_resp", "Avg_domain_ent", "Ratio_suc_resp", "rand_query",
                       "number_record_type", "class"]
        writer.writerow(namesColums)


###############################################################################################################
def filterAlexa(dnsName, number=100):
    with open('filterData/alexa.csv') as csv_file:
        csv_reader = csv.reader(csv_file, delimiter=',')
        count = 0
        for row in csv_reader:
            if dnsName == row[1]:
                return True
            count = count + 1

            if count == number:
                return False

        return False


def filterCharNumber(dnsName, charNumber="3"):
    text = re.findall(r"(?:(.*))\..*$", dnsName)
    if (len(text) < 4): return False
    return True


def filterStage(row):
    if (filterAlexa(row[names.Qname])):
        return True
    if (filterCharNumber(row[names.Qname])):
        return True
    return False


###############################################################################################################

def entropyText(row):
    Text = row[names.Qname]
    value, counts = np.unique(list(Text), return_counts=True)
    return entropy(counts, base=2)


def entropyArray(dq):
    value, counts = np.unique(dq, return_counts=True)
    return entropy(counts, base=2)


def countFrequent(des):
    value, counts = np.unique(des, return_counts=True)
    return (len(value))


def processWindow(window):
    # print("\n".join(str(v) for v in window))
    # print("===========")

    des = []
    qtype = []
    dq = []
    ttl = []
    length = []
    sec = 1

    shnonen = 0

    ttlCount = totalTtl = avgTtl = 0

    rateSuccessResp = respSucess = respError = dnsRequest = 0

    saveRow = []

    for i, row in enumerate(window):
        shnonen += entropyText(row)

        time = float(row[names.Time]) % 5
        if (sec < time): sec += 1

        if (row[names.QR] == "Message is a response"):
            dq.append(sec)

            if row[names.RCODE] == "No error":
                respSucess += 1
            else:
                respError += 1

            print(row)
            if (not row[names.DNS_TTL] == ''):
                totalTtl += int(row[names.DNS_TTL].split(",")[0])
                ttl.append(row[names.DNS_TTL])

            ttlCount += 1
            src = row[names.Destination]
        else:  # Message Query
            dnsRequest += 1  # add total responed
            src = row[names.Source]

            des.append(row[names.Destination])
            length.append(row[names.Length])
            qtype.append(row[names.QType])
        #     totalTtl+=row[names.QR]
        #     ttlCount+=1
        # print(row[names.RCODE])
        # end For

    domain = shnonen / len(window)
    dqen = entropyArray(dq)

    if not totalTtl == 0:
        avgTtl = totalTtl / ttlCount

    if not dnsRequest == 0:
        rateSuccessResp = respSucess / dnsRequest

    desCount = countFrequent(des)
    lengthCount = countFrequent(length)
    qtypeCount = countFrequent(qtype)
    ttlCount = countFrequent(ttl)

    with open(resultFile, mode='a') as employee_file:
        writer = csv.writer(employee_file, delimiter=',', quotechar='"', quoting=csv.QUOTE_ALL)

        namesColums = ["Source_IP", "NO_Distinct_Destination", "Arg_TTL", "NO_Distinct_TTL", "NO_Distinct_Packet",
                       "No_suc_resp", "No_error_resp", "Avg_domain_ent", "Ratio_suc_resp", "rand_query",
                       "number_record_type", "class"]

        saveRow.append(src)
        saveRow.append(desCount)
        saveRow.append(avgTtl)
        saveRow.append(ttlCount)
        saveRow.append(lengthCount)
        saveRow.append(respSucess)
        saveRow.append(respError)

        saveRow.append(domain)
        saveRow.append(rateSuccessResp)
        saveRow.append(dqen)
        saveRow.append(qtypeCount)
        saveRow.append(className)
        writer.writerow(saveRow)

    # print(window)


###############################################################################################################
def fixedTime(rowTime, windowTime):
    print(rowTime, windowTime)
    if int(float(rowTime)) - windowTime + 5 >= 5:
        windowTime += 5
        windowTime = fixedTime(rowTime, windowTime)

    return windowTime


###############################################################################################################

with open('dataset/trining/' + fileName + '.csv') as csv_file:
    csv_reader = csv.reader(csv_file, delimiter=',')
    line_count = 0

    for i, row in enumerate(csv_reader):
        if i == 0:
            getNames(row)
            continue

        if filterFigure:
            if (filterStage(row)):
                continue

        if float(row[(names.Time)]) >= windowTime:
            if (len(window) > 0):
                for win in window:
                    # print(win)
                    processWindow(window[win])
            window = {}
            windowTime = windowTime + 5
            # if windowTime > 5: break

        if (len(window) == 0):
            windowTime = fixedTime(row[names.Time], windowTime)

        if (row[names.QR] == "Message is a response"):
            src = row[names.Destination]
            srcIndex = names.Destination
        else:
            src = row[names.Source]
            srcIndex = names.Source

        if row[srcIndex] in window:
            window[src].append(row)
        else:
            window[src] = [row]

        # print("================")
        # print(window)
        # print("\n".join(str(v) for v in window[src]))

        # window.append(row)

    if (len(window) > 0):
        for win in window:
            processWindow(window[win])

    # print(row[names.Time])
    # print(i)

    print(namesArray)
    # print(f'Processed {line_count} lines.')
