# Supplementary material for: Hybrid rule-based botnet detection approach using machine learning for analysing DNS traffic
Source: PeerJ Comput Sci. 2021 Aug 13;7:e640. doi: 10.7717/peerj-cs.640 (PMC8372004; doi:10.7717/peerj-cs.640)
Supplement: Supplemental Information 4 [file peerj-cs-07-640-s004.zip › ayman_alaney-saif_dns_project-de8562c47cfc/test2.py]

import numpy as np
from scipy.stats import entropy
from math import log, e
import pandas as pd

import timeit

def entropy1(labels, base=None):
  value,counts = np.unique(labels, return_counts=True)
  return entropy(counts, base=base)

def entropy2(labels, base=None):
  """ Computes entropy of label distribution. """

  n_labels = len(labels)

  if n_labels <= 1:
    return 0

  value,counts = np.unique(labels, return_counts=True)
  probs = counts / n_labels
  n_classes = np.count_nonzero(probs)

  if n_classes <= 1:
    return 0

  ent = 0.

  # Compute entropy
  base = e if base is None else base
  for i in probs:
    ent -= i * log(i, base)

  return ent

def entropy3(labels, base=None):
  vc = pd.Series(labels).value_counts(normalize=True, sort=False)
  base = e if base is None else base
  return -(vc * np.log(vc)/np.log(base)).sum()

def entropy4(labels, base=None):
  value,counts = np.unique(labels, return_counts=True)
  norm_counts = counts / counts.sum()
  base = e if base is None else base
  return -(norm_counts * np.log(norm_counts)/np.log(base)).sum()

labels = [1,1,1,2]

value,counts = np.unique(labels, return_counts=True)
print(counts)
# print(entropy1(labels))
# print(entropy2(labels))
# print(entropy3(labels))
# print(entropy4(labels))
# a=["aa","dd","aa"]
# value,counts = np.unique(list(a), return_counts=True)
# print(counts)
print(entropy([4,4,2]))
