# Supplementary material for: Hybrid rule-based botnet detection approach using machine learning for analysing DNS traffic
Source: PeerJ Comput Sci. 2021 Aug 13;7:e640. doi: 10.7717/peerj-cs.640 (PMC8372004; doi:10.7717/peerj-cs.640)
Supplement: Supplemental Information 4 [file peerj-cs-07-640-s004.zip › ayman_alaney-saif_dns_project-de8562c47cfc/condations.py]

# RIP Rules

def convertToFloat(row):

    namesColums = ["Source_IP", "NO_Distinct_Destination", "Arg_TTL", "NO_Distinct_TTL", "NO_Distinct_Packet",
                   "No_suc_resp", "No_error_resp", "Avg_domain_ent", "Ratio_suc_resp", "rand_query",
                   "number_record_type", "class"]

    newArray = []
    for i, r in enumerate(row):
        if i == 0:
            newArray.append(r)
            continue
        if i == len(row) - 1:
            newArray.append(r)
            break
        # print(r)
        # print(i, len(row) - 1)
        newArray.append(float(r))

    return newArray


def check(row, names):

    row = convertToFloat(row)

    Source_IP=row[0]
    NO_Distinct_Destination=row[1]
    Arg_TTL=row[2]
    NO_Distinct_TTL=row[3]
    NO_Distinct_Packet=row[4]
    No_suc_resp=row[5]
    No_error_resp=row[6]
    Avg_domain_ent=row[7]
    Ratio_suc_resp=row[8]
    rand_query=row[9]
    number_record_type=row[10]
    className=row[11]

    normal = attack = 0

    if ((No_error_resp <= 1) and (NO_Distinct_TTL >= 2) and (Avg_domain_ent <= 3.32782)) or ((No_error_resp <= 1) and (NO_Distinct_TTL >= 4)) \
           or ((No_error_resp <= 0) and (number_record_type >= 2) and (No_suc_resp <= 3) and (Arg_TTL >= 3)):
        normal+=1
    else:
        attack+=1

# ======================================================================

    if NO_Distinct_TTL <= 1 and No_error_resp > 0:
        attack+=1

    if NO_Distinct_TTL <= 3 and Arg_TTL <= 20900 and No_error_resp > 1: attack

    if NO_Distinct_TTL > 1 and Arg_TTL <= 21543 and NO_Distinct_Destination <= 1 and No_suc_resp <= 7 and Ratio_suc_resp > 0.6875:
        normal+=1

    if NO_Distinct_TTL <= 1 and number_record_type <= 1 and No_suc_resp > 0 and Arg_TTL <= 294.716667:
        attack+=1

    if NO_Distinct_TTL > 3 and No_error_resp <= 0:
        normal+=1

    if NO_Distinct_Destination > 2 and NO_Distinct_TTL <= 1:
        attack+1

    if Avg_domain_ent > 3.324112 and NO_Distinct_Destination > 0 and No_suc_resp > 3 and NO_Distinct_TTL <= 3 and Avg_domain_ent > 3.361146:
        attack+1

    if NO_Distinct_Destination <= 0 and Avg_domain_ent > 3.441374:
        attack+1

    if No_error_resp <= 6 and NO_Distinct_Destination > 0 and NO_Distinct_Packet <= 5 and Ratio_suc_resp <= 0.964286 and Avg_domain_ent <= 3.645267 and number_record_type > 1 and No_suc_resp <= 6:
        normal+=1

    if No_error_resp <= 6 and NO_Distinct_TTL > 0 and number_record_type > 1 and NO_Distinct_Packet <= 5 and Arg_TTL <= 674.9375 and NO_Distinct_TTL > 1:
        normal+=1

    if( normal > attack):
        return "normal"
    return "attack"
