# Supplementary material for: Hybrid rule-based botnet detection approach using machine learning for analysing DNS traffic
Source: PeerJ Comput Sci. 2021 Aug 13;7:e640. doi: 10.7717/peerj-cs.640 (PMC8372004; doi:10.7717/peerj-cs.640)
Supplement: Supplemental Information 4 [file peerj-cs-07-640-s004.zip › ayman_alaney-saif_dns_project-de8562c47cfc/filter.py]

import csv
import re

class Names:
    pass

names = Names()
namesArray = {}
windowTime = 5
window = []


def getNames(row):
    for index, item in enumerate(row):
        setattr(names, item, index)
        namesArray[item] = index
    print(namesArray)

def processWindow(window):
    print(window)


def filterAlexa(dnsName, number=5000):
    print(dnsName);
    with open('filterData/alexa.csv') as csv_file:
        csv_reader = csv.reader(csv_file, delimiter=',')


        count =0
        for row in csv_reader:
            if dnsName==row[1]:
                return True
            count=count+1

            if count==number:
                return False

        return False

def filterCharNumber(dnsName, charNumber="3"):
    text=re.findall(r"(?:(.*))\..*$", dnsName)
    print(len(text)<4)
    if(len(text)<4): return True
    return False


with open('filter.csv', mode='w') as employee_file:
    employee_writer = csv.writer(employee_file, delimiter=',', quotechar='"', quoting=csv.QUOTE_ALL)
    with open('dataset2.csv') as csv_file:

        csv_reader = csv.reader(csv_file, delimiter=',')
        line_count = 0

        for i, row in enumerate(csv_reader):
            if i == 0:
                employee_writer.writerow(row)
                getNames(row)
                continue

            if(filterAlexa(row[names.Qname])):
                continue

            if(filterCharNumber(row[names.Qname])):
                continue


            employee_writer.writerow(row)
