# Supplementary material for: Hybrid rule-based botnet detection approach using machine learning for analysing DNS traffic
Source: PeerJ Comput Sci. 2021 Aug 13;7:e640. doi: 10.7717/peerj-cs.640 (PMC8372004; doi:10.7717/peerj-cs.640)
Supplement: Supplemental Information 4 [file peerj-cs-07-640-s004.zip › ayman_alaney-saif_dns_project-de8562c47cfc/condations2.py]

# RIP Rules

def convertToFloat(row):
    namesColums = ["Source_IP", "NO_Distinct_Destination", "Arg_TTL", "NO_Distinct_TTL", "NO_Distinct_Packet",
                   "No_suc_resp", "No_error_resp", "Avg_domain_ent", "Ratio_suc_resp", "rand_query",
                   "number_record_type", "class"]

    newArray = []
    for i, r in enumerate(row):
        if i == 0:
            newArray.append(r)
            continue
        if i == len(row) - 1:
            newArray.append(r)
            break
        # print(r)
        # print(i, len(row) - 1)
        newArray.append(float(r))

    return newArray


def check(row, names):
    row = convertToFloat(row)

    Source_IP = row[0]
    NO_Distinct_Destination = row[1]
    Arg_TTL = row[2]
    NO_Distinct_TTL = row[3]
    NO_Distinct_Packet = row[4]
    No_suc_resp = row[5]
    No_error_resp = row[6]
    Avg_domain_ent = row[7]
    Ratio_suc_resp = row[8]
    rand_query = row[9]
    number_record_type = row[10]
    className = row[11]

    normal = attack = 0

    if ((NO_Distinct_TTL >= 2) and (No_error_resp <= 0) and (Avg_domain_ent <= 3.184923)):
        normal += 1
    else:
        attack += 1

    if ((NO_Distinct_TTL <= 2) and (Ratio_suc_resp <= 0.727273) and (No_error_resp > 0)):
        attack += 1

    if ((No_suc_resp <= 20) and (NO_Distinct_TTL <= 1) and (number_record_type <= 1)):
        attack += 1

    if ((NO_Distinct_TTL > 3) and (No_error_resp <= 2) and ( NO_Distinct_Packet > 4)):
        normal += 1

    if((No_suc_resp <= 20) and ( Avg_domain_ent > 2.821422) and (No_error_resp <= 1) and (NO_Distinct_Packet <= 2)):
        attack += 1


    if (normal > attack):
        return "normal"
    return "attack"
