# Supplementary material for: Hybrid rule-based botnet detection approach using machine learning for analysing DNS traffic
Source: PeerJ Comput Sci. 2021 Aug 13;7:e640. doi: 10.7717/peerj-cs.640 (PMC8372004; doi:10.7717/peerj-cs.640)
Supplement: Supplemental Information 4 [file peerj-cs-07-640-s004.zip › ayman_alaney-saif_dns_project-de8562c47cfc/detectAfterfinsh.py]

import csv
import re
import numpy as np
from scipy.stats import entropy
import condations2
import time


class Names:
    pass


names = Names()
namesArray = {}
windowTime = 5
window = {}
# fileName = "Zeus-1"
fileName = "20mix"
resultFile = "result/" + fileName + ".csv"
className = "normal"
filterFigure = False


def getNames(row):
    for index, item in enumerate(row):
        setattr(names, item, index)
        namesArray[item] = index

    # with open(resultFile, mode='w') as employee_file:
    #     writer = csv.writer(employee_file, delimiter=',', quotechar='"', quoting=csv.QUOTE_ALL)

    # namesColums = ["Source_IP", "NO_Distinct_Destination", "Arg_TTL", "NO_Distinct_TTL", "NO_Distinct_Packet",
    #                "No_suc_resp", "No_error_resp", "Avg_domain_ent", "Ratio_suc_resp", "rand_query",
    #                "number_record_type", "class"]


###############################################################################################################
def filterAlexa(dnsName, number=100):
    with open('filterData/alexa.csv') as csv_file:
        csv_reader = csv.reader(csv_file, delimiter=',')
        count = 0
        for row in csv_reader:
            if dnsName == row[1]:
                return True
            count = count + 1

            if count == number:
                return False

        return False


def filterCharNumber(dnsName, charNumber="3"):
    text = re.findall(r"(?:(.*))\..*$", dnsName)
    if (len(text) < 4): return False
    return True


def filterStage(row):
    if (filterAlexa(row[names.Qname])):
        return True
    if (filterCharNumber(row[names.Qname])):
        return True
    return False


###############################################################################################################

def entropyText(row):
    Text = row[names.Qname]
    value, counts = np.unique(list(Text), return_counts=True)
    return entropy(counts)


def entropyArray(dq):
    value, counts = np.unique(dq, return_counts=True)
    return entropy(counts)


def countFrequent(des):
    value, counts = np.unique(des, return_counts=True)
    return (len(value))


def processWindow(window):
    # print("\n".join(str(v) for v in window))
    # print("===========")

    des = []
    qtype = []
    dq = []
    ttl = []
    length = []
    sec = 1

    shnonen = 0

    ttlCount = totalTtl = avgTtl = 0

    rateSuccessResp = respSucess = respError = dnsRequest = 0

    saveRow = []

    for i, row in enumerate(window):
        shnonen += entropyText(row)

        time = float(row[names.Time]) % 5
        if (sec < time): sec += 1

        if (row[names.QR] == "Message is a response"):
            dq.append(sec)

            if row[names.RCODE] == "No error":
                respSucess += 1
            else:
                respError += 1

            if (not row[names.DNS_TTL] == ''):
                totalTtl += int(row[names.DNS_TTL].split(",")[0])
                ttl.append(row[names.DNS_TTL])

            ttlCount += 1
            src = row[names.Destination]
        else:  # Message Query
            dnsRequest += 1  # add total responed
            src = row[names.Source]

            des.append(row[names.Destination])
            length.append(row[names.Length])
            qtype.append(row[names.QType])
        #     totalTtl+=row[names.QR]
        #     ttlCount+=1
        # print(row[names.RCODE])
        # end For

    domain = shnonen / len(window)
    dqen = entropyArray(dq)

    if not totalTtl == 0:
        avgTtl = totalTtl / ttlCount

    if not dnsRequest == 0:
        rateSuccessResp = respSucess / dnsRequest

    desCount = countFrequent(des)
    lengthCount = countFrequent(length)
    qtypeCount = countFrequent(qtype)
    ttlCount = countFrequent(ttl)

    # with open(resultFile, mode='a') as employee_file:
    #     writer = csv.writer(employee_file, delimiter=',', quotechar='"', quoting=csv.QUOTE_ALL)
    #
    #     namesColums = ["Source_IP", "NO_Distinct_Destination", "Arg_TTL", "NO_Distinct_TTL", "NO_Distinct_Packet",
    #                    "No_suc_resp", "No_error_resp", "Avg_domain_ent", "Ratio_suc_resp", "rand_query",
    #                    "number_record_type", "class"]
    #
    #     saveRow.append(src)
    #     saveRow.append(desCount)
    #     saveRow.append(avgTtl)
    #     saveRow.append(ttlCount)
    #     saveRow.append(lengthCount)
    #     saveRow.append(respSucess)
    #     saveRow.append(respError)
    #
    #     saveRow.append(domain)
    #     saveRow.append(rateSuccessResp)
    #     saveRow.append(dqen)
    #     saveRow.append(qtypeCount)
    #     saveRow.append(className)
    #     writer.writerow(saveRow)

    # print(window)


###############################################################################################################
def fixedTime(rowTime, windowTime):
    if int(float(rowTime)) - windowTime + 5 >= 5:
        windowTime += 5
        windowTime = fixedTime(rowTime, windowTime)

    return windowTime


###############################################################################################################

FP = FN = TP = TN = 0

with open('result/' + fileName + '.csv') as csv_file:
    csv_reader = csv.reader(csv_file, delimiter=',')
    line_count = 0

    ctime=time.clock()
    for i, row in enumerate(csv_reader):
        if i == 0:
            getNames(row)
            continue

        result = condations2.check(row, names)

        if result == "normal" and row[11] == "normal":
            TN += 1
        if result == "normal" and row[11] == "attack":
            FN += 1
        if result == "attack" and row[11] == "normal":
            FP += 1
        if result == "attack" and row[11] == "attack":
            TP += 1
    print(str(time.clock()-ctime))

    DA = (TP + TN) / (TP + TN + FP + FN)

    print("TP", TP)
    print("TN", TN)
    print("FP", FP)
    print("FN", FN)
    print(DA)
