# Supplementary material for: Hybrid rule-based botnet detection approach using machine learning for analysing DNS traffic
Source: PeerJ Comput Sci. 2021 Aug 13;7:e640. doi: 10.7717/peerj-cs.640 (PMC8372004; doi:10.7717/peerj-cs.640)
Supplement: Supplemental Information 4 [file peerj-cs-07-640-s004.zip › ayman_alaney-saif_dns_project-de8562c47cfc/result2/text.csv]

Source_IP	NO_Distinct_Destination	Arg_TTL	NO_Distinct_TTL	NO_Distinct_Packet	No_suc_resp	No_error_resp	Avg_domain_ent	Ratio_suc_resp	rand_query	number_record_type	class
129.173.67.123	1	84.4444444444444	5	5	9	0	2.00003644918696	0.9	0.683738905848754	2	normal
129.173.67.123	1	246.63829787234	7	9	47	0	2.1018172640909	1.02173913043478	1.38887127706389	2	normal
129.173.67.123	1	165.6	2	4	15	0	1.869748642679	0.9375	1.52463352843489	2	normal
129.173.67.123	1	99.8518518518518	2	6	27	0	1.94707915854439	0.964285714285714	0.57183273939831	2	normal
129.173.67.123	1	549.545454545455	6	6	22	0	2.13392382961347	1.1	1.3421131789144	2	normal
129.173.67.123	1	151.528301886792	9	6	53	0	2.01950178295776	1	1.44074801990172	2	normal
129.173.67.123	1	356.272727272727	4	6	22	0	2.00609176414036	1	0.934769897858279	2	normal
129.173.67.123	1	144.894736842105	4	5	19	0	1.94641704854919	1	1.1184066545611	2	normal
129.173.67.123	1	900	1	1	2	0	1.7045514452673	0.25	0	2	normal
129.173.67.123	1	245.030303030303	7	7	33	0	2.01275792876054	0.942857142857143	1.30982320515263	2	normal
129.173.67.123	1	300	1	2	4	0	1.91474671315467	1	0	2	attack
129.173.67.123	1	1308.11111111111	6	8	48	6	1.93501316372254	1	1.5801969228773	2	attack
129.173.67.123	1	2041.22727272727	6	4	22	0	2.27511834909165	1.1	1.03619878481928	2	attack
129.173.67.123	1	1300	2	2	6	0	1.93302353415513	0.75	0.636514168294813	2	attack
129.173.67.123	1	342.5	4	4	16	0	2.12217285138328	1.14285714285714	1.2130075659799	2	attack
129.173.67.123	1	541.851851851852	6	7	27	0	2.15611977978599	1	1.00267501335914	2	attack
129.173.67.123	1	9217.95348837209	12	8	43	0	1.96031021938292	1	1.55747350478575	2	attack
129.173.67.123	1	377.777777777778	3	7	27	0	2.24534502694299	0.931034482758621	1.067938505038	2	attack
129.173.67.123	1	360	2	6	25	0	2.01144281123617	1.08695652173913	1.22958206760557	2	attack
129.173.67.123	1	582.333333333333	8	6	36	0	2.17598944573532	1	1.55301913470341	2	attack
129.173.67.123	2	312.022727272727	6	7	44	0	2.20762036601091	1	1.33062810895005	2	attack
129.173.67.123	1	671.515151515152	6	7	33	0	2.23309488370953	1	1.48955503640828	2	attack
