# Supplementary material for: Hybrid rule-based botnet detection approach using machine learning for analysing DNS traffic
Source: PeerJ Comput Sci. 2021 Aug 13;7:e640. doi: 10.7717/peerj-cs.640 (PMC8372004; doi:10.7717/peerj-cs.640)
Supplement: Supplemental Information 4 [file peerj-cs-07-640-s004.zip › ayman_alaney-saif_dns_project-de8562c47cfc/result2/Citadel.csv]

Source_IP	NO_Distinct_Destination	Arg_TTL	NO_Distinct_TTL	NO_Distinct_Packet	No_suc_resp	No_error_resp	Avg_domain_ent	Ratio_suc_resp	rand_query	number_record_type	class
129.173.67.123	1	1800.0	1	1	4	0	2.3992042962026154	1.0	0.0	2	attack
129.173.67.99	1	182.7	2	3	6	4	2.2255629788322766	0.6	0.3250829733914482	2	attack
129.173.67.123	1	0	0	2	4	0	2.6310028488078383	1.0	0.0	2	attack
129.173.67.123	3	34560.0	1	2	2	8	2.312380828782504	0.16666666666666666	1.0549201679861442	2	attack
129.173.67.123	1	49885.71428571428	2	3	14	0	2.423224196547869	1.1666666666666667	1.0042424730540764	2	attack
129.173.67.123	1	1500.0	3	6	16	4	2.3638169942983973	0.8	1.0888999753452238	2	attack
129.173.67.99	1	15.0	1	3	2	2	1.878972437780082	0.5	0.5623351446188083	3	attack
129.173.67.99	1	62.7	2	3	6	4	2.2255629788322766	0.6	0.3250829733914482	2	attack
129.173.67.123	1	0	0	1	2	0	2.40615957539782	1.0	0.0	2	attack
129.173.67.99	1	662.9	2	3	6	4	2.2255629788322766	0.6	0.3250829733914482	2	attack
129.173.67.99	1	15.0	1	3	2	2	1.878972437780082	0.5	0.5623351446188083	3	attack
129.173.67.123	1	0	0	2	2	1	2.4549929477228503	0.6666666666666666	1.0986122886681096	2	attack
129.173.67.123	1	0	0	2	4	0	2.540783110869887	1.0	0.6931471805599453	2	attack
129.173.67.99	1	542.9	2	3	6	4	2.2255629788322766	0.6	0.3250829733914482	2	attack
129.173.67.123	1	0	0	2	4	0	2.6310028488078383	1.0	0.5623351446188083	2	attack
129.173.67.99	1	15.0	1	3	2	2	1.878972437780082	0.5	0.5623351446188083	3	attack
129.173.67.99	1	422.9	2	3	6	4	2.2255629788322766	0.6	0.3250829733914482	2	attack
129.173.67.123	3	0	0	1	4	0	2.6891781665181393	1.0	0.0	1	attack
129.173.67.99	1	302.8	1	3	6	4	2.2255629788322766	0.6	0.3250829733914482	2	attack
129.173.67.99	1	15.0	1	3	2	2	1.878972437780082	0.5	0.5623351446188083	3	attack
129.173.67.99	1	152.33333333333334	1	3	4	2	2.245295889618478	0.6666666666666666	0.45056120886630463	2	attack
129.173.67.99	1	228.5	1	3	2	2	2.1959636126529753	0.5	0.0	2	attack
129.173.67.123	1	0	0	2	4	0	2.6310028488078383	1.0	0.0	2	attack
129.173.67.99	1	15.0	1	3	2	2	1.878972437780082	0.5	0.5623351446188083	3	attack
129.173.67.99	1	52.333333333333336	1	3	4	2	2.245295889618478	0.6666666666666666	0.45056120886630463	2	attack
129.173.67.99	1	78.5	1	3	2	2	2.1959636126529753	0.5	0.0	2	attack
129.173.67.99	1	600.0	1	3	4	2	2.245295889618478	0.6666666666666666	0.45056120886630463	2	attack
129.173.67.99	1	900.0	1	3	2	2	2.1959636126529753	0.5	0.0	2	attack
129.173.67.99	1	0	0	1	1	0	2.481787278842301	1.0	0.0	1	attack
129.173.67.99	1	15.0	1	3	2	2	1.878972437780082	0.5	0.0	3	attack
129.173.67.99	1	500.0	1	3	4	2	2.245295889618478	0.6666666666666666	0.45056120886630463	2	attack
129.173.67.99	1	750.0	1	3	2	2	2.1959636126529753	0.5	0.0	2	attack
129.173.67.123	1	0	0	2	4	0	2.6310028488078383	1.0	0.5623351446188083	2	attack
129.173.67.123	1	0	0	1	0	1	2.275329985458132	0.0	0.0	1	attack
129.173.67.99	1	15.0	1	3	2	2	1.878972437780082	0.5	0.0	3	attack
129.173.67.99	1	400.0	1	3	4	2	2.245295889618478	0.6666666666666666	0.45056120886630463	2	attack
129.173.67.99	1	600.0	1	3	2	2	2.1959636126529753	0.5	0.0	2	attack
129.173.67.123	3	0	0	1	4	0	2.6891781665181393	1.0	0.0	1	attack
129.173.67.99	1	300.0	1	3	4	2	2.245295889618478	0.6666666666666666	0.45056120886630463	2	attack
129.173.67.99	1	450.0	1	3	2	2	2.1959636126529753	0.5	0.0	2	attack
129.173.67.99	1	15.0	1	3	2	2	1.878972437780082	0.5	0.0	3	attack
129.173.67.99	1	240.2	1	3	6	4	2.2255629788322766	0.6	0.9433483923290392	2	attack
129.173.67.123	1	0	0	2	2	1	2.471964185660736	0.6666666666666666	0.6365141682948128	2	attack
129.173.67.123	1	0	0	1	2	0	2.691724411853638	1.0	0.0	2	attack
129.173.67.99	1	15.0	1	3	2	2	1.878972437780082	0.5	0.0	3	attack
129.173.67.99	1	120.2	1	3	6	4	2.2255629788322766	0.6	0.8979457248567797	2	attack
129.173.67.99	1	0.2	1	3	6	4	2.2255629788322766	0.6	0.9433483923290392	2	attack
129.173.67.99	1	15.0	1	3	2	2	1.878972437780082	0.5	0.0	3	attack
129.173.67.123	1	0	0	2	4	0	2.6310028488078383	1.0	0.0	2	attack
129.173.67.123	1	0	0	1	2	0	2.40615957539782	1.0	0.0	2	attack
129.173.67.99	1	720.0	1	3	6	4	2.2255629788322766	0.6	0.3250829733914482	2	attack
129.173.67.99	1	15.0	1	3	2	2	1.878972437780082	0.5	0.0	3	attack
129.173.67.99	1	600.0	1	3	6	4	2.2255629788322766	0.6	0.3250829733914482	2	attack
129.173.67.123	3	0	0	1	4	0	2.6891781665181393	1.0	0.0	1	attack
129.173.67.99	1	479.9	2	3	6	4	2.2255629788322766	0.6	0.3250829733914482	2	attack
129.173.67.99	1	15.0	1	3	2	2	1.878972437780082	0.5	0.0	3	attack
129.173.67.123	1	0	0	2	4	0	2.6310028488078383	1.0	0.5623351446188083	2	attack
129.173.67.99	1	359.9	2	3	6	4	2.2255629788322766	0.6	0.3250829733914482	2	attack
129.173.67.99	1	15.0	1	3	2	2	1.878972437780082	0.5	0.0	3	attack
129.173.67.99	1	239.8	1	3	6	4	2.2255629788322766	0.6	0.3250829733914482	2	attack
129.173.67.99	1	119.8	1	3	6	4	2.2255629788322766	0.6	0.3250829733914482	2	attack
129.173.67.99	1	15.0	1	3	2	2	1.878972437780082	0.5	0.0	3	attack
129.173.67.123	1	0	0	2	4	0	2.6310028488078383	1.0	0.0	2	attack
129.173.67.99	1	720.0	1	3	6	4	2.2255629788322766	0.6	0.3250829733914482	2	attack
129.173.67.123	1	40.25	1	2	4	0	2.3086142232712152	1.0	1.0397207708399179	2	attack
129.173.67.99	1	15.0	1	3	2	2	1.878972437780082	0.5	0.0	3	attack
129.173.67.99	1	600.2	1	3	6	4	2.2255629788322766	0.6	0.3250829733914482	2	attack
129.173.67.123	3	0	0	1	4	0	2.6891781665181393	1.0	0.0	1	attack
129.173.67.123	1	0	0	1	2	0	2.009709181894145	1.0	0.6931471805599453	2	attack
129.173.67.99	1	480.2	1	3	6	4	2.2255629788322766	0.6	0.3250829733914482	2	attack
129.173.67.99	1	15.0	1	3	2	2	1.878972437780082	0.5	0.0	3	attack
129.173.67.123	1	0	0	2	4	0	2.6310028488078383	1.0	0.6931471805599453	2	attack
129.173.67.99	1	360.2	1	3	6	4	2.2255629788322766	0.6	0.3250829733914482	2	attack
129.173.67.123	1	0	0	1	2	0	2.40615957539782	1.0	0.0	2	attack
129.173.67.99	1	15.0	1	3	2	2	1.878972437780082	0.5	0.0	3	attack
129.173.67.99	1	240.0	1	2	5	0	2.468375813681834	1.0	0.0	1	attack
129.173.67.99	1	240.2	1	3	6	4	2.2255629788322766	0.6	0.3250829733914482	2	attack
129.173.67.99	1	120.2	1	3	6	4	2.2255629788322766	0.6	0.3250829733914482	2	attack
129.173.67.99	1	15.0	1	3	2	2	1.878972437780082	0.5	0.5623351446188083	3	attack
129.173.67.123	1	0	0	2	4	0	2.6310028488078383	1.0	0.5623351446188083	2	attack
129.173.67.99	1	0.2	1	3	6	4	2.2255629788322766	0.6	0.3250829733914482	2	attack
129.173.67.123	3	351.0	3	3	5	0	2.47402298657223	1.0	0.0	1	attack
129.173.67.123	3	0	0	3	4	2	2.131554034624509	0.6666666666666666	0.0	3	attack
129.173.67.99	1	15.0	1	3	2	2	1.878972437780082	0.5	0.0	3	attack
129.173.67.99	1	617.0	1	3	6	4	2.2255629788322766	0.6	0.3250829733914482	2	attack
129.173.67.123	3	0	0	1	4	0	2.6891781665181393	1.0	0.0	1	attack
129.173.67.99	1	497.0	1	3	6	4	2.2255629788322766	0.6	0.3250829733914482	2	attack
129.173.67.99	1	15.0	1	3	2	2	1.878972437780082	0.5	0.0	3	attack
129.173.67.123	1	0	0	2	4	0	2.6310028488078383	1.0	0.0	2	attack
129.173.67.99	1	377.0	1	3	6	4	2.2255629788322766	0.6	0.3250829733914482	2	attack
129.173.67.99	1	15.0	1	3	2	2	1.878972437780082	0.5	0.0	3	attack
129.173.67.123	1	0	0	2	8	0	2.6125450297201533	1.0	0.6931471805599453	2	attack
129.173.67.123	1	38800.0	2	3	8	4	2.425427805857374	0.6666666666666666	1.0114042647073516	2	attack
129.173.67.99	1	257.0	1	3	6	4	2.2255629788322766	0.6	0.3250829733914482	2	attack
129.173.67.123	1	86400.0	1	4	18	2	2.287070531759641	0.8181818181818182	1.5571130980576458	2	attack
129.173.67.123	3	8.571428571428571	1	2	6	8	2.2595525160933643	0.5	1.0789922078775833	2	attack
129.173.67.123	1	34560.0	1	3	8	2	2.4345340626392415	0.6666666666666666	1.0549201679861442	2	attack
129.173.67.123	1	31527.272727272728	2	7	20	2	2.3311585114519127	0.9090909090909091	1.594166699118017	2	attack
129.173.67.123	3	0	0	1	0	0	2.6680787022174823	0.0	0.0	1	attack
129.173.67.123	3	0	0	1	0	0	2.6680787022174832	0.0	0.0	1	attack
129.173.67.123	1	2.5555555555555554	1	4	1	8	2.388973287993503	0.09090909090909091	1.2730283365896256	1	attack
129.173.67.123	1	100.0	1	2	4	2	2.277414196732629	1.0	0.6365141682948128	2	attack
