# Supplementary material for: Hybrid rule-based botnet detection approach using machine learning for analysing DNS traffic
Source: PeerJ Comput Sci. 2021 Aug 13;7:e640. doi: 10.7717/peerj-cs.640 (PMC8372004; doi:10.7717/peerj-cs.640)
Supplement: Supplemental Information 4 [file peerj-cs-07-640-s004.zip › ayman_alaney-saif_dns_project-de8562c47cfc/result2/CTU6.csv]

Source_IP	NO_Distinct_Destination	Arg_TTL	NO_Distinct_TTL	NO_Distinct_Packet	No_suc_resp	No_error_resp	Avg_domain_ent	Ratio_suc_resp	rand_query	number_record_type	class
147.32.83.53	1	29100.0	3	3	3	0	2.2498904670593505	1.0	0.6365141682948128	1	normal
147.32.83.53	1	80070.41666666667	12	8	12	0	2.363694764420797	1.0	0.887694275799104	1	normal
147.32.83.53	1	162.0	1	1	1	0	2.2110688711446103	1.0	0.0	1	normal
147.32.83.53	1	30.0	1	1	1	0	1.9722469794234416	1.0	0.0	1	normal
147.32.83.53	2	43324.5	4	2	4	0	2.0409857844981674	1.0	0.6931471805599453	1	normal
147.32.83.53	1	300.0	1	1	1	0	2.3992042962026154	1.0	0.0	1	normal
147.32.83.53	1	300.0	1	1	1	0	2.1700483464601645	1.0	0.0	1	normal
147.32.83.53	1	1803.0	1	1	1	0	2.341994252232425	1.0	0.0	1	normal
147.32.83.53	1	128659.6	5	4	5	0	2.221806356507616	1.0	0.0	1	normal
147.32.83.53	1	276.0	1	1	1	0	2.2110688711446103	1.0	0.0	1	normal
147.32.83.53	1	6300.0	2	2	0	2	2.4432013719271795	0.0	0.6931471805599453	1	normal
147.32.83.53	1	17712.75	7	4	8	0	2.4783645517417874	1.0	1.0397207708399179	2	normal
147.32.83.53	1	3222.0	2	1	2	0	2.1873223188492537	1.0	0.0	2	normal
147.32.83.53	1	300.0	1	1	1	0	2.2110688711446103	1.0	0.0	1	normal
147.32.83.53	1	183203.33333333334	3	1	3	0	2.191890066314491	1.0	0.0	1	normal
147.32.83.53	1	50.0	3	3	3	0	2.3985404161825024	1.0	0.6365141682948128	1	normal
147.32.83.53	1	11603.76923076923	13	9	13	0	2.203988457555066	1.0	0.2711893730418441	1	normal
147.32.83.53	1	30.0	1	1	1	0	2.5575077390756236	1.0	0.0	1	normal
147.32.83.53	1	30.0	1	1	1	0	2.6203698959093815	1.0	0.0	1	normal
147.32.83.53	1	30.0	1	1	1	0	2.736818408347388	1.0	0.0	1	normal
147.32.83.53	1	60.0	1	1	1	0	2.304619384820671	1.0	0.0	1	normal
147.32.83.53	1	548948.0	1	1	1	0	2.3034884952192693	1.0	0.0	1	normal
147.32.83.53	1	42530.5	2	2	2	0	2.2220070314397056	1.0	0.6931471805599453	1	normal
147.32.83.53	1	15369.041666666666	43	19	48	0	2.376161452451417	1.0	0.8548114210167858	1	normal
147.32.83.53	1	4156.833333333333	5	5	3	3	2.25402675710668	0.5	0.45056120886630463	1	normal
147.32.83.53	1	33600.0	3	3	3	0	2.3674055850093625	1.0	0.6365141682948128	1	normal
147.32.83.53	1	5986.666666666667	2	2	0	3	1.9225209924692714	0.0	0.0	1	normal
147.32.83.53	1	7200.0	1	1	1	0	2.731526567189045	1.0	0.0	1	normal
147.32.83.53	1	211.0	1	1	1	0	2.5828082344390912	1.0	0.0	1	normal
147.32.83.53	1	7614.6	5	5	5	0	2.368053660786285	1.0	1.3321790402101223	1	normal
147.32.83.53	1	7092.0	1	1	1	0	2.0963525794641384	1.0	0.0	1	normal
147.32.83.53	1	7024.0	1	1	1	0	2.0963525794641384	1.0	0.0	1	normal
147.32.83.53	1	6952.0	1	1	1	0	2.0963525794641384	1.0	0.0	1	normal
147.32.83.53	1	6883.0	1	1	1	0	2.0963525794641384	1.0	0.0	1	normal
147.32.83.53	1	111.0	1	1	1	0	2.2110688711446103	1.0	0.0	1	normal
147.32.83.53	1	6813.0	1	1	1	0	2.0963525794641384	1.0	0.0	1	normal
147.32.83.53	1	90588.14285714286	7	5	7	0	2.229485554859846	1.0	0.410116318288409	1	normal
147.32.83.53	1	3406.695652173913	15	17	46	0	2.513990258702379	1.0	0.935273990450596	1	normal
147.32.83.53	1	1537.5	7	5	8	0	2.4253498379824414	1.0	0.0	1	normal
147.32.83.53	1	2400.0	1	1	1	0	2.5576380067656985	1.0	0.0	1	normal
147.32.83.53	1	6742.0	1	1	1	0	2.0963525794641384	1.0	0.0	1	normal
147.32.83.53	1	3523.0	1	1	1	0	2.231606951608935	1.0	0.0	1	normal
147.32.83.53	1	6671.0	1	1	1	0	2.0963525794641384	1.0	0.0	1	normal
147.32.83.53	1	317359.0	2	2	2	0	2.1644073579946683	1.0	0.0	1	normal
147.32.83.53	1	1976.75	4	4	4	0	2.421161343977534	1.0	0.5623351446188083	1	normal
147.32.83.53	1	63741.3	9	10	10	0	2.397022170765073	0.9090909090909091	0.3250829733914482	1	normal
147.32.83.53	2	83574.33333333333	21	12	24	0	2.3609752613952657	1.0	1.3721361080536074	1	normal
147.32.83.53	1	33700.0	3	3	3	0	2.187688158039102	0.6	1.0986122886681096	1	normal
147.32.83.53	2	2166.6666666666665	9	6	9	0	2.261379018873162	1.2857142857142858	0.0	1	normal
147.32.83.53	0	0	0	0	0	1	2.019814992492946	0	0.0	0	normal
147.32.83.53	1	6599.0	1	1	1	0	2.0963525794641384	1.0	0.0	1	normal
147.32.83.53	1	6527.0	1	1	1	0	2.0963525794641384	1.0	0.0	1	normal
147.32.83.53	1	3.0	1	1	1	0	2.341994252232425	1.0	0.0	1	normal
147.32.83.53	1	6452.0	1	1	1	0	2.0963525794641384	1.0	0.0	1	normal
147.32.83.53	1	15463.285714285714	6	6	7	0	2.4625263634395447	1.0	0.0	1	normal
147.32.83.53	1	32746.285714285714	12	10	14	0	2.1955555085383684	1.0	0.7963116401738131	1	normal
147.32.83.53	1	6379.0	1	1	1	0	2.0963525794641384	1.0	0.0	1	normal
147.32.83.53	1	6305.0	1	1	1	0	2.0963525794641384	1.0	0.0	1	normal
147.32.83.53	1	6231.0	1	1	1	0	2.0963525794641384	1.0	0.0	1	normal
147.32.83.53	1	295.0	1	1	1	0	2.2110688711446103	1.0	0.0	1	normal
147.32.83.53	1	6159.0	1	1	1	0	2.0963525794641384	1.0	0.0	1	normal
147.32.83.53	1	5628.333333333333	3	3	1	2	2.3275851077728325	0.3333333333333333	0.0	2	normal
147.32.83.53	1	6013.0	1	1	1	0	2.0963525794641384	1.0	0.0	1	normal
147.32.83.53	1	5941.0	1	1	1	0	2.0963525794641384	1.0	0.0	1	normal
147.32.83.53	1	300.0	1	1	1	0	2.1700483464601645	1.0	0.0	1	normal
147.32.83.53	1	33859.333333333336	5	7	6	0	2.352842043812836	0.8571428571428571	0.0	1	normal
147.32.83.53	0	14400.0	1	0	1	0	2.4762206495981642	0	0.0	0	normal
147.32.83.53	1	1149.642857142857	10	15	42	0	2.5459551375422813	1.0	0.9749801694998462	1	normal
147.32.83.53	1	5794.0	1	1	1	0	2.0963525794641384	1.0	0.0	1	normal
147.32.83.53	1	86400.0	1	1	1	0	2.2739657164192466	1.0	0.0	1	normal
147.32.83.53	1	1446.0	2	3	2	0	2.4624980609798115	0.3333333333333333	0.6931471805599453	1	normal
147.32.83.53	1	682.0	5	2	6	0	2.406574085385812	3.0	0.0	1	normal
147.32.83.53	1	675.0	2	4	4	0	2.5135730414093027	1.0	0.0	1	normal
147.32.83.53	1	5722.0	1	1	1	0	2.0963525794641384	1.0	0.0	1	normal
147.32.83.53	1	5649.0	1	1	1	0	2.0963525794641384	1.0	0.0	1	normal
147.32.83.53	1	1222.0	2	1	2	0	2.1873223188492537	1.0	0.0	2	normal
147.32.83.53	1	48.0	1	1	1	0	2.2110688711446103	1.0	0.0	1	normal
147.32.83.53	1	5577.0	1	1	1	0	2.0963525794641384	1.0	0.0	1	normal
147.32.83.53	1	5505.0	1	1	1	0	2.0963525794641384	1.0	0.0	1	normal
147.32.83.53	1	5432.0	1	1	1	0	2.0963525794641384	1.0	0.0	1	normal
147.32.83.53	1	5361.0	1	1	1	0	2.0963525794641384	1.0	0.0	1	normal
147.32.83.53	1	5305.0	1	1	1	0	2.3439329813080194	1.0	0.0	1	normal
147.32.83.53	1	5285.0	1	1	1	0	2.0963525794641384	1.0	0.0	1	normal
147.32.83.53	1	5241.5	2	1	2	0	2.0963525794641384	1.0	0.6931471805599453	1	normal
147.32.83.53	1	5205.0	1	1	1	0	2.0963525794641384	1.0	0.0	1	normal
147.32.83.53	1	84386.0	1	1	1	0	2.220025327834538	1.0	0.0	1	normal
147.32.83.53	1	5089.0	1	1	1	0	2.0963525794641384	1.0	0.0	1	normal
147.32.83.53	1	5084.5	2	1	2	0	2.0963525794641384	1.0	0.6931471805599453	1	normal
147.32.83.53	1	63721.0	1	1	1	0	2.6145894329476076	1.0	0.0	1	normal
147.32.83.53	1	5067.5	2	1	2	0	2.0963525794641384	1.0	0.6931471805599453	1	normal
147.32.83.53	1	900.0	1	1	1	0	2.4843668399738017	1.0	0.0	1	normal
147.32.83.53	1	81.0	1	1	1	0	2.2110688711446103	1.0	0.0	1	normal
147.32.83.53	1	5005.0	1	1	1	0	2.0963525794641384	1.0	0.0	1	normal
147.32.83.53	1	4938.0	1	1	1	0	2.0963525794641384	1.0	0.0	1	normal
147.32.83.53	1	14400.0	1	1	1	0	2.341994252232425	1.0	0.0	1	normal
147.32.83.53	1	300.0	1	2	1	0	2.144941913482659	0.5	0.0	1	normal
147.32.83.53	0	3600.0	1	0	1	0	2.0947290475276485	0	0.0	0	normal
147.32.83.53	1	136652.5	4	2	4	0	2.173951919383643	1.0	0.0	1	normal
147.32.83.53	1	300.0	1	1	1	0	2.2110688711446103	1.0	0.0	1	normal
147.32.83.53	1	300.0	1	1	1	0	2.1700483464601645	1.0	0.0	1	normal
147.32.83.53	1	4500.0	2	2	0	2	2.4432013719271795	0.0	0.6931471805599453	1	normal
147.32.83.53	1	23634.0	3	4	3	0	2.285558450170507	0.75	1.0986122886681096	1	normal
147.32.83.53	0	30.0	1	0	1	0	1.8891591637540215	0	0.0	0	normal
147.32.83.53	1	4075.0	1	1	2	0	2.0963525794641384	1.0	0.6931471805599453	1	normal
147.32.83.53	1	4058.0	1	1	1	0	2.0963525794641384	1.0	0.0	1	normal
147.32.83.53	1	900.0	1	1	1	0	2.4843668399738017	1.0	0.0	1	normal
147.32.83.53	1	545683.0	1	1	1	0	2.3034884952192693	1.0	0.0	1	normal
147.32.83.53	1	3989.0	1	1	1	0	2.0963525794641384	1.0	0.0	1	normal
147.32.83.53	1	3919.0	1	1	1	0	2.0963525794641384	1.0	0.0	1	normal
147.32.83.53	1	3848.0	1	1	1	0	2.0963525794641384	1.0	0.0	1	normal
147.32.83.53	1	300.0	1	1	1	0	2.2110688711446103	1.0	0.0	1	normal
147.32.83.53	1	3779.0	1	1	1	0	2.0963525794641384	1.0	0.0	1	normal
147.32.83.53	1	3776.0	2	1	2	0	2.0963525794641384	1.0	0.6931471805599453	1	normal
147.32.83.53	1	3755.0	1	1	2	0	2.0963525794641384	1.0	0.0	1	normal
147.32.83.53	1	3684.0	1	1	1	0	2.0963525794641384	1.0	0.0	1	normal
147.32.83.53	1	65699.0	1	1	1	0	2.624978047819721	1.0	0.0	1	normal
147.32.83.53	1	3616.0	1	1	1	0	2.0963525794641384	1.0	0.0	1	normal
147.32.83.53	1	300.0	1	1	1	0	2.1700483464601645	1.0	0.0	1	normal
147.32.83.53	1	3544.0	1	1	1	0	2.0963525794641384	1.0	0.0	1	normal
147.32.83.53	1	3474.0	1	1	1	0	2.0963525794641384	1.0	0.0	1	normal
147.32.83.53	1	3426.0	1	1	2	0	2.0963525794641384	1.0	0.0	1	normal
147.32.83.53	1	3359.0	1	1	1	0	2.0963525794641384	1.0	0.0	1	normal
147.32.83.53	1	3289.0	1	1	1	0	2.0963525794641384	1.0	0.0	1	normal
147.32.83.53	1	3213.0	1	1	1	0	2.0963525794641384	1.0	0.0	1	normal
147.32.83.53	1	3138.0	1	1	1	0	2.0963525794641384	1.0	0.0	1	normal
147.32.83.53	1	900.0	1	1	1	0	2.4843668399738017	1.0	0.0	1	normal
147.32.83.53	1	3066.0	1	1	1	0	2.0963525794641384	1.0	0.0	1	normal
147.32.83.53	1	67682.0	1	1	1	0	2.7320991331089948	1.0	0.0	1	normal
147.32.83.53	1	17613.0	4	3	4	0	2.3620467791735726	1.0	0.5623351446188083	1	normal
147.32.83.53	1	868.0	1	1	1	0	2.5869354129510826	1.0	0.0	1	normal
147.32.83.53	1	47362.5	2	2	2	0	2.2810097900334814	1.0	0.6931471805599453	1	normal
147.32.83.53	1	88245.10714285714	27	15	28	0	2.3244699014581807	1.0	1.1474332292637826	1	normal
147.32.83.53	1	2891.0	1	1	1	0	2.0963525794641384	1.0	0.0	1	normal
147.32.83.53	1	2821.0	1	1	1	0	2.0963525794641384	1.0	0.0	1	normal
147.32.83.53	1	1714.75	2	1	4	0	2.3034884952192693	1.0	0.5623351446188083	1	normal
147.32.83.53	1	30447.91304347826	23	13	23	0	2.267132986615406	1.0	0.5235863374812598	1	normal
147.32.83.53	1	1156.3333333333333	6	4	6	0	2.1245164692844805	1.0	0.8675632284814612	1	normal
147.32.83.53	1	144.2	4	3	5	0	2.57573376490387	1.0	0.0	1	normal
147.32.83.53	1	141.0	1	1	1	0	2.2110688711446103	1.0	0.0	1	normal
147.32.83.53	1	941.0	4	2	4	0	2.197056825402308	1.0	1.0397207708399179	1	normal
147.32.83.53	1	2675.0	1	1	1	0	2.0963525794641384	1.0	0.0	1	normal
147.32.83.53	1	676.6666666666666	5	4	6	0	2.4319259922992607	1.0	0.0	1	normal
147.32.83.53	1	67313.0	1	1	1	0	2.7320991331089948	1.0	0.0	1	normal
147.32.83.53	1	2601.0	1	1	1	0	2.0963525794641384	1.0	0.0	1	normal
147.32.83.53	1	1452.0	1	1	1	0	2.3034884952192693	1.0	0.0	1	normal
147.32.83.53	1	128735.84615384616	12	7	13	0	2.3801508402936737	1.0	1.1189688668816267	1	normal
147.32.83.53	1	40.666666666666664	3	2	3	0	2.050090079553285	1.0	0.0	1	normal
147.32.83.53	1	2528.0	1	1	1	0	2.0963525794641384	1.0	0.0	1	normal
147.32.83.53	1	31831.0	2	2	2	0	2.503950777961066	1.0	0.0	1	normal
147.32.83.53	1	1270.734693877551	24	17	49	0	2.5136301060287387	1.0	0.7437374011803106	1	normal
147.32.83.53	1	3600.0	1	2	0	2	2.4432013719271795	0.0	0.6931471805599453	1	normal
147.32.83.53	1	2456.0	1	1	1	0	2.0963525794641384	1.0	0.0	1	normal
147.32.83.53	1	2384.0	1	1	1	0	2.0963525794641384	1.0	0.0	1	normal
147.32.83.53	1	2311.0	1	1	1	0	2.0963525794641384	1.0	0.0	1	normal
147.32.83.53	1	2238.0	1	1	1	0	2.0963525794641384	1.0	0.0	1	normal
147.32.83.53	1	900.0	1	1	1	0	2.4843668399738017	1.0	0.0	1	normal
147.32.83.53	1	2164.0	1	1	1	0	2.0963525794641384	1.0	0.0	1	normal
147.32.83.53	1	2092.0	1	1	1	0	2.0963525794641384	1.0	0.0	1	normal
147.32.83.53	1	212.0	1	1	1	0	2.2110688711446103	1.0	0.0	1	normal
147.32.83.53	1	16624.25	4	3	4	0	2.362046779173572	1.0	0.5623351446188083	1	normal
147.32.83.53	1	1927.0	1	1	1	0	2.0963525794641384	1.0	0.0	1	normal
147.32.83.53	1	1908.0	1	1	1	0	2.0963525794641384	1.0	0.0	1	normal
147.32.83.53	1	0	0	1	0	0	2.0963525794641384	0.0	0.0	1	normal
147.32.83.53	0	1843.0	1	0	1	0	2.0963525794641384	0	0.0	0	normal
147.32.83.53	1	1774.0	1	1	1	0	2.0963525794641384	1.0	0.0	1	normal
147.32.83.53	1	1710.0	1	1	1	0	2.0963525794641384	1.0	0.0	1	normal
147.32.83.53	1	60336.0	1	1	1	0	2.6145894329476076	1.0	0.0	1	normal
147.32.83.53	1	1662.0	1	1	1	0	2.0963525794641384	1.0	0.0	1	normal
147.32.83.53	1	1635.0	1	1	1	0	2.0963525794641384	1.0	0.0	1	normal
147.32.83.53	1	1624.0	1	1	2	0	2.0963525794641384	1.0	0.6931471805599453	1	normal
147.32.83.53	1	1612.0	1	1	1	0	2.0963525794641384	1.0	0.0	1	normal
147.32.83.53	1	1549.0	1	1	1	0	2.0963525794641384	1.0	0.0	1	normal
147.32.83.53	1	300.0	1	1	1	0	2.2110688711446103	1.0	0.0	1	normal
147.32.83.53	1	180.0	2	2	2	0	2.2033803018202267	1.0	0.6931471805599453	1	normal
147.32.83.53	1	0	0	1	0	0	2.4799555205445176	0.0	0.0	1	normal
147.32.83.53	0	900.0	1	0	1	0	2.4799555205445176	0	0.0	0	normal
147.32.83.53	1	1799.5	2	1	2	0	2.4260151319598084	1.0	0.6931471805599453	1	normal
147.32.83.53	1	584090.0	1	1	1	0	2.282374376159249	1.0	0.0	1	normal
147.32.83.53	1	10800.0	1	1	1	0	2.341994252232425	1.0	0.0	1	normal
147.32.83.53	1	6.0	1	1	1	0	2.2110688711446103	1.0	0.0	1	normal
147.32.83.53	1	2700.0	2	2	0	2	2.4432013719271795	0.0	0.6931471805599453	1	normal
147.32.83.53	1	300.0	1	1	1	0	2.40615957539782	1.0	0.0	1	normal
147.32.83.53	1	32563.5	2	2	2	0	2.4715840021268027	1.0	0.6931471805599453	1	normal
147.32.83.53	1	600.0	1	1	1	0	2.5345375554059175	1.0	0.0	1	normal
147.32.83.53	1	5418.0	3	2	3	0	2.332564372364553	1.0	0.0	1	normal
147.32.83.53	1	231.0	2	2	2	0	2.3086142232712152	1.0	0.6931471805599453	1	normal
147.32.83.53	1	480.0	2	2	2	0	2.0257871055311085	1.0	0.6931471805599453	1	normal
147.32.83.53	1	1602.0	1	1	1	0	2.3933121229745242	1.0	0.0	1	normal
147.32.83.53	1	1800.0	1	1	1	0	2.599301927099795	1.0	0.0	1	normal
147.32.83.53	1	3600.0	1	1	1	0	1.8043716191528456	1.0	0.0	1	normal
147.32.83.53	2	14255.25	8	5	8	0	2.31144890016958	1.0	0.9002560512685369	1	normal
147.32.83.53	1	271.0	1	1	1	0	2.2110688711446103	1.0	0.0	1	normal
147.32.83.53	1	64200.0	1	1	1	0	2.7320991331089948	1.0	0.0	1	normal
147.32.83.53	1	9000.0	1	1	1	0	2.341994252232425	1.0	0.0	1	normal
147.32.83.53	1	31765.0	2	2	2	0	2.3370867574712104	1.0	0.0	1	normal
147.32.83.53	2	84460.1875	15	10	16	0	2.3270987528901754	1.0	1.2996509635498974	1	normal
147.32.83.53	1	292.0	1	1	1	0	2.2110688711446103	1.0	0.0	1	normal
147.32.83.53	1	600.0	1	1	1	0	2.5345375554059175	1.0	0.0	1	normal
147.32.83.53	1	7200.0	2	2	0	2	2.4432013719271795	0.0	0.6931471805599453	1	normal
147.32.83.53	1	300.0	1	1	1	0	2.40615957539782	1.0	0.0	1	normal
147.32.83.53	1	300.0	1	1	1	0	2.2110688711446103	1.0	0.0	1	normal
147.32.83.53	1	80.0	1	1	1	0	2.2110688711446103	1.0	0.0	1	normal
147.32.83.53	1	7200.0	1	1	1	0	2.341994252232425	1.0	0.0	1	normal
147.32.83.53	1	129.0	1	1	1	0	2.2110688711446103	1.0	0.0	1	normal
147.32.83.53	1	6300.0	2	2	0	2	2.4432013719271795	0.0	0.6931471805599453	1	normal
147.32.83.53	1	250.0	1	1	1	0	2.2110688711446103	1.0	0.0	1	normal
147.32.83.53	1	300.0	1	1	1	0	2.2110688711446103	1.0	0.0	1	normal
147.32.83.53	1	5400.0	1	1	1	0	2.341994252232425	1.0	0.0	1	normal
147.32.83.53	1	5025.0	2	1	2	0	2.0947290475276485	1.0	0.0	2	normal
147.32.83.53	1	57.0	1	1	1	0	2.2110688711446103	1.0	0.0	1	normal
147.32.83.53	1	5400.0	2	2	0	2	2.4432013719271795	0.0	0.6931471805599453	1	normal
147.32.83.53	1	126.0	1	1	1	0	2.2110688711446103	1.0	0.0	1	normal
147.32.83.53	1	118761.0	5	4	5	0	2.3714766863708627	1.0	0.6730116670092565	1	normal
147.32.83.53	1	29538.0	2	2	2	0	2.4715840021268027	1.0	0.0	1	normal
147.32.83.53	1	156595.0	7	4	7	0	2.281098367571245	1.0	0.0	1	normal
147.32.83.53	1	300.0	1	1	2	0	3.361720504850062	1.0	0.0	1	normal
147.32.83.53	1	300.0	1	1	1	0	3.3640802136944425	1.0	0.0	1	normal
147.32.83.53	1	58719.0	1	1	1	0	2.7320991331089948	1.0	0.0	1	normal
147.32.83.53	1	3600.0	1	1	1	0	2.3933121229745242	1.0	0.0	1	normal
147.32.83.53	1	2400.0	2	2	2	0	2.1384250827153077	1.0	0.6931471805599453	1	normal
147.32.83.53	1	3600.0	1	1	1	0	2.341994252232425	1.0	0.0	1	normal
147.32.83.53	1	1800.0	1	1	1	0	2.599301927099795	1.0	0.0	1	normal
147.32.83.53	1	52382.0	1	1	1	0	2.6145894329476076	1.0	0.0	1	normal
147.32.83.53	1	135515.75	4	4	4	0	2.2905215144198436	1.0	0.0	1	normal
147.32.83.53	1	108223.46153846153	12	9	13	0	2.32718093649689	1.0	0.5402041423888608	1	normal
147.32.83.53	1	360.0	1	1	1	0	2.5461165287237035	1.0	0.0	1	normal
147.32.83.53	1	52251.0	1	1	1	0	2.6145894329476076	1.0	0.0	1	normal
147.32.83.53	1	127.0	1	1	1	0	2.2110688711446103	1.0	0.0	1	normal
147.32.83.53	1	180.0	2	2	2	0	2.2033803018202267	1.0	0.6931471805599453	1	normal
147.32.83.53	1	291821.5	2	2	2	0	2.3168158301432835	1.0	0.0	1	normal
147.32.83.53	1	4500.0	2	2	0	2	2.4432013719271795	0.0	0.6931471805599453	1	normal
147.32.83.53	1	3600.0	1	1	1	0	2.682186211669535	1.0	0.0	1	normal
147.32.83.53	1	27356.485714285714	54	26	67	3	2.414969924038454	0.9571428571428572	0.904271762155858	1	normal
147.32.83.53	1	13253.0	1	1	1	0	2.7616257121977803	1.0	0.0	1	normal
147.32.83.53	1	6401.2	5	3	5	0	2.319877777748586	1.0	0.0	1	normal
147.32.83.53	1	5870.666666666667	3	2	3	0	2.318220782689764	1.0	0.6365141682948128	1	normal
147.32.83.53	1	54510.166666666664	12	8	12	0	2.277967537349184	1.0	0.2868359830561607	1	normal
147.32.83.53	1	6812.25	4	4	4	0	2.338157897685152	1.0	1.0397207708399179	1	normal
147.32.83.53	1	600.0	1	1	1	0	2.21106887114461	1.0	0.0	1	normal
147.32.83.53	1	576324.0	1	1	1	0	2.4254797046832532	1.0	0.0	1	normal
147.32.83.53	1	30.0	1	1	1	0	2.3025850929940455	1.0	0.0	1	normal
147.32.83.53	1	300.0	1	1	1	0	2.3607360902738552	1.0	0.0	1	normal
147.32.83.53	1	6795.9	19	12	20	0	2.360066911089162	1.0	0.926506603289533	1	normal
147.32.83.53	1	30.0	1	1	1	0	2.54003630382098	1.0	0.0	1	normal
147.32.83.53	1	14063.0	1	1	1	0	2.4906647542789075	1.0	0.0	1	normal
147.32.83.53	1	300.0	1	1	1	0	2.306668725404531	1.0	0.0	1	normal
147.32.83.53	1	159.0	1	1	1	0	2.2110688711446103	1.0	0.0	1	normal
