# Supplementary material for: Hybrid rule-based botnet detection approach using machine learning for analysing DNS traffic
Source: PeerJ Comput Sci. 2021 Aug 13;7:e640. doi: 10.7717/peerj-cs.640 (PMC8372004; doi:10.7717/peerj-cs.640)
Supplement: Supplemental Information 4 [file peerj-cs-07-640-s004.zip › ayman_alaney-saif_dns_project-de8562c47cfc/result2/CTU4.csv]

Source_IP	NO_Distinct_Destination	Arg_TTL	NO_Distinct_TTL	NO_Distinct_Packet	No_suc_resp	No_error_resp	Avg_domain_ent	Ratio_suc_resp	rand_query	number_record_type	class
10.0.0.34	1	4.5	2	1	2	0	2.4260151319598084	1.0	0.0	2	normal
10.0.0.34	1	10804.75	4	2	4	0	2.2624044112338857	1.0	0.0	2	normal
10.0.0.34	1	11001.927272727273	54	9	55	0	2.3997830589251063	0.9322033898305084	1.5278165521726947	2	normal
10.0.0.34	2	3939.45	19	6	20	0	2.3999133213784645	0.8695652173913043	1.2870215789352992	2	normal
10.0.0.34	1	1698.642857142857	26	7	28	0	2.3603453886581325	0.9333333333333333	0.6517565611726531	2	normal
10.0.0.34	2	180.33333333333334	3	2	3	0	2.2418679592104658	0.75	0.6365141682948128	2	normal
10.0.0.34	1	205.0	2	1	2	0	2.40615957539782	1.0	0.0	2	normal
10.0.0.34	1	21557.0	2	1	2	0	2.2934516702908825	1.0	0.6931471805599453	2	normal
10.0.0.34	1	0	0	1	0	0	2.2934516702908825	0.0	0.0	2	normal
10.0.0.34	0	21527.0	2	0	2	0	2.2934516702908825	0	0.0	0	normal
10.0.0.34	1	130.16666666666666	6	3	6	0	2.195803295522838	1.0	1.0986122886681096	2	normal
10.0.0.34	1	10828.5	6	2	6	0	2.262404411233885	1.0	0.6931471805599453	2	normal
10.0.0.34	1	21417.5	2	1	2	0	2.2934516702908825	1.0	0.0	2	normal
10.0.0.34	1	21501.0	3	1	3	0	2.1186492470699503	1.0	0.0	2	normal
10.0.0.34	1	177.5	2	1	2	0	2.5120844379618896	1.0	0.0	2	normal
10.0.0.34	1	21416.5	2	1	2	0	2.2934516702908825	1.0	0.6931471805599453	2	normal
10.0.0.34	1	7934.545454545455	11	3	11	0	2.2667783708088325	0.7333333333333333	0.30463609734923813	2	normal
10.0.0.34	1	9436.5	12	5	12	0	2.3591621124615463	1.0	1.3086053872534493	2	normal
10.0.0.34	1	4706.724137931034	28	6	29	0	2.216701100586616	1.0	1.2937128757823415	2	normal
10.0.0.34	1	6254.913043478261	22	8	23	0	2.265174171157032	0.9583333333333334	1.003165921017814	2	normal
10.0.0.34	1	2666.266666666667	40	11	45	0	2.3323652516297613	0.9782608695652174	1.357594155864543	2	normal
10.0.0.34	1	5389.7037037037035	25	11	27	0	2.414583685413551	0.9642857142857143	1.5397708702988218	2	normal
10.0.0.34	1	1331.25	19	6	20	0	2.4561797868212074	0.9090909090909091	1.2396080398477984	2	normal
10.0.0.34	1	2300.8571428571427	51	11	63	0	2.174078969411632	1.05	1.3575707336197318	2	normal
10.0.0.34	1	122.5	2	1	2	0	2.1186492470699507	1.0	0.0	2	normal
10.0.0.34	1	256.75	5	3	8	0	2.3501274728369204	1.0	0.6615632381579821	2	normal
10.0.0.34	1	14.0	2	1	2	0	2.0982737395252498	1.0	0.0	2	normal
10.0.0.34	1	127.0	2	1	2	0	1.9701814400260842	1.0	0.0	2	normal
10.0.0.34	1	25.666666666666668	3	1	3	0	2.351673301904631	1.0	0.0	2	normal
10.0.0.34	1	21482.333333333332	3	1	3	0	2.1186492470699503	1.0	0.0	2	normal
10.0.0.34	1	15.5	2	1	2	0	2.0982737395252498	1.0	0.6931471805599453	2	normal
10.0.0.34	1	159.4	4	2	5	0	2.186942639200406	1.0	0.6730116670092565	2	normal
10.0.0.34	1	164.0	2	1	2	0	1.9701814400260842	1.0	0.0	2	normal
10.0.0.34	1	21478.333333333332	3	1	3	0	2.293451670290882	1.0	0.0	2	normal
10.0.0.34	1	12.666666666666666	3	1	3	0	2.351673301904631	1.0	0.0	2	normal
10.0.0.34	1	6.0	2	1	2	0	2.0982737395252498	1.0	0.0	2	normal
10.0.0.34	1	21446.666666666668	3	1	3	0	2.1186492470699503	1.0	0.0	2	normal
10.0.0.34	1	181.0	3	1	3	0	2.40615957539782	1.0	0.6365141682948128	2	normal
10.0.0.34	1	5534.0	6	4	8	0	2.2159726976525564	0.8	0.9002560512685369	2	normal
10.0.0.34	2	182.8	5	1	5	0	2.1556170966998143	1.0	0.6730116670092565	2	normal
10.0.0.34	1	146.0	1	1	1	0	2.2110688711446103	0.5	0.0	2	normal
10.0.0.34	1	45.2	4	3	5	0	2.2952515423906465	0.8333333333333334	0.6730116670092565	2	normal
10.0.0.34	1	21449.0	2	1	2	0	2.2934516702908825	1.0	0.0	2	normal
10.0.0.34	1	3.0	1	1	1	0	2.0982737395252498	0.5	0.0	2	normal
10.0.0.34	1	15.5	2	1	2	0	2.0982737395252498	1.0	0.6931471805599453	2	normal
10.0.0.34	1	0	0	1	0	0	2.2934516702908825	0.0	0.0	1	normal
10.0.0.34	1	21599.0	1	1	1	0	2.2934516702908825	0.5	0.0	2	normal
10.0.0.34	1	21522.5	2	1	2	0	2.2934516702908825	1.0	0.6931471805599453	2	normal
10.0.0.34	1	21435.0	2	1	2	0	2.2934516702908825	1.0	0.6931471805599453	2	normal
10.0.0.34	1	435.2	5	3	4	1	2.34413100529594	0.6666666666666666	0.6730116670092565	2	normal
10.0.0.34	1	296.5	2	1	2	0	2.426984030718372	1.0	0.6931471805599453	2	normal
10.0.0.34	1	21336.0	2	1	3	0	2.1186492470699503	1.0	0.6365141682948128	2	normal
10.0.0.34	1	168.5	2	1	2	0	2.5120844379618896	1.0	0.6931471805599453	2	normal
10.0.0.34	1	13.0	2	1	2	0	2.0982737395252498	1.0	0.0	2	normal
10.0.0.34	1	21375.5	2	1	2	0	2.2934516702908825	1.0	0.6931471805599453	2	normal
10.0.0.34	1	182.66666666666666	3	1	3	0	2.464324714429893	1.0	0.0	2	normal
10.0.0.34	1	588.8	10	4	10	0	2.283679344133341	1.0	1.2798542258336676	2	normal
10.0.0.34	1	2123.846153846154	39	12	39	0	2.2426586095378576	0.975	1.0205270594055786	2	normal
10.0.0.34	1	2852.0	2	1	2	0	2.425479708432719	1.0	0.0	2	normal
10.0.0.34	1	1493.75	11	6	12	0	2.246441072945897	0.8571428571428571	1.0114042647073518	2	normal
10.0.0.34	1	536.0	4	1	4	0	2.4622779663419947	2.0	0.6931471805599453	2	normal
10.0.0.34	1	2281.0	1	1	1	0	1.8636799873410004	0.5	0.0	2	normal
10.0.0.34	1	1727.7222222222222	18	7	18	0	2.349105925802177	1.0588235294117647	1.2148896539491203	2	normal
10.0.0.34	1	23.333333333333332	3	1	3	0	2.351673301904631	1.0	0.0	2	normal
10.0.0.34	1	21397.666666666668	3	1	3	0	2.293451670290882	1.0	0.0	2	normal
10.0.0.34	1	9.0	2	1	2	0	2.0982737395252498	1.0	0.0	2	normal
10.0.0.34	1	286.0	2	1	3	0	1.9701814400260844	1.0	0.6365141682948128	2	normal
10.0.0.34	1	299.0	1	1	2	0	2.5120844379618896	1.0	0.0	2	normal
10.0.0.34	1	0	0	1	0	0	2.1186492470699507	0.0	0.0	1	normal
10.0.0.34	1	21437.666666666668	3	1	3	0	2.1186492470699507	3.0	0.0	1	normal
10.0.0.34	1	16.0	2	1	2	0	2.0982737395252498	1.0	0.0	2	normal
10.0.0.34	1	299.0	1	1	2	0	2.5120844379618896	1.0	0.6931471805599453	2	normal
10.0.0.34	1	140.6	5	1	5	0	2.2110688711446107	1.0	0.5004024235381879	2	normal
10.0.0.34	1	187.66666666666666	3	2	3	0	2.190526829151918	0.6	0.6365141682948128	2	normal
10.0.0.34	1	92.5	4	2	4	0	2.322549273575016	1.3333333333333333	0.5623351446188083	2	normal
10.0.0.34	0	299.0	1	0	1	0	2.2110688711446103	0	0.0	0	normal
10.0.0.34	1	23.0	2	1	2	0	2.0982737395252498	1.0	0.6931471805599453	2	normal
10.0.0.34	1	21490.0	3	1	3	0	2.1186492470699503	1.0	0.0	2	normal
10.0.0.34	1	5.0	2	1	3	0	2.351673301904631	1.0	0.0	2	normal
10.0.0.34	1	193.0	2	1	2	0	2.5120844379618896	1.0	0.6931471805599453	2	normal
10.0.0.34	1	15.5	2	1	2	0	2.0982737395252498	1.0	0.0	2	normal
10.0.0.34	1	134.66666666666666	3	1	3	0	2.40615957539782	1.0	0.6365141682948128	2	normal
10.0.0.34	1	75.33333333333333	2	1	3	0	1.9701814400260844	1.0	0.0	2	normal
10.0.0.34	1	359.0	1	1	1	0	2.3034884952192693	1.0	0.0	1	normal
10.0.0.34	1	5469.770833333333	44	13	48	0	2.3067974878205986	0.9230769230769231	1.4618258355673073	2	normal
10.0.0.34	1	4095.478260869565	21	8	23	0	2.228342270479948	1.0952380952380953	0.985984617175194	2	normal
10.0.0.34	1	1580.0	2	1	2	0	1.8462202193216335	1.0	0.0	2	normal
10.0.0.34	1	21367.333333333332	3	1	3	0	2.1186492470699503	1.0	0.0	2	normal
10.0.0.34	1	8.0	2	1	2	0	2.0982737395252498	1.0	0.0	2	normal
10.0.0.34	1	299.0	1	1	2	0	2.5120844379618896	1.0	0.6931471805599453	2	normal
10.0.0.34	1	10739.5	5	2	6	0	2.234818665925595	1.0	0.6931471805599453	2	normal
10.0.0.34	1	114.1875	16	3	16	0	2.3834846323355956	0.8888888888888888	0.9002560512685369	2	normal
10.0.0.34	1	87.5	2	1	2	0	2.454743359333477	1.0	0.0	2	normal
10.0.0.34	1	3114.1428571428573	7	3	7	0	2.273920916045934	0.875	0.9556998911125343	2	normal
10.0.0.34	1	7147.0	6	2	6	0	2.2096902354833285	0.75	1.0986122886681096	2	normal
10.0.0.34	2	15.0	6	1	6	0	2.1761856615603072	1.0	1.0986122886681096	2	normal
10.0.0.34	1	10.3	10	2	10	0	2.160603277153297	1.0	1.3321790402101223	2	normal
10.0.0.34	1	7.0	1	1	1	0	2.1761856615603072	0.5	0.0	2	normal
10.0.0.34	1	23.0	8	1	8	0	2.1761856615603072	1.0	1.3862943611198906	2	normal
10.0.0.34	1	56.0	1	1	1	0	2.1761856615603072	0.5	0.0	2	normal
10.0.0.34	1	51.0	4	1	4	0	2.1761856615603072	1.0	0.6931471805599453	2	normal
10.0.0.34	1	44.333333333333336	6	1	6	0	2.1761856615603072	1.0	1.0986122886681096	2	normal
10.0.0.34	1	35.25	4	1	4	0	2.1761856615603072	1.0	0.6931471805599453	2	normal
10.0.0.34	1	194.5	2	1	2	0	2.5120844379618896	1.0	0.0	2	normal
10.0.0.34	1	36.333333333333336	12	4	12	0	2.3156393860259024	0.75	1.329661348854758	2	normal
10.0.0.34	1	356.375	11	4	16	0	2.405259363404121	1.2307692307692308	1.2820462400528454	2	normal
10.0.0.34	1	95.83333333333333	12	2	12	0	2.269038227484698	1.0	1.5171063970610277	2	normal
10.0.0.34	1	55.0	6	1	6	0	2.1761856615603072	1.0	1.3296613488547582	2	normal
10.0.0.34	1	26.88888888888889	9	3	9	0	2.2173677812228485	1.0	1.0608569471580214	2	normal
10.0.0.34	1	37.1	10	2	10	0	2.231897201114942	1.0	1.3321790402101223	2	normal
10.0.0.34	1	39.125	8	1	8	0	2.1761856615603072	1.0	1.3862943611198906	2	normal
10.0.0.34	1	5409.833333333333	12	2	12	0	2.219295036397097	1.0	1.3296613488547582	2	normal
10.0.0.34	1	30.75	4	1	4	0	2.1761856615603072	1.0	0.6931471805599453	2	normal
10.0.0.34	1	5903.666666666667	12	2	15	0	2.2131191623653894	1.0	0.5799151714181009	2	normal
10.0.0.34	1	15442.5	14	3	14	0	2.225766829909476	1.0	1.512451178466448	2	normal
10.0.0.34	1	21586.25	4	2	4	0	2.464233271519495	1.0	0.0	2	normal
10.0.0.34	1	8579.6	4	2	5	0	2.0994895321320035	1.0	0.6730116670092565	2	normal
10.0.0.34	1	28.0	2	1	2	0	2.40615957539782	1.0	0.6931471805599453	2	normal
10.0.0.34	1	186.5	4	2	4	0	2.36157665455325	1.0	1.0397207708399179	2	normal
10.0.0.34	1	15.8	4	2	5	0	2.2503134769528783	1.0	0.6730116670092565	2	normal
10.0.0.34	1	21475.0	4	1	5	0	2.1186492470699503	1.0	0.6730116670092565	2	normal
10.0.0.34	1	17.6	4	2	5	0	2.2503134769528783	1.0	0.6730116670092565	2	normal
10.0.0.34	1	299.0	1	1	2	0	2.5120844379618896	1.0	0.0	2	normal
10.0.0.34	1	5.0	2	1	2	0	2.0982737395252498	1.0	0.0	2	normal
10.0.0.34	1	16.0	3	1	3	0	2.351673301904631	1.0	0.0	2	normal
10.0.0.34	1	12865.6	5	2	5	0	2.2153804979846297	1.0	0.6730116670092565	2	normal
10.0.0.34	1	177.5	2	1	2	0	2.5120844379618896	1.0	0.6931471805599453	2	normal
10.0.0.34	1	10.5	2	1	2	0	2.0982737395252498	1.0	0.6931471805599453	2	normal
10.0.0.34	1	12988.4	9	2	10	0	2.3075157369247465	1.0	0.0	2	normal
10.0.0.34	1	63.333333333333336	2	1	3	0	1.9701814400260844	1.0	0.0	2	normal
10.0.0.34	1	10801.666666666666	12	3	12	0	2.2649621381512177	0.9230769230769231	0.8675632284814612	2	normal
10.0.0.34	1	8638.4	10	3	10	0	2.232239133217373	1.0	1.5571130980576455	2	normal
10.0.0.34	1	16581.76923076923	13	3	13	0	2.2160799458495704	0.9285714285714286	0.8305178252872478	2	normal
10.0.0.34	1	286.5	2	1	2	0	2.40615957539782	1.0	0.0	2	normal
10.0.0.34	1	234.5	3	2	4	0	2.36157665455325	1.0	0.5623351446188083	2	normal
10.0.0.34	1	16.0	2	1	2	0	2.0982737395252498	1.0	0.6931471805599453	2	normal
10.0.0.34	1	21182.0	2	1	2	0	2.2934516702908825	1.0	0.0	2	normal
10.0.0.34	1	7243.0	20	4	21	0	2.4276128734076745	0.875	1.119606167144626	2	normal
10.0.0.34	1	4411.2	20	4	20	0	2.396948711843037	1.1764705882352942	1.0296530140645737	2	normal
10.0.0.34	1	121.0	4	1	4	0	2.40615957539782	1.0	0.6931471805599453	2	normal
10.0.0.34	1	2836.0	13	3	16	0	2.3432984111961512	1.0	1.3050963719483404	2	normal
10.0.0.34	1	165.2	8	2	10	0	2.448529520423448	1.0	1.2798542258336676	2	normal
10.0.0.34	1	2548.5555555555557	9	3	9	0	2.322520031183439	1.0	1.0608569471580214	2	normal
10.0.0.34	1	12347.142857142857	7	3	7	0	2.427349210983931	1.0	0.5982695885852573	2	normal
10.0.0.34	1	71.33333333333333	3	1	3	0	2.2110688711446103	1.0	0.0	2	normal
10.0.0.34	1	21424.0	2	1	2	0	2.2934516702908825	1.0	0.0	2	normal
10.0.0.34	1	21409.333333333332	3	1	3	0	2.1186492470699503	1.0	0.0	2	normal
10.0.0.34	1	10770.5	4	2	4	0	2.1958627049080657	1.0	0.6931471805599453	2	normal
10.0.0.34	1	7187.666666666667	3	2	3	0	2.246375785064441	0.75	1.0986122886681096	2	normal
10.0.0.34	1	21336.0	2	1	2	0	2.2934516702908825	1.0	0.6931471805599453	2	normal
10.0.0.34	1	164.0	2	2	3	0	2.016362901492484	0.75	0.6365141682948128	2	normal
10.0.0.34	2	21468.0	9	3	9	0	2.5904887812621724	0.9	0.6365141682948128	2	normal
10.0.0.34	1	9315.0	7	3	7	0	2.3954026465302496	1.1666666666666667	0.9556998911125343	2	normal
10.0.0.34	1	21470.0	2	1	2	0	2.2934516702908825	1.0	0.0	2	normal
10.0.0.34	1	3266.4285714285716	6	3	7	0	2.3297380686509284	0.875	0.410116318288409	2	normal
10.0.0.34	1	2685.7428571428572	32	7	35	0	2.3708811756862307	1.0294117647058822	1.1052637539177856	2	normal
10.0.0.34	1	10837.25	4	2	4	0	2.151689077156166	1.0	0.5623351446188083	2	normal
10.0.0.34	1	118.25	4	1	4	0	1.9701814400260846	1.0	0.6931471805599453	2	normal
10.0.0.34	1	189.5	2	1	2	0	2.2110688711446103	1.0	0.6931471805599453	2	normal
10.0.0.34	1	7171.333333333333	6	3	6	0	2.1206356166140727	1.0	1.329661348854758	2	normal
10.0.0.34	1	359.0	1	1	1	0	2.3034884952192693	1.0	0.0	1	normal
10.0.0.34	1	200.0	2	1	2	0	2.5120844379618896	1.0	0.0	2	normal
10.0.0.34	1	354.8	4	2	5	0	2.355129378034719	1.0	0.9502705392332347	2	normal
10.0.0.34	1	753.5454545454545	10	3	11	0	2.2928213879487878	0.9166666666666666	1.3421131789144003	2	normal
10.0.0.34	1	299.0	2	1	2	0	2.252728336819822	1.0	0.6931471805599453	2	normal
10.0.0.34	1	9.5	2	1	2	0	2.0982737395252498	1.0	0.0	2	normal
10.0.0.34	1	21599.0	2	1	2	0	2.415052121917807	1.0	0.6931471805599453	2	normal
10.0.0.34	1	21350.0	3	1	3	0	2.293451670290882	1.0	0.0	2	normal
10.0.0.34	1	21334.0	2	1	2	0	2.2934516702908825	1.0	0.6931471805599453	2	normal
10.0.0.34	1	4769.391304347826	19	5	23	0	2.2870999018948894	0.9583333333333334	0.559834325921902	2	normal
10.0.0.34	1	39.0	2	1	2	0	2.1186492470699507	1.0	0.6931471805599453	2	normal
10.0.0.34	1	240.33333333333334	5	1	6	0	2.4061595753978198	0.8571428571428571	0.6365141682948128	2	normal
10.0.0.34	1	3948.5454545454545	11	3	11	0	2.404926294935481	1.0	0.6890092384766586	2	normal
10.0.0.34	1	184.0	10	2	10	0	2.4273445479106344	1.0	1.2206072645530175	2	normal
10.0.0.34	1	150.16666666666666	6	2	6	0	2.3035309634402963	1.0	1.0114042647073518	2	normal
10.0.0.34	1	4096.363636363636	10	3	11	0	2.404979915825148	0.9166666666666666	1.0670895187820832	2	normal
10.0.0.34	1	254.0	2	1	2	0	2.40615957539782	1.0	0.6931471805599453	2	normal
10.0.0.34	1	5483.125	8	3	8	0	2.404463814762103	1.0	0.5623351446188083	2	normal
10.0.0.34	1	113.5	6	1	6	0	2.4061595753978198	1.0	1.0986122886681096	2	normal
10.0.0.34	1	8596.0	5	2	5	0	2.3651748826316603	0.8333333333333334	1.0549201679861442	2	normal
10.0.0.34	1	250.0	2	1	2	0	2.40615957539782	1.0	0.6931471805599453	2	normal
10.0.0.34	1	227.2	5	2	5	0	2.335217501123925	0.8333333333333334	1.0549201679861442	2	normal
10.0.0.34	1	8675.6	5	2	5	0	2.3560671731280696	1.25	1.0549201679861442	2	normal
10.0.0.34	1	68.5	2	1	2	0	2.40615957539782	1.0	0.0	2	normal
10.0.0.34	1	214.0	2	1	2	0	2.40615957539782	1.0	0.6931471805599453	2	normal
10.0.0.34	1	10859.5	4	2	4	0	2.349805622844351	1.0	1.0397207708399179	2	normal
10.0.0.34	1	129.57142857142858	7	2	7	0	2.38280831532931	1.0	1.0789922078775833	2	normal
10.0.0.34	1	172.0	1	1	1	0	2.40615957539782	0.5	0.0	2	normal
10.0.0.34	1	8763.2	5	2	5	0	2.3610764133550446	1.0	0.5004024235381879	2	normal
10.0.0.34	1	170.42857142857142	7	2	7	0	2.4288577602329773	1.0	1.351783994289646	2	normal
10.0.0.34	1	157.92857142857142	13	3	14	0	2.380162574261897	1.0769230769230769	1.351783994289646	2	normal
10.0.0.34	1	4402.1	10	2	10	0	2.3836179943764333	1.0	1.3321790402101223	2	normal
10.0.0.34	1	193.6	9	2	10	0	2.448529520423448	1.0	0.6108643020548935	2	normal
10.0.0.34	1	165.5	12	3	12	0	2.391298601782964	1.0	1.286057336874379	2	normal
10.0.0.34	1	7290.0	4	2	6	0	2.368590273695507	1.0	0.0	2	normal
10.0.0.34	1	121.85714285714286	6	2	7	0	2.3225492735750164	1.0	0.5982695885852573	2	normal
10.0.0.34	1	224.75	4	2	4	0	2.4591220066798547	1.0	0.6931471805599453	2	normal
10.0.0.34	1	21492.0	2	1	2	0	2.2934516702908825	1.0	0.6931471805599453	2	normal
10.0.0.34	1	87.0	5	2	5	0	2.2954315296006227	1.0	0.6730116670092565	2	normal
10.0.0.34	1	21523.5	2	1	2	0	2.2934516702908825	1.0	0.0	2	normal
10.0.0.34	1	569.0	10	1	10	0	2.098147389135067	1.0	1.0888999753452238	2	normal
10.0.0.34	1	178.5	2	1	2	0	2.2110688711446103	1.0	0.6931471805599453	2	normal
10.0.0.34	1	10739.75	4	2	4	0	2.1958627049080666	1.0	0.5623351446188083	2	normal
10.0.0.34	1	95.0	2	1	2	0	2.40615957539782	1.0	0.6931471805599453	2	normal
10.0.0.34	1	8702.6	5	3	5	0	2.3405421973193348	1.0	1.0549201679861442	2	normal
10.0.0.34	1	0	0	1	0	0	2.415052121917807	0.0	0.0	1	normal
10.0.0.34	1	8633.4	5	2	5	0	2.217450205352569	1.25	0.0	2	normal
10.0.0.34	1	10837.25	4	3	4	0	2.4031448898232117	0.8	0.5623351446188083	2	normal
10.0.0.34	1	256.0	2	1	2	0	2.40615957539782	2.0	0.0	1	normal
10.0.0.34	1	49.5	2	1	2	0	2.2110688711446103	1.0	0.6931471805599453	2	normal
10.0.0.34	1	10713.5	4	2	4	0	2.349805622844351	1.0	0.6931471805599453	2	normal
10.0.0.34	1	34.5	4	1	4	0	2.40615957539782	1.0	0.5623351446188083	2	normal
10.0.0.34	1	3671.5	12	3	12	0	2.4170772436662	0.8571428571428571	1.242453324894	2	normal
10.0.0.34	2	1879.4166666666667	24	6	24	0	2.358931276998312	1.0434782608695652	1.3422673044417015	2	normal
10.0.0.34	1	145.28571428571428	7	2	7	0	2.2193118030956476	1.0	1.0789922078775833	2	normal
10.0.0.34	1	7128.0	3	2	3	0	2.3578561874948467	0.75	0.6365141682948128	2	normal
10.0.0.34	1	3654.1666666666665	6	2	6	0	2.432075537493598	1.0	1.2424533248940002	2	normal
10.0.0.34	1	85.6	5	3	5	0	2.221501213231271	1.0	0.0	2	normal
10.0.0.34	1	14346.333333333334	3	1	3	0	2.29545903527656	1.5	1.0986122886681096	2	normal
10.0.0.34	1	359.0	2	2	5	0	2.355129378034719	1.0	1.0549201679861442	2	normal
10.0.0.34	1	178.5	2	1	2	0	2.2110688711446103	1.0	0.6931471805599453	2	normal
10.0.0.34	1	21335.0	2	1	2	0	2.2934516702908825	1.0	0.6931471805599453	2	normal
10.0.0.34	1	5481.625	6	3	8	0	2.43094503040312	1.0	0.7356219397587946	2	normal
10.0.0.34	1	21319.5	2	1	2	0	2.2934516702908825	1.0	0.0	2	normal
10.0.0.34	1	7477.0	27	8	28	0	2.3545828718572444	0.875	1.221398657786797	2	normal
10.0.0.34	1	3721.6	15	3	15	0	2.414347965278641	1.25	1.3397942802855756	2	normal
10.0.0.34	1	215.2	13	2	15	0	2.4353802271396328	1.0714285714285714	1.3095258353040693	2	normal
10.0.0.34	1	2857.875	16	4	16	0	2.3809253570483113	1.0	1.18030455699462	2	normal
10.0.0.34	1	4904.444444444444	8	3	9	0	2.362951283098549	1.0	0.9368883075390159	2	normal
10.0.0.34	1	196.5	4	1	4	0	2.40615957539782	1.0	1.0397207708399179	2	normal
10.0.0.34	1	213.75	4	1	4	0	2.40615957539782	1.0	1.0397207708399179	2	normal
10.0.0.34	1	2294.7	9	3	9	1	2.404802966889247	0.9	1.0296530140645737	2	normal
10.0.0.34	1	180.5	2	1	2	0	2.40615957539782	1.0	0.0	2	normal
10.0.0.34	1	116.0	4	2	4	2	2.441467862919176	0.6666666666666666	0.6365141682948128	2	normal
10.0.0.34	2	12046.444444444445	9	3	9	0	2.2852765981536556	1.0	0.34883209584303193	2	normal
10.0.0.34	1	228.0	2	1	2	0	2.40615957539782	1.0	0.0	2	normal
10.0.0.34	1	6632.882352941177	15	5	16	1	2.2708964014356607	0.7272727272727273	0.5455945739691843	2	normal
10.0.0.34	1	4681.431818181818	39	11	43	1	2.2137266391482853	1.075	1.5361391059990157	2	normal
10.0.0.34	2	197.83333333333334	6	2	6	0	2.307645007240467	1.0	1.0114042647073518	2	normal
10.0.0.34	1	199.57142857142858	7	3	7	0	2.378723931801162	1.1666666666666667	1.4750763110546947	2	normal
10.0.0.34	1	7938.363636363636	11	3	11	0	2.385378541023941	0.9166666666666666	1.4142790651247086	2	normal
10.0.0.34	1	151.5	2	1	2	0	2.40615957539782	1.0	0.6931471805599453	2	normal
10.0.0.34	1	142.5	4	2	4	0	2.453237292092962	0.8	1.0397207708399179	2	normal
10.0.0.34	2	21543.0	2	2	2	0	2.31599325131227	0.6666666666666666	0.6931471805599453	2	normal
10.0.0.34	1	115.54545454545455	11	3	11	0	2.410558748547691	1.0	1.0361987848192837	2	normal
10.0.0.34	1	21529.0	2	1	2	0	2.2934516702908825	1.0	0.6931471805599453	2	normal
10.0.0.34	1	178.57142857142858	7	2	7	0	2.0832001987435795	0.875	0.7963116401738131	2	normal
10.0.0.34	1	3950.0	6	3	5	1	2.0774647875843204	1.0	1.329661348854758	2	normal
10.0.0.34	1	12333.857142857143	5	3	7	0	2.3162830122915214	1.0	0.7963116401738131	2	normal
10.0.0.34	1	120.0	2	1	2	0	1.9701814400260842	1.0	0.6931471805599453	2	normal
10.0.0.34	1	118.0	2	1	2	0	2.2110688711446103	1.0	0.6931471805599453	2	normal
10.0.0.34	1	10731.75	4	2	4	0	2.195862704908066	1.0	0.5623351446188083	2	normal
10.0.0.34	1	359.0	2	1	2	0	2.3895566332450184	1.0	0.0	2	normal
10.0.0.34	1	21469.5	2	1	2	0	2.2934516702908825	1.0	0.0	2	normal
10.0.0.34	1	66.5	2	1	2	0	1.9701814400260842	1.0	0.6931471805599453	2	normal
10.0.0.34	1	21537.5	3	2	4	0	2.406159493947994	1.0	0.0	2	normal
10.0.0.34	1	58.0	2	1	2	0	2.2110688711446103	1.0	0.6931471805599453	2	normal
10.0.0.34	1	159.77777777777777	8	2	9	0	2.2864298438459913	1.0	0.0	2	normal
10.0.0.34	1	20.5	2	1	2	0	2.0982737395252498	1.0	0.6931471805599453	2	normal
10.0.0.34	1	6122.285714285715	6	2	7	0	2.3350385500149886	1.0	0.6829081047004717	2	normal
10.0.0.34	1	9200.142857142857	6	2	7	0	2.3195518938491175	1.0	0.0	2	normal
10.0.0.34	1	21.5	2	1	2	0	2.0982737395252498	1.0	0.0	2	normal
10.0.0.34	1	10.5	2	1	2	0	2.0982737395252498	1.0	0.6931471805599453	2	normal
10.0.0.34	1	8.5	2	1	2	0	2.0982737395252498	1.0	0.6931471805599453	2	normal
10.0.0.34	1	21409.666666666668	3	1	3	0	2.1186492470699503	1.0	0.0	2	normal
10.0.0.34	1	0	0	1	0	0	2.2110688711446103	0.0	0.0	1	normal
10.0.0.34	1	156.4	5	2	5	0	2.3086142232712152	1.6666666666666667	0.0	2	normal
10.0.0.34	1	21432.333333333332	6	2	6	0	2.1769167214769274	1.0	0.45056120886630463	2	normal
10.0.0.34	1	10820.0	4	2	4	0	2.2624044112338857	1.0	0.5623351446188083	2	normal
10.0.0.34	1	16079.625	8	2	8	0	2.1854547588938487	1.0	1.3208883431493221	2	normal
10.0.0.34	1	10729.75	4	1	4	0	2.1648590591072803	1.0	1.0397207708399179	2	normal
10.0.0.34	1	21301.5	2	1	2	0	2.1186492470699507	1.0	0.0	2	normal
10.0.0.34	1	21462.5	2	3	2	0	2.355366332372798	0.5	0.6931471805599453	2	normal
10.0.0.34	1	5458.625	8	3	8	0	2.464962054627907	1.3333333333333333	0.7356219397587946	2	normal
10.0.0.34	1	7716.058823529412	15	3	17	0	2.334314149298544	1.0	1.4520440731936837	2	normal
10.0.0.34	1	8723.1	10	2	10	0	2.291155444066673	1.0	1.5571130980576458	2	normal
10.0.0.34	1	21314.0	2	1	2	0	2.1186492470699507	1.0	0.6931471805599453	2	normal
10.0.0.34	1	173.5	2	1	2	0	2.40615957539782	1.0	0.0	2	normal
10.0.0.34	1	21406.0	2	1	2	0	2.1186492470699507	1.0	0.6931471805599453	2	normal
10.0.0.34	1	21555.0	2	1	2	0	2.1186492470699507	1.0	0.0	2	normal
10.0.0.34	1	21518.0	2	1	2	0	2.2934516702908825	1.0	0.6931471805599453	2	normal
10.0.0.34	1	0	0	1	0	0	2.1186492470699507	0.0	0.0	1	normal
10.0.0.34	1	16494.30769230769	13	1	13	0	2.1399768526256424	1.0	0.9839614460010255	2	normal
10.0.0.34	1	16218.875	8	1	8	0	2.1432944801565266	1.1428571428571428	1.0397207708399179	2	normal
10.0.0.34	1	10834.0	12	4	12	0	2.275741213381508	0.9230769230769231	0.2868359830561607	2	normal
10.0.0.34	2	21483.0	3	2	3	0	2.21853634605334	0.75	0.6365141682948128	2	normal
10.0.0.34	2	21535.166666666668	5	1	6	0	2.1186492470699503	1.0	1.0114042647073518	2	normal
10.0.0.34	1	21407.5	2	1	2	0	2.1186492470699507	1.0	0.6931471805599453	2	normal
10.0.0.34	1	7312.333333333333	5	2	6	0	2.3103227992885302	1.0	0.8675632284814612	2	normal
10.0.0.34	1	21436.0	2	1	2	0	2.1186492470699507	1.0	0.0	2	normal
10.0.0.34	1	21430.5	2	1	2	0	2.1186492470699507	1.0	0.6931471805599453	2	normal
10.0.0.34	1	78.5	2	1	2	0	2.2110688711446103	1.0	0.6931471805599453	2	normal
10.0.0.34	1	21411.0	2	1	2	0	2.1186492470699507	1.0	0.0	2	normal
10.0.0.34	1	21505.5	2	1	2	0	2.2934516702908825	1.0	0.0	2	normal
10.0.0.34	1	21487.5	4	1	4	0	2.1186492470699503	1.0	0.5623351446188083	2	normal
10.0.0.34	1	0	0	1	0	0	2.5120844379618896	0.0	0.0	1	normal
10.0.0.34	1	248.0	2	1	2	0	2.5120844379618896	2.0	0.6931471805599453	1	normal
10.0.0.34	1	21353.0	2	1	2	0	2.2934516702908825	1.0	0.0	2	normal
10.0.0.34	1	6.0	2	1	2	0	2.40615957539782	1.0	0.6931471805599453	2	normal
10.0.0.34	1	21376.0	2	1	2	0	2.2934516702908825	1.0	0.6931471805599453	2	normal
10.0.0.34	1	248.5	2	1	2	0	2.2110688711446103	1.0	0.6931471805599453	2	normal
10.0.0.34	1	299.0	1	1	2	0	2.5120844379618896	1.0	0.6931471805599453	2	normal
10.0.0.34	1	21554.333333333332	3	1	3	0	2.293451670290882	1.0	0.0	2	normal
10.0.0.34	1	99.5	2	1	2	0	2.5120844379618896	1.0	0.6931471805599453	2	normal
10.0.0.34	1	21312.666666666668	2	1	3	0	2.293451670290882	1.0	0.6365141682948128	2	normal
10.0.0.34	1	10.0	2	1	3	0	2.40615957539782	1.0	0.6365141682948128	2	normal
10.0.0.34	1	21367.0	3	1	3	0	2.293451670290882	1.0	0.0	2	normal
10.0.0.34	1	235.33333333333334	3	1	3	0	2.306668725404531	1.0	0.6365141682948128	2	normal
10.0.0.34	1	6121.5	7	2	8	0	2.183926008309067	1.0	1.3208883431493221	2	normal
10.0.0.34	1	2393.0	4	2	4	0	2.2574208695673548	1.0	1.3862943611198906	2	normal
10.0.0.34	1	2663.0	5	3	6	0	2.3003795968697167	0.75	1.0114042647073516	2	normal
10.0.0.34	1	11526.5	5	2	6	0	2.335752720655575	1.5	1.3296613488547582	2	normal
10.0.0.34	1	0	0	1	0	0	2.1186492470699507	0.0	0.0	2	normal
10.0.0.34	2	5450.0	4	2	4	0	2.3103227992885302	0.8	1.0397207708399179	2	normal
10.0.0.34	0	21489.5	2	0	2	0	2.1186492470699507	0	0.0	0	normal
10.0.0.34	1	0	0	1	0	0	2.40615957539782	0.0	0.0	1	normal
10.0.0.34	1	232.4	4	2	5	0	2.3836179943764324	1.0	0.6730116670092565	2	normal
10.0.0.34	1	21257.0	2	1	2	0	2.2934516702908825	1.0	0.0	2	normal
10.0.0.34	1	167.5	2	2	2	0	2.2500870119952525	0.6666666666666666	0.6931471805599453	2	normal
10.0.0.34	1	173.5	2	1	2	0	2.40615957539782	2.0	0.0	1	normal
10.0.0.34	1	0	0	1	0	0	2.2934516702908825	0.0	0.0	2	normal
10.0.0.34	1	21503.0	1	1	1	0	2.2934516702908825	0.5	0.0	2	normal
10.0.0.34	1	21498.0	2	1	2	0	2.2934516702908825	1.0	0.6931471805599453	2	normal
10.0.0.34	1	284.0	2	1	3	0	2.512084437961889	1.0	0.0	2	normal
10.0.0.34	1	21507.375	8	2	8	0	2.6461832395692886	1.0	0.5623351446188083	2	normal
10.0.0.34	1	21510.333333333332	3	1	3	0	2.1186492470699503	1.0	0.0	2	normal
10.0.0.34	1	21552.5	6	1	6	0	2.1186492470699503	1.0	1.329661348854758	2	normal
10.0.0.34	1	54.0	2	1	2	0	2.5120844379618896	1.0	0.6931471805599453	2	normal
10.0.0.34	1	21478.0	2	1	3	0	2.1186492470699503	1.0	0.6365141682948128	2	normal
10.0.0.34	1	0	0	1	0	0	2.3439329813080194	0.0	0.0	1	normal
10.0.0.34	1	334.0	3	1	3	0	2.3439329813080194	3.0	0.0	1	normal
10.0.0.34	1	21441.666666666668	3	1	3	0	2.293451670290882	1.0	0.0	2	normal
10.0.0.34	1	570.0	1	1	1	0	2.098147389135067	0.3333333333333333	0.0	2	normal
10.0.0.34	2	572.4	5	1	5	0	2.0981473891350673	0.625	0.0	2	normal
10.0.0.34	1	533.75	7	1	8	0	2.0981473891350673	1.3333333333333333	0.9743147528693494	2	normal
10.0.0.34	1	21437.666666666668	2	1	3	0	2.1186492470699503	1.0	0.0	2	normal
10.0.0.34	1	299.0	1	1	2	0	2.5120844379618896	1.0	0.6931471805599453	2	normal
10.0.0.34	1	645.3333333333334	3	1	3	0	2.098147389135067	1.0	0.6365141682948128	2	normal
10.0.0.34	1	443.6666666666667	5	1	6	0	2.0981473891350673	1.0	0.6931471805599453	2	normal
10.0.0.34	1	21508.666666666668	3	1	3	0	2.1186492470699503	1.0	0.0	2	normal
10.0.0.34	1	352.6666666666667	3	1	3	0	2.098147389135067	1.0	0.0	2	normal
10.0.0.34	1	132.66666666666666	3	1	3	0	2.40615957539782	1.0	0.6365141682948128	2	normal
10.0.0.34	1	21451.5	2	1	2	0	2.2934516702908825	1.0	0.0	2	normal
10.0.0.34	1	8765.2	5	2	5	0	2.244021990803119	1.0	1.0549201679861442	2	normal
10.0.0.34	1	347.6666666666667	3	1	3	0	2.098147389135067	1.0	0.0	2	normal
10.0.0.34	1	1060.9	8	4	10	0	2.4328845043873275	1.0	0.6730116670092565	2	normal
10.0.0.34	1	452.3333333333333	3	1	3	0	2.098147389135067	1.0	0.0	2	normal
10.0.0.34	1	0	0	1	0	0	2.1186492470699507	0.0	0.0	2	normal
10.0.0.34	0	21378.666666666668	3	0	3	0	2.1186492470699507	0	0.6365141682948128	0	normal
10.0.0.34	1	10847.0	4	2	4	0	2.3153668425159197	1.0	0.6931471805599453	2	normal
10.0.0.34	1	799.0	2	2	2	1	2.3503975462576547	0.6666666666666666	0.0	2	normal
10.0.0.34	1	21344.0	2	1	2	0	2.1186492470699507	1.0	0.0	2	normal
10.0.0.34	1	505.3333333333333	3	1	3	0	2.098147389135067	1.0	0.6365141682948128	2	normal
10.0.0.34	1	21316.0	2	1	2	0	2.1186492470699507	1.0	0.6931471805599453	2	normal
10.0.0.34	1	21404.0	2	1	2	0	2.1186492470699507	1.0	0.0	2	normal
10.0.0.34	1	1229.8333333333333	5	4	6	0	2.515796037524939	0.6666666666666666	0.0	2	normal
10.0.0.34	2	656.4285714285714	7	2	7	0	2.164303170550011	1.1666666666666667	1.0042424730540764	2	normal
10.0.0.34	1	14536.0	3	1	3	0	2.1575501334026876	1.5	0.6365141682948128	2	normal
10.0.0.34	1	21458.5	4	2	4	0	2.235184195883905	0.8	0.5623351446188083	2	normal
10.0.0.34	1	21344.0	2	1	2	0	2.1186492470699507	1.0	0.6931471805599453	2	normal
10.0.0.34	1	21435.0	2	1	2	0	2.1186492470699507	1.0	0.0	2	normal
10.0.0.34	1	636.6666666666666	3	1	3	0	2.343932981308019	1.0	0.0	2	normal
10.0.0.34	1	385.5	2	1	2	0	2.098147389135067	0.6666666666666666	0.6931471805599453	2	normal
10.0.0.34	0	385.0	1	0	1	0	2.098147389135067	0	0.0	0	normal
10.0.0.34	1	875.7142857142857	12	4	14	0	2.3526029207151504	1.0	1.1973401339967784	2	normal
10.0.0.34	1	21376.666666666668	3	1	3	0	2.293451670290882	1.0	0.0	2	normal
10.0.0.34	1	21543.0	2	1	3	0	2.1186492470699503	1.0	0.0	2	normal
10.0.0.34	1	614.6666666666666	3	2	3	0	2.1572812532531844	0.75	0.0	2	normal
10.0.0.34	1	10902.0	4	2	4	0	2.387151427864171	1.3333333333333333	0.6931471805599453	2	normal
10.0.0.34	1	822.0	10	4	11	0	2.4219998838733554	1.0	0.6890092384766586	2	normal
10.0.0.34	1	8679.6	5	2	5	0	2.176269101597393	1.0	0.5004024235381879	2	normal
10.0.0.34	1	5623.0	12	6	14	0	2.397097886817171	1.0	1.3337360272028098	2	normal
10.0.0.34	1	5665.421052631579	30	15	38	0	2.31466233856655	1.0	1.3914545273216223	2	normal
10.0.0.34	1	8124.75	8	4	8	0	2.2933407817398797	0.6666666666666666	0.6615632381579821	2	normal
10.0.0.34	1	6822.9375	15	4	16	0	2.4084728252998686	1.2307692307692308	0.6019239717322894	2	normal
10.0.0.34	1	3743.0	6	3	6	0	2.237990588251872	0.8571428571428571	1.0114042647073518	2	normal
10.0.0.34	1	176.5	4	2	4	0	2.4591220066798547	1.0	0.6931471805599453	2	normal
10.0.0.34	1	21457.0	2	1	2	0	2.2934516702908825	1.0	0.6931471805599453	2	normal
10.0.0.34	1	814.6428571428571	13	4	14	0	2.3526029207151504	1.0	1.4377014436429414	2	normal
10.0.0.34	1	21426.0	1	1	1	0	2.2934516702908825	0.5	0.0	2	normal
10.0.0.34	0	21451.0	1	0	1	0	2.2934516702908825	0	0.0	0	normal
10.0.0.34	1	16.0	2	1	2	0	2.2110688711446103	1.0	0.6931471805599453	2	normal
10.0.0.34	1	21410.0	2	1	2	0	2.2934516702908825	1.0	0.0	2	normal
10.0.0.34	1	10459.5	2	1	2	0	2.351673301904631	1.0	0.0	2	normal
10.0.0.34	1	189.42857142857142	7	1	7	0	2.4061595753978198	1.0	0.7963116401738131	2	normal
10.0.0.34	1	121.0	4	1	4	0	2.40615957539782	1.0	0.0	2	normal
10.0.0.34	1	4222.875	15	3	16	0	2.454813790028308	0.9411764705882353	1.5650265646583201	2	normal
10.0.0.34	1	8675.0	5	2	5	0	2.3560671731280696	1.25	1.0549201679861442	2	normal
10.0.0.34	1	230.0	8	2	8	0	2.4326407910388372	1.0	1.0397207708399179	2	normal
10.0.0.34	1	160.16666666666666	6	1	6	0	2.4061595753978198	1.0	1.0114042647073518	2	normal
10.0.0.34	1	8971.0	5	3	5	0	2.19716823557925	0.8333333333333334	0.0	2	normal
10.0.0.34	2	159.75	8	3	8	0	2.383868114975535	1.0	1.3208883431493221	2	normal
10.0.0.34	1	205.25	4	1	4	0	2.40615957539782	1.0	0.6931471805599453	2	normal
10.0.0.34	1	3645.6666666666665	12	3	12	0	2.4050290683073423	1.0	1.1187433359857524	2	normal
10.0.0.34	1	21490.666666666668	3	1	3	0	2.1186492470699503	1.0	0.6365141682948128	2	normal
10.0.0.34	1	3317.5333333333333	15	5	15	0	2.3531787442597643	0.9375	0.9908353864438493	2	normal
10.0.0.34	0	832.0	1	0	1	0	2.098147389135067	0	0.0	0	normal
10.0.0.34	1	142.0	4	2	4	0	2.3086142232712152	1.0	1.0397207708399179	2	normal
10.0.0.34	1	21439.0	2	1	2	0	2.2934516702908825	1.0	0.0	2	normal
10.0.0.34	1	21295.0	2	1	2	0	2.2934516702908825	1.0	0.0	2	normal
10.0.0.34	1	325.4	5	2	5	0	2.2213522636401684	1.0	0.0	2	normal
10.0.0.34	1	21407.5	2	1	2	0	2.2934516702908825	1.0	0.0	2	normal
10.0.0.34	1	527.7272727272727	10	4	11	0	2.4219998838733554	1.0	0.6890092384766586	2	normal
10.0.0.34	1	32.666666666666664	3	1	3	0	2.098147389135067	1.0	0.0	2	normal
10.0.0.34	1	21379.0	2	1	2	0	2.2934516702908825	1.0	0.0	2	normal
10.0.0.34	1	12901.8	5	2	5	0	2.2336533784010983	1.0	0.9502705392332347	2	normal
10.0.0.34	1	5965.545454545455	11	3	11	0	2.2701483400668434	0.8461538461538461	0.6554817739013927	2	normal
10.0.0.34	1	8610.8	9	4	10	0	2.30225260180424	1.1111111111111112	1.1682824501765625	2	normal
10.0.0.34	1	21545.5	4	2	4	0	2.206050458680416	1.0	1.0397207708399179	2	normal
10.0.0.34	1	21240.0	2	1	2	0	2.1186492470699507	1.0	0.0	2	normal
10.0.0.34	1	21599.0	2	1	2	0	2.1186492470699507	1.0	0.0	2	normal
10.0.0.34	1	10739.75	4	1	4	0	2.1648590591072803	1.0	0.6931471805599453	2	normal
10.0.0.34	1	835.6666666666666	3	1	3	0	2.098147389135067	1.0	0.6365141682948128	2	normal
10.0.0.34	1	21405.0	6	2	6	0	2.3105700647857077	1.0	0.8675632284814612	2	normal
10.0.0.34	1	62.0	2	1	2	0	2.5120844379618896	1.0	0.0	2	normal
10.0.0.34	1	21508.5	2	1	2	0	2.1186492470699507	1.0	0.0	2	normal
10.0.0.34	1	21486.0	3	1	3	0	2.293451670290882	1.0	0.0	2	normal
10.0.0.34	1	735.3333333333334	3	1	3	0	2.098147389135067	1.0	0.6365141682948128	2	normal
10.0.0.34	1	21407.333333333332	3	1	3	0	2.1186492470699503	1.0	0.0	2	normal
10.0.0.34	1	21459.0	2	1	2	0	2.2934516702908825	0.6666666666666666	0.0	2	normal
10.0.0.34	1	0	0	1	0	0	2.2934516702908825	0.0	0.0	1	normal
10.0.0.34	1	12503.142857142857	7	2	7	0	2.195799529712975	1.4	1.277034259466139	2	normal
10.0.0.34	1	299.0	1	1	2	0	2.5120844379618896	1.0	0.6931471805599453	2	normal
10.0.0.34	1	21365.333333333332	3	1	3	0	2.293451670290882	1.0	0.0	2	normal
10.0.0.34	1	10950.0	6	2	6	0	2.108398318102509	1.0	1.0114042647073516	2	normal
10.0.0.34	1	21345.0	2	1	2	0	2.1186492470699507	1.0	0.0	2	normal
10.0.0.34	1	469.0	3	1	3	0	2.098147389135067	1.0	0.6365141682948128	2	normal
10.0.0.34	1	21512.0	3	1	3	0	2.1186492470699503	1.0	0.6365141682948128	2	normal
10.0.0.34	1	423.3333333333333	3	1	3	0	2.098147389135067	1.0	0.6365141682948128	2	normal
10.0.0.34	1	152.66666666666666	3	1	3	0	2.40615957539782	1.0	0.6365141682948128	2	normal
10.0.0.34	1	22.0	2	1	2	0	2.40615957539782	1.0	0.0	2	normal
10.0.0.34	1	10889.0	3	2	4	0	2.4027680541263856	1.0	1.0397207708399179	2	normal
10.0.0.34	1	205.0	3	1	3	0	2.2110688711446103	1.0	0.0	2	normal
10.0.0.34	1	353.6666666666667	3	1	3	0	2.098147389135067	1.0	0.6365141682948128	2	normal
10.0.0.34	1	21332.0	2	1	2	0	2.2934516702908825	1.0	0.0	2	normal
10.0.0.34	1	21598.0	2	1	2	0	2.2934516702908825	1.0	0.0	2	normal
10.0.0.34	1	10705.0	6	2	6	0	2.262404411233885	1.0	0.45056120886630463	2	normal
10.0.0.34	1	287.6666666666667	3	1	3	0	2.098147389135067	1.0	0.6365141682948128	2	normal
10.0.0.34	1	21514.625	7	3	8	0	2.5551508987477205	0.8888888888888888	0.5623351446188083	2	normal
10.0.0.34	1	21526.0	2	1	2	0	2.691724411853638	2.0	0.0	1	normal
10.0.0.34	1	21553.0	2	1	2	0	2.2934516702908825	1.0	0.0	2	normal
10.0.0.34	1	251.66666666666666	3	1	3	0	2.098147389135067	1.0	0.0	2	normal
10.0.0.34	1	0	0	1	0	0	2.2934516702908825	0.0	0.0	1	normal
10.0.0.34	1	21305.0	2	1	2	0	2.2934516702908825	2.0	0.0	1	normal
10.0.0.34	1	256.5	2	1	2	0	2.5120844379618896	1.0	0.6931471805599453	2	normal
10.0.0.34	1	89.0	1	1	1	0	2.098147389135067	0.5	0.0	1	normal
10.0.0.34	2	85.0	2	2	2	0	2.104981341780028	0.5	0.0	2	normal
10.0.0.34	1	21376.0	1	1	1	0	2.1186492470699507	0.5	0.0	1	normal
10.0.0.34	1	21301.0	2	1	2	0	2.1186492470699507	1.0	0.0	2	normal
10.0.0.34	1	628.0	2	1	3	0	2.098147389135067	1.0	0.0	2	normal
10.0.0.34	1	21528.333333333332	3	1	3	0	2.293451670290882	1.0	0.0	2	normal
10.0.0.34	1	21515.0	2	1	3	0	2.1186492470699503	1.0	0.0	2	normal
10.0.0.34	1	21281.0	2	1	2	0	2.2934516702908825	1.0	0.0	2	normal
10.0.0.34	1	21542.0	2	1	2	0	2.2934516702908825	1.0	0.6931471805599453	2	normal
10.0.0.34	1	169.5	2	1	2	0	2.40615957539782	1.0	0.6931471805599453	2	normal
10.0.0.34	1	5978.375	5	3	8	0	2.5197976705275633	1.0	0.0	2	normal
10.0.0.34	1	836.0	3	1	3	0	2.098147389135067	1.0	0.0	2	normal
10.0.0.34	1	10891.25	3	2	4	0	2.293509331910812	0.8	0.0	2	normal
10.0.0.34	1	21433.0	2	1	2	0	2.1186492470699507	1.0	0.6931471805599453	2	normal
10.0.0.34	1	225.0	3	1	3	0	2.40615957539782	1.0	0.0	2	normal
10.0.0.34	1	720.6666666666666	3	1	3	0	2.343932981308019	1.0	0.0	2	normal
10.0.0.34	1	0	0	1	0	0	2.464324714429893	0.0	0.0	1	normal
10.0.0.34	1	155.0	4	1	5	0	2.464324714429893	1.6666666666666667	0.5004024235381879	2	normal
10.0.0.34	1	728.0	3	1	3	0	2.098147389135067	1.0	0.0	2	normal
10.0.0.34	1	21436.333333333332	3	1	3	0	2.293451670290882	1.0	0.0	2	normal
10.0.0.34	1	299.0	2	1	2	0	2.40615957539782	1.0	0.6931471805599453	2	normal
10.0.0.34	1	21332.0	2	1	2	0	2.2934516702908825	1.0	0.0	2	normal
10.0.0.34	1	411.0	4	1	4	0	2.098147389135067	0.8	0.6931471805599453	2	normal
10.0.0.34	1	396.0	2	1	2	0	2.098147389135067	1.0	0.6931471805599453	2	normal
10.0.0.34	1	634.0	3	1	3	0	2.098147389135067	1.0	0.0	2	normal
10.0.0.34	1	184.4	5	3	5	0	2.4166880857963386	0.8333333333333334	0.0	2	normal
10.0.0.34	2	12034.888888888889	9	3	9	0	2.186036826083411	1.0	1.0608569471580214	2	normal
10.0.0.34	1	1799.0	1	1	0	1	2.1972245773362196	0.0	0.0	1	normal
10.0.0.34	1	21372.0	2	1	2	0	2.2934516702908825	1.0	0.6931471805599453	2	normal
10.0.0.34	1	584.0	3	1	3	0	2.098147389135067	1.0	0.0	2	normal
10.0.0.34	1	21536.0	3	1	3	0	2.1186492470699503	1.0	0.6365141682948128	2	normal
10.0.0.34	1	494.0	3	1	3	0	2.098147389135067	1.0	0.0	2	normal
10.0.0.34	1	16109.75	3	2	4	0	2.2497943107005964	0.8	0.0	2	normal
10.0.0.34	1	294.0	1	1	1	0	2.5120844379618896	0.5	0.0	2	normal
10.0.0.34	0	299.0	1	0	1	0	2.5120844379618896	0	0.0	0	normal
10.0.0.34	1	406.0	3	1	3	0	2.098147389135067	1.0	0.0	2	normal
10.0.0.34	1	14291.833333333334	5	1	6	0	2.1494557884281704	1.0	0.6365141682948128	2	normal
10.0.0.34	1	368.0	3	1	3	0	2.098147389135067	1.0	0.0	2	normal
10.0.0.34	1	21598.666666666668	2	1	3	0	2.1186492470699503	1.0	0.0	2	normal
10.0.0.34	1	190.0	3	1	3	0	2.098147389135067	1.0	0.0	2	normal
10.0.0.34	1	21394.333333333332	3	1	3	0	2.293451670290882	1.0	0.0	2	normal
10.0.0.34	1	299.0	1	1	2	0	2.5120844379618896	1.0	0.6931471805599453	2	normal
10.0.0.34	1	21528.0	2	1	2	0	2.2934516702908825	1.0	0.6931471805599453	2	normal
10.0.0.34	1	6565.1	10	2	10	0	2.222361124772855	1.0	0.0	2	normal
10.0.0.34	1	21502.5	2	1	2	0	2.1186492470699507	1.0	0.6931471805599453	2	normal
10.0.0.34	1	21512.0	1	1	1	0	2.2934516702908825	0.5	0.0	2	normal
10.0.0.34	1	8679.6	5	2	5	0	2.176269101597393	1.0	0.6730116670092565	2	normal
10.0.0.34	1	10788.5	4	2	4	0	2.349805622844351	1.0	0.5623351446188083	2	normal
10.0.0.34	1	22.0	2	1	2	0	2.2110688711446103	1.0	0.6931471805599453	2	normal
10.0.0.34	1	21447.571428571428	7	1	7	0	2.1978660677053727	1.0	1.0789922078775833	2	normal
10.0.0.34	1	21482.0	2	1	2	0	2.2934516702908825	1.0	0.6931471805599453	2	normal
10.0.0.34	1	1861.142857142857	7	3	7	0	2.363279156020971	1.0	0.5982695885852573	2	normal
10.0.0.34	1	299.0	1	1	2	0	2.338371704803573	1.0	0.0	2	normal
10.0.0.34	1	8879.0	10	6	10	0	2.3973993918982455	0.7692307692307693	1.0296530140645737	2	normal
10.0.0.34	2	2965.5789473684213	16	9	16	3	2.500087435710491	0.8421052631578947	1.0908672785734947	2	normal
10.0.0.34	2	0	0	3	0	3	2.2684020964244316	0.0	1.0986122886681096	1	normal
10.0.0.34	2	72.66666666666667	3	5	4	2	2.3475161354047067	0.5714285714285714	1.2424533248940002	2	normal
10.0.0.34	2	0	0	3	0	4	2.2534811764898066	0.0	1.0397207708399179	1	normal
10.0.0.34	2	3511.3333333333335	20	12	21	3	2.4069848422874696	0.75	1.3114896151301974	2	normal
10.0.0.34	2	2226.3846153846152	10	8	10	3	2.3190141608206813	0.625	1.0905994737794786	2	normal
10.0.0.34	2	3582.8333333333335	3	5	3	3	2.391380214797941	0.5	1.2424533248940002	2	normal
10.0.0.34	2	7142.666666666667	4	5	4	2	2.3270152160863695	0.5	1.3296613488547582	2	normal
10.0.0.34	2	0	0	3	0	5	2.2592220943089547	0.0	1.0549201679861442	2	normal
10.0.0.34	2	3766.4166666666665	6	6	7	5	2.2992703452476584	0.4375	1.5171063970610277	2	normal
10.0.0.34	2	19.5	2	4	2	10	2.2747737778002657	0.2	1.2366848691405041	2	normal
10.0.0.34	2	0	0	3	0	4	2.278500098751456	0.0	1.0397207708399179	2	normal
10.0.0.34	2	0	0	3	0	4	2.278500098751456	0.0	1.0397207708399179	2	normal
10.0.0.34	2	0	0	3	0	5	2.2761697905221427	0.0	1.0549201679861442	2	normal
10.0.0.34	1	4799.777777777777	2	1	2	7	2.18727218137033	1.0	1.310783678099714	2	normal
10.0.0.34	1	21350.333333333332	3	1	3	0	2.1186492470699503	1.0	0.0	2	normal
10.0.0.34	1	273.0	1	1	1	0	2.5120844379618896	0.5	0.0	2	normal
10.0.0.34	1	283.5	2	1	2	0	2.5120844379618896	1.0	0.6931471805599453	2	normal
10.0.0.34	1	827.6666666666666	3	1	3	0	2.098147389135067	1.0	0.0	2	normal
10.0.0.34	1	14385.0	6	1	6	0	2.149455788428171	1.0	0.45056120886630463	2	normal
10.0.0.34	1	29.0	1	1	1	0	2.3034884952192693	0.5	0.0	2	normal
10.0.0.34	1	8833.9	8	4	10	0	2.435686276308991	1.0	1.3321790402101223	2	normal
10.0.0.34	1	21430.0	3	1	3	0	2.293451670290882	1.0	0.6365141682948128	2	normal
10.0.0.34	1	7323.333333333333	6	2	6	0	2.24529256453746	1.0	0.0	2	normal
10.0.0.34	1	21509.75	4	1	4	0	2.1186492470699503	1.0	1.0397207708399179	2	normal
10.0.0.34	1	686.6666666666666	3	1	3	0	2.343932981308019	1.0	0.0	2	normal
