# Supplementary material for: Hybrid rule-based botnet detection approach using machine learning for analysing DNS traffic
Source: PeerJ Comput Sci. 2021 Aug 13;7:e640. doi: 10.7717/peerj-cs.640 (PMC8372004; doi:10.7717/peerj-cs.640)
Supplement: Supplemental Information 4 [file peerj-cs-07-640-s004.zip › ayman_alaney-saif_dns_project-de8562c47cfc/result2/Conficker.csv]

Source_IP	NO_Distinct_Destination	Arg_TTL	NO_Distinct_TTL	NO_Distinct_Packet	No_suc_resp	No_error_resp	Avg_domain_ent	Ratio_suc_resp	rand_query	number_record_type	class
129.173.67.123	1	0	0	3	0	6	2.403827472953776	0.0	1.0986122886681096	1	attack
129.173.67.123	1	0	0	2	0	4	2.3020765411389195	0.0	0.6931471805599453	1	attack
129.173.67.123	1	0	0	2	0	4	2.252974954557241	0.0	0.6931471805599453	1	attack
129.173.67.123	1	0	0	2	0	4	2.4051986988606897	0.0	0.6931471805599453	1	attack
129.173.67.123	1	0	0	2	0	4	2.2338279296099635	0.0	0.6931471805599453	1	attack
129.173.67.123	2	0	0	3	0	6	2.142942266067922	0.0	0.6365141682948128	1	attack
129.173.67.123	1	0	0	3	0	10	2.2316702729280116	0.0	0.6730116670092565	1	attack
129.173.67.123	1	0	0	4	0	12	2.307038775483788	0.0	1.0986122886681096	1	attack
129.173.67.123	1	0	0	3	0	8	2.3242024632255784	0.0	0.6931471805599453	1	attack
129.173.67.123	1	600.0	1	5	4	8	2.0848591646709167	0.3333333333333333	0.6365141682948128	2	attack
129.173.67.123	1	0	0	4	0	8	2.218614598037487	0.0	1.0397207708399179	1	attack
129.173.67.123	1	0	0	4	0	8	2.297037831055503	0.0	1.3862943611198906	1	attack
129.173.67.123	1	600.0	1	4	4	8	2.2491611797056588	0.3333333333333333	1.242453324894	2	attack
129.173.67.123	1	514.2857142857143	1	4	4	10	2.1134020929485757	0.2857142857142857	1.277034259466139	2	attack
129.173.67.123	1	0	0	5	0	14	2.258034494204598	0.0	1.5498260458782016	1	attack
129.173.67.123	1	0	0	5	0	14	2.221488418554586	0.0	1.351783994289646	1	attack
129.173.67.123	1	0	0	5	0	12	2.1054867285344625	0.0	1.3296613488547582	1	attack
129.173.67.123	1	450.0	1	6	4	12	2.1677902317991307	0.25	1.559581156259877	2	attack
129.173.67.123	3	0	0	3	0	18	2.2155877010247895	0.0	1.1490596969706202	1	attack
129.173.67.123	1	0	0	5	0	16	2.3220837443506936	0.0	1.4941751382893085	1	attack
129.173.67.123	1	0	0	5	0	16	2.2589536783810202	0.0	1.4941751382893085	1	attack
129.173.67.123	1	0	0	5	0	18	2.103512696741723	0.0	1.464816384890813	1	attack
129.173.67.123	1	360.0	1	5	4	16	2.2459221984105247	0.2	1.4708084763221114	2	attack
129.173.67.123	1	0	0	6	0	16	2.1438531665525056	0.0	1.4941751382893085	1	attack
129.173.67.123	1	0	0	6	0	18	2.239834166082664	0.0	1.2148896539491203	1	attack
129.173.67.123	1	276.9230769230769	1	7	4	22	2.2664212475010324	0.15384615384615385	1.2047933096947843	2	attack
129.173.67.123	3	0	0	5	0	28	2.210196226723604	0.0	1.4207272036831546	1	attack
129.173.67.123	3	0	0	6	0	20	2.1926956546265655	0.0	1.2206072645530175	1	attack
129.173.67.123	3	0	0	5	0	25	2.1594359797192024	0.0	1.085245329658577	1	attack
129.173.67.123	1	257.14285714285717	1	8	4	24	2.250368260900897	0.14285714285714285	1.3904377949394806	2	attack
129.173.67.123	3	0	0	8	0	28	2.166800344477957	0.0	1.494403211379612	1	attack
129.173.67.123	1	0	0	5	0	24	2.092389089924684	0.0	1.5890269151739727	1	attack
129.173.67.123	1	0	0	5	0	26	2.1523543922886264	0.0	1.591095563595939	1	attack
129.173.67.123	3	0	0	7	0	26	2.212284857709979	0.0	1.458319222464348	1	attack
129.173.67.123	3	0	0	8	0	33	2.2016432473926755	0.0	1.581714532069133	1	attack
129.173.67.123	3	0	0	6	8	26	2.233507692795516	0.23529411764705882	1.537662651438498	2	attack
129.173.67.123	1	0	0	7	0	32	2.114738978943023	0.0	1.461472129304024	1	attack
129.173.67.123	1	0	0	5	0	28	2.154307091972349	0.0	1.4327570529970877	1	attack
129.173.67.123	3	0	0	8	0	32	2.1645948079112842	0.0	1.5110861760736112	1	attack
129.173.67.123	1	0	0	6	0	32	2.1140871650712754	0.0	1.4614721293040243	1	attack
129.173.67.123	3	0	0	8	0	36	2.024925041263201	0.0	1.4938857262110654	1	attack
129.173.67.123	1	189.47368421052633	1	6	4	34	2.095506110445022	0.1111111111111111	1.457058224557685	2	attack
129.173.67.123	2	0	0	9	0	34	2.241555923352331	0.0	1.2831726480161034	1	attack
129.173.67.123	2	0	0	8	0	34	2.1018318570063586	0.0	1.3180238017106034	1	attack
129.173.67.123	3	150.0	1	10	4	44	2.2311067186786366	0.08333333333333333	1.5631321797763216	2	attack
129.173.67.123	1	0	0	8	0	35	2.1134188100241627	0.0	1.5779284484526621	1	attack
129.173.67.123	1	0	0	8	0	36	2.1380528484952346	0.0	1.5670564424376177	1	attack
129.173.67.123	3	0	0	8	0	36	2.1503734344747727	0.0	1.5191094303623207	1	attack
129.173.67.123	1	0	0	7	0	42	2.166263534593392	0.0	1.4347409242926652	1	attack
129.173.67.123	3	647.32	1	10	6	44	2.222558939072457	0.13043478260869565	1.5933295015935494	2	attack
129.173.67.123	1	342.85714285714283	1	9	8	34	2.173221142957078	0.19047619047619047	1.555265503074954	2	attack
129.173.67.123	3	7.2	1	9	10	40	2.1131059279443964	0.2	1.544771771099544	2	attack
129.173.67.123	1	0	0	9	0	40	2.2021838031903846	0.0	1.5444795210968603	1	attack
129.173.67.123	3	0	0	9	0	42	2.2203551425867536	0.0	1.593066681566068	1	attack
129.173.67.123	3	0	0	8	0	36	2.0751440765358633	0.0	1.5229550675313184	1	attack
129.173.67.123	2	0.54	1	7	2	48	2.0697158289295188	0.05263157894736842	1.4328219754859464	2	attack
129.173.67.123	1	0	0	10	0	42	2.155927049058327	0.0	1.593066681566068	1	attack
129.173.67.123	1	0	0	8	0	40	2.2051191786298423	0.0	1.56718085483299	1	attack
129.173.67.123	1	0	0	8	4	44	2.1016810369012657	0.08	1.5784989343733185	2	attack
129.173.67.123	1	0	0	9	0	48	2.141946453283566	0.0	1.5890269151739727	1	attack
129.173.67.123	1	0	0	7	0	38	2.142517729184904	0.0	1.516593527711886	1	attack
129.173.67.123	3	0	0	7	0	43	2.1565807023202144	0.0	1.541668943223389	1	attack
129.173.67.123	1	0	0	8	0	38	2.1095804371562688	0.0	1.3452893492898312	1	attack
129.173.67.123	3	0	0	10	4	58	2.1098735201371897	0.06451612903225806	1.5591700571520115	2	attack
129.173.67.123	1	0	0	8	0	44	2.210912622625623	0.0	1.4398911367642255	1	attack
129.173.67.123	1	0	0	10	0	49	2.147780203052917	0.0	1.434520312584882	1	attack
129.173.67.123	1	0	0	8	0	46	2.1514401808315236	0.0	1.5063615742605336	1	attack
129.173.67.123	1	0	0	9	0	52	2.1566900554415325	0.0	1.5552391141191202	1	attack
129.173.67.123	3	10692.24	1	9	2	48	2.1905804247006673	0.03571428571428571	1.5751684346046455	2	attack
129.173.67.123	3	0	0	10	0	58	2.0984058461918185	0.0	1.5601024121241636	1	attack
129.173.67.123	3	0	0	8	0	52	2.1376495064759733	0.0	1.5988399918846656	1	attack
129.173.67.123	1	0	0	9	8	54	2.0705618385568987	0.13793103448275862	1.59199238782272	2	attack
129.173.67.123	1	0	0	8	4	48	2.232086779921647	0.07692307692307693	1.5552391141191202	2	attack
129.173.67.123	3	138.46153846153845	1	10	2	50	2.140971144875542	0.03125	1.5210026416532718	2	attack
129.173.67.123	2	0	0	10	0	58	2.167610928579294	0.0	1.4234960859540455	1	attack
129.173.67.123	1	0	0	9	4	44	2.1738477471548276	0.0784313725490196	1.5254961943738148	2	attack
129.173.67.123	1	0	0	9	0	54	2.1488560519291795	0.0	1.5397708702988218	1	attack
129.173.67.123	1	0	0	8	0	48	2.114147759758073	0.0	1.538445945909384	1	attack
129.173.67.123	1	257.14285714285717	1	10	2	54	2.1475229969777865	0.034482758620689655	1.5015944662191438	2	attack
129.173.67.123	1	205.71428571428572	1	10	10	60	2.1039286686618883	0.16129032258064516	1.5419584371829482	2	attack
129.173.67.123	1	0	0	9	0	50	2.139818208344428	0.0	1.498786734409268	1	attack
129.173.67.123	1	0	0	7	0	50	2.129704185407632	0.0	1.586631622600708	1	attack
129.173.67.123	1	0	0	8	0	50	2.225034023583218	0.0	1.5378777271487536	1	attack
129.173.67.123	1	0	0	9	0	50	2.1909565981164945	0.0	1.6013837070138248	1	attack
129.173.67.123	1	0	0	9	0	54	2.2027817420085674	0.0	1.5842502155197744	1	attack
129.173.67.123	1	0	0	9	0	56	2.1967116140579206	0.0	1.5923883787189925	1	attack
129.173.67.123	1	0	0	10	0	58	2.1058996341585425	0.0	1.5884797641660333	1	attack
129.173.67.123	3	0	0	7	4	54	2.1229468246073404	0.06666666666666667	1.5904800425616976	2	attack
129.173.67.123	3	0	0	9	0	60	2.220698979800913	0.0	1.5392381285526802	1	attack
129.173.67.123	2	0	0	9	4	66	2.222318420091242	0.06557377049180328	1.5234547281074116	2	attack
129.173.67.123	1	0	0	8	0	54	2.136848481929095	0.0	1.574892010363637	1	attack
129.173.67.123	1	0	0	9	0	52	2.179093607484958	0.0	1.5749371592099106	1	attack
129.173.67.123	3	0	0	9	0	66	2.1529882418492385	0.0	1.5972342039588467	1	attack
129.173.67.123	3	0	0	8	0	60	2.1304129630835518	0.0	1.6038563466067326	1	attack
129.173.67.123	1	0	0	10	0	60	2.168387429378732	0.0	1.5599539168708014	1	attack
129.173.67.123	3	0	0	9	0	63	2.144086631180982	0.0	1.569679048304243	1	attack
129.173.67.123	1	0	0	9	0	60	2.1239678330669647	0.0	1.566665754721031	1	attack
129.173.67.123	1	0	0	9	0	61	2.1988788560058343	0.0	1.5111816237968743	1	attack
129.173.67.123	1	3.2432432432432434	1	9	4	70	2.1557204399836323	0.05405405405405406	1.562261159523286	2	attack
129.173.67.123	1	0	0	9	0	58	2.073612275520562	0.0	1.5055905706518313	1	attack
129.173.67.123	1	0	0	10	0	68	2.1293633621812966	0.0	1.5476567124264624	1	attack
129.173.67.123	1	0	0	10	0	64	2.1821310347158156	0.0	1.527847535739632	1	attack
129.173.67.123	1	0	0	7	0	60	2.101710202802434	0.0	1.5515315322302778	1	attack
129.173.67.123	3	0	0	9	0	72	2.0999450893035316	0.0	1.5953201160707278	1	attack
129.173.67.123	3	0	0	8	0	66	2.129710297370508	0.0	1.5569831043332214	1	attack
129.173.67.123	1	0	0	9	0	71	2.131447856558084	0.0	1.5886855820850188	1	attack
129.173.67.123	1	0	0	9	0	58	2.1248587480031365	0.0	1.5835367620269771	1	attack
129.173.67.123	3	0	0	9	0	72	2.1262170938849048	0.0	1.5490667252808459	1	attack
129.173.67.123	1	0	0	8	0	63	2.129851047798021	0.0	1.5447014573134155	1	attack
129.173.67.123	1	0	0	10	0	68	2.1766604735098705	0.0	1.59429634556312	1	attack
129.173.67.123	1	0	0	9	4	59	2.1386924524791535	0.06349206349206349	1.5599720251389146	2	attack
129.173.67.123	1	0	0	10	0	67	2.122354910803945	0.0	1.4816634773581638	1	attack
129.173.67.123	1	0	0	9	0	67	2.217857316460498	0.0	1.5240344211517929	1	attack
129.173.67.123	3	0	0	9	0	70	2.1865520202824626	0.0	1.4009097304309386	1	attack
129.173.67.123	1	0	0	8	0	60	2.1932782155293995	0.0	1.440266323287292	1	attack
129.173.67.123	1	0	0	9	4	62	2.1293469629480954	0.06060606060606061	1.475152650987853	2	attack
129.173.67.123	1	0	0	8	0	62	2.1465716775262984	0.0	1.4951844547742237	1	attack
129.173.67.123	3	0	0	10	4	64	2.1525571511818358	0.05714285714285714	1.4945547425294012	2	attack
129.173.67.123	3	0	0	9	0	70	2.133758424845509	0.0	1.4832501075573061	1	attack
129.173.67.123	1	0	0	10	0	66	2.1686226962344275	0.0	1.383334163106857	1	attack
129.173.67.123	1	0	0	9	0	57	2.1547680835546648	0.0	1.406493958330371	1	attack
129.173.67.123	3	64.86486486486487	2	10	8	66	2.049376617054685	0.1111111111111111	1.4880332526546478	2	attack
129.173.67.123	1	0	0	9	0	66	2.1643505687104434	0.0	1.5300089139055837	1	attack
129.173.67.123	3	0	0	9	0	64	2.129152068004721	0.0	1.479322678324495	1	attack
129.173.67.123	3	0	0	10	0	66	2.094340572169555	0.0	1.5840183976137117	1	attack
129.173.67.123	1	0	0	9	0	62	2.1040132304008607	0.0	1.59199238782272	1	attack
129.173.67.123	3	0	0	10	0	70	2.184016842619466	0.0	1.4965970229936119	1	attack
129.173.67.123	1	0	0	9	0	70	2.1314243453239627	0.0	1.5488875362248986	1	attack
129.173.67.123	1	0	0	10	0	63	2.134188554737109	0.0	1.5950426486355225	1	attack
129.173.67.123	1	3.6363636363636362	1	9	4	62	2.028505437288613	0.05970149253731343	1.5628819972344776	2	attack
129.173.67.123	1	0	0	9	0	60	2.1211932523135055	0.0	1.5292482930376914	1	attack
129.173.67.123	3	0	0	9	0	66	2.1596568491369124	0.0	1.589092548365864	1	attack
129.173.67.123	1	0	0	9	4	72	2.1519383117485766	0.06060606060606061	1.593199624036194	2	attack
129.173.67.123	3	3.1578947368421053	1	9	4	72	2.1929121143117234	0.05263157894736842	1.5451912571811999	2	attack
129.173.67.123	1	0	0	10	0	61	2.2041837317992887	0.0	1.6007888812650197	1	attack
129.173.67.123	1	0	0	10	0	61	2.1226059853148196	0.0	1.6034188676738674	1	attack
129.173.67.123	1	0	0	10	0	61	2.198656606583431	0.0	1.6062789460132507	1	attack
129.173.67.123	1	109.0909090909091	1	8	4	62	2.1006392972904475	0.05970149253731343	1.6023083547109993	2	attack
129.173.67.123	1	0	0	10	0	64	2.1567358128540146	0.0	1.5597938466951626	1	attack
129.173.67.123	1	0	0	9	0	58	2.143256747700272	0.0	1.4724432698540926	1	attack
129.173.67.123	3	2.6666666666666665	1	10	4	86	2.2089277324234184	0.046511627906976744	1.5757332884550723	2	attack
129.173.67.123	1	0	0	9	0	64	2.1664456538932026	0.0	1.5716693312544008	1	attack
129.173.67.123	3	0	0	9	4	62	2.0665180062485207	0.06060606060606061	1.587816202842069	2	attack
129.173.67.123	1	0	0	10	0	62	2.108705414820949	0.0	1.5567826000930767	1	attack
129.173.67.123	1	0	0	10	0	66	2.1715600401366233	0.0	1.5779167268407754	1	attack
129.173.67.123	3	0	0	10	0	68	2.152451744310575	0.0	1.5834492246711223	1	attack
129.173.67.123	1	0	0	9	0	64	2.091132539414206	0.0	1.5808185358593017	1	attack
129.173.67.123	1	0	0	8	0	60	2.1478606467679557	0.0	1.5641315026219944	1	attack
129.173.67.123	1	0	0	10	4	60	2.1773259128428424	0.0625	1.5831943972021487	2	attack
129.173.67.123	3	0	0	10	0	72	2.138872537534839	0.0	1.5580347552692215	1	attack
129.173.67.123	3	0	0	8	8	60	2.050732191127286	0.12121212121212122	1.5702923127606179	2	attack
129.173.67.123	1	0	0	9	0	60	2.171061372732573	0.0	1.5859813771017672	1	attack
129.173.67.123	1	0	0	9	0	66	2.091578852844407	0.0	1.5796745472490865	1	attack
129.173.67.123	1	0	0	8	0	60	2.136997819522899	0.0	1.6038563466067326	1	attack
129.173.67.123	1	0	0	9	0	60	2.155062016126134	0.0	1.5915629429291351	1	attack
129.173.67.123	3	0	0	10	0	72	2.1808482007914414	0.0	1.522978640110987	1	attack
129.173.67.123	1	0	0	9	4	60	2.1623160636023444	0.06060606060606061	1.5755858178961444	2	attack
129.173.67.123	3	0	0	9	0	64	2.07467817967219	0.0	1.5915904795324116	1	attack
129.173.67.123	3	0	0	9	8	64	2.1302860230559246	0.11428571428571428	1.5918387946114003	2	attack
129.173.67.123	1	16.216216216216218	1	10	8	66	2.1488822102707763	0.1111111111111111	1.5473067675416126	2	attack
129.173.67.123	3	0	0	10	0	74	2.1334677544813334	0.0	1.5779452221876715	1	attack
129.173.67.123	1	0	0	10	0	65	2.1710120798587504	0.0	1.583873618851361	1	attack
129.173.67.123	3	0	0	10	0	66	2.0750253983329388	0.0	1.593073111297794	1	attack
129.173.67.123	1	0	0	10	0	71	2.1688882306987707	0.0	1.5729680922414864	1	attack
129.173.67.123	1	85.71428571428571	1	10	8	76	2.1769487307996904	0.0975609756097561	1.5906817449725645	2	attack
129.173.67.123	1	2.823529411764706	1	10	8	77	2.1397107855274933	0.0963855421686747	1.5921146047458485	2	attack
129.173.67.123	1	153.19148936170214	1	10	16	78	2.1646454184616934	0.16326530612244897	1.5899847853038898	2	attack
129.173.67.123	1	157.89473684210526	2	11	10	66	2.2088097225694496	0.13333333333333333	1.535190849131315	2	attack
129.173.67.123	1	0	0	10	0	80	2.12855044065232	0.0	1.5169381087877005	1	attack
129.173.67.123	1	0	0	10	0	92	2.1153668256782203	0.0	1.5608358363833983	1	attack
129.173.67.123	3	0	0	10	0	92	2.148726371898587	0.0	1.5217320253674278	1	attack
129.173.67.123	3	0	0	10	0	88	2.1643235009910864	0.0	1.5634058032381528	1	attack
129.173.67.123	1	0	0	10	8	92	2.115393508769553	0.08247422680412371	1.5522886825125695	2	attack
129.173.67.123	3	151.57894736842104	1	9	8	87	2.19100137919357	0.08333333333333333	1.5309946283195397	2	attack
129.173.67.123	1	110.76923076923077	1	10	2	63	2.1779532354119286	0.028985507246376812	1.512979295576952	2	attack
129.173.67.123	1	0	0	10	2	72	2.1875417558008725	0.02857142857142857	1.4690102703492065	1	attack
129.173.67.123	1	0	0	10	0	68	2.149835325765145	0.0	1.5270435303284322	1	attack
129.173.67.123	1	2.926829268292683	1	10	4	78	2.1154918527699067	0.04878048780487805	1.5397429352037064	2	attack
129.173.67.123	3	0	0	10	0	72	2.163757610706473	0.0	1.3449087155681854	1	attack
129.173.67.123	1	85.71428571428571	1	9	4	80	2.210873735574244	0.04878048780487805	1.5518726828567504	2	attack
129.173.67.123	1	0	0	9	8	70	2.1747712971482596	0.10256410256410256	1.5101068018216708	2	attack
129.173.67.123	1	3.6363636363636362	1	10	4	62	2.1500695925484665	0.058823529411764705	1.5453223405247174	2	attack
129.173.67.123	1	0	0	10	0	66	2.144959700757174	0.0	1.5725027762229353	1	attack
129.173.67.123	3	170.2325581395349	2	10	12	74	2.1544554182410254	0.15	1.548305502699154	2	attack
129.173.67.123	1	0	0	10	0	68	2.1558623305912303	0.0	1.5664060284528256	1	attack
129.173.67.123	3	0	0	9	0	66	2.1366185635263006	0.0	1.5664587409039512	1	attack
129.173.67.123	1	75.0	2	10	8	72	2.1217073153507804	0.10256410256410256	1.5741030017371853	2	attack
129.173.67.123	1	0	0	10	4	78	2.1490573145877563	0.05	1.587734764533521	2	attack
129.173.67.123	1	0	0	9	4	70	2.153318954579544	0.05263157894736842	1.5806286229606266	2	attack
129.173.67.123	1	0	0	9	0	86	2.1351431168582744	0.0	1.6048871894728394	1	attack
129.173.67.123	1	0	0	10	0	90	2.140511331991057	0.0	1.6017043720965407	1	attack
129.173.67.123	1	0	0	10	0	65	2.1772269575188363	0.0	1.581747379286904	1	attack
129.173.67.123	3	175.609756097561	1	10	6	76	2.102481638044577	0.07317073170731707	1.5734551424888548	2	attack
129.173.67.123	1	0	0	9	0	67	2.131825523331118	0.0	1.5830580566040215	1	attack
129.173.67.123	3	3.2432432432432434	1	10	4	70	2.1027949884476653	0.05714285714285714	1.5961287371404402	2	attack
129.173.67.123	1	0	0	9	0	60	2.1834101449258694	0.0	1.5660689192099264	1	attack
129.173.67.123	1	0	0	10	0	64	2.087232753762196	0.0	1.5574809976693198	1	attack
129.173.67.123	1	0	0	10	4	64	2.212163155715979	0.058823529411764705	1.5794333138445493	2	attack
129.173.67.123	3	0	0	9	0	65	2.1673601508152966	0.0	1.482287293468344	1	attack
129.173.67.123	1	0	0	10	0	63	2.1260137374699686	0.0	1.562697919333027	1	attack
129.173.67.123	1	0	0	10	0	64	2.126436089836141	0.0	1.548268780747415	1	attack
129.173.67.123	1	0	0	10	0	62	2.1865641980129578	0.0	1.5348601437323801	1	attack
129.173.67.123	3	0	0	9	0	62	2.0760982790723066	0.0	1.5467569860010228	1	attack
129.173.67.123	3	317.6470588235294	1	10	16	52	2.2204386626057544	0.2	1.475805426503038	2	attack
129.173.67.123	1	0	0	10	4	56	2.1232350118607264	0.06451612903225806	1.5515315322302778	2	attack
129.173.67.123	1	0	0	10	4	82	2.1613796916578756	0.05714285714285714	1.5751188258636932	2	attack
129.173.67.123	1	118.0327868852459	1	8	5	56	2.135156179047065	0.07575757575757576	1.556207637558693	2	attack
129.173.67.123	3	109.0909090909091	1	8	4	62	2.1733131815480355	0.05970149253731343	1.560357070131015	2	attack
129.173.67.123	1	0	0	6	4	70	2.161546049168816	0.06666666666666667	1.498077846680726	2	attack
129.173.67.123	1	101.40845070422536	1	10	6	65	2.14928501026791	0.08450704225352113	1.3596065739516345	2	attack
129.173.67.123	1	0	0	8	0	58	2.1375207971421832	0.0	1.5254687264260998	1	attack
129.173.67.123	3	0	0	9	0	60	2.1258826305580856	0.0	1.5417051675135793	1	attack
129.173.67.123	1	0	0	8	0	56	2.1959835330974684	0.0	1.4075178310707197	1	attack
129.173.67.123	1	529.4117647058823	2	9	8	60	2.209455022456847	0.12121212121212122	1.5191413351940668	2	attack
129.173.67.123	1	4.137931034482759	1	8	4	54	2.105956633374232	0.06896551724137931	1.4261250263996754	2	attack
129.173.67.123	1	0	0	9	0	52	2.135526711066768	0.0	1.4311385219282595	1	attack
129.173.67.123	1	0	0	9	4	56	2.1201239454371175	0.07142857142857142	1.5194891414591303	2	attack
129.173.67.123	1	124.13793103448276	1	10	4	54	2.1671731004570223	0.06666666666666667	1.5339639770328837	2	attack
129.173.67.123	3	0	0	9	4	72	2.1455759198481403	0.05405405405405406	1.4938817851499033	2	attack
129.173.67.123	3	0	0	9	0	60	2.1836446241153604	0.0	1.3541702349495977	1	attack
129.173.67.123	1	138.46153846153845	1	10	4	48	2.159232826260436	0.07407407407407407	1.3568771931191874	2	attack
129.173.67.123	1	0	0	9	0	56	2.150265967250835	0.0	1.2520718944178315	1	attack
129.173.67.123	2	124.13793103448276	1	10	4	54	2.1826521092784548	0.07142857142857142	1.3291317107257237	2	attack
129.173.67.123	1	0	0	9	0	55	2.1432296805093842	0.0	1.4102876437642937	1	attack
129.173.67.123	1	0	0	8	0	60	2.144241921581374	0.0	1.3498790447551303	1	attack
129.173.67.123	3	0	0	9	0	60	2.148860958246783	0.0	1.3996380770773302	1	attack
129.173.67.123	1	0	0	9	0	52	2.1715400024447837	0.0	1.4676104750724908	1	attack
129.173.67.123	3	3.870967741935484	1	9	4	58	2.1707445012454487	0.06451612903225806	1.561403007766268	2	attack
129.173.67.123	3	0	0	9	0	65	2.154924482139197	0.0	1.5996320549239933	1	attack
129.173.67.123	1	0	0	10	0	55	2.1934292235978807	0.0	1.5569236474613835	1	attack
129.173.67.123	1	0	0	8	0	56	2.11836184693725	0.0	1.565073353305555	1	attack
129.173.67.123	1	0	0	8	0	55	2.1182345077000253	0.0	1.4707544142594633	1	attack
129.173.67.123	1	240.0	1	8	4	56	2.0851661227858096	0.06666666666666667	1.4785224594909203	2	attack
129.173.67.123	1	0	0	7	8	55	2.191295347339992	0.12698412698412698	1.5148824630753324	2	attack
129.173.67.123	1	0	0	10	0	54	2.203040246765667	0.0	1.5559235224984314	1	attack
129.173.67.123	1	4.0	1	8	4	56	2.1297220772117824	0.06666666666666667	1.5722473205483989	2	attack
129.173.67.123	1	0	0	9	0	56	2.186864300615358	0.0	1.5792168747787096	1	attack
129.173.67.123	1	0	0	7	4	52	2.129155061759857	0.07142857142857142	1.6055598826592758	2	attack
129.173.67.123	1	0	0	7	0	58	2.1800404019543103	0.0	1.583536762026977	1	attack
129.173.67.123	1	615.5384615384615	1	9	4	48	2.1268796100417537	0.07142857142857142	1.5846552953335917	2	attack
129.173.67.123	1	0	0	8	8	60	2.130802883302499	0.12307692307692308	1.5843582248686974	2	attack
129.173.67.123	3	0	0	10	4	66	2.181221744663968	0.057971014492753624	1.6012466517465214	2	attack
129.173.67.123	1	0	0	9	0	56	2.129988345798843	0.0	1.5812885916885047	1	attack
129.173.67.123	3	0	0	8	4	64	2.110711904363849	0.0625	1.5702923127606179	2	attack
129.173.67.123	1	0	0	9	0	54	2.0988944416139983	0.0	1.585676125113657	1	attack
129.173.67.123	3	0	0	9	0	60	2.21708897763654	0.0	1.5049832844347	1	attack
129.173.67.123	1	2880.0	1	10	4	56	2.171715198802917	0.06666666666666667	1.5599539168708014	2	attack
129.173.67.123	1	0	0	8	0	55	2.1717253924756337	0.0	1.5456220461212502	1	attack
129.173.67.123	1	0	0	8	8	52	2.2514203656260414	0.13793103448275862	1.568909738023082	2	attack
129.173.67.123	1	0	0	8	0	56	2.0961971602754703	0.0	1.5923883787189925	1	attack
129.173.67.123	3	0	0	10	0	57	2.110927698842202	0.0	1.5806002678343591	1	attack
129.173.67.123	3	0	0	9	0	74	2.114735987460439	0.0	1.5447289935647985	1	attack
129.173.67.123	1	0	0	9	0	50	2.1181210930650813	0.0	1.5866316226007082	1	attack
129.173.67.123	3	0	0	9	0	70	2.1265165844199334	0.0	1.5928816646791837	1	attack
129.173.67.123	3	0	0	8	0	54	2.169417948243596	0.0	1.5917078131311406	1	attack
129.173.67.123	3	0	0	8	0	51	2.107477866968261	0.0	1.5621869485530193	1	attack
129.173.67.123	2	560.0	2	9	24	54	2.084560080565691	0.36363636363636365	1.5156612644410357	2	attack
129.173.67.123	1	0	0	9	0	57	2.126477592773456	0.0	1.6069225253241894	1	attack
129.173.67.123	3	0	0	9	0	61	2.151065226127197	0.0	1.6007888812650197	1	attack
129.173.67.123	1	0	0	8	0	54	2.184120864196805	0.0	1.5612326729440844	1	attack
129.173.67.123	1	3311.9032258064517	2	11	8	54	2.2103716966970635	0.12903225806451613	1.5389029686528897	2	attack
129.173.67.123	1	0	0	8	0	55	2.060807952562834	0.0	1.5291119852222468	1	attack
129.173.67.123	1	0	0	9	8	54	2.1570766689569645	0.12903225806451613	1.575471446778831	2	attack
129.173.67.123	1	0	0	8	0	55	2.110221806070556	0.0	1.5456220461212504	1	attack
129.173.67.123	1	0	0	7	0	52	2.157477889102808	0.0	1.4715762327318749	1	attack
129.173.67.123	1	0	0	8	0	52	2.0925969213981235	0.0	1.507933484976703	1	attack
129.173.67.123	2	0	0	9	0	57	2.1243871311487945	0.0	1.5204917943843141	1	attack
129.173.67.123	1	0	0	9	0	56	2.117589241589441	0.0	1.5363260776013623	1	attack
129.173.67.123	1	0	0	8	0	53	2.114761376716355	0.0	1.5362580634650396	1	attack
129.173.67.123	1	0	0	9	0	57	2.164679499945649	0.0	1.5332375005115397	1	attack
129.173.67.123	1	0	0	8	0	54	2.1631551241323312	0.0	1.5261115328792692	1	attack
129.173.67.123	1	0	0	10	4	53	2.1503432875282984	0.07272727272727272	1.4605983635335078	2	attack
129.173.67.123	1	0	0	9	0	53	2.1438195667627533	0.0	1.5289210688091663	1	attack
129.173.67.123	1	0	0	9	0	57	2.1253683729626127	0.0	1.5485400131216962	1	attack
129.173.67.123	1	21.428571428571427	1	9	4	52	2.0943507942600856	0.06896551724137931	1.4902556909827473	2	attack
129.173.67.123	3	0	0	8	0	62	2.1367928106886285	0.0	1.5226015790260699	1	attack
129.173.67.123	1	0	0	8	0	56	2.164088081722273	0.0	1.4822675658942264	1	attack
129.173.67.123	1	0	0	8	0	54	2.172734659607185	0.0	1.48519972602123	1	attack
129.173.67.123	1	0	0	9	0	54	2.199451203271671	0.0	1.549721782690245	1	attack
129.173.67.123	1	0	0	10	0	56	2.2231305238544317	0.0	1.565712819924595	1	attack
129.173.67.123	1	0	0	9	0	56	2.172630205976945	0.0	1.5245868239518336	1	attack
129.173.67.123	1	52.94117647058823	1	8	12	56	2.1773095135212714	0.17647058823529413	1.5572683927854738	2	attack
129.173.67.123	1	0	0	8	0	52	2.149907302538971	0.0	1.5635091369286949	1	attack
129.173.67.123	3	0	0	9	0	62	2.196047781670609	0.0	1.5671336861334	1	attack
129.173.67.123	1	0	0	10	0	56	2.2113259006465555	0.0	1.6055598826592758	1	attack
129.173.67.123	3	0	0	9	0	66	2.0847078861103263	0.0	1.452374909022383	1	attack
129.173.67.123	3	0	0	9	0	57	2.134180104633647	0.0	1.5532029412754476	1	attack
129.173.67.123	1	0	0	7	4	54	2.159013840212022	0.06896551724137931	1.568498085841134	2	attack
129.173.67.123	1	0	0	9	0	59	2.193345747533124	0.0	1.589684664369146	1	attack
129.173.67.123	1	0	0	9	0	56	2.117372714192642	0.0	1.5923883787189923	1	attack
129.173.67.123	1	0	0	8	0	59	2.196068474525813	0.0	1.600220055448931	1	attack
129.173.67.123	1	0	0	9	0	56	2.1012645308412328	0.0	1.5864081296182413	1	attack
129.173.67.123	1	0	0	8	0	50	2.1145387738864336	0.0	1.524285804205122	1	attack
129.173.67.123	1	0	0	7	0	58	2.0764455523667045	0.0	1.5684980858411335	1	attack
129.173.67.123	1	0	0	9	0	57	2.212031390401542	0.0	1.5612709535092697	1	attack
129.173.67.123	3	0	0	8	8	62	2.1277710849994103	0.11764705882352941	1.5549306278893082	2	attack
129.173.67.123	1	0	0	8	0	52	2.115990222862562	0.0	1.5607524626588365	1	attack
129.173.67.123	1	0	0	10	0	56	2.1740173613729263	0.0	1.5065388568649976	1	attack
129.173.67.123	3	0	0	9	0	65	2.074701818750901	0.0	1.5472102466132511	1	attack
129.173.67.123	1	0	0	9	0	55	2.0725562510622555	0.0	1.5927165729373647	1	attack
129.173.67.123	1	0	0	9	0	56	2.2056254642458066	0.0	1.5375900953252717	1	attack
129.173.67.123	3	505.2631578947368	1	9	4	53	2.131255331282166	0.057971014492753624	1.5535697345965254	2	attack
129.173.67.123	1	0	0	10	0	65	2.156454033565031	0.0	1.4264918649550236	1	attack
129.173.67.123	3	0	0	8	0	65	2.1837024487795325	0.0	1.5882842976831342	1	attack
129.173.67.123	3	0	0	10	0	60	2.145962109987044	0.0	1.5915629429291351	1	attack
129.173.67.123	1	0	0	9	0	62	2.1141203769730588	0.0	1.5714286218583218	1	attack
129.173.67.123	1	0	0	10	0	60	2.1812256980741878	0.0	1.5982747807793645	1	attack
129.173.67.123	1	0	0	10	0	55	2.177316940951863	0.0	1.5956334669544503	1	attack
129.173.67.123	1	0	0	8	0	57	2.1892622559395107	0.0	1.5909213148091337	1	attack
129.173.67.123	3	0	0	8	0	60	2.140958511526725	0.0	1.5010769213036177	1	attack
129.173.67.123	1	0	0	9	0	60	2.117371310545526	0.0	1.5722473205483989	1	attack
129.173.67.123	3	0	0	10	0	69	2.184172365911731	0.0	1.5620791571498132	1	attack
129.173.67.123	1	0	0	8	0	59	2.044614030195591	0.0	1.5837248129505157	1	attack
129.173.67.123	1	0	0	9	0	54	2.1264309193287394	0.0	1.5780484757115878	1	attack
129.173.67.123	1	0	0	7	0	52	2.184059421626228	0.0	1.5749371592099106	1	attack
129.173.67.123	1	0	0	7	0	53	2.1469176002089467	0.0	1.555584447327702	1	attack
129.173.67.123	1	107.82608695652173	2	10	8	61	2.1909326817130776	0.11940298507462686	1.574720363219073	2	attack
129.173.67.123	1	0	0	7	0	54	2.2222402436076676	0.0	1.4795703196707757	1	attack
129.173.67.123	1	0	0	9	0	58	2.189385599448412	0.0	1.4227013771376296	1	attack
129.173.67.123	1	0	0	9	4	58	2.1637478107029184	0.0625	1.5348601437323801	2	attack
129.173.67.123	3	0	0	9	0	69	2.2017950666719397	0.0	1.5205799595617027	1	attack
129.173.67.123	1	0	0	8	0	58	2.157057826906159	0.0	1.5513896004270704	1	attack
129.173.67.123	3	0	0	10	0	64	2.2230992750511684	0.0	1.5110861760736112	1	attack
129.173.67.123	1	0	0	8	0	61	2.1399142008137146	0.0	1.4787761053502684	1	attack
129.173.67.123	1	0	0	9	0	57	2.1811455447241643	0.0	1.5267339201552532	1	attack
129.173.67.123	1	0	0	9	0	59	2.232452429488389	0.0	1.5556415785973572	1	attack
129.173.67.123	1	0	0	10	0	61	2.1848021729527183	0.0	1.597654421219783	1	attack
129.173.67.123	1	0	0	10	0	57	2.10783694071163	0.0	1.5939821004004027	1	attack
129.173.67.123	3	0	0	10	0	60	2.1635501108965456	0.0	1.5392381285526804	1	attack
129.173.67.123	3	0	0	9	0	48	2.1509585011071035	0.0	1.5065784162603733	1	attack
129.173.67.123	3	0	0	10	0	74	2.1736240545376444	0.0	1.514797462380906	1	attack
129.173.67.123	3	0	0	7	0	50	2.1216013088164534	0.0	1.5560387941376574	1	attack
129.173.67.123	3	0	0	9	0	54	2.123346193924484	0.0	1.5167533277231318	1	attack
129.173.67.123	3	0	0	9	0	55	2.1402637694197075	0.0	1.5053061506860241	1	attack
129.173.67.123	3	0	0	9	0	79	2.115186949814686	0.0	1.5223339175149895	1	attack
129.173.67.123	1	0	0	9	0	76	2.098759898721762	0.0	1.5657392521003834	1	attack
129.173.67.123	1	0	0	10	0	73	2.18118654671173	0.0	1.5386938064723543	1	attack
129.173.67.123	1	0	0	10	0	60	2.1673104736572917	0.0	1.593496545378277	1	attack
129.173.67.123	1	0	0	9	0	87	2.1126315337149824	0.0	1.516029695255001	1	attack
129.173.67.123	3	0	0	10	0	58	2.137556698852245	0.0	1.5904800425616976	1	attack
129.173.67.123	3	0	0	8	0	56	2.1577557641127925	0.0	1.5864081296182413	1	attack
129.173.67.123	3	0	0	10	4	66	2.2121454403548086	0.05	1.5782488311831677	2	attack
129.173.67.123	2	0	0	10	0	62	2.1266371463296134	0.0	1.5549076808144326	1	attack
129.173.67.123	1	0	0	9	0	59	2.0515760036180777	0.0	1.555526896686145	1	attack
129.173.67.123	1	3.5294117647058822	1	9	8	60	2.097435325759855	0.11764705882352941	1.5220874333389829	2	attack
129.173.67.123	1	0	0	8	0	100	2.082411665197749	0.0	1.426085259870144	1	attack
129.173.67.123	1	0	0	10	4	65	2.176282502359661	0.057971014492753624	1.5175136900170203	2	attack
129.173.67.123	1	0	0	10	4	53	2.112754249357747	0.06557377049180328	1.5507681801426867	2	attack
129.173.67.123	3	0	0	8	0	55	2.119967146378054	0.0	1.5454612241055108	1	attack
129.173.67.123	3	0	0	7	10	54	2.018292066130112	0.1388888888888889	1.5253670813087132	2	attack
129.173.67.123	3	0	0	10	10	64	2.152393769776586	0.1388888888888889	1.5247650869843634	2	attack
129.173.67.123	3	0	0	10	0	57	2.210416961463479	0.0	1.5779808898853467	1	attack
129.173.67.123	3	3.3333333333333335	1	10	12	60	2.123636447147959	0.16666666666666666	1.577612428712496	2	attack
129.173.67.123	3	1199.9555555555555	3	10	26	64	2.083848941356431	0.325	1.5298362652654942	2	attack
129.173.67.123	2	0	0	10	0	67	2.1274281291958452	0.0	1.5215427913313215	1	attack
129.173.67.123	1	0	0	8	0	53	2.1517577208664	0.0	1.5289210688091663	1	attack
129.173.67.123	1	0	0	10	0	61	2.1583996725268664	0.0	1.5037324368099738	1	attack
129.173.67.123	1	0	0	9	0	56	2.1654810852369577	0.0	1.5864081296182413	1	attack
129.173.67.123	1	0	0	10	0	59	2.1489157110391406	0.0	1.5723275542607777	1	attack
129.173.67.123	3	0	0	10	4	54	2.177227314983342	0.06451612903225806	1.5339639770328837	2	attack
129.173.67.123	3	0	0	8	0	76	2.1525206319841677	0.0	1.5555217097671563	1	attack
129.173.67.123	1	0	0	9	4	52	2.1029349932660515	0.07017543859649122	1.5227540952479475	2	attack
129.173.67.123	1	0	0	10	0	59	2.18126593244765	0.0	1.5344599933117846	1	attack
129.173.67.123	1	0	0	9	0	56	2.151787163941893	0.0	1.5590931042048035	1	attack
129.173.67.123	1	0	0	9	0	52	2.0746013850110105	0.0	1.5307207777769527	1	attack
129.173.67.123	3	68.82352941176471	2	10	12	56	2.105446517619086	0.16666666666666666	1.5797631195965403	2	attack
129.173.67.123	3	0	0	10	0	74	2.196134249680284	0.0	1.5300262617341323	1	attack
129.173.67.123	1	0	0	9	0	58	2.1238849080769002	0.0	1.5670496383197012	1	attack
129.173.67.123	3	0	0	7	0	58	2.1559299536574503	0.0	1.601197078315272	1	attack
129.173.67.123	1	0	0	9	0	57	2.2110442640088213	0.0	1.5847523457968675	1	attack
129.173.67.123	1	0	0	9	0	56	2.199018087484928	0.0	1.5408020623347836	1	attack
129.173.67.123	1	0	0	8	0	56	2.154648315020381	0.0	1.5494975815416454	1	attack
129.173.67.123	1	0	0	9	0	56	2.1449622023643977	0.0	1.5519018493652716	1	attack
129.173.67.123	1	0	0	9	0	60	2.1841116464480033	0.0	1.5392381285526802	1	attack
129.173.67.123	1	0	0	10	0	57	2.206370653381854	0.0	1.5353672944391177	1	attack
129.173.67.123	3	0	0	10	0	62	2.187768601690712	0.0	1.585497060870885	1	attack
129.173.67.123	1	126.3157894736842	1	9	4	53	2.08848201218318	0.07142857142857142	1.5800162608844435	2	attack
129.173.67.123	3	0	0	9	0	68	2.2084457602763	0.0	1.59429634556312	1	attack
129.173.67.123	1	120.0	1	10	4	56	2.192975687488371	0.06666666666666667	1.587914979550909	2	attack
129.173.67.123	1	0	0	10	0	58	2.129019848994275	0.0	1.568498085841134	1	attack
129.173.67.123	1	0	0	10	0	55	2.1444813306927837	0.0	1.5256618153714703	1	attack
129.173.67.123	1	0	0	9	0	56	2.1435095184463737	0.0	1.516242552751355	1	attack
129.173.67.123	1	0	0	10	0	54	2.1539487284962884	0.0	1.5090198260215906	1	attack
129.173.67.123	1	0	0	10	0	53	2.1598569741208413	0.0	1.5719873810819343	1	attack
129.173.67.123	1	0	0	10	0	55	2.1627133963199046	0.0	1.6026511576263902	1	attack
129.173.67.123	1	0	0	9	0	58	2.1838177136467403	0.0	1.5872471877124836	1	attack
129.173.67.123	3	0	0	9	0	61	2.186667821331973	0.0	1.554378432838895	1	attack
129.173.67.123	1	0	0	9	0	54	2.08603401395681	0.0	1.5917078131311406	1	attack
129.173.67.123	3	0	0	9	0	56	2.1701218457903813	0.0	1.4902556909827471	1	attack
129.173.67.123	1	0	0	10	0	60	2.2202421125267757	0.0	1.5722473205483989	1	attack
129.173.67.123	1	0	0	10	0	61	2.1742063443080726	0.0	1.593228899252436	1	attack
129.173.67.123	3	0	0	9	0	56	2.1853729791817336	0.0	1.5995796335585244	1	attack
129.173.67.123	1	0	0	10	4	60	2.145350986977927	0.06451612903225806	1.5852981315478214	2	attack
129.173.67.123	3	0	0	10	0	58	2.1747604759638004	0.0	1.5942537977805515	1	attack
129.173.67.123	3	0	0	10	0	74	2.2195363162460255	0.0	1.5641033526644132	1	attack
129.173.67.123	1	0	0	9	0	58	2.187916550140308	0.0	1.6011970783152722	1	attack
129.173.67.123	1	0	0	10	4	56	2.1917992316241572	0.06666666666666667	1.5982747807793647	2	attack
129.173.67.123	3	0	0	9	4	56	2.2212534576487677	0.0625	1.5515315322302776	2	attack
129.173.67.123	1	0	0	8	0	58	2.10109632982042	0.0	1.5904800425616974	1	attack
129.173.67.123	3	0	0	10	0	56	2.1125625373129577	0.0	1.5681170877482213	1	attack
129.173.67.123	1	644.776119402985	2	9	12	55	2.1326474844115473	0.21052631578947367	1.543067156863127	2	attack
129.173.67.123	1	168.75	1	9	6	58	2.1501529659284184	0.09375	1.551080480841542	2	attack
129.173.67.123	3	0	0	10	0	57	2.195297877013239	0.0	1.6010471928743288	1	attack
129.173.67.123	1	0	0	7	4	56	2.0867025286198646	0.06896551724137931	1.5722473205483989	2	attack
129.173.67.123	1	0	0	7	0	54	2.1267484880337246	0.0	1.5686902705554506	1	attack
129.173.67.123	1	0	0	10	0	56	2.1888040436795966	0.0	1.5715678754865354	1	attack
129.173.67.123	1	0	0	10	0	56	2.1206897633095885	0.0	1.5792168747787096	1	attack
129.173.67.123	1	0	0	9	0	53	2.066333490013162	0.0	1.539811164086829	1	attack
129.173.67.123	1	0	0	9	4	55	2.129343167537874	0.06557377049180328	1.5678405449785495	2	attack
129.173.67.123	1	0	0	9	0	57	2.192778611618936	0.0	1.5576486558003613	1	attack
129.173.67.123	1	0	0	9	0	64	2.2169995936632567	0.0	1.5831943972021487	1	attack
129.173.67.123	1	0	0	10	0	60	2.1442845888019755	0.0	1.593496545378277	1	attack
129.173.67.123	1	0	0	8	0	57	2.1279912976341167	0.0	1.5408240284693	1	attack
129.173.67.123	3	0	0	10	0	67	2.1476095936504147	0.0	1.4692618458319724	1	attack
129.173.67.123	1	0	0	10	0	64	2.164176716169716	0.0	1.5403727951469244	1	attack
129.173.67.123	1	104.34782608695652	1	10	4	65	2.200292219217742	0.057971014492753624	1.2104786596881363	2	attack
129.173.67.123	1	0	0	10	0	56	2.048862306640946	0.0	1.4902556909827471	1	attack
129.173.67.123	1	320.0769230769231	1	9	2	50	2.114139585504248	0.03571428571428571	1.4333740026066424	2	attack
129.173.67.123	1	0	0	8	0	60	2.1436698478155782	0.0	1.547666222142851	1	attack
129.173.67.123	1	0	0	9	0	49	2.1083377105748093	0.0	1.4678320315761098	1	attack
129.173.67.123	1	0	0	7	0	55	2.130172864315162	0.0	1.554410818885207	1	attack
129.173.67.123	1	4.137931034482759	1	9	4	54	2.104515637647072	0.06666666666666667	1.5401246794600811	2	attack
129.173.67.123	1	0	0	9	0	56	2.176646384562159	0.0	1.5701928912352916	1	attack
129.173.67.123	1	0	0	7	0	55	2.062165055120379	0.0	1.5734337083603873	1	attack
129.173.67.123	1	0	0	10	0	56	2.1494511483484637	0.0	1.5923883787189927	1	attack
129.173.67.123	3	0	0	9	0	66	2.106910374379228	0.0	1.534462691092565	1	attack
129.173.67.123	1	0	0	7	0	53	2.1968381132115296	0.0	1.5619032010945337	1	attack
129.173.67.123	1	0	0	9	0	53	2.127382483851826	0.0	1.5866345901597971	1	attack
129.173.67.123	1	0	0	7	4	58	2.214361785046893	0.06349206349206349	1.5567826000930767	2	attack
129.173.67.123	1	3.9344262295081966	1	9	4	57	2.143271195424954	0.06666666666666667	1.5817899084315086	2	attack
129.173.67.123	1	0	0	9	0	56	2.1262384800024976	0.0	1.5423063267021138	1	attack
129.173.67.123	1	0	0	9	0	54	2.160453886538154	0.0	1.5633811201097976	1	attack
129.173.67.123	1	0	0	10	0	55	2.174678360629217	0.0	1.5822224811243442	1	attack
129.173.67.123	1	0	0	10	0	52	2.1394006055305255	0.0	1.5846552953335917	1	attack
129.173.67.123	3	0	0	9	0	56	2.020396343210375	0.0	1.4968754067025392	1	attack
129.173.67.109	0	291.0	1	0	1	0	2.4799555205445176	0	0.0	0	attack
129.173.67.123	3	0	0	9	0	52	2.1982481979317496	0.0	1.4572768352813974	1	attack
129.173.67.123	3	0	0	10	8	78	2.1923754550032863	0.10126582278481013	1.6052124615939696	2	attack
129.173.67.123	1	0	0	10	0	53	2.158943135451427	0.0	1.3086566879344554	1	attack
129.173.67.123	3	0	0	8	4	60	2.148677300422142	0.0625	1.4740568252732047	2	attack
129.173.67.102	0	194.66666666666666	2	0	3	0	2.4799555205445176	0	0.6365141682948128	0	attack
129.173.67.123	1	0	0	9	0	55	2.1544994023296087	0.0	1.4843866631239615	1	attack
129.173.67.123	1	0	0	9	0	56	2.0738547018281985	0.0	1.5227540952479475	1	attack
129.173.67.106	0	0	0	0	0	1	2.4380363145493624	0	0.0	0	attack
129.173.67.123	1	0	0	9	0	58	2.152593289994846	0.0	1.5493893220314063	1	attack
129.173.67.123	1	0	0	9	0	56	2.1525860235226526	0.0	1.5175707163961851	1	attack
129.173.67.123	1	0	0	8	4	50	2.154074169562939	0.07407407407407407	1.5686902705554506	2	attack
129.173.67.123	3	0	0	10	0	60	2.2167614830887645	0.0	1.5812031417006795	1	attack
129.173.67.123	1	0	0	9	4	50	2.1406148540299856	0.07142857142857142	1.4789979862130433	2	attack
129.173.67.123	1	0	0	10	0	56	2.1076962772123284	0.0	1.4413846447046488	1	attack
129.173.67.123	3	0	0	9	0	51	2.1072770867218273	0.0	1.4967810170284852	1	attack
129.173.67.102	0	224.0	1	0	3	0	2.4799555205445176	0	1.0986122886681096	0	attack
129.173.67.123	1	118.0327868852459	1	9	6	55	2.113388305726851	0.10526315789473684	1.5090979489802645	2	attack
129.173.67.123	3	0	0	10	0	61	2.1813150331208413	0.0	1.5644919503198638	1	attack
129.173.67.123	3	0	0	9	0	63	2.0945304528286517	0.0	1.534375231134418	1	attack
129.173.67.123	1	0	0	10	0	54	2.1556510088566965	0.0	1.549721782690245	1	attack
129.173.67.123	3	0	0	8	0	57	2.1219671943891574	0.0	1.5691152218426903	1	attack
129.173.67.123	1	0	0	9	0	63	2.1649487820385693	0.0	1.505175439910004	1	attack
129.173.67.123	1	0	0	9	0	55	2.0996819058959124	0.0	1.5113259690438652	1	attack
129.173.67.123	1	0	0	8	0	56	2.1274403205243226	0.0	1.5590931042048035	1	attack
129.173.67.123	1	0	0	9	0	57	2.067341734462911	0.0	1.4734290845937865	1	attack
129.173.67.123	1	0	0	10	0	52	2.1412609593758214	0.0	1.4904709205642954	1	attack
129.173.67.123	3	436.3636363636364	1	10	4	62	2.2089627185032854	0.05405405405405406	1.5381505694985664	2	attack
129.173.67.123	1	109.0909090909091	1	8	2	64	2.1232598754179643	0.03225806451612903	1.3589967032916852	2	attack
129.173.67.123	3	0	0	10	0	62	2.2345289116548925	0.0	1.5348601437323801	1	attack
129.173.67.123	3	0	0	9	0	51	2.1100800002283675	0.0	1.5894700044640548	1	attack
129.173.67.123	1	0	0	10	0	64	2.115822580806421	0.0	1.4720908191037365	1	attack
129.173.67.123	1	3031.5789473684213	1	9	8	49	2.193470424906516	0.13559322033898305	1.5918174382707937	2	attack
129.173.67.123	1	1107.6923076923076	1	8	4	48	2.225235425487262	0.07692307692307693	1.5182671247677961	2	attack
129.173.67.123	1	0	0	8	0	57	2.1728896946344713	0.0	1.5067351114969523	1	attack
129.173.67.123	1	0	0	9	0	52	2.1985192821798796	0.0	1.5247073930301436	1	attack
129.173.67.123	1	0	0	8	0	56	2.1799361520484863	0.0	1.5681170877482213	1	attack
129.173.67.123	3	0	0	9	4	56	2.0705706875173284	0.06666666666666667	1.5599539168708014	2	attack
129.173.67.123	1	0	0	9	0	58	2.119564306526488	0.0	1.5601024121241636	1	attack
129.173.67.123	3	0	0	9	0	61	2.2168897816483906	0.0	1.5644037190588242	1	attack
129.173.67.123	1	900.0	1	9	8	56	2.0918877836097933	0.12698412698412698	1.5852981315478214	2	attack
129.173.67.123	3	0	0	8	0	48	2.1546979179140586	0.0	1.5396544474400977	1	attack
129.173.67.123	2	0	0	9	0	56	2.183008843070592	0.0	1.5792168747787094	1	attack
129.173.67.123	1	0	0	9	0	54	2.2189704390906178	0.0	1.528852687280268	1	attack
129.173.67.123	1	0	0	8	4	48	2.141066531136222	0.07692307692307693	1.5846552953335915	2	attack
129.173.67.123	1	0	0	8	0	50	2.1167903778408235	0.0	1.5684705556118042	1	attack
129.173.67.123	1	0	0	9	0	50	2.2294991041951997	0.0	1.5661456557062858	1	attack
129.173.67.123	1	0	0	9	0	55	2.1374638533634314	0.0	1.556682906656818	1	attack
129.173.67.123	3	0	0	10	0	58	2.144378044098829	0.0	1.5289593353829063	1	attack
129.173.67.123	1	0	0	9	0	55	2.142265297872848	0.0	1.5516895954635541	1	attack
129.173.67.123	3	0	0	10	0	64	2.1792778881335897	0.0	1.5315714770051405	1	attack
129.173.67.123	1	0	0	7	0	53	2.1382282510049184	0.0	1.4826007513902253	1	attack
129.173.67.123	1	0	0	9	4	60	2.1290499328407155	0.0625	1.5852981315478214	2	attack
129.173.67.123	3	0	0	10	0	61	2.1881550364820486	0.0	1.5789298300921255	1	attack
129.173.67.123	1	58.064516129032256	1	9	8	54	2.151942417359081	0.125	1.5819667737306662	2	attack
129.173.67.123	3	52.94117647058823	1	9	4	64	2.1505653990008002	0.058823529411764705	1.59429634556312	2	attack
129.173.67.123	1	0	0	9	0	64	2.1596756529482914	0.0	1.5871108838438919	1	attack
129.173.67.123	1	0	0	9	0	60	2.1245495379450325	0.0	1.6038563466067326	1	attack
129.173.67.123	1	0	0	9	0	60	2.2066063176583355	0.0	1.5812031417006795	1	attack
129.173.67.123	1	0	0	10	0	63	2.1394209188940616	0.0	1.561743159867608	1	attack
129.173.67.123	1	0	0	10	4	62	2.1832284820908403	0.058823529411764705	1.5890925483658644	2	attack
129.173.67.123	1	0	0	10	0	56	2.1477527049014062	0.0	1.5245868239518336	1	attack
129.173.67.123	3	0	0	9	0	78	2.2651281953581495	0.0	1.5951297626534064	1	attack
129.173.67.123	1	0	0	9	8	59	2.1317143953046793	0.125	1.532758274496178	2	attack
129.173.67.123	3	0	0	9	0	72	2.139022905251346	0.0	1.5679443960358899	1	attack
129.173.67.123	1	0	0	9	0	63	2.112195467516876	0.0	1.5504178685449395	1	attack
129.173.67.123	1	0	0	10	0	56	2.1465332148642307	0.0	1.5227540952479472	1	attack
129.173.67.123	3	0	0	8	0	68	2.162107532129703	0.0	1.5814692394046066	1	attack
129.173.67.123	3	0	0	9	0	68	2.1344159389560233	0.0	1.5735670442702412	1	attack
129.173.67.123	1	0	0	8	4	68	2.1400986590220383	0.058823529411764705	1.5297182491366552	2	attack
129.173.67.123	3	0	0	9	4	64	2.2059098829686103	0.058823529411764705	1.4447389968689248	2	attack
129.173.67.123	3	0	0	10	0	70	2.188449669949098	0.0	1.4609651020127086	1	attack
129.173.67.123	3	0	0	10	0	84	2.1228345765271777	0.0	1.5412748995029202	1	attack
129.173.67.123	1	0	0	9	4	59	2.1211391425833814	0.06557377049180328	1.5716060047149085	2	attack
129.173.67.123	1	0	0	10	0	64	2.1713425576542065	0.0	1.567189735565881	1	attack
129.173.67.123	1	0	0	10	0	64	2.1132178670861306	0.0	1.5884271151653058	1	attack
129.173.67.123	1	0	0	9	0	61	2.1160029764739368	0.0	1.5786554483862718	1	attack
129.173.67.123	1	0	0	9	0	67	2.1367059875895404	0.0	1.5836524712395332	1	attack
129.173.67.123	1	0	0	9	0	73	2.159078146320874	0.0	1.6005973906641806	1	attack
129.173.67.123	3	0	0	9	4	62	2.113538316116953	0.06060606060606061	1.5664011054499993	2	attack
129.173.67.123	3	0	0	9	0	66	2.175519641500128	0.0	1.5840183976137119	1	attack
129.173.67.123	3	0	0	10	0	80	2.2078427444212907	0.0	1.5444795210968603	1	attack
129.173.67.123	3	0	0	8	0	78	2.1039712086651425	0.0	1.541251719632247	1	attack
129.173.67.123	3	0	0	9	0	67	2.187859049912154	0.0	1.548281151071981	1	attack
129.173.67.123	3	83.72093023255815	1	9	2	84	2.1359791240296095	0.02702702702702703	1.5338807118363644	2	attack
129.173.67.123	1	0	0	9	0	60	2.2433262952317206	0.0	1.5058551567047052	1	attack
129.173.67.123	3	0	0	10	0	66	2.1415041449099705	0.0	1.5779167268407757	1	attack
129.173.67.123	3	0	0	9	0	58	2.1295382492221475	0.0	1.5954230447007538	1	attack
129.173.67.123	1	0	0	9	0	65	2.1766139304328	0.0	1.5818850512944433	1	attack
129.173.67.123	1	0	0	9	0	62	2.1975378525128364	0.0	1.5506478589256725	1	attack
129.173.67.123	3	0	0	9	0	58	2.2006034210625214	0.0	1.5835367620269771	1	attack
129.173.67.123	2	0	0	9	0	65	2.233477600960156	0.0	1.5825332106302057	1	attack
129.173.67.123	1	0	0	9	0	57	2.125445096768846	0.0	1.5909213148091335	1	attack
129.173.67.123	1	0	0	8	0	55	2.199328638857476	0.0	1.5895444860518675	1	attack
129.173.67.123	1	0	0	10	6	58	2.1288638250071736	0.09230769230769231	1.6065355111472461	2	attack
129.173.67.123	1	0	0	10	0	60	2.1217154812155874	0.0	1.585981377101767	1	attack
129.173.67.123	1	0	0	10	4	57	2.183810158793912	0.06153846153846154	1.5811370267826679	2	attack
129.173.67.123	1	0	0	9	0	62	2.1308499405743313	0.0	1.5966164865979662	1	attack
129.173.67.123	1	120.0	1	9	4	56	2.2129585032602943	0.06666666666666667	1.5812031417006795	2	attack
129.173.67.123	1	0	0	10	0	58	2.190865330282853	0.0	1.562106636180645	1	attack
129.173.67.123	1	0	0	9	0	58	2.198332379707337	0.0	1.5055905706518313	1	attack
129.173.67.123	3	0	0	10	0	59	2.1081531400526052	0.0	1.4252472615335372	1	attack
129.173.67.123	2	0	0	9	0	62	2.086180603815672	0.0	1.5211497360554298	1	attack
129.173.67.123	1	4.137931034482759	1	9	8	50	2.127052130116813	0.13793103448275862	1.5294076437065067	2	attack
129.173.67.123	1	0	0	9	0	54	2.138101328696243	0.0	1.574892010363637	1	attack
129.173.67.123	1	0	0	8	0	55	2.207563456599863	0.0	1.5380790897661574	1	attack
129.173.67.123	1	0	0	9	0	60	2.1866255506069674	0.0	1.5604873533825583	1	attack
129.173.67.123	1	0	0	10	0	56	2.147005443479719	0.0	1.5079751937330272	1	attack
129.173.67.123	1	0	0	8	0	52	2.211613220167895	0.0	1.4888509435533246	1	attack
129.173.67.123	1	0	0	9	4	54	2.194079492924264	0.07017543859649122	1.5381204554035999	2	attack
129.173.67.123	1	0	0	9	0	58	2.186688415376867	0.0	1.5884797641660333	1	attack
129.173.67.123	3	7.0588235294117645	1	10	12	56	2.053912702663764	0.18181818181818182	1.5685861929525515	2	attack
129.173.67.123	1	0	0	9	4	50	2.146574914748431	0.06896551724137931	1.5917078131311406	2	attack
129.173.67.123	3	0	0	9	0	62	2.164371749950339	0.0	1.5714286218583218	1	attack
129.173.67.123	1	0	0	10	0	62	2.1655316346381976	0.0	1.5537685418352039	1	attack
129.173.67.123	1	0	0	10	0	58	2.2422401908044987	0.0	1.5942537977805515	1	attack
129.173.67.123	1	0	0	9	4	56	2.131931109180262	0.06779661016949153	1.5612372355052957	2	attack
129.173.67.123	1	0	0	8	0	51	2.1704650406584345	0.0	1.521780105063636	1	attack
129.173.67.123	1	0	0	10	0	52	2.1001798653272603	0.0	1.567192730921184	1	attack
129.173.67.123	3	0	0	10	0	69	2.2117721195915196	0.0	1.5542670910127527	1	attack
129.173.67.123	1	0	0	10	0	55	2.145101858226093	0.0	1.5831511908937008	1	attack
129.173.67.123	1	0	0	9	0	54	2.14224110255711	0.0	1.5842502155197744	1	attack
129.173.67.123	1	0	0	9	0	52	2.193507249323501	0.0	1.5988399918846656	1	attack
129.173.67.123	3	0	0	7	4	54	2.069335504872583	0.06666666666666667	1.5835367620269771	2	attack
129.173.67.123	1	0	0	8	0	55	2.1044098456271523	0.0	1.5956334669544505	1	attack
129.173.67.123	3	0	0	9	4	70	2.150854415314226	0.05128205128205128	1.522764785124175	2	attack
129.173.67.123	3	0	0	9	0	64	2.188330356034019	0.0	1.5403727951469242	1	attack
129.173.67.123	1	0	0	9	0	53	2.1266854164545235	0.0	1.5562685833090728	1	attack
129.173.67.123	1	0	0	10	0	62	2.133588647264225	0.0	1.5654495237888324	1	attack
129.173.67.123	1	0	0	8	0	60	2.201332782294299	0.0	1.5417051675135793	1	attack
129.173.67.123	1	0	0	9	0	52	2.14972275476256	0.0	1.4840306523019478	1	attack
129.173.67.123	3	0	0	9	0	58	2.103670199154425	0.0	1.6069711119297905	1	attack
129.173.67.123	3	1285.7142857142858	2	8	8	48	2.1444888375697806	0.12903225806451613	1.5590931042048035	2	attack
129.173.67.123	1	0	0	9	0	60	2.1707663582528096	0.0	1.5722473205483989	1	attack
129.173.67.123	3	0	0	10	0	68	2.181088595636752	0.0	1.5134833986047878	1	attack
129.173.67.123	1	0	0	9	0	51	2.192930062841218	0.0	1.5779347166687185	1	attack
129.173.67.123	1	0	0	9	8	54	2.1763512912785026	0.12903225806451613	1.5467569860010228	2	attack
129.173.67.123	1	0	0	9	0	52	2.1309928188850353	0.0	1.541054417568046	1	attack
129.173.67.123	1	523.6363636363636	1	9	4	51	2.1092065684945225	0.07407407407407407	1.5892401717962836	2	attack
129.173.67.123	1	0	0	9	0	50	2.130829902559702	0.0	1.5785774171804325	1	attack
129.173.67.123	1	0	0	8	0	52	2.056619020517498	0.0	1.5988399918846656	1	attack
129.173.67.123	1	0	0	8	0	51	2.0872994115576646	0.0	1.6007871623016259	1	attack
129.173.67.123	1	0	0	9	0	50	2.2146067587899245	0.0	1.583222640024921	1	attack
129.173.67.123	3	0	0	8	4	60	2.143603351804555	0.05714285714285714	1.5831943972021483	2	attack
129.173.67.123	1	0	0	10	0	68	2.1601255194245796	0.0	1.590610240488538	1	attack
129.173.67.123	1	0	0	10	0	56	2.1370452063113903	0.0	1.5995796335585244	1	attack
129.173.67.123	3	0	0	8	0	52	2.1745998056775053	0.0	1.5749371592099106	1	attack
129.173.67.123	3	0	0	9	4	66	2.1692015524908483	0.0625	1.509078617224864	2	attack
129.173.67.123	1	0	0	9	0	53	2.113019038754202	0.0	1.5818379539590761	1	attack
129.173.67.123	1	0	0	9	0	58	2.157644229463444	0.0	1.5954230447007538	1	attack
129.173.67.123	1	0	0	9	4	50	2.1779228024198742	0.06896551724137931	1.5780484757115878	2	attack
129.173.67.123	1	0	0	10	0	56	2.208915936262062	0.0	1.5923883787189925	1	attack
129.173.67.123	1	0	0	10	0	56	2.1508066360855964	0.0	1.6055598826592756	1	attack
129.173.67.123	1	0	0	10	0	54	2.173044628814097	0.0	1.6053671505506932	1	attack
129.173.67.123	1	0	0	10	8	56	2.171125302227565	0.125	1.5884271151653058	2	attack
129.173.67.123	1	0	0	10	0	58	2.2827053855709463	0.0	1.5401246794600814	1	attack
129.173.67.123	1	19.35483870967742	1	10	8	54	2.2493296842750876	0.12903225806451613	1.5800955455540773	2	attack
129.173.67.123	1	0	0	9	0	51	2.148720945753515	0.0	1.5351055197142554	1	attack
129.173.67.123	3	0	0	8	0	60	2.09822895291739	0.0	1.519922506171944	1	attack
129.173.67.123	1	0	0	10	0	54	2.067589270398944	0.0	1.521395089668902	1	attack
129.173.67.123	1	724.0	2	8	8	52	2.1345360051615607	0.12903225806451613	1.5434157143038734	2	attack
129.173.67.123	3	0	0	7	0	61	2.1162172795686796	0.0	1.5874644527983512	1	attack
129.173.67.123	1	0	0	10	0	56	2.169989630543109	0.0	1.5864081296182413	1	attack
129.173.67.123	1	0	0	9	0	54	2.1710462169892892	0.0	1.5917078131311404	1	attack
129.173.67.123	1	0	0	8	4	55	2.0978490593986487	0.07142857142857142	1.6031770855964287	2	attack
129.173.67.123	1	0	0	9	0	57	2.211873381972254	0.0	1.6010471928743288	1	attack
129.173.67.123	3	0	0	9	0	56	2.1570387382992102	0.0	1.5681170877482216	1	attack
129.173.67.123	1	0	0	8	0	54	2.1540552012461913	0.0	1.5590799878463821	1	attack
129.173.67.123	1	0	0	10	0	53	2.1685048868947323	0.0	1.541876801115403	1	attack
129.173.67.123	3	0	0	10	0	60	2.1392900360907006	0.0	1.6038563466067326	1	attack
129.173.67.123	1	0	0	9	0	52	2.1623584699180323	0.0	1.5923997236223182	1	attack
129.173.67.123	1	0	0	8	0	56	2.0758886083513772	0.0	1.5923883787189925	1	attack
129.173.67.123	3	0	0	9	0	54	2.1368313854874352	0.0	1.597909552939327	1	attack
129.173.67.123	1	150.0	2	10	6	54	2.1125756010561316	0.10714285714285714	1.5812031417006795	2	attack
129.173.67.123	1	0	0	9	2	52	2.18571774647864	0.03571428571428571	1.572739325265935	1	attack
129.173.67.123	1	0	0	10	0	58	2.154298459177239	0.0	1.5954230447007538	1	attack
129.173.67.123	1	0	0	9	0	54	2.15595175105074	0.0	1.5633811201097976	1	attack
129.173.67.123	3	0	0	9	0	66	2.1250816509874517	0.0	1.5569831043332216	1	attack
129.173.67.123	1	0	0	9	0	58	2.164342708030729	0.0	1.5942537977805518	1	attack
129.173.67.123	1	0	0	9	0	52	2.0890567894682994	0.0	1.567192730921184	1	attack
129.173.67.123	1	0	0	10	0	54	2.169191807564271	0.0	1.574892010363637	1	attack
129.173.67.123	1	0	0	10	0	54	2.1704208441226664	0.0	1.597909552939327	1	attack
129.173.67.123	1	0	0	10	0	56	2.144609172274351	0.0	1.5650733533055545	1	attack
129.173.67.123	1	0	0	10	0	55	2.2045958965889714	0.0	1.5715261233504867	1	attack
129.173.67.123	1	0	0	9	0	57	2.1621566791492643	0.0	1.5612709535092697	1	attack
129.173.67.123	1	0	0	9	8	50	2.137756374298781	0.13333333333333333	1.5069773786623424	2	attack
129.173.67.123	1	0	0	10	0	64	2.1715026067011367	0.0	1.5871108838438919	1	attack
129.173.67.123	1	0	0	8	0	54	2.165827174833836	0.0	1.5991654107425068	1	attack
129.173.67.123	1	0	0	9	0	54	2.16805192209674	0.0	1.5392893539512509	1	attack
129.173.67.123	1	0	0	10	0	57	2.1994217773186477	0.0	1.5901421389496386	1	attack
129.173.67.123	1	0	0	9	0	54	2.16554537616571	0.0	1.5633811201097976	1	attack
129.173.67.123	1	0	0	9	0	54	2.1836201950300884	0.0	1.549721782690245	1	attack
129.173.67.123	1	0	0	7	0	52	2.1157154746165445	0.0	1.581377427472258	1	attack
129.173.67.123	1	0	0	10	4	52	2.129885408241951	0.06896551724137931	1.5908985563463132	2	attack
129.173.67.123	3	0	0	10	0	61	2.0948947395108823	0.0	1.5866270915308986	1	attack
129.173.67.123	1	0	0	9	0	56	2.1374508673333734	0.0	1.5585215650850635	1	attack
129.173.67.123	1	0	0	9	0	52	2.183948928512556	0.0	1.5846552953335915	1	attack
129.173.67.123	1	0	0	10	0	54	2.1694296352453217	0.0	1.549721782690245	1	attack
129.173.67.123	1	2880.0	1	10	4	56	2.123288289025496	0.06666666666666667	1.5557091179814708	2	attack
129.173.67.123	1	0	0	10	0	52	2.1688767542231107	0.0	1.5552391141191202	1	attack
129.173.67.123	1	0	0	8	0	57	2.0945316093805433	0.0	1.5150392674219693	1	attack
129.173.67.123	1	0	0	9	4	51	2.198853978588403	0.07272727272727272	1.514911115599543	2	attack
129.173.67.123	1	0	0	9	0	54	2.16149996754451	0.0	1.5044048234987444	1	attack
129.173.67.123	1	0	0	8	4	56	2.1921526588245355	0.06666666666666667	1.519922506171944	2	attack
129.173.67.123	1	0	0	9	0	57	2.1005388645801295	0.0	1.4326959578603613	1	attack
129.173.67.123	1	0	0	9	0	61	2.212327031915319	0.0	1.330128152032825	1	attack
129.173.67.123	1	0	0	10	0	54	2.1411200049453503	0.0	1.4182955454598731	1	attack
129.173.67.123	1	0	0	8	0	54	2.1594643968173597	0.0	1.4136888167976789	1	attack
129.173.67.123	1	0	0	10	0	56	2.119962974105009	0.0	1.5423063267021138	1	attack
129.173.67.123	1	0	0	10	0	54	2.167386155480847	0.0	1.578048475711588	1	attack
129.173.67.123	1	0	0	8	0	54	2.2336568856017616	0.0	1.5088099758322058	1	attack
129.173.67.123	3	0	0	10	4	56	2.171112040011513	0.05970149253731343	1.5344598931515927	2	attack
129.173.67.123	2	0	0	10	0	68	2.130623326650557	0.0	1.5530523027256904	1	attack
129.173.67.123	1	0	0	10	0	57	2.1930977597320687	0.0	1.535367294439118	1	attack
129.173.67.123	3	0	0	9	0	66	2.11161227164757	0.0	1.5569831043332216	1	attack
129.173.67.123	1	0	0	9	4	72	2.1401391393450155	0.05263157894736842	1.5787927166489135	2	attack
129.173.67.123	1	1120.0	2	10	9	66	2.15390678841411	0.12	1.570514422550653	2	attack
129.173.67.123	1	0	0	9	0	66	2.128841943934546	0.0	1.5569831043332214	1	attack
129.173.67.123	3	0	0	10	0	68	2.1194444101564653	0.0	1.5702923127606179	1	attack
129.173.67.123	1	0	0	10	0	62	2.1996429729175593	0.0	1.5467569860010228	1	attack
129.173.67.123	1	0	0	10	0	64	2.1486662729215285	0.0	1.5769020492175583	1	attack
129.173.67.123	3	0	0	10	4	64	2.183267424329664	0.05	1.532495060921202	2	attack
129.173.67.123	3	0	0	9	0	72	2.1116929922467813	0.0	1.5738196240429547	1	attack
129.173.67.123	1	0	0	10	0	62	2.1668379241974516	0.0	1.5654495237888324	1	attack
129.173.67.123	1	0	0	8	0	66	2.151316799531151	0.0	1.597234203958847	1	attack
129.173.67.123	3	0	0	8	0	64	2.054847521516471	0.0	1.5968231974955691	1	attack
129.173.67.123	1	332.3076923076923	1	9	4	61	2.0902932679462123	0.06153846153846154	1.5792792381955234	2	attack
129.173.67.123	1	0	0	10	0	63	2.1625192417292074	0.0	1.5918561990243234	1	attack
129.173.67.123	1	3.4285714285714284	1	10	4	66	2.146062725135527	0.05555555555555555	1.6012466517465214	2	attack
129.173.67.123	1	0	0	10	0	58	2.1828907733187406	0.0	1.5994700552648042	1	attack
129.173.67.123	3	0	0	10	0	70	2.084302358657798	0.0	1.5212554863466217	1	attack
129.173.67.123	3	0	0	8	0	65	2.120883165913648	0.0	1.455239622308096	1	attack
129.173.67.123	3	223.68354430379748	1	10	2	77	2.1717329929873723	0.025	1.5607006488982351	2	attack
129.173.67.123	3	0	0	9	4	68	2.2051465360552625	0.05714285714285714	1.5890506512016014	2	attack
129.173.67.123	1	0	0	10	0	62	2.2003810447355265	0.0	1.5973939031395274	1	attack
129.173.67.123	1	0	0	9	0	62	2.1142313814866953	0.0	1.5973939031395277	1	attack
129.173.67.123	1	0	0	9	0	62	2.176306598485388	0.0	1.585497060870885	1	attack
129.173.67.123	1	0	0	10	0	60	2.2572118858693444	0.0	1.5596137435876134	1	attack
129.173.67.123	1	0	0	10	4	61	2.144558591364172	0.06153846153846154	1.5133131237712083	2	attack
129.173.67.123	1	50.70422535211268	1	9	4	67	2.116180441840516	0.056338028169014086	1.5047347897085217	2	attack
129.173.67.123	3	0	0	9	0	68	2.1745105625764616	0.0	1.450421714227881	1	attack
129.173.67.123	2	0	0	10	0	65	2.1301392152777385	0.0	1.4847638985048874	1	attack
129.173.67.123	3	105.88235294117646	1	10	2	66	2.178169875736227	0.03125	1.5603853780314967	2	attack
129.173.67.123	3	0	0	9	0	76	2.0500714824347983	0.0	1.4003965818898012	1	attack
129.173.67.123	1	0	0	7	0	59	2.113902546480625	0.0	1.537666026873056	1	attack
129.173.67.123	1	0	0	10	0	59	2.101840550711831	0.0	1.5335049779497416	1	attack
129.173.67.123	1	0	0	10	0	58	2.187269980726518	0.0	1.5401246794600814	1	attack
129.173.67.123	1	0	0	9	0	57	2.130569682009926	0.0	1.5576486558003613	1	attack
129.173.67.123	1	0	0	9	0	56	2.132542273914524	0.0	1.5864081296182413	1	attack
129.173.67.123	1	0	0	8	4	54	2.111268115792879	0.06666666666666667	1.5777627284124587	2	attack
129.173.67.123	3	0	0	10	0	64	2.1940642834497637	0.0	1.6001857707730593	1	attack
129.173.67.123	1	3.5294117647058822	1	9	16	52	2.1642358177717633	0.24242424242424243	1.5834492246711223	2	attack
129.173.67.123	1	232.2258064516129	2	9	4	58	2.0314551231814626	0.06451612903225806	1.59199238782272	2	attack
129.173.67.123	3	0	0	10	0	63	2.174394244687798	0.0	1.5205301006776102	1	attack
129.173.67.123	1	0	0	9	0	64	2.1409334235931583	0.0	1.5808185358593017	1	attack
129.173.67.123	1	0	0	10	0	62	2.2114208797777217	0.0	1.5800955455540773	1	attack
129.173.67.123	1	0	0	8	0	60	2.153774932891386	0.0	1.5915629429291351	1	attack
129.173.67.123	3	0	0	8	0	65	2.1252985688204493	0.0	1.531298685447567	1	attack
129.173.67.123	1	0	0	10	0	56	2.165596487278497	0.0	1.5792168747787096	1	attack
129.173.67.123	1	0	0	8	4	59	2.1882788909203477	0.06451612903225806	1.5931804855778164	2	attack
129.173.67.123	1	126.3157894736842	1	9	2	55	2.1173376487381774	0.03571428571428571	1.5535697345965258	2	attack
129.173.67.123	1	126.3157894736842	1	9	2	55	2.0505176949159623	0.03508771929824561	1.483577907604276	2	attack
129.173.67.123	1	0	0	6	0	44	2.1257959397982087	0.0	1.3512656850738045	1	attack
129.173.67.123	1	0	0	10	0	54	2.2135636523213265	0.0	1.5612326729440844	1	attack
129.173.67.123	3	0	0	9	0	48	2.135337643352556	0.0	1.512551210511733	1	attack
129.173.67.123	1	0	0	9	0	52	2.1570448599320873	0.0	1.5749371592099106	1	attack
129.173.67.123	1	0	0	8	0	50	2.1350629865345083	0.0	1.5832226400249212	1	attack
129.173.67.123	1	0	0	10	0	52	2.137133022367243	0.0	1.581377427472258	1	attack
129.173.67.123	1	0	0	7	0	48	2.164398622443846	0.0	1.5868887316861056	1	attack
129.173.67.123	1	0	0	9	4	50	2.185084469450718	0.08	1.5748920103636372	2	attack
129.173.67.123	1	0	0	9	0	50	2.1040221933180963	0.0	1.601383707013825	1	attack
129.173.67.123	1	0	0	11	0	52	2.1691174635988415	0.0	1.5846552953335915	1	attack
129.173.67.123	1	0	0	10	4	48	2.1858598753432434	0.07692307692307693	1.5988399918846656	2	attack
129.173.67.123	1	0	0	8	8	48	2.160311104567292	0.13793103448275862	1.5519018493652716	2	attack
129.173.67.123	3	0	0	10	4	58	2.2057480647961745	0.06451612903225806	1.5800955455540773	2	attack
129.173.67.123	1	0	0	9	0	54	2.1855873216459676	0.0	1.597909552939327	1	attack
129.173.67.123	3	0	0	10	0	49	2.137713130477553	0.0	1.5960520655584651	1	attack
129.173.67.123	1	0	0	8	0	54	2.181363025101431	0.0	1.5991654107425068	1	attack
129.173.67.123	3	0	0	9	0	50	2.119986666765971	0.0	1.5684705556118042	1	attack
129.173.67.123	1	0	0	10	0	54	2.1529588829432385	0.0	1.539289353951251	1	attack
129.173.67.123	1	4.615384615384615	1	8	4	48	2.093999216203119	0.07692307692307693	1.591095563595939	2	attack
129.173.67.123	1	0	0	9	0	48	2.1247380280069152	0.0	1.4553306513560877	1	attack
129.173.67.123	1	0	0	8	0	48	2.184393891583188	0.0	1.4553306513560877	1	attack
129.173.67.123	1	0	0	8	0	48	2.097052501731486	0.0	1.4553306513560877	1	attack
129.173.67.123	1	0	0	9	0	50	2.1043278023575183	0.0	1.4757272764877638	1	attack
129.173.67.123	3	0	0	8	0	48	2.187453466297655	0.0	1.5195281677959427	1	attack
129.173.67.123	1	0	0	10	0	56	2.215933585776021	0.0	1.5124511784664483	1	attack
129.173.67.123	3	0	0	10	0	54	2.153150167142386	0.0	1.5397708702988218	1	attack
129.173.67.123	1	0	0	9	0	46	2.1619421162500934	0.0	1.5751765904639272	1	attack
129.173.67.123	1	0	0	9	0	48	2.1999531659509626	0.0	1.5715219770891087	1	attack
129.173.67.123	1	21.428571428571427	1	9	8	48	2.1354427766542563	0.14285714285714285	1.5423063267021135	2	attack
129.173.67.123	1	0	0	9	0	50	2.1769316081290766	0.0	1.509533719792005	1	attack
129.173.67.123	1	0	0	8	0	49	2.142631250681821	0.0	1.430618229671424	1	attack
129.173.67.123	1	144.0	1	9	2	48	2.055900369662766	0.04	1.4886798728406399	2	attack
129.173.67.123	3	0	0	9	0	53	2.172806068215932	0.0	1.4809185873001816	1	attack
129.173.67.123	1	0	0	10	0	48	2.093217053620818	0.0	1.5230791913123871	1	attack
129.173.67.123	1	0	0	9	0	42	2.164095725240975	0.0	1.5432335250170632	1	attack
129.173.67.123	3	0	0	8	0	58	2.1574524708145764	0.0	1.529959474580738	1	attack
129.173.67.123	3	0	0	6	0	50	2.213941384005595	0.0	1.5378777271487538	1	attack
129.173.67.123	3	0	0	10	0	53	2.14502047181025	0.0	1.549345939151573	1	attack
129.173.67.123	3	0	0	8	0	48	2.143049271825726	0.0	1.5715219770891087	1	attack
129.173.67.123	1	0	0	9	0	48	2.215386004353875	0.0	1.559581156259877	1	attack
129.173.67.123	1	0	0	9	0	48	2.1607214121246825	0.0	1.5974167124867598	1	attack
129.173.67.123	1	0	0	10	0	46	2.1619055557200353	0.0	1.5751765904639272	1	attack
129.173.67.123	1	0	0	8	0	45	2.2084375933625067	0.0	1.599789246858351	1	attack
129.173.67.123	1	0	0	9	0	46	2.149440123174314	0.0	1.5751765904639272	1	attack
129.173.67.123	1	0	0	9	0	46	2.1694836777302116	0.0	1.5641908713675923	1	attack
129.173.67.123	1	5.217391304347826	1	9	4	42	2.0659550106735916	0.08333333333333333	1.5223964486226174	2	attack
129.173.67.123	1	0	0	8	0	46	2.0392242441433446	0.0	1.5839311615729226	1	attack
129.173.67.123	1	0	0	8	0	48	2.1874177889914055	0.0	1.5974167124867598	1	attack
129.173.67.123	1	0	0	10	0	48	2.1386739575896208	0.0	1.5974167124867598	1	attack
129.173.67.123	3	0	0	8	0	46	2.1579472821560235	0.0	1.5839311615729226	1	attack
129.173.67.123	1	0	0	9	0	45	2.0903471684679706	0.0	1.5128311374392047	1	attack
129.173.67.123	1	0	0	8	8	46	2.1283919899504093	0.1509433962264151	1.5842502155197744	2	attack
129.173.67.123	1	0	0	9	0	48	2.1695076707629233	0.0	1.5715219770891087	1	attack
129.173.67.123	1	0	0	8	0	46	2.2125927623238075	0.0	1.462605344721926	1	attack
129.173.67.123	3	0	0	8	0	54	2.1690320333116686	0.0	1.5686902705554506	1	attack
129.173.67.123	1	0	0	8	0	44	2.094247222571392	0.0	1.5826816291536665	1	attack
129.173.67.123	1	0	0	9	0	43	2.148192030191358	0.0	1.5885415014384872	1	attack
129.173.67.123	1	0	0	8	0	48	2.179609545280848	0.0	1.5890269151739727	1	attack
129.173.67.123	1	0	0	9	0	54	2.1527360841796863	0.0	1.5559235224984314	1	attack
129.173.67.123	1	0	0	8	0	49	2.1505855674365435	0.0	1.558906711501253	1	attack
129.173.67.123	1	0	0	7	0	46	2.1516981933903923	0.0	1.549417042081036	1	attack
129.173.67.123	1	0	0	9	0	52	2.22201958804392	0.0	1.5629835424078466	1	attack
129.173.67.123	1	0	0	9	0	48	2.104129379772798	0.0	1.5715219770891087	1	attack
129.173.67.123	1	0	0	8	0	47	2.205168876476403	0.0	1.572795721207761	1	attack
129.173.67.123	1	0	0	9	0	50	2.1428761663113933	0.0	1.601383707013825	1	attack
129.173.67.123	3	0	0	9	0	58	2.2566979708467216	0.0	1.5757624500167946	1	attack
129.173.67.123	1	0	0	8	4	54	2.1672533261019495	0.07142857142857142	1.54444631989235	2	attack
129.173.67.123	3	0	0	10	0	60	2.1454084909391193	0.0	1.4865395343239691	1	attack
129.173.67.123	1	0	0	10	0	48	2.1920015197076266	0.0	1.4552514026069034	1	attack
129.173.67.123	2	11.538461538461538	1	9	8	44	2.1084573976049725	0.16	1.541054417568046	2	attack
129.173.67.123	1	0	0	9	4	50	2.108549265836098	0.07272727272727272	1.5612326729440844	2	attack
129.173.67.123	1	0	0	9	0	50	2.129399243922905	0.0	1.6013837070138248	1	attack
129.173.67.123	1	0	0	8	0	52	2.108599885258359	0.0	1.5629835424078466	1	attack
129.173.67.123	1	0	0	9	0	48	2.1196898680910587	0.0	1.5784989343733185	1	attack
129.173.67.123	1	0	0	9	0	50	2.2247493030588084	0.0	1.5751684346046453	1	attack
129.173.67.123	2	0	0	8	4	50	2.172475404510558	0.07407407407407407	1.5277784636974114	2	attack
129.173.67.123	1	0	0	9	0	48	2.1078058116818155	0.0	1.5715219770891087	1	attack
129.173.67.123	3	0	0	9	4	56	2.1624115776767234	0.07142857142857142	1.5340265284387788	2	attack
129.173.67.123	3	0	0	9	0	58	2.1550659800839944	0.0	1.5777627284124587	1	attack
129.173.67.123	1	0	0	10	0	53	2.1926275630978287	0.0	1.5957550147261674	1	attack
129.173.67.123	3	0	0	7	0	52	2.2142064669483874	0.0	1.5846552953335915	1	attack
129.173.67.123	1	0	0	9	8	44	2.2606843440238493	0.16666666666666666	1.5727016785315275	2	attack
129.173.67.123	1	0	0	10	0	46	2.1450703662666686	0.0	1.4578521065835315	1	attack
129.173.67.123	1	0	0	9	0	52	2.0846488836957686	0.0	1.5210026416532718	1	attack
129.173.67.123	1	0	0	9	0	48	2.131423006252881	0.0	1.4447234218062492	1	attack
129.173.67.123	1	0	0	7	0	52	2.033890183590175	0.0	1.5377765497067126	1	attack
129.173.67.123	1	0	0	8	0	48	2.1440058763992735	0.0	1.559581156259877	1	attack
129.173.67.123	1	0	0	10	0	50	2.157404288652887	0.0	1.5436116096300592	1	attack
129.173.67.123	3	0	0	10	0	56	2.18930043527152	0.0	1.5995796335585244	1	attack
129.173.67.123	1	0	0	8	0	48	2.094133915012743	0.0	1.5715219770891087	1	attack
129.173.67.123	3	0	0	9	0	62	2.087878149956706	0.0	1.4376291343758802	1	attack
129.173.67.123	1	0	0	9	0	54	2.134077288234372	0.0	1.5103699536946222	1	attack
129.173.67.123	1	0	0	9	0	48	2.1812619462333673	0.0	1.3510008977031145	1	attack
129.173.67.123	1	0	0	9	0	48	2.050673998116109	0.0	1.5372374443786705	1	attack
129.173.67.123	1	0	0	8	0	50	2.167248418741501	0.0	1.5785774171804325	1	attack
129.173.67.123	3	0	0	9	0	48	2.182384877035051	0.0	1.538445945909384	1	attack
129.173.67.123	2	0	0	9	0	58	2.078283612790616	0.0	1.5684980858411337	1	attack
129.173.67.123	1	0	0	7	4	47	2.125424502885004	0.0784313725490196	1.586324334445629	2	attack
129.173.67.123	1	0	0	8	0	52	2.1155425117885653	0.0	1.5988399918846656	1	attack
129.173.67.123	3	0	0	10	0	52	2.089725338941195	0.0	1.55523911411912	1	attack
129.173.67.123	1	0	0	10	0	50	2.1832043982279234	0.0	1.5560387941376574	1	attack
129.173.67.123	3	0	0	9	0	52	2.0854049497557536	0.0	1.5671927309211842	1	attack
129.173.67.123	3	0	0	10	0	58	2.1966913921527333	0.0	1.4635613504346294	1	attack
129.173.67.123	1	0	0	9	0	48	2.0674409431141543	0.0	1.4912116616633764	1	attack
129.173.67.123	1	0	0	7	4	48	2.189859351590347	0.0784313725490196	1.4888509435533246	2	attack
129.173.67.123	1	0	0	9	0	50	2.221539994504907	0.0	1.377256286295672	1	attack
129.173.67.123	1	0	0	10	4	49	2.1548930284598073	0.07547169811320754	1.4995693083200843	2	attack
129.173.67.123	1	0	0	8	0	48	2.1293498857398188	0.0	1.4004526141861737	1	attack
129.173.67.123	1	0	0	9	0	48	2.1295014451671896	0.0	1.477985816117302	1	attack
129.173.67.123	1	0	0	9	0	50	2.174160289530581	0.0	1.5436116096300587	1	attack
129.173.67.123	1	4.285714285714286	1	10	4	52	2.082761325129357	0.07142857142857142	1.414069619291211	2	attack
129.173.67.123	3	0	0	8	4	62	2.2217008862096663	0.06060606060606061	1.5779167268407757	2	attack
129.173.67.123	1	30.508474576271187	1	10	4	55	2.106454041761535	0.06557377049180328	1.5942602040303013	2	attack
129.173.67.123	1	0	0	9	0	54	2.218665947779635	0.0	1.5917078131311406	1	attack
129.173.67.123	1	0	0	10	0	56	2.1530245792134295	0.0	1.5307422203364682	1	attack
129.173.67.123	1	0	0	10	0	54	2.1084275195853497	0.0	1.5026786793566274	1	attack
129.173.67.123	1	0	0	10	0	56	2.129209486332315	0.0	1.5065388568649976	1	attack
129.173.67.123	1	0	0	10	0	54	2.1918399780895426	0.0	1.5307532948250389	1	attack
129.173.67.123	3	0	0	10	0	62	2.158802527269125	0.0	1.5554239096967786	1	attack
129.173.67.123	1	0	0	10	4	51	2.193757016298999	0.07017543859649122	1.5437144611113498	2	attack
129.173.67.123	1	0	0	8	4	54	2.14188648778145	0.07407407407407407	1.555780771691895	2	attack
129.173.67.123	1	0	0	9	0	54	2.22087871794436	0.0	1.5842502155197744	1	attack
129.173.67.123	3	0	0	9	4	68	2.149542321059568	0.05714285714285714	1.5843756103178328	2	attack
129.173.67.123	3	0	0	9	4	54	2.159864622847075	0.06896551724137931	1.5493893220314061	2	attack
129.173.67.123	3	0	0	9	0	64	2.124597378327953	0.0	1.5437891850588954	1	attack
129.173.67.123	3	0	0	9	4	64	2.2224768714765846	0.06060606060606061	1.5515429967342547	2	attack
129.173.67.123	1	0	0	8	0	52	2.1651035688961175	0.0	1.5313362814443652	1	attack
129.173.67.123	3	21.176470588235293	2	10	12	56	2.167882463295001	0.16666666666666666	1.5220874333389827	2	attack
129.173.67.123	1	0	0	9	0	52	2.1035884056785634	0.0	1.5988399918846656	1	attack
129.173.67.123	3	0	0	10	0	54	2.173974294385904	0.0	1.6053671505506932	1	attack
129.173.67.123	3	0	0	10	0	64	2.2152381014623397	0.0	1.5437891850588954	1	attack
129.173.67.123	3	0	0	10	4	50	2.1454790691082084	0.06451612903225806	1.597909552939327	2	attack
129.173.67.123	2	0	0	8	0	60	2.1240148085568706	0.0	1.4130617527777893	1	attack
129.173.67.123	1	10.169491525423728	1	10	4	55	2.141398697588524	0.06779661016949153	1.479700919884552	2	attack
129.173.67.123	1	0	0	10	0	54	2.201747400934861	0.0	1.5633811201097976	1	attack
129.173.67.123	1	0	0	9	4	52	2.1842210992169306	0.07407407407407407	1.5763844467665493	2	attack
129.173.67.123	1	301.31481481481484	1	9	1	53	2.091306849272667	0.018518518518518517	1.5917078131311406	2	attack
129.173.67.123	1	4.363636363636363	1	9	8	47	2.1543393920795397	0.14545454545454545	1.561428509557147	2	attack
129.173.67.123	1	4.444444444444445	1	8	4	50	2.0482327092648527	0.07272727272727272	1.5917078131311406	2	attack
129.173.67.123	1	0	0	8	12	54	2.1231359434447468	0.18461538461538463	1.475152650987853	2	attack
129.173.67.123	3	0	0	9	0	52	2.171833131550273	0.0	1.3969020494624114	1	attack
129.173.67.123	1	0	0	10	0	58	2.144726449206939	0.0	1.4635613504346294	1	attack
129.173.67.123	3	0	0	9	0	56	2.158486615875005	0.0	1.5408020623347836	1	attack
129.173.67.123	1	0	0	9	0	57	2.193507885860894	0.0	1.5011085872354233	1	attack
129.173.67.123	1	120.0	1	10	4	56	2.127968612969863	0.06666666666666667	1.5557091179814708	2	attack
129.173.67.123	1	0	0	9	4	53	2.199487382947751	0.07017543859649122	1.588106767950542	2	attack
129.173.67.123	1	0	0	9	0	52	2.2277336015817966	0.0	1.5629835424078466	1	attack
129.173.67.123	1	0	0	9	4	54	2.118797805675501	0.06666666666666667	1.5942537977805518	2	attack
129.173.67.123	1	0	0	7	0	60	2.132156740116811	0.0	1.5982747807793645	1	attack
129.173.67.123	1	0	0	9	0	50	2.1864929540789895	0.0	1.5933295015935494	1	attack
129.173.67.123	3	0	0	9	0	80	2.3037618695754443	0.0	1.4603023790036174	1	attack
129.173.67.123	1	0	0	9	0	68	2.1687763666236557	0.0	1.5344750461877177	1	attack
129.173.67.123	1	0	0	9	0	52	2.210355323771487	0.0	1.541054417568046	1	attack
129.173.67.123	3	0	0	9	0	54	2.12847676517108	0.0	1.5178275513059885	1	attack
129.173.67.123	3	0	0	8	0	51	2.142383566712053	0.0	1.5829821946654459	1	attack
129.173.67.123	1	0	0	9	0	60	2.1876568496250512	0.0	1.5434157143038734	1	attack
129.173.67.123	1	732.2033898305085	1	9	5	54	2.155934753647279	0.08620689655172414	1.513237208557364	2	attack
129.173.67.123	1	0	0	9	4	52	2.124098434969561	0.07142857142857142	1.5175707163961851	2	attack
129.173.67.123	1	0	0	9	0	51	2.213547191494067	0.0	1.524744938653324	1	attack
129.173.67.123	1	0	0	10	0	58	2.1283424154386426	0.0	1.562106636180645	1	attack
129.173.67.123	1	0	0	10	0	54	2.177285083797583	0.0	1.5686902705554506	1	attack
129.173.67.123	3	0	0	8	0	59	2.165612808962823	0.0	1.565649750212454	1	attack
129.173.67.123	1	0	0	9	4	53	2.10887170756351	0.07017543859649122	1.5753758275629686	2	attack
129.173.67.123	1	0	0	8	0	51	2.1738799961685817	0.0	1.5829821946654457	1	attack
129.173.67.123	3	0	0	9	0	59	2.0926833605009736	0.0	1.5933944576351384	1	attack
129.173.67.123	1	0	0	10	0	54	2.098034156283482	0.0	1.5842502155197744	1	attack
129.173.67.123	3	0	0	9	0	62	2.1771546894022302	0.0	1.59199238782272	1	attack
129.173.67.123	1	0	0	10	0	52	2.1493153399518	0.0	1.541054417568046	1	attack
129.173.67.123	3	0	0	9	0	58	2.2119732337618427	0.0	1.5020343765232862	1	attack
129.173.67.123	1	0	0	8	0	50	2.1271233582351057	0.0	1.5801173995418258	1	attack
129.173.67.123	1	4.285714285714286	1	9	4	52	2.108875262600955	0.07142857142857142	1.5453500611447804	2	attack
129.173.67.123	1	0	0	9	0	52	2.1262636164939117	0.0	1.5552391141191202	1	attack
129.173.67.123	1	0	0	10	0	54	2.155320742036009	0.0	1.574892010363637	1	attack
129.173.67.123	1	0	0	10	0	56	2.238121570287219	0.0	1.5923883787189925	1	attack
129.173.67.123	1	0	0	9	0	54	2.180357596435034	0.0	1.574892010363637	1	attack
129.173.67.123	3	0	0	9	0	60	2.1594911191201334	0.0	1.593496545378277	1	attack
129.173.67.123	3	0	0	8	4	61	2.195275851270494	0.06349206349206349	1.5975058153595363	2	attack
129.173.67.123	1	0	0	9	0	56	2.2403873558648453	0.0	1.5995796335585244	1	attack
129.173.67.123	1	0	0	9	0	52	2.2127605648404622	0.0	1.5749371592099106	1	attack
129.173.67.123	3	0	0	9	4	58	2.1470449708080377	0.06666666666666667	1.523632750946644	2	attack
129.173.67.123	1	0	0	9	4	50	2.0706458172263327	0.07407407407407407	1.533980203505598	2	attack
129.173.67.123	1	0	0	7	0	52	2.1293184259362166	0.0	1.5607524626588365	1	attack
129.173.67.123	1	0	0	10	0	55	2.187720155490948	0.0	1.564245652388907	1	attack
129.173.67.123	1	0	0	10	0	54	2.159873602138247	0.0	1.5842502155197744	1	attack
129.173.67.123	3	0	0	9	0	60	2.1991846535119812	0.0	1.5812031417006795	1	attack
129.173.67.123	3	0	0	9	0	60	2.225540115092989	0.0	1.593496545378277	1	attack
129.173.67.123	1	0	0	9	0	54	2.0842251990026743	0.0	1.597909552939327	1	attack
129.173.67.123	3	0	0	10	0	60	2.2112450060896216	0.0	1.568909738023082	1	attack
129.173.67.123	1	0	0	8	0	58	2.1422407142654287	0.0	1.575441366375854	1	attack
129.173.67.123	1	0	0	8	0	52	2.1480388099730887	0.0	1.5629835424078466	1	attack
129.173.67.123	1	0	0	9	0	56	2.173596468904987	0.0	1.5681170877482216	1	attack
129.173.67.123	1	0	0	10	4	52	2.147960559997867	0.06896551724137931	1.5701928912352916	2	attack
129.173.67.123	1	4.137931034482759	1	9	4	54	2.1317895834401535	0.07142857142857142	1.562106636180645	2	attack
129.173.67.123	1	4.285714285714286	1	9	4	52	2.1835794745336132	0.07142857142857142	1.496875406702539	2	attack
129.173.67.123	3	0	0	9	0	58	2.1350114857349123	0.0	1.5294076437065067	1	attack
129.173.67.123	3	0	0	9	0	62	2.192492429263683	0.0	1.5591700571520115	1	attack
129.173.67.123	3	0	0	10	0	60	2.257183558646046	0.0	1.5812031417006795	1	attack
129.173.67.123	1	0	0	10	0	54	2.1475437851972434	0.0	1.5727393252659347	1	attack
129.173.67.123	1	0	0	8	0	56	2.113211972998266	0.0	1.5923883787189925	1	attack
129.173.67.123	1	0	0	9	0	54	2.087609779551142	0.0	1.5917078131311406	1	attack
129.173.67.123	1	4.444444444444445	1	8	4	50	2.12808534672625	0.07272727272727272	1.5727393252659347	2	attack
129.173.67.123	3	0	0	8	0	58	2.107503733736964	0.0	1.4994539060372363	1	attack
129.173.67.123	1	0	0	10	4	52	2.1306510876108926	0.07407407407407407	1.5515373779904276	2	attack
129.173.67.123	2	0	0	8	0	58	2.1806256103245203	0.0	1.5035863465953498	1	attack
129.173.67.123	3	0	0	9	0	54	2.1934908869266443	0.0	1.5026786793566274	1	attack
129.173.67.123	1	0	0	9	8	49	2.1080960919351712	0.14545454545454545	1.447987114096119	2	attack
129.173.67.123	3	0	0	7	0	52	2.148015501871525	0.0	1.53022074156986	1	attack
129.173.67.123	1	580.6451612903226	2	9	8	54	2.154358634677135	0.13793103448275862	1.5472732148833686	2	attack
129.173.67.123	1	0	0	9	0	60	2.134688017174902	0.0	1.5982747807793645	1	attack
129.173.67.123	3	0	0	10	0	60	2.1671957068207655	0.0	1.5982747807793645	1	attack
129.173.67.123	1	0	0	9	0	57	2.213012194975178	0.0	1.5967966472589947	1	attack
129.173.67.123	3	0	0	9	0	59	2.1886390202016783	0.0	1.6031770855964287	1	attack
129.173.67.123	3	0	0	8	0	68	2.249663403226823	0.0	1.5794333138445493	1	attack
129.173.67.123	1	0	0	9	0	57	2.16029940702964	0.0	1.5644707736382788	1	attack
129.173.67.123	3	0	0	10	0	64	2.167187191483634	0.0	1.5243681335106567	1	attack
129.173.67.123	1	0	0	10	0	54	2.2132510950155333	0.0	1.4919941730647022	1	attack
129.173.67.123	1	0	0	10	0	55	2.188141074121858	0.0	1.5814149715972312	1	attack
129.173.67.123	3	0	0	9	0	54	2.155635577204204	0.0	1.48519972602123	1	attack
129.173.67.123	1	0	0	9	4	56	2.1391124203366667	0.07142857142857142	1.4908158631685178	2	attack
129.173.67.123	1	0	0	10	0	54	2.1410134281436974	0.0	1.4522312710541168	1	attack
129.173.67.123	1	0	0	9	0	51	2.1833403291733497	0.0	1.5177311516156002	1	attack
129.173.67.123	1	0	0	7	0	50	2.236966309965046	0.0	1.4875197113711542	1	attack
129.173.67.123	1	0	0	10	0	56	2.183977006577534	0.0	1.5792168747787096	1	attack
129.173.67.123	3	274.22033898305085	1	9	6	53	2.0586921378981162	0.09836065573770492	1.5942602040303013	2	attack
129.173.67.123	3	0	0	9	0	58	2.0602181079405106	0.0	1.6011970783152722	1	attack
129.173.67.123	1	12.727272727272727	2	10	16	50	2.1464421533795632	0.22857142857142856	1.5796745472490865	2	attack
129.173.67.123	1	4.0	1	10	4	56	2.143399576178711	0.07017543859649122	1.5024175023804451	2	attack
129.173.67.123	1	0	0	10	4	54	2.2058806655642225	0.07017543859649122	1.5493893220314063	2	attack
129.173.67.123	1	0	0	8	0	50	2.1761873596846444	0.0	1.5684705556118042	1	attack
129.173.67.123	3	0	0	9	0	58	2.1308014161129414	0.0	1.4508440362853907	1	attack
129.173.67.123	1	0	0	9	0	56	2.1841234060336263	0.0	1.496875406702539	1	attack
129.173.67.123	1	0	0	8	4	48	2.1461403782739263	0.07692307692307693	1.4123177533483098	2	attack
129.173.67.123	3	0	0	10	0	60	2.1839519460634342	0.0	1.5495941156423458	1	attack
129.173.67.123	1	0	0	9	0	56	2.186595138308943	0.0	1.5363260776013623	1	attack
129.173.67.123	1	0	0	10	0	55	2.2002670305194583	0.0	1.4943930305879845	1	attack
129.173.67.123	1	0	0	9	0	53	2.191454531816385	0.0	1.4641998557335514	1	attack
129.173.67.123	3	0	0	8	0	56	2.165245347881308	0.0	1.4383409102619822	1	attack
129.173.67.123	1	294.71666666666664	1	10	1	59	2.1429173677970454	0.017857142857142856	1.5324109106030503	2	attack
129.173.67.123	3	0	0	9	0	60	2.1609426349374408	0.0	1.5812031417006795	1	attack
129.173.67.123	1	114.28571428571429	1	10	4	59	2.185236437483352	0.06557377049180328	1.5878647085993707	2	attack
129.173.67.123	1	0	0	10	0	57	2.1367148771378024	0.0	1.5640855003678613	1	attack
129.173.67.123	1	0	0	10	0	56	2.2182875732919753	0.0	1.5124511784664483	1	attack
129.173.67.123	1	0	0	9	0	54	2.1511665763812213	0.0	1.549721782690245	1	attack
129.173.67.123	1	0	0	9	4	52	2.2077509147140266	0.06896551724137931	1.5180350357313426	2	attack
129.173.67.123	1	128.57142857142858	1	9	8	48	2.158369107834988	0.14814814814814814	1.5175707163961851	2	attack
129.173.67.123	1	0	0	9	4	50	2.11437022954405	0.07272727272727272	1.4670760229442412	2	attack
129.173.67.123	1	0	0	9	0	54	2.155791889836029	0.0	1.5307532948250389	1	attack
129.173.67.123	1	0	0	10	0	57	2.2179750456204674	0.0	1.5204917943843141	1	attack
129.173.67.123	1	0	0	9	4	54	2.159698696021287	0.06779661016949153	1.5673583043345396	2	attack
129.173.67.123	2	0	0	11	0	54	2.1994276752347663	0.0	1.5382151303683944	1	attack
129.173.67.123	2	461.53846153846155	2	10	8	70	2.2169509534800964	0.1111111111111111	1.5343138579771487	2	attack
129.173.67.123	3	0	0	9	0	55	2.207125792991526	0.0	1.596562176723807	1	attack
129.173.67.123	1	0	0	9	0	53	2.2099628993255793	0.0	1.5723031788943325	1	attack
129.173.67.123	1	0	0	10	0	54	2.1580511785171286	0.0	1.597909552939327	1	attack
129.173.67.123	1	0	0	9	0	52	2.182182929638818	0.0	1.5727016785315278	1	attack
129.173.67.123	1	0	0	9	0	56	2.169526917672299	0.0	1.5740973368489728	1	attack
129.173.67.123	1	0	0	9	0	58	2.2332201501578157	0.0	1.5835367620269771	1	attack
129.173.67.123	3	252.6875	1	8	6	58	2.11722058750054	0.09090909090909091	1.5852981315478214	2	attack
129.173.67.123	1	0	0	10	0	60	2.1839893083538007	0.0	1.6038563466067326	1	attack
129.173.67.123	1	138.46153846153845	1	8	2	50	2.2148398270525305	0.034482758620689655	1.5846552953335915	2	attack
129.173.67.123	1	4.444444444444445	1	10	4	50	2.1083906759528057	0.07142857142857142	1.5727393252659345	2	attack
129.173.67.123	1	4.615384615384615	1	10	4	48	2.1058955369880548	0.0784313725490196	1.5727016785315278	2	attack
129.173.67.123	1	0	0	10	4	53	2.1647087987718265	0.06896551724137931	1.5864756002842197	2	attack
129.173.67.123	3	58.064516129032256	1	7	4	58	2.215409696221769	0.06666666666666667	1.4656275324824632	2	attack
129.173.67.123	1	0	0	9	0	46	2.1075135270243455	0.0	1.6036714517782529	1	attack
129.173.67.123	1	0	0	9	0	50	2.0817265451484896	0.0	1.5560387941376574	1	attack
129.173.67.123	1	276.9230769230769	1	9	4	48	2.180762043888995	0.07692307692307693	1.507933484976703	2	attack
129.173.67.123	1	0	0	9	0	48	2.160575848881247	0.0	1.559581156259877	1	attack
129.173.67.123	1	0	0	8	0	44	2.0037908919654	0.0	1.533795250777929	1	attack
129.173.67.123	1	0	0	9	0	46	2.176775241280098	0.0	1.5678962872108388	1	attack
129.173.67.123	3	0	0	10	0	58	2.1271503818716173	0.0	1.5708194478777384	1	attack
129.173.67.123	1	0	0	9	4	48	2.1351238469712848	0.07692307692307693	1.5116382363535745	2	attack
129.173.67.123	1	0	0	8	4	48	2.176795381592345	0.07692307692307693	1.564957250242801	2	attack
129.173.67.123	1	146.9387755102041	1	8	6	43	2.1046721408355626	0.11320754716981132	1.4774876474490446	2	attack
129.173.67.123	2	288.0	1	8	8	42	2.0591397686990667	0.16	1.4886798728406399	2	attack
129.173.67.123	1	0	0	9	0	46	2.2109346319917322	0.0	1.5751765904639272	1	attack
129.173.67.123	3	0	0	7	0	48	2.109020041785373	0.0	1.5501824282407521	1	attack
129.173.67.123	1	0	0	7	0	44	2.1605034335670243	0.0	1.4791205102803773	1	attack
129.173.67.123	1	0	0	8	0	46	2.232985302975554	0.0	1.5751765904639272	1	attack
129.173.67.123	1	0	0	9	0	50	2.1177580610537268	0.0	1.5684705556118042	1	attack
129.173.67.123	1	0	0	8	2	46	2.181986507555376	0.041666666666666664	1.5454229031935938	2	attack
129.173.67.123	1	5.0	1	8	4	44	2.1528851586815554	0.08333333333333333	1.5974167124867598	2	attack
129.173.67.123	1	0	0	9	0	44	2.1201783797291234	0.0	1.603319205277421	1	attack
129.173.67.123	1	0	0	9	0	46	2.146696350382885	0.0	1.6036714517782529	1	attack
129.173.67.123	1	0	0	10	0	48	2.193461322254599	0.0	1.5974167124867598	1	attack
129.173.67.123	1	0	0	9	0	44	2.2210120570231386	0.0	1.5826816291536667	1	attack
129.173.67.123	1	0	0	9	0	48	2.13016525767978	0.0	1.5715219770891087	1	attack
129.173.67.123	1	0	0	10	0	48	2.198859595918119	0.0	1.5715219770891087	1	attack
129.173.67.123	1	0	0	10	0	48	2.158201881975382	0.0	1.5784989343733185	1	attack
129.173.67.123	1	135.8490566037736	1	8	4	49	2.2094196624926283	0.0784313725490196	1.5846550208099004	2	attack
129.173.67.123	3	254.31034482758622	1	9	4	54	2.129406556800319	0.0625	1.6069711119297905	2	attack
129.173.67.123	2	239.97101449275362	1	9	2	67	2.101249220373906	0.03076923076923077	1.5400351204856453	2	attack
129.173.67.123	3	0	0	9	0	66	2.0975539552119846	0.0	1.5928903535942216	1	attack
129.173.67.123	1	0	0	10	4	56	2.1253635705186884	0.06451612903225806	1.587914979550909	2	attack
129.173.67.123	1	0	0	9	0	58	2.1731269926614307	0.0	1.5835367620269771	1	attack
129.173.67.123	3	0	0	9	0	62	2.105100584832299	0.0	1.466790354968285	1	attack
129.173.67.123	1	0	0	9	0	58	2.1687480475120897	0.0	1.5069773786623426	1	attack
129.173.67.123	3	4.0	1	10	4	56	2.129000138293041	0.0625	1.5332827828730557	2	attack
129.173.67.123	1	0	0	8	0	64	2.150090349271596	0.0	1.5456055131100817	1	attack
129.173.67.123	3	0	0	9	4	56	2.153752726159623	0.06153846153846154	1.5599539168708014	2	attack
129.173.67.123	1	327.27272727272725	1	9	4	62	2.201619435582658	0.06666666666666667	1.5725027762229355	2	attack
129.173.67.123	3	0	0	9	0	60	2.1360943019170455	0.0	1.541171731001822	1	attack
129.173.67.123	1	0	0	9	0	64	2.132065093582486	0.0	1.5613974843110632	1	attack
