# Supplementary material for: Hybrid rule-based botnet detection approach using machine learning for analysing DNS traffic
Source: PeerJ Comput Sci. 2021 Aug 13;7:e640. doi: 10.7717/peerj-cs.640 (PMC8372004; doi:10.7717/peerj-cs.640)
Supplement: Supplemental Information 4 [file peerj-cs-07-640-s004.zip › ayman_alaney-saif_dns_project-de8562c47cfc/result2/mix.csv]

Source_IP	NO_Distinct_Destination	Arg_TTL	NO_Distinct_TTL	NO_Distinct_Packet	No_suc_resp	No_error_resp	Avg_domain_ent	Ratio_suc_resp	rand_query	number_record_type	class
129.173.67.123	1	120	1	3	10	0	2.35780761276185	0.625	1.05492016798614	2	attack
129.173.67.123	2	10080	2	3	20	0	2.30471898396271	1.42857142857143	1.3661588475692	2	attack
129.173.67.123	3	3.33333333333333	1	3	4	2	2.21409221946888	0.285714285714286	0.636514168294813	2	attack
129.173.67.123	3	0	0	1	0	0	1.90615474653985	0	0	1	attack
129.173.67.123	1	55721.7391304348	3	6	14	9	2.26843355641541	0.608695652173913	1.36733499338118	2	attack
129.173.67.123	1	1800	1	1	4	0	2.52321095295289	1	0	2	attack
129.173.67.123	0	0	0	0	0	20	1.90615474653985	0	0.610864302054894	0	attack
129.173.67.123	1	9036	3	4	20	0	2.30719405089135	1	1.3661588475692	2	attack
129.173.67.123	1	14400	2	6	16	2	2.10979821413081	0.8	1.06085694715802	2	attack
129.173.67.123	1	3600	2	3	10	0	2.41808812772666	1	1.05492016798614	2	attack
129.173.67.123	1	3858.94736842105	4	3	19	0	2.2327814353036	1.11764705882353	1.24698263989776	2	attack
129.173.67.123	1	100	1	2	12	0	2.28956358255419	1	1.09861228866811	2	attack
129.173.67.123	3	0	0	3	4	2	1.84358064860782	0.333333333333333	0	3	attack
129.173.67.123	3	0	0	1	0	0	2.19722457733622	0	0	1	attack
129.173.67.123	3	0	0	1	0	0	2.19722457733622	0	0	1	attack
129.173.67.123	1	30000	2	4	12	0	2.40645662956914	0.857142857142857	0.636514168294813	2	attack
129.173.67.123	3	0	0	1	0	2	2.24517158941152	0	0	1	attack
129.173.67.123	2	1225	2	2	8	16	2.27250364985286	0.666666666666667	0.867563228481461	2	attack
129.173.67.123	1	11718.75	3	4	8	24	2.23229473267387	0.666666666666667	0.871654672225038	2	attack
129.173.67.123	3	98742.8571428571	1	1	14	0	2.24032532758953	1.16666666666667	1.00424247305408	2	attack
129.173.67.123	1	30	1	1	1	0	2.22002532783454	1	0	1	attack
129.173.67.123	1	30	1	1	1	0	2.22002532783454	1	0	1	attack
129.173.67.123	1	5	1	1	1	0	2.22002532783454	1	0	1	attack
129.173.67.99	1	123.8	1	3	6	4	2.22556297883228	0.6	0.673011667009257	2	attack
129.173.67.123	1	30	1	1	1	0	2.22002532783454	1	0	1	attack
129.173.67.99	1	15	1	3	2	2	1.87897243778008	0.5	0	3	attack
129.173.67.123	1	5	1	1	1	0	2.22002532783454	1	0	1	attack
129.173.67.123	1	7	1	1	1	0	2.22002532783454	1	0	1	attack
129.173.67.123	1	7	1	1	1	0	2.22002532783454	1	0	1	attack
129.173.67.123	1	20	1	1	1	0	2.22002532783454	1	0	1	attack
129.173.67.123	1	16	1	1	1	0	2.22002532783454	1	0	1	attack
129.173.67.123	1	18	1	1	1	0	2.22002532783454	1	0	1	attack
129.173.67.123	1	26	1	1	1	0	2.22002532783454	1	0	1	attack
129.173.67.123	1	18	1	1	1	0	2.22002532783454	1	0	1	attack
129.173.67.123	1	28	1	1	1	0	2.22002532783454	1	0	1	attack
129.173.67.123	1	30	1	1	1	0	2.22002532783454	1	0	1	attack
129.173.67.123	1	30	1	1	1	0	2.22002532783454	1	0	1	attack
129.173.67.123	1	30	1	1	1	0	2.22002532783454	1	0	1	attack
129.173.67.123	3	0	0	1	10	0	2.16395565688206	1	0	2	attack
129.173.67.123	1	6	1	2	1	4	2.24003328486785	0.2	1.05492016798614	1	attack
129.173.67.123	1	0	0	2	0	4	2.07171638556634	0	0.693147180559945	1	attack
129.173.67.123	3	16200	2	5	16	0	2.39446320312383	0.727272727272727	1.03972077083992	2	attack
129.173.67.123	3	0	0	1	0	0	2.47995552054452	0	0	1	attack
129.173.67.123	3	0	0	1	0	0	2.47995552054452	0	0	1	attack
129.173.67.123	1	900	1	1	4	0	2.16395565688206	1	0	2	attack
129.173.67.123	0	0	0	0	0	22	2.47995552054452	0	0.922980661086409	0	attack
129.173.67.123	1	25	1	1	1	0	2.22002532783454	1	0	1	attack
129.173.67.99	1	3.8	1	3	6	4	2.22556297883228	0.6	0	2	attack
129.173.67.109	0	339	1	0	1	0	2.47995552054452	0	0	0	attack
129.173.67.100	0	328	1	0	1	0	2.47995552054452	0	0	0	attack
129.173.67.109	0	309	1	0	1	0	2.47995552054452	0	0	0	attack
129.173.67.109	0	249	1	0	1	0	2.47995552054452	0	0	0	attack
129.173.67.100	0	208	1	0	1	0	2.47995552054452	0	0	0	attack
129.173.67.109	0	99	1	0	1	0	2.47995552054452	0	0	0	attack
129.173.67.100	0	88	1	0	1	0	2.47995552054452	0	0	0	attack
129.173.67.99	1	15	1	3	2	2	1.87897243778008	0.5	0	3	attack
129.173.67.100	0	49	1	0	1	0	2.47995552054452	0	0	0	attack
129.173.67.109	0	49	1	0	1	0	2.47995552054452	0	0	0	attack
129.173.67.109	0	9	1	0	1	0	2.47995552054452	0	0	0	attack
129.173.67.123	1	0	0	3	8	0	2.5902937016051	0.8	0.693147180559945	2	attack
129.173.67.123	3	0	0	2	18	0	2.61382099489208	1	0	2	attack
129.173.67.100	0	72	1	0	1	0	2.47995552054452	0	0	0	attack
129.173.67.123	3	0	0	1	0	0	2.02532622077007	0	0	1	attack
129.173.67.123	3	0	0	1	0	0	2.02532622077007	0	0	1	attack
129.173.67.123	1	7200	1	1	4	0	2.33837170480357	1	0.562335144618808	2	attack
129.173.67.123	1	0	0	1	0	2	2.45831132968308	0	0	1	attack
129.173.67.123	3	0	0	1	0	8	2.15553327224153	0	0.376770161256437	1	attack
129.173.67.123	3	0	0	1	0	14	2.08391939393223	0	0	1	attack
129.173.67.123	3	0	0	1	0	6	2.55323700299371	0	0.636514168294813	1	attack
129.173.67.123	1	0	0	1	0	0	2.55323700299371	0	0	1	attack
129.173.67.123	1	0	0	2	0	10	2.4429270438079	0	0.500402423538188	1	attack
129.173.67.123	3	0	0	1	0	0	2.27830252503913	0	0	1	attack
129.173.67.123	3	0	0	1	0	22	2.23299373949052	0	0.655481773901393	1	attack
129.173.67.123	3	0	0	3	4	2	2.19652391359192	0.25	0	2	attack
129.173.67.123	3	0	0	1	0	0	1.90615474653985	0	0	1	attack
129.173.67.123	3	0	0	1	0	0	1.90615474653985	0	0	1	attack
129.173.67.123	1	1650	3	2	12	8	2.26532998259127	1	0.639031859650177	2	attack
129.173.67.123	3	3.11111111111111	1	2	4	14	2.24235773033969	0.333333333333333	0	2	attack
129.173.67.123	3	0	0	1	0	0	2.04319187054512	0	0	1	attack
129.173.67.123	0	0	0	0	0	22	1.90615474653985	0	0.79248910526737	0	attack
129.173.67.123	3	720	1	4	6	4	2.45952538032902	0.333333333333333	0.950270539233235	2	attack
129.173.67.123	1	15230.7692307692	3	6	26	0	2.39218473308712	1.3	1.5193826646423	2	attack
129.173.67.123	3	0	0	1	0	0	2.39470040585833	0	0	1	attack
129.173.67.123	3	0	0	1	0	20	2.12430922484817	0	0.673011667009257	1	attack
129.173.67.123	1	300	1	2	2	2	2.34042074152686	0.333333333333333	0.693147180559945	2	attack
129.173.67.123	0	0	0	0	2	0	2.33937173438981	0	0	0	attack
129.173.67.123	0	0	0	0	0	8	2.39470040585833	0	1.07354284640852	0	attack
129.173.67.123	0	0	0	0	0	14	2.39470040585833	0	0	0	attack
129.173.67.123	1	24	1	1	1	0	2.22002532783454	1	0	1	attack
129.173.67.99	1	605.6	1	3	6	4	2.22556297883228	0.6	0	2	attack
129.173.67.123	1	66960	2	3	8	2	2.52670626165492	0.8	0.500402423538188	2	attack
129.173.67.123	3	0	0	3	4	2	2.08062856512325	0.181818181818182	0	2	attack
129.173.67.123	3	0	0	1	0	0	1.79175946922805	0	0	1	attack
129.173.67.123	3	3600	1	3	8	0	2.25116936997258	0.444444444444444	0.693147180559945	2	attack
129.173.67.123	3	0	0	1	0	0	2.24297322643815	0	0	1	attack
129.173.67.123	3	0	0	1	0	0	2.24297322643815	0	0	1	attack
129.173.67.123	1	0	0	3	8	22	2.05408962161981	0.8	0.970115783986938	2	attack
129.173.67.123	3	0	0	1	0	0	2.33319671428625	0	0	1	attack
129.173.67.123	3	0	0	1	0	0	2.33319671428625	0	0	1	attack
129.173.67.123	1	11011.7647058824	2	4	8	26	2.26948394700555	0.666666666666667	1.23240522346579	2	attack
129.173.67.123	3	0	0	1	0	16	2.34199425223242	0	0.562335144618808	1	attack
129.173.67.123	3	7200	1	1	4	0	2.47767660253605	0.4	0	2	attack
129.173.67.123	3	0	0	1	0	8	2.47159095319054	0	0.376770161256437	1	attack
129.173.67.123	3	0	0	1	0	14	2.40792960329456	0	0	1	attack
129.173.67.123	3	257.142857142857	1	4	4	24	2.33613145420438	0.181818181818182	1.07899220787758	2	attack
129.173.67.123	1	13292.3076923077	1	3	8	18	2.39710197510453	0.8	1.23093162304792	2	attack
129.173.67.123	3	5760	1	3	10	0	1.9664346939676	0.625	0.673011667009257	2	attack
129.173.67.123	2	11519.6	3	3	20	0	2.19583851806429	1.42857142857143	0.673011667009257	2	attack
129.173.67.123	1	0	0	3	4	2	2.48663436686835	0.5	0.450561208866305	2	attack
129.173.67.123	3	0	0	1	0	2	2.27186851269656	0	0	1	attack
129.173.67.123	2	8640	1	3	4	16	2.23880465024284	0.5	0.790987350435576	2	attack
129.173.67.99	1	485.6	1	3	6	4	2.22556297883228	0.6	0.673011667009257	2	attack
129.173.67.123	1	6000	2	4	6	6	2.3794668674263	0.375	1.01140426470735	2	attack
129.173.67.123	1	0	0	1	6	0	2.42601513195981	3	0	1	attack
129.173.67.99	1	15	1	3	2	2	1.87897243778008	0.5	0.562335144618808	3	attack
129.173.67.100	0	187	1	0	1	0	2.47995552054452	0	0	0	attack
129.173.67.109	0	187	1	0	1	0	2.47995552054452	0	0	0	attack
129.173.67.109	0	156	1	0	1	0	2.47995552054452	0	0	0	attack
129.173.67.100	0	156	1	0	1	0	2.47995552054452	0	0	0	attack
129.173.67.100	0	73	1	0	1	0	2.47995552054452	0	0	0	attack
129.173.67.109	0	73	1	0	1	0	2.47995552054452	0	0	0	attack
129.173.67.109	0	505	1	0	1	0	2.47995552054452	0	0	0	attack
129.173.67.100	0	505	1	0	1	0	2.47995552054452	0	0	0	attack
129.173.67.101	0	0	0	0	0	1	2.32154057218284	0	0	0	attack
129.173.67.123	3	2880	1	4	4	6	2.35230184018563	0.222222222222222	0.673011667009257	2	attack
129.173.67.100	0	428	1	0	1	0	2.47995552054452	0	0	0	attack
129.173.67.123	3	0	0	1	0	0	2.16395565688206	0	0	1	attack
129.173.67.109	0	422	1	0	1	0	2.47995552054452	0	0	0	attack
129.173.67.123	3	0	0	1	0	0	2.16395565688206	0	0	1	attack
129.173.67.123	1	0	0	2	0	2	2.32885786581963	0	0	1	attack
129.173.67.123	3	0	0	1	0	0	2.30258509299405	0	0	1	attack
129.173.67.123	3	0	0	1	0	0	2.30258509299405	0	0	1	attack
129.173.67.99	1	365.6	1	3	6	4	2.22556297883228	0.6	0.673011667009257	2	attack
129.173.67.123	1	0	0	1	0	22	2.14382835915923	0	1.22706699007676	1	attack
129.173.67.123	1	14400	1	2	12	0	2.37383403731247	1	0.450561208866305	2	attack
129.173.67.123	1	450	1	6	10	6	2.42318164965984	0.555555555555556	1.2130075659799	2	attack
129.173.67.100	0	386	1	0	1	0	2.47995552054452	0	0	0	attack
129.173.67.109	0	386	1	0	1	0	2.47995552054452	0	0	0	attack
129.173.67.123	1	24685.7142857143	1	1	6	8	2.38374151207997	1.5	1.29636115979106	2	attack
129.173.67.123	0	0	0	0	0	14	2.30258509299405	0	0	0	attack
129.173.67.123	1	7	1	1	1	0	2.22002532783454	1	0	1	attack
129.173.67.109	0	325	1	0	1	0	2.47995552054452	0	0	0	attack
129.173.67.100	0	325	1	0	1	0	2.47995552054452	0	0	0	attack
129.173.67.123	1	24	1	1	1	0	2.22002532783454	1	0	1	attack
129.173.67.123	1	30	1	1	1	0	2.22002532783454	1	0	1	attack
129.173.67.123	1	5	1	1	1	0	2.22002532783454	1	0	1	attack
129.173.67.123	1	14	1	1	1	0	2.22002532783454	1	0	1	attack
129.173.67.123	1	30	1	1	1	0	2.22002532783454	1	0	1	attack
129.173.67.100	0	175	1	0	1	0	2.47995552054452	0	0	0	attack
129.173.67.123	1	5	1	1	1	0	2.22002532783454	1	0	1	attack
129.173.67.101	0	0	0	0	0	1	2.30109187384736	0	0	0	attack
129.173.67.123	1	30	1	1	1	0	2.22002532783454	1	0	1	attack
129.173.67.109	0	115	1	0	1	0	2.47995552054452	0	0	0	attack
129.173.67.100	0	115	1	0	1	0	2.47995552054452	0	0	0	attack
129.173.67.123	1	30	1	1	1	0	2.22002532783454	1	0	1	attack
129.173.67.123	1	30	1	1	1	0	2.22002532783454	1	0	1	attack
129.173.67.109	0	76	1	0	1	0	2.47995552054452	0	0	0	attack
129.173.67.100	0	76	1	0	1	0	2.47995552054452	0	0	0	attack
129.173.67.99	1	15	1	3	2	2	1.87897243778008	0.5	0	3	attack
129.173.67.123	1	30	1	1	1	0	2.22002532783454	1	0	1	attack
129.173.67.100	0	45	1	0	1	0	2.47995552054452	0	0	0	attack
129.173.67.123	1	5	1	1	1	0	2.22002532783454	1	0	1	attack
129.173.67.100	0	66	1	0	1	0	2.47995552054452	0	0	0	attack
129.173.67.109	0	66	1	0	1	0	2.47995552054452	0	0	0	attack
129.173.67.123	1	30	1	1	1	0	2.22002532783454	1	0	1	attack
129.173.67.123	1	30	1	1	1	0	2.22002532783454	1	0	1	attack
129.173.67.123	1	30	1	1	1	0	2.22002532783454	1	0	1	attack
129.173.67.123	1	30	1	1	1	0	2.22002532783454	1	0	1	attack
129.173.67.123	1	30	1	1	1	0	2.22002532783454	1	0	1	attack
129.173.67.123	3	0	0	2	4	0	2.51868267461439	0.4	0	2	attack
129.173.67.123	3	0	0	2	6	2	2.50437704740665	0.333333333333333	0.693147180559945	2	attack
129.173.67.123	3	0	0	1	0	0	2.50702643555742	0	0	1	attack
129.173.67.123	1	0	0	1	0	2	2.33837170480357	0	0	1	attack
129.173.67.123	1	86400	1	1	4	0	2.43079132887823	1	0	2	attack
129.173.67.123	0	0	0	0	0	22	2.50702643555742	0	0.655481773901393	0	attack
129.173.67.123	1	27	1	1	1	0	2.22002532783454	1	0	1	attack
129.173.67.99	1	204.666666666667	1	3	4	2	2.24529588961848	0.666666666666667	0	2	attack
129.173.67.99	1	306.25	1	3	2	2	2.19596361265298	0.5	0	2	attack
129.173.67.123	1	20	1	1	1	0	2.22002532783454	1	0	1	attack
129.173.67.123	1	30	1	1	1	0	2.22002532783454	1	0	1	attack
129.173.67.123	1	5	1	1	1	0	2.22002532783454	1	0	1	attack
129.173.67.123	1	6	1	1	1	0	2.22002532783454	1	0	1	attack
129.173.67.123	1	30	1	1	1	0	2.22002532783454	1	0	1	attack
129.173.67.123	1	5	1	1	1	0	2.22002532783454	1	0	1	attack
129.173.67.123	1	22	1	1	1	0	2.22002532783454	1	0	1	attack
129.173.67.123	1	30	1	1	1	0	2.22002532783454	1	0	1	attack
129.173.67.123	1	30	1	1	1	0	2.22002532783454	1	0	1	attack
129.173.67.123	1	5	1	1	1	0	2.22002532783454	1	0	1	attack
129.173.67.123	1	22	1	1	1	0	2.22002532783454	1	0	1	attack
129.173.67.123	1	29	1	1	1	0	2.22002532783454	1	0	1	attack
129.173.67.123	1	1	1	1	1	0	2.22002532783454	1	0	1	attack
129.173.67.123	1	1	1	1	1	0	2.22002532783454	1	0	1	attack
129.173.67.123	1	8	1	1	1	0	2.22002532783454	1	0	1	attack
129.173.67.123	3	15711.8181818182	2	3	5	6	2.26637742643537	0.454545454545455	0.474139313057837	2	attack
129.173.67.123	1	10	1	1	1	0	2.22002532783454	1	0	1	attack
129.173.67.99	1	125.5	2	3	6	4	2.22556297883228	0.6	0.673011667009257	2	attack
129.173.67.99	1	15	1	3	2	2	1.87897243778008	0.5	0	3	attack
129.173.67.109	0	122	1	0	1	0	2.47995552054452	0	0	0	attack
129.173.67.100	0	122	1	0	1	0	2.47995552054452	0	0	0	attack
129.173.67.100	0	97	1	0	1	0	2.47995552054452	0	0	0	attack
129.173.67.109	0	97	1	0	1	0	2.47995552054452	0	0	0	attack
129.173.67.100	0	44	1	0	1	0	2.47995552054452	0	0	0	attack
129.173.67.109	0	44	1	0	1	0	2.47995552054452	0	0	0	attack
129.173.67.100	0	2	1	0	1	0	2.47995552054452	0	0	0	attack
129.173.67.109	0	573	1	0	1	0	2.47995552054452	0	0	0	attack
129.173.67.100	0	573	1	0	1	0	2.47995552054452	0	0	0	attack
129.173.67.100	0	548	1	0	1	0	2.47995552054452	0	0	0	attack
129.173.67.123	3	0	0	1	0	0	2.07944154167984	0	0	1	attack
129.173.67.109	0	519	1	0	1	0	2.47995552054452	0	0	0	attack
129.173.67.123	3	0	0	1	0	0	2.07944154167984	0	0	1	attack
129.173.67.123	3	0	0	1	0	0	2.07944154167984	0	0	1	attack
129.173.67.123	1	300	1	1	4	0	2.30348849521927	1	0	2	attack
129.173.67.123	0	0	0	0	0	20	2.07944154167984	0	0.845113256842953	0	attack
129.173.67.99	1	5.5	2	3	6	4	2.22556297883228	0.6	0.673011667009257	2	attack
129.173.67.99	1	15	1	3	2	2	1.87897243778008	0.5	0	3	attack
129.173.67.100	0	560	1	0	1	0	2.47995552054452	0	0	0	attack
129.173.67.109	0	560	1	0	1	0	2.47995552054452	0	0	0	attack
129.173.67.123	1	0	0	1	0	2	2.34199425223242	0	0	1	attack
129.173.67.123	1	8640	1	2	10	0	2.36230963981319	0.833333333333333	0.950270539233235	2	attack
129.173.67.109	0	535	1	0	1	0	2.47995552054452	0	0	0	attack
129.173.67.123	3	2880	1	3	10	0	2.43053364686608	0.555555555555556	0.950270539233235	2	attack
129.173.67.123	3	0	0	1	0	0	2.42827363752287	0	0	1	attack
129.173.67.123	3	0	0	1	0	0	2.4210063021928	0	0	1	attack
129.173.67.123	2	2450	2	2	12	0	2.31365933644968	1.2	0.450561208866305	2	attack
129.173.67.123	0	0	0	0	0	22	2.42827363752287	0	0.184907399167776	0	attack
129.173.67.123	1	13	1	1	1	0	2.22002532783454	1	0	1	attack
129.173.67.109	0	436	1	0	1	0	2.47995552054452	0	0	0	attack
129.173.67.100	0	436	1	0	1	0	2.47995552054452	0	0	0	attack
129.173.67.99	1	607.1	2	3	6	4	2.22556297883228	0.6	0.673011667009257	2	attack
129.173.67.123	2	28800	1	3	4	2	2.3813650889493	0.4	0.636514168294813	2	attack
129.173.67.123	3	0	0	1	0	0	2.50702643555742	0	0	1	attack
129.173.67.123	3	0	0	1	0	0	2.50702643555742	0	0	1	attack
129.173.67.123	3	0	0	2	0	2	2.18833424576975	0	0	1	attack
129.173.67.123	3	0	0	1	0	14	2.32886606310842	0	0	1	attack
129.173.67.123	3	0	0	1	0	0	2.07944154167984	0	0	1	attack
129.173.67.123	1	0	0	1	0	8	2.51350024251561	0	0.900256051268537	1	attack
129.173.67.123	1	90	1	1	4	4	2.28314002248235	0.5	1.03972077083992	2	attack
129.173.67.123	1	8271.42857142857	3	7	24	4	2.31137617725175	0.857142857142857	1.5498260458782	2	attack
129.173.67.123	3	42.8571428571429	1	2	4	24	2.20050146343049	0.333333333333333	0.992281974852574	2	attack
129.173.67.123	2	249.833333333333	2	1	12	0	2.47995552054452	2	0	2	attack
129.173.67.123	3	2400	2	5	20	8	2.06875771391202	0.714285714285714	1.43770144364294	2	attack
129.173.67.123	1	0	0	2	0	4	2.19146501844955	0	0.693147180559945	1	attack
129.173.67.123	3	7200	1	2	4	0	1.91192581196863	0.285714285714286	0	2	attack
129.173.67.123	3	0	0	1	0	0	1.67698777432242	0	0	1	attack
129.173.67.123	3	0	0	1	0	0	1.67698777432242	0	0	1	attack
129.173.67.123	3	0	0	2	0	8	2.08068859831371	0	0.562335144618808	1	attack
129.173.67.123	3	171.428571428571	2	5	8	6	2.16915194857612	0.4	1.00424247305408	2	attack
129.173.67.123	3	0	0	1	0	0	2.28237437615925	0	0	1	attack
129.173.67.123	3	0	0	1	0	22	1.80671347471603	0	0.655481773901393	1	attack
129.173.67.123	1	1600	1	6	12	6	2.303978708609	0.666666666666667	1.21488965394912	2	attack
129.173.67.123	1	33600	2	3	12	0	2.22862920631358	1	0.636514168294813	2	attack
129.173.67.123	0	0	0	0	0	22	2.28237437615925	0	0.922980661086409	0	attack
129.173.67.99	1	487.1	2	3	6	4	2.22556297883228	0.6	0.673011667009257	2	attack
129.173.67.123	1	3	1	1	1	0	2.22002532783454	1	0	1	attack
129.173.67.99	1	15	1	3	2	2	1.87897243778008	0.5	0	3	attack
129.173.67.123	1	27	1	1	1	0	2.22002532783454	1	0	1	attack
129.173.67.123	1	12	1	1	1	0	2.22002532783454	1	0	1	attack
129.173.67.123	1	18	1	1	1	0	2.22002532783454	1	0	1	attack
129.173.67.123	1	20	1	1	1	0	2.22002532783454	1	0	1	attack
129.173.67.123	1	30	1	1	1	0	2.22002532783454	1	0	1	attack
129.173.67.123	1	30	1	1	1	0	2.22002532783454	1	0	1	attack
129.173.67.123	1	5	1	1	1	0	2.22002532783454	1	0	1	attack
129.173.67.123	1	30	1	1	1	0	2.22002532783454	1	0	1	attack
129.173.67.123	1	30	1	1	1	0	2.22002532783454	1	0	1	attack
129.173.67.123	1	30	1	1	1	0	2.22002532783454	1	0	1	attack
129.173.67.123	1	23	1	1	1	0	2.22002532783454	1	0	1	attack
129.173.67.123	1	23	1	1	1	0	2.22002532783454	1	0	1	attack
129.173.67.123	1	28	1	1	1	0	2.22002532783454	1	0	1	attack
129.173.67.123	1	28	1	1	1	0	2.22002532783454	1	0	1	attack
129.173.67.123	1	30	1	1	1	0	2.22002532783454	1	0	1	attack
129.173.67.123	1	14400	1	2	4	2	2.22330185533218	0.666666666666667	0.636514168294813	2	attack
129.173.67.123	3	2880	1	3	4	6	2.52236921072803	0.2	0.673011667009257	2	attack
129.173.67.123	3	0	0	1	0	0	2.75166661693152	0	0	1	attack
129.173.67.123	3	0	0	3	0	4	2.52035529721251	0	0.562335144618808	1	attack
129.173.67.123	3	180	1	2	4	0	2.29902067589465	0.285714285714286	0	2	attack
129.173.67.123	3	0	0	1	0	0	2.36938211969468	0	0	1	attack
129.173.67.123	3	0	0	1	0	22	2.66974851038076	0	0.184907399167776	1	attack
129.173.67.123	1	7200	1	1	4	0	2.24503527412618	1	0	2	attack
129.173.67.123	1	514.285714285714	1	5	8	6	2.37830535084656	0.571428571428571	1.27703425946614	2	attack
129.173.67.123	1	0	0	2	4	2	2.38499295184358	0.666666666666667	0.636514168294813	2	attack
129.173.67.123	1	1125	2	3	8	24	2.19891833908625	0.8	0.621086374555245	2	attack
129.173.67.123	3	7200	1	2	4	0	2.29320809704073	0.4	0	2	attack
129.173.67.123	3	0	0	1	0	0	1.94591014905531	0	0	1	attack
129.173.67.123	3	0	0	1	0	0	1.94591014905531	0	0	1	attack
129.173.67.123	1	3600	1	3	8	0	2.43463373746935	0.8	0.693147180559945	2	attack
129.173.67.123	1	34560	1	2	4	6	2.33922536790069	0.5	0.500402423538188	2	attack
129.173.67.123	0	0	0	0	0	22	1.94591014905531	0	0.922980661086409	0	attack
129.173.67.99	1	367.3	2	3	6	4	2.22556297883228	0.6	0.673011667009257	2	attack
129.173.67.123	1	30	1	1	1	0	2.22002532783454	1	0	1	attack
129.173.67.123	1	30	1	1	1	0	2.22002532783454	1	0	1	attack
129.173.67.123	1	25	1	1	1	0	2.22002532783454	1	0	1	attack
129.173.67.123	1	30	1	1	1	0	2.22002532783454	1	0	1	attack
129.173.67.123	1	4	1	1	1	0	2.22002532783454	1	0	1	attack
129.173.67.123	1	11	1	1	1	0	2.22002532783454	1	0	1	attack
129.173.67.123	1	30	1	1	1	0	2.22002532783454	1	0	1	attack
129.173.67.123	1	5	1	1	1	0	2.22002532783454	1	0	1	attack
129.173.67.123	1	30	1	1	1	0	2.22002532783454	1	0	1	attack
129.173.67.123	1	30	1	1	1	0	2.22002532783454	1	0	1	attack
129.173.67.123	1	30	1	1	1	0	2.22002532783454	1	0	1	attack
129.173.67.99	1	15	1	3	2	2	1.87897243778008	0.5	0	3	attack
129.173.67.123	1	30	1	1	1	0	2.22002532783454	1	0	1	attack
129.173.67.123	1	5	1	1	1	0	2.22002532783454	1	0	1	attack
129.173.67.123	1	30	1	1	1	0	2.22002532783454	1	0	1	attack
129.173.67.123	1	30	1	1	1	0	2.22002532783454	1	0	1	attack
129.173.67.123	1	30	1	1	1	0	2.22002532783454	1	0	1	attack
129.173.67.123	1	300	1	1	4	0	2.39590811929393	1	0	2	attack
129.173.67.123	1	3600	1	2	8	0	2.46783407170954	0.8	0.562335144618808	2	attack
129.173.67.123	3	0	0	3	4	14	2.41964255483214	0.25	1.14905969697062	2	attack
129.173.67.123	3	0	0	2	0	12	1.84072209755843	0	0.450561208866305	1	attack
129.173.67.123	3	54.6666666666667	2	5	8	10	2.54879616925537	0.444444444444444	1.14905969697062	2	attack
129.173.67.123	3	187.5	1	2	16	0	2.40227623472144	1.14285714285714	1.07354284640852	2	attack
129.173.67.99	1	247.3	2	3	6	4	2.22556297883228	0.6	0.673011667009257	2	attack
129.173.67.123	1	0	0	1	0	0	2.36370073375481	0	0	1	attack
129.173.67.123	1	69120	1	5	20	0	2.42715718358573	1.11111111111111	1.05492016798614	2	attack
129.173.67.123	1	13	1	1	1	0	2.22002532783454	1	0	1	attack
129.173.67.99	1	127.2	1	3	6	4	2.22556297883228	0.6	0.673011667009257	2	attack
129.173.67.123	1	30	1	1	1	0	2.22002532783454	1	0	1	attack
129.173.67.123	1	5	1	1	1	0	2.22002532783454	1	0	1	attack
129.173.67.99	1	15	1	3	2	2	1.87897243778008	0.5	0	3	attack
129.173.67.123	1	12	1	1	1	0	2.22002532783454	1	0	1	attack
129.173.67.123	1	7	1	1	1	0	2.22002532783454	1	0	1	attack
129.173.67.123	1	11	1	1	1	0	2.22002532783454	1	0	1	attack
129.173.67.123	1	20	1	1	1	0	2.22002532783454	1	0	1	attack
129.173.67.123	1	30	1	1	1	0	2.22002532783454	1	0	1	attack
129.173.67.123	1	22	1	1	1	0	2.22002532783454	1	0	1	attack
129.173.67.123	1	30	1	1	1	0	2.22002532783454	1	0	1	attack
129.173.67.123	1	30	1	1	1	0	2.22002532783454	1	0	1	attack
129.173.67.123	1	30	1	1	1	0	2.22002532783454	1	0	1	attack
129.173.67.123	1	5	1	1	1	0	2.22002532783454	1	0	1	attack
129.173.67.123	1	5	1	1	1	0	2.22002532783454	1	0	1	attack
129.173.67.123	1	25	1	1	1	0	2.22002532783454	1	0	1	attack
129.173.67.123	1	30	1	1	1	0	2.22002532783454	1	0	1	attack
129.173.67.123	1	0	0	1	4	0	2.52478144717382	1	0	2	attack
129.173.67.123	1	24942.8571428571	2	3	12	2	2.4877001615572	0.857142857142857	0.682908104700472	2	attack
129.173.67.123	3	2880	1	2	4	6	2.16113569051453	0.4	0.673011667009257	2	attack
129.173.67.123	3	0	0	1	0	0	2.39470040585833	0	0	1	attack
129.173.67.123	3	0	0	1	0	0	2.39470040585833	0	0	1	attack
129.173.67.99	1	7.2	1	3	6	4	2.22556297883228	0.6	0.673011667009257	2	attack
129.173.67.123	1	1800	1	1	4	0	2.18732231884925	1	0	2	attack
129.173.67.123	0	0	0	0	0	8	2.39470040585833	0	0.376770161256437	0	attack
129.173.67.123	3	7200	1	2	4	0	2.15303875610043	0.285714285714286	0	2	attack
129.173.67.123	3	0	0	1	0	12	2.28961411779883	0	0.286835983056161	1	attack
129.173.67.123	3	0	0	1	0	0	2.07944154167984	0	0	1	attack
129.173.67.123	3	111.8	1	2	4	6	2.24426664823582	0.4	1.33217904021012	2	attack
129.173.67.123	3	0	0	2	0	8	2.27062583536454	0	0.693147180559945	1	attack
129.173.67.123	3	0	0	1	0	0	2.39470040585833	0	0	1	attack
129.173.67.123	3	0	0	1	0	22	2.14699701257523	0	0.655481773901393	1	attack
129.173.67.123	1	26742.8571428571	2	5	8	6	2.17928969229913	0.571428571428571	1.07899220787758	2	attack
129.173.67.123	1	0	0	2	0	2	2.28910075356377	0	0	1	attack
129.173.67.123	3	975	2	2	8	0	2.113637412575	0.5	0.693147180559945	2	attack
129.173.67.123	3	0	0	1	0	22	2.27063856986543	0	0.922980661086409	1	attack
129.173.67.123	3	28800	1	3	4	8	2.37230578131672	0.333333333333333	1.01140426470735	2	attack
129.173.67.123	3	7200	1	2	4	0	1.99579813823564	0.285714285714286	0	2	attack
129.173.67.123	3	0	0	1	0	0	2.01403552370927	0	0	1	attack
129.173.67.123	3	0	0	2	0	24	2.06512435346817	0	0.823959216501082	1	attack
129.173.67.123	3	0	0	1	10	0	2.49149372187944	0.714285714285714	0	2	attack
129.173.67.123	1	50	1	6	20	4	2.32853089188522	1	1.47350238508065	2	attack
129.173.67.123	1	57600	1	2	4	2	2.21445226903138	0.666666666666667	0.636514168294813	2	attack
129.173.67.123	1	1800	1	3	10	22	2.17800234311718	0.625	1.1573732982229	2	attack
129.173.67.123	1	2880	1	1	10	0	2.17110332301708	2.5	0.673011667009257	2	attack
129.173.67.99	1	15	1	3	2	2	1.87897243778008	0.5	0	3	attack
129.173.67.99	1	428.6	1	3	6	4	2.22556297883228	0.6	0.673011667009257	2	attack
129.173.67.123	2	0	0	2	0	2	2.32124689882246	0	0	1	attack
129.173.67.123	3	100	1	3	6	6	2.3227143991732	0.375	1.01140426470735	2	attack
129.173.67.123	1	0	0	2	0	12	2.29167336456933	0	0.887694275799104	1	attack
129.173.67.123	3	7200	1	2	4	0	2.04010419324682	0.2	0	2	attack
129.173.67.123	3	0	0	1	0	0	1.88915916375402	0	0	1	attack
129.173.67.123	3	0	0	1	0	0	2.04319187054512	0	0	1	attack
129.173.67.123	3	0	0	1	0	0	2.04319187054512	0	0	1	attack
129.173.67.123	1	0	0	1	0	0	2.16395565688206	0	0	1	attack
129.173.67.123	1	140	2	2	8	22	2.04928774524446	1.33333333333333	0.673011667009257	2	attack
129.173.67.123	0	0	0	0	0	22	2.04319187054512	0	0.655481773901393	0	attack
129.173.67.123	3	0	0	1	0	0	2.39470040585833	0	0	1	attack
129.173.67.123	1	229.833333333333	3	2	12	0	2.33210359863301	2	1.01140426470735	2	attack
129.173.67.99	1	308.6	1	3	6	4	2.22556297883228	0.6	0.673011667009257	2	attack
129.173.67.99	1	15	1	3	2	2	1.87897243778008	0.5	0	3	attack
129.173.67.123	1	23400	2	2	8	0	2.02625489792674	1	0.693147180559945	2	attack
129.173.67.123	1	2	1	1	1	0	2.22002532783454	1	0	1	attack
129.173.67.99	1	188.6	1	3	6	4	2.22556297883228	0.6	0.673011667009257	2	attack
129.173.67.123	1	0	0	2	4	2	2.40613522238333	0.666666666666667	0.636514168294813	2	attack
129.173.67.123	1	43200	1	3	4	4	2.28493995270902	0.5	1.03972077083992	2	attack
129.173.67.123	2	16800	2	3	6	6	2.25668722562274	0.5	1.01140426470735	2	attack
129.173.67.123	1	40500	1	3	4	4	2.4876663909708	0.5	0.693147180559945	2	attack
129.173.67.123	3	51.4285714285714	1	4	14	0	2.47452785800842	0.636363636363636	0.682908104700472	2	attack
129.173.67.123	3	0	0	1	0	0	2.39789527279837	0	0	1	attack
129.173.67.123	3	0	0	1	0	0	2.39789527279837	0	0	1	attack
129.173.67.123	1	4800	1	1	4	2	2.17271126148437	0.666666666666667	0.636514168294813	2	attack
129.173.67.123	1	2460	2	4	8	4	2.29829676513783	0.666666666666667	1.01140426470735	2	attack
129.173.67.123	1	32000	3	4	16	2	2.36101731342011	0.888888888888889	0.995026990179521	2	attack
129.173.67.123	0	0	0	0	0	20	2.39789527279837	0	0.823719731511831	0	attack
129.173.67.123	1	30	1	1	1	0	2.22002532783454	1	0	1	attack
129.173.67.123	1	5	1	1	1	0	2.22002532783454	1	0	1	attack
129.173.67.123	1	30	1	1	1	0	2.22002532783454	1	0	1	attack
129.173.67.99	1	15	1	3	2	2	1.87897243778008	0.5	0	3	attack
129.173.67.123	1	30	1	1	1	0	2.22002532783454	1	0	1	attack
129.173.67.123	1	5	1	1	1	0	2.22002532783454	1	0	1	attack
129.173.67.123	1	30	1	1	1	0	2.22002532783454	1	0	1	attack
129.173.67.123	1	5	1	1	1	0	2.22002532783454	1	0	1	attack
129.173.67.123	1	30	1	1	1	0	2.22002532783454	1	0	1	attack
129.173.67.123	1	30	1	1	1	0	2.22002532783454	1	0	1	attack
129.173.67.123	1	11	1	1	1	0	2.22002532783454	1	0	1	attack
129.173.67.123	1	11	1	1	1	0	2.22002532783454	1	0	1	attack
129.173.67.99	1	68.6	1	3	6	4	2.22556297883228	0.6	0.673011667009257	2	attack
129.173.67.123	1	30	1	1	1	0	2.22002532783454	1	0	1	attack
129.173.67.123	1	30	1	1	1	0	2.22002532783454	1	0	1	attack
129.173.67.123	1	26	1	1	1	0	2.22002532783454	1	0	1	attack
129.173.67.123	1	30	1	1	1	0	2.22002532783454	1	0	1	attack
129.173.67.123	1	13	1	1	1	0	2.22002532783454	1	0	1	attack
129.173.67.123	1	6	1	1	1	0	2.22002532783454	1	0	1	attack
129.173.67.123	1	0	0	2	0	2	2.1732131151514	0	0	1	attack
129.173.67.123	1	6749.875	3	3	14	2	2.1972479424013	1	1.03972077083992	2	attack
129.173.67.123	3	5236.36363636364	1	4	12	10	2.48306574647202	0.545454545454545	1.16851840574309	2	attack
129.173.67.123	1	13.3333333333333	1	3	5	4	2.4278174556801	0.555555555555556	0.686961576597323	2	attack
129.173.67.100	0	31	1	0	1	0	2.47995552054452	0	0	0	attack
129.173.67.109	0	45	1	0	1	0	2.47995552054452	0	0	0	attack
129.173.67.100	0	43	1	0	1	0	2.47995552054452	0	0	0	attack
129.173.67.123	1	0	0	1	2	0	2.00970918189414	1	0	2	attack
129.173.67.99	1	697.4	1	3	6	4	2.22556297883228	0.6	0.673011667009257	2	attack
129.173.67.99	1	15	1	3	2	2	1.87897243778008	0.5	0	3	attack
129.173.67.123	1	0	0	2	0	4	2.41493983917871	0	0	1	attack
129.173.67.123	3	3200	1	3	4	14	2.33548934901345	0.222222222222222	0.995026990179521	2	attack
129.173.67.123	1	14850	3	3	12	4	2.23851377939118	0.75	1.08219553003877	2	attack
129.173.67.99	1	577.4	1	3	6	4	2.22556297883228	0.6	0.673011667009257	2	attack
129.173.67.123	1	1067	2	2	8	0	2.21137896304329	0.8	0.376770161256437	2	attack
129.173.67.123	1	27257.1428571429	3	4	12	2	2.36726883562687	1	1.07899220787758	2	attack
129.173.67.123	1	1915.27272727273	5	4	22	0	2.34353851118127	1	1.51570795208571	2	attack
129.173.67.123	3	0	0	3	2	2	2.17163400932891	0.111111111111111	0	2	attack
129.173.67.123	3	0	0	1	0	0	2.16395565688206	0	0	1	attack
129.173.67.123	1	14400	1	1	2	0	2.64915868327402	0.5	0.693147180559945	2	attack
129.173.67.123	3	0	0	3	6	2	2.52286695254492	0.375	0.562335144618808	2	attack
129.173.67.123	3	0	0	1	0	0	2.44715130827791	0	0	1	attack
129.173.67.123	3	0	0	1	0	0	2.63905732961526	0	0	1	attack
129.173.67.123	3	0	0	1	0	20	2.32232288112646	0	0.673011667009257	1	attack
129.173.67.123	3	0	0	1	0	0	2.63905732961526	0	0	1	attack
129.173.67.123	1	2661.33333333333	3	3	12	0	2.1422996420091	1	0.636514168294813	2	attack
129.173.67.123	3	750	2	5	12	28	2.39902788716343	0.428571428571429	1.04865378935935	2	attack
129.173.67.123	3	0	0	1	0	22	2.53336827739658	0	0.655481773901393	1	attack
129.173.67.123	3	0	0	1	0	0	2.14584175259475	0	0	1	attack
129.173.67.123	1	300	1	2	4	2	2.46650833627528	0.666666666666667	0.636514168294813	2	attack
129.173.67.123	1	75	1	3	4	4	2.33539661479305	0.5	0.562335144618808	2	attack
129.173.67.123	3	0	0	2	0	2	2.44885086655649	0	0	1	attack
129.173.67.123	3	0	0	1	0	22	2.21663723052406	0	0.79248910526737	1	attack
129.173.67.123	3	0	0	1	0	0	2.47622064959816	0	0	1	attack
129.173.67.123	3	600	1	1	6	0	2.47622064959816	0.6	0.450561208866305	2	attack
129.173.67.123	1	597.333333333333	3	1	18	0	2.47622064959816	9	0.654669564528501	1	attack
129.173.67.123	0	0	0	0	0	8	2.47622064959816	0	0	0	attack
129.173.67.123	0	0	0	0	0	6	2.47622064959816	0	0.450561208866305	0	attack
129.173.67.123	1	4.28571428571429	1	1	1	6	2.41217181915726	1	0.796311640173813	1	attack
129.173.67.99	1	15	1	3	2	2	1.87897243778008	0.5	0	3	attack
129.173.67.99	1	457.4	1	3	6	4	2.22556297883228	0.6	0.673011667009257	2	attack
129.173.67.123	1	3600	1	3	4	4	2.24884102137074	0.5	0.562335144618808	2	attack
129.173.67.123	1	0	0	2	0	4	2.01433053811352	0	0.693147180559945	1	attack
129.173.67.123	2	0	0	2	0	2	2.03298946094528	0	0	1	attack
129.173.67.123	3	17018.1818181818	2	3	8	14	2.21929134783623	0.444444444444444	0.916464885539471	2	attack
129.173.67.123	1	5	1	1	1	0	2.22002532783454	1	0	1	attack
129.173.67.123	1	30	1	1	1	0	2.22002532783454	1	0	1	attack
129.173.67.123	1	30	1	1	1	0	2.22002532783454	1	0	1	attack
129.173.67.123	1	5	1	1	1	0	2.22002532783454	1	0	1	attack
129.173.67.123	1	30	1	1	1	0	2.22002532783454	1	0	1	attack
129.173.67.123	1	5	1	1	1	0	2.22002532783454	1	0	1	attack
129.173.67.123	1	27	1	1	1	0	2.22002532783454	1	0	1	attack
129.173.67.123	1	2	1	1	1	0	2.22002532783454	1	0	1	attack
129.173.67.123	1	30	1	1	1	0	2.22002532783454	1	0	1	attack
129.173.67.123	1	30	1	1	1	0	2.22002532783454	1	0	1	attack
129.173.67.123	1	30	1	1	1	0	2.22002532783454	1	0	1	attack
129.173.67.123	1	5	1	1	1	0	2.22002532783454	1	0	1	attack
129.173.67.123	1	30	1	1	1	0	2.22002532783454	1	0	1	attack
129.173.67.99	1	337.4	1	3	6	4	2.22556297883228	0.6	0.673011667009257	2	attack
129.173.67.123	1	30	1	1	1	0	2.22002532783454	1	0	1	attack
129.173.67.99	1	15	1	3	2	2	1.87897243778008	0.5	0	3	attack
129.173.67.123	1	30	1	1	1	0	2.22002532783454	1	0	1	attack
129.173.67.123	1	30	1	1	1	0	2.22002532783454	1	0	1	attack
129.173.67.123	1	30	1	1	1	0	2.22002532783454	1	0	1	attack
129.173.67.123	1	10	1	1	1	0	2.22002532783454	1	0	1	attack
129.173.67.123	3	0	0	1	0	0	2.04319187054512	0	0	1	attack
129.173.67.123	3	30	1	2	1	0	2.07266411342669	0.090909090909091	0	1	attack
129.173.67.123	3	0	0	1	0	0	2.04319187054512	0	0	1	attack
129.173.67.123	1	0	0	1	2	0	2.55750773907562	0.25	0	2	attack
129.173.67.123	3	0	0	3	4	4	2.45186698589801	0.25	0.693147180559945	2	attack
129.173.67.123	3	1200	1	2	8	10	2.34916739390779	0.8	1.31078367809971	2	attack
129.173.67.123	3	800	1	4	4	32	2.18646140471457	0.285714285714286	1.30730235664039	2	attack
129.173.67.123	1	25200	2	4	12	4	2.35127167906497	0.75	0.974314752869349	2	attack
129.173.67.123	1	0	0	2	0	4	2.33688227765819	0	0.693147180559945	1	attack
129.173.67.123	1	0	0	1	2	6	2.59492976022429	0.333333333333333	0	2	attack
129.173.67.123	1	900	1	3	14	2	2.39366877309656	1.16666666666667	1.08219553003877	2	attack
129.173.67.123	3	0	0	3	0	4	2.0743312733896	0	0.693147180559945	1	attack
129.173.67.123	3	0	0	1	0	0	2.01981499249295	0	0	1	attack
129.173.67.123	3	0	0	1	0	0	2.01981499249295	0	0	1	attack
129.173.67.123	1	17400	3	4	12	0	2.46421350324421	0.857142857142857	0.693147180559945	2	attack
129.173.67.123	1	22400	2	5	16	2	2.38356859602104	1	1.36892236074022	2	attack
129.173.67.123	1	514.285714285714	1	5	8	6	2.45293411061172	0.571428571428571	1.07899220787758	2	attack
129.173.67.123	3	0	0	1	0	24	2.19115910958429	0	0.636514168294813	1	attack
129.173.67.123	3	0	0	2	0	10	2.54314597808374	0	0.943348392329039	1	attack
129.173.67.123	3	0	0	1	0	0	2.58857316268212	0	0	1	attack
129.173.67.123	3	43200	1	2	4	0	2.51029310430478	0.4	0.562335144618808	2	attack
129.173.67.123	3	100	1	2	12	0	2.22599476310281	1	1.09861228866811	2	attack
129.173.67.123	3	2057.14285714286	1	4	8	6	2.13576321870879	0.5	0.955699891112534	2	attack
129.173.67.123	1	0	0	2	0	4	2.36708166472422	0	0.693147180559945	1	attack
129.173.67.123	3	0	0	1	0	24	2.47894365929639	0	0.887694275799104	1	attack
129.173.67.123	2	0	0	1	0	0	2.30666872540453	0	0	1	attack
129.173.67.123	1	20900	3	4	16	2	2.452196744624	0.888888888888889	1.06085694715802	2	attack
129.173.67.123	3	0	0	2	0	4	2.19572048449037	0	0.693147180559945	1	attack
129.173.67.123	3	0	0	1	0	0	2.27396571641925	0	0	1	attack
129.173.67.123	3	0	0	2	0	16	2.28800720662938	0	0.233791658706459	1	attack
129.173.67.123	3	0	0	1	0	0	2.18083952705862	0	0	1	attack
129.173.67.123	3	0	0	1	0	0	2.18083952705862	0	0	1	attack
129.173.67.123	3	0	0	1	0	4	1.88915916375402	0	0	1	attack
129.173.67.123	2	0	0	1	0	36	2.10080276771989	0	0.790868980466861	1	attack
129.173.67.123	1	1200	1	2	4	2	2.05302160517318	0.666666666666667	0.636514168294813	2	attack
129.173.67.123	0	0	0	0	0	16	2.18083952705862	0	0.688567369302283	0	attack
129.173.67.123	0	0	0	0	0	6	2.18083952705862	0	0	0	attack
129.173.67.123	1	30	1	1	1	0	2.22002532783454	1	0	1	attack
129.173.67.99	1	217.4	1	3	6	4	2.22556297883228	0.6	0.673011667009257	2	attack
129.173.67.123	1	0	0	2	0	4	2.10089419581751	0	0.562335144618808	1	attack
129.173.67.123	1	900	1	2	4	4	2.18169408664592	0.5	0.562335144618808	2	attack
129.173.67.123	1	86400	1	1	4	0	2.24503527412618	1	0	2	attack
129.173.67.99	1	0	0	3	1	1	1.50317795022407	0.333333333333333	0.693147180559945	2	attack
129.173.67.99	1	30	1	1	1	1	2.50529658370678	1	0	1	attack
129.173.67.123	1	30	1	1	1	0	2.22002532783454	1	0	1	attack
129.173.67.123	1	18	1	1	1	0	2.22002532783454	1	0	1	attack
129.173.67.123	1	30	1	1	1	0	2.22002532783454	1	0	1	attack
129.173.67.123	1	5	1	1	1	0	2.22002532783454	1	0	1	attack
129.173.67.123	1	30	1	1	1	0	2.22002532783454	1	0	1	attack
129.173.67.123	1	5	1	1	1	0	2.22002532783454	1	0	1	attack
129.173.67.123	1	19	1	1	1	0	2.22002532783454	1	0	1	attack
129.173.67.123	1	29	1	1	1	0	2.22002532783454	1	0	1	attack
129.173.67.99	1	97.4	1	3	6	4	2.22556297883228	0.6	0.673011667009257	2	attack
129.173.67.123	1	30	1	1	1	0	2.22002532783454	1	0	1	attack
129.173.67.123	1	30	1	1	1	0	2.22002532783454	1	0	1	attack
129.173.67.123	1	30	1	1	1	0	2.22002532783454	1	0	1	attack
129.173.67.123	1	30	1	1	1	0	2.22002532783454	1	0	1	attack
129.173.67.123	1	5	1	1	1	0	2.22002532783454	1	0	1	attack
129.173.67.123	1	19	1	1	1	0	2.22002532783454	1	0	1	attack
129.173.67.123	1	30	1	1	1	0	2.22002532783454	1	0	1	attack
129.173.67.123	1	30	1	1	1	0	2.22002532783454	1	0	1	attack
129.173.67.123	1	86400	1	1	4	0	2.4410152780267	1	0	2	attack
129.173.67.123	1	30	1	1	1	0	2.22002532783454	1	0	1	attack
129.173.67.123	1	20	1	1	1	0	2.22002532783454	1	0	1	attack
129.173.67.123	1	30	1	1	1	0	2.22002532783454	1	0	1	attack
129.173.67.123	1	5	1	1	1	0	2.22002532783454	1	0	1	attack
129.173.67.123	1	30	1	1	1	0	2.22002532783454	1	0	1	attack
129.173.67.123	1	5	1	1	1	0	2.22002532783454	1	0	1	attack
129.173.67.123	1	30	1	1	1	0	2.22002532783454	1	0	1	attack
129.173.67.123	1	30	1	1	1	0	2.22002532783454	1	0	1	attack
129.173.67.123	1	2	1	1	1	0	2.22002532783454	1	0	1	attack
129.173.67.123	1	7	1	1	1	0	2.22002532783454	1	0	1	attack
129.173.67.123	1	17	1	1	1	0	2.22002532783454	1	0	1	attack
129.173.67.123	1	30	1	1	1	0	2.22002532783454	1	0	1	attack
129.173.67.99	1	720	1	3	6	4	2.22556297883228	0.6	0.673011667009257	2	attack
129.173.67.123	1	30	1	1	1	0	2.22002532783454	1	0	1	attack
129.173.67.99	1	15	1	3	2	2	1.87897243778008	0.5	0.562335144618808	3	attack
129.173.67.123	1	30	1	1	1	0	2.22002532783454	1	0	1	attack
129.173.67.123	1	5	1	1	1	0	2.22002532783454	1	0	1	attack
129.173.67.123	1	29	1	1	1	0	2.22002532783454	1	0	1	attack
129.173.67.123	1	30	1	1	1	0	2.22002532783454	1	0	1	attack
129.173.67.109	0	391	1	0	1	0	2.47995552054452	0	0	0	attack
129.173.67.100	0	391	1	0	1	0	2.47995552054452	0	0	0	attack
129.173.67.123	3	0	0	2	0	2	1.97135339870011	0	0	1	attack
129.173.67.123	3	30	1	2	1	0	2.09015804457025	0.076923076923077	0	1	attack
129.173.67.123	3	0	0	1	0	0	2.09472904752765	0	0	1	attack
129.173.67.123	2	6092.30769230769	2	5	20	6	2.29592633102033	1	1.07201696856319	2	attack
129.173.67.100	0	358	1	0	1	0	2.47995552054452	0	0	0	attack
129.173.67.123	1	1542.85714285714	1	4	12	2	2.42376383720416	0.857142857142857	1.07899220787758	2	attack
129.173.67.109	0	350	1	0	1	0	2.47995552054452	0	0	0	attack
129.173.67.123	1	10	1	4	8	4	2.46089718121221	0.666666666666667	0.636514168294813	2	attack
129.173.67.123	0	0	0	0	0	20	2.06851349735954	0	0.610864302054894	0	attack
129.173.67.99	1	600	1	3	6	4	2.22556297883228	0.6	0.673011667009257	2	attack
129.173.67.123	1	3600	2	3	10	2	2.30791388743889	0.714285714285714	0.693147180559945	2	attack
129.173.67.123	1	10837.5	2	5	12	4	2.10971824434214	0.75	1.32088834314932	2	attack
129.173.67.123	1	28800	1	1	6	0	2.36847871746945	1.5	0	2	attack
129.173.67.123	1	4	1	1	1	0	2.22002532783454	1	0	1	attack
129.173.67.99	1	15	1	3	2	2	1.87897243778008	0.5	0.562335144618808	3	attack
129.173.67.99	1	480	1	3	6	4	2.22556297883228	0.6	0.673011667009257	2	attack
129.173.67.123	1	720	1	4	6	4	2.25452569874073	0.5	1.05492016798614	2	attack
129.173.67.123	1	3600	1	4	14	2	2.43521480776037	1	0.864740096527637	2	attack
129.173.67.123	1	0	0	1	0	0	2.30258509299405	0	0	1	attack
129.173.67.123	3	7200	1	2	4	0	1.97703244065451	0.4	0	2	attack
129.173.67.123	3	0	0	1	0	0	1.73286795139986	0	0	1	attack
129.173.67.123	1	26742.8571428571	2	4	12	2	2.33126474981654	0.857142857142857	0.598269588585257	2	attack
129.173.67.123	0	0	0	0	0	20	1.73286795139986	0	0.673011667009257	0	attack
129.173.67.123	1	6	1	1	1	0	2.22002532783454	1	0	1	attack
129.173.67.123	1	30	1	1	1	0	2.22002532783454	1	0	1	attack
129.173.67.123	1	5	1	1	1	0	2.22002532783454	1	0	1	attack
129.173.67.123	1	10	1	1	1	0	2.22002532783454	1	0	1	attack
129.173.67.100	0	140	1	0	1	0	2.47995552054452	0	0	0	attack
129.173.67.109	0	140	1	0	1	0	2.47995552054452	0	0	0	attack
129.173.67.123	1	30	1	1	1	0	2.22002532783454	1	0	1	attack
129.173.67.123	1	30	1	1	1	0	2.22002532783454	1	0	1	attack
129.173.67.123	1	10	1	1	1	0	2.22002532783454	1	0	1	attack
129.173.67.123	1	23	1	1	1	0	2.22002532783454	1	0	1	attack
129.173.67.123	1	30	1	1	1	0	2.22002532783454	1	0	1	attack
129.173.67.123	1	30	1	1	1	0	2.22002532783454	1	0	1	attack
129.173.67.123	1	30	1	1	1	0	2.22002532783454	1	0	1	attack
129.173.67.123	1	5	1	1	1	0	2.22002532783454	1	0	1	attack
129.173.67.123	1	10	1	1	1	0	2.22002532783454	1	0	1	attack
129.173.67.123	1	30	1	1	1	0	2.22002532783454	1	0	1	attack
129.173.67.99	1	360	1	3	6	4	2.22556297883228	0.6	0.500402423538188	2	attack
129.173.67.123	1	30	1	1	1	0	2.22002532783454	1	0	1	attack
129.173.67.99	1	15	1	3	2	2	1.87897243778008	0.5	0.562335144618808	3	attack
129.173.67.123	1	30	1	1	1	0	2.22002532783454	1	0	1	attack
129.173.67.123	3	0	0	1	0	0	1.90615474653985	0	0	1	attack
129.173.67.123	3	30	1	2	1	0	1.98462239186352	0.142857142857143	0	1	attack
129.173.67.123	1	7200	1	2	4	0	2.36428781100764	0.666666666666667	0.562335144618808	2	attack
129.173.67.123	1	38335.7142857143	3	8	28	0	2.37085091632859	1	1.35178399428965	2	attack
129.173.67.123	3	0	0	1	0	0	2.25385758960135	0	0	1	attack
129.173.67.123	3	0	0	1	0	8	2.25385758960135	0	0	1	attack
129.173.67.123	3	8307.69230769231	1	4	7	32	2.15703075120148	0.368421052631579	1.20016350609558	2	attack
129.173.67.123	3	14123.0769230769	2	3	16	10	2.42377790772872	0.666666666666667	1.26585675187274	2	attack
129.173.67.123	1	200	1	2	4	2	2.25667404125629	0.666666666666667	0	2	attack
129.173.67.123	0	0	0	0	0	14	2.25385758960135	0	0	0	attack
129.173.67.99	1	240.2	1	3	6	4	2.22556297883228	0.6	0.500402423538188	2	attack
129.173.67.123	1	43200	1	2	8	0	2.34358330491747	1	1.03972077083992	2	attack
129.173.67.123	1	30	1	1	1	0	2.22002532783454	1	0	1	attack
129.173.67.123	1	15	1	1	1	0	2.22002532783454	1	0	1	attack
129.173.67.123	1	30	1	1	1	0	2.22002532783454	1	0	1	attack
129.173.67.123	1	5	1	1	1	0	2.22002532783454	1	0	1	attack
129.173.67.123	1	30	1	1	1	0	2.22002532783454	1	0	1	attack
129.173.67.123	1	5	1	1	1	0	2.22002532783454	1	0	1	attack
129.173.67.123	1	30	1	1	1	0	2.22002532783454	1	0	1	attack
129.173.67.99	1	15	1	3	2	2	1.87897243778008	0.5	0.562335144618808	3	attack
129.173.67.123	1	30	1	1	1	0	2.22002532783454	1	0	1	attack
129.173.67.123	1	30	1	1	1	0	2.22002532783454	1	0	1	attack
129.173.67.123	1	5	1	1	1	0	2.22002532783454	1	0	1	attack
129.173.67.123	1	19	1	1	1	0	2.22002532783454	1	0	1	attack
129.173.67.123	1	28	1	1	1	0	2.22002532783454	1	0	1	attack
129.173.67.123	1	12	1	1	1	0	2.22002532783454	1	0	1	attack
129.173.67.123	1	15	1	1	1	0	2.22002532783454	1	0	1	attack
129.173.67.123	1	30	1	1	1	0	2.22002532783454	1	0	1	attack
129.173.67.123	1	30	1	1	1	0	2.22002532783454	1	0	1	attack
129.173.67.99	1	120.2	1	3	6	4	2.22556297883228	0.6	0	2	attack
129.173.67.123	2	76.3636363636364	2	4	9	2	2.26982840967551	0.6	0.655481773901393	2	attack
129.173.67.123	3	0	0	2	12	2	2.45429695910856	0.75	1.00424247305408	2	attack
129.173.67.123	3	0	0	1	0	4	2.32330832448051	0	0	1	attack
129.173.67.123	3	0	0	1	0	0	2.28237437615925	0	0	1	attack
129.173.67.123	1	17280	1	3	8	2	2.24158247968569	0.8	0.673011667009257	2	attack
129.173.67.123	3	0	0	2	0	2	2.49233786478048	0	0	1	attack
129.173.67.123	3	0	0	1	0	0	2.48725769859315	0	0	1	attack
129.173.67.123	3	0	0	1	0	8	2.27653778534665	0	0	1	attack
129.173.67.123	3	0	0	1	0	14	2.27922261712044	0	0	1	attack
129.173.67.123	3	0	0	1	0	0	2.27186851269656	0	0	1	attack
129.173.67.123	3	180	1	2	4	0	2.18835326182251	0.4	0	2	attack
129.173.67.123	2	28800	1	2	14	22	2.35908096129826	1	0.686961576597323	2	attack
129.173.67.123	3	1440	1	3	8	2	2.35488913212406	0.444444444444444	1.05492016798614	2	attack
129.173.67.123	3	0	0	4	0	38	2.33572932378687	0	1.14212395530277	1	attack
129.173.67.123	2	1440	1	3	20	0	2.27083364263696	1.25	0.855688667255669	2	attack
129.173.67.123	3	0	0	1	0	0	2.65054969200408	0	0	1	attack
129.173.67.123	3	0	0	1	0	0	2.65054969200408	0	0	1	attack
129.173.67.123	1	14400	2	3	8	6	2.44580331791767	0.8	0.682908104700472	2	attack
129.173.67.123	3	0	0	1	0	0	2.66807870221748	0	0	1	attack
129.173.67.123	3	0	0	1	0	0	2.66807870221748	0	0	1	attack
129.173.67.123	3	0	0	3	0	18	2.40867124653926	0	0.348832095843032	1	attack
129.173.67.123	3	13371.4285714286	2	3	8	20	2.45043217051846	0.571428571428571	1.23264328449874	2	attack
129.173.67.123	3	3000	2	2	12	0	1.97054509686786	1	0.450561208866305	2	attack
129.173.67.123	3	0	0	1	0	8	2.28888810069511	0	0.376770161256437	1	attack
129.173.67.123	3	0	0	1	0	14	2.49744293153241	0	0	1	attack
129.173.67.123	1	4500	2	2	8	0	2.17956540784032	1	1.03972077083992	2	attack
129.173.67.123	0	0	0	0	0	22	2.09929279993392	0	0.655481773901393	0	attack
129.173.67.123	1	30	1	1	1	0	2.22002532783454	1	0	1	attack
129.173.67.123	1	30	1	1	1	0	2.22002532783454	1	0	1	attack
129.173.67.123	1	30	1	1	1	0	2.22002532783454	1	0	1	attack
129.173.67.123	1	30	1	1	1	0	2.22002532783454	1	0	1	attack
129.173.67.123	1	30	1	1	1	0	2.22002532783454	1	0	1	attack
129.173.67.123	1	30	1	1	1	0	2.22002532783454	1	0	1	attack
129.173.67.123	1	30	1	1	1	0	2.22002532783454	1	0	1	attack
129.173.67.123	1	30	1	1	1	0	2.22002532783454	1	0	1	attack
129.173.67.123	1	30	1	1	1	0	2.22002532783454	1	0	1	attack
129.173.67.123	1	24	1	1	1	0	2.22002532783454	1	0	1	attack
129.173.67.123	1	30	1	1	1	0	2.22002532783454	1	0	1	attack
129.173.67.123	1	30	1	1	1	0	2.22002532783454	1	0	1	attack
129.173.67.99	1	0.2	1	3	6	4	2.22556297883228	0.6	0	2	attack
129.173.67.123	1	30	1	1	1	0	2.22002532783454	1	0	1	attack
129.173.67.99	1	15	1	3	2	2	1.87897243778008	0.5	0.562335144618808	3	attack
129.173.67.123	1	10	1	1	1	0	2.22002532783454	1	0	1	attack
129.173.67.123	1	2	1	1	1	0	2.22002532783454	1	0	1	attack
129.173.67.123	1	27	1	1	1	0	2.22002532783454	1	0	1	attack
129.173.67.123	1	22	1	1	1	0	2.22002532783454	1	0	1	attack
129.173.67.123	1	30	1	1	1	0	2.22002532783454	1	0	1	attack
129.173.67.123	1	29	1	1	1	0	2.22002532783454	1	0	1	attack
129.173.67.99	1	0	0	1	1	0	2.50191220744863	1	0	1	attack
129.173.67.123	1	4116.42857142857	2	3	5	2	2.15481979024254	0.714285714285714	0.410116318288409	2	attack
129.173.67.123	3	0	0	2	4	2	2.40831155592458	0.285714285714286	0	2	attack
129.173.67.123	3	0	0	1	0	0	2.28237437615925	0	0	1	attack
129.173.67.123	1	2880	1	3	8	2	2.29032016388163	0.8	0.673011667009257	2	attack
129.173.67.123	3	0	0	2	0	2	2.11964943812264	0	0	1	attack
129.173.67.123	3	0	0	1	0	0	2.04319187054512	0	0	1	attack
129.173.67.123	1	0	0	1	0	0	1.88669678465808	0	0	1	attack
129.173.67.123	1	6171.42857142857	1	3	4	24	2.24162610285893	0.666666666666667	1.51245117846645	2	attack
129.173.67.123	1	21615	2	1	8	0	2.20478541691352	1	0	2	attack
129.173.67.123	1	24218.1818181818	3	6	20	2	2.43717909217959	0.909090909090909	1.3421131789144	2	attack
129.173.67.123	1	6646.15384615385	1	1	4	22	2.13724953687814	1	0.690185676018804	2	attack
129.173.67.123	1	0	0	1	0	0	1.73286795139986	0	0	1	attack
129.173.67.123	2	3600	2	3	8	2	2.15527698985324	0.666666666666667	0.500402423538188	2	attack
129.173.67.123	3	0	0	1	0	0	2.34199425223242	0	0	1	attack
129.173.67.123	3	0	0	1	0	0	2.34199425223242	0	0	1	attack
129.173.67.123	3	0	0	2	4	6	2.19905475022445	0.4	0.673011667009257	2	attack
129.173.67.123	3	37440	2	2	8	2	2.21461797332912	0.571428571428571	0.500402423538188	2	attack
129.173.67.123	3	1200	1	3	8	10	2.30224487235091	0.333333333333333	0.995026990179521	2	attack
129.173.67.123	3	0	0	1	0	14	2.37170055997071	0	0.89820533970415	1	attack
129.173.67.123	3	0	0	1	0	6	2.39150476512956	0	0	1	attack
129.173.67.123	1	7200	1	1	4	0	2.13833305950803	1	0	2	attack
129.173.67.123	3	0	0	3	0	4	2.34295060074997	0	0	1	attack
129.173.67.123	3	0	0	1	0	22	2.41573298685069	0	0.79248910526737	1	attack
129.173.67.123	3	0	0	3	4	14	2.50952830156806	0.222222222222222	0.529706199057654	2	attack
129.173.67.123	1	7200	1	2	8	0	2.38793982239422	1	1.03972077083992	2	attack
129.173.67.123	3	2879.7	2	3	6	4	2.2199041326879	0.428571428571429	1.33217904021012	2	attack
129.173.67.123	1	17.6470588235294	1	2	8	26	2.30638900470329	1	1.21819507241804	2	attack
129.173.67.123	1	29	1	1	1	0	2.22002532783454	1	0	1	attack
129.173.67.99	1	494.2	1	3	6	4	2.22556297883228	0.6	0	2	attack
129.173.67.99	1	15	1	3	2	2	1.87897243778008	0.5	0.562335144618808	3	attack
129.173.67.123	1	0	0	1	4	0	2.57098542096723	1	0.562335144618808	2	attack
129.173.67.123	1	112.5	1	4	16	0	2.48095508305286	1	1.32088834314932	2	attack
129.173.67.123	3	7200	1	3	4	4	2.31351353250283	0.25	1.03972077083992	2	attack
129.173.67.123	2	0	0	1	0	0	2.49906490285428	0	0	1	attack
129.173.67.123	2	0	0	1	0	0	2.49906490285428	0	0	1	attack
129.173.67.123	3	3600	1	2	16	0	2.50236392979485	1	0.693147180559945	2	attack
129.173.67.123	3	14400	1	5	16	8	2.4424237678263	0.666666666666667	1.38629436111989	2	attack
129.173.67.123	1	7199.85714285714	3	5	12	2	2.28917025225581	0.75	1.35178399428965	2	attack
129.173.67.123	1	600	1	2	8	16	2.41477583613947	1.33333333333333	1.1369943184595	2	attack
129.173.67.123	3	12959.9	2	3	10	0	2.32894284479034	0.625	0.673011667009257	2	attack
129.173.67.123	3	3600	1	5	12	20	2.43691142701862	0.461538461538462	1.07354284640852	2	attack
129.173.67.123	3	1800	1	3	8	0	2.41098040235351	0.571428571428571	0	2	attack
129.173.67.123	2	14400	1	1	12	0	2.32218794280706	2	0	2	attack
129.173.67.123	1	30	1	1	1	0	2.22002532783454	1	0	1	attack
129.173.67.123	3	0	0	1	0	2	2.37013495488236	0	0	1	attack
129.173.67.123	2	2185.64285714286	4	5	12	16	2.34276380703823	0.666666666666667	0.796311640173813	2	attack
129.173.67.123	3	2160.06666666667	2	6	12	18	2.38227957318985	0.4	1.48975031885059	2	attack
129.173.67.123	1	7200	1	2	8	0	2.32848772147857	1.33333333333333	0.693147180559945	2	attack
129.173.67.123	3	0	0	1	0	2	2.41505212191781	0	0	1	attack
129.173.67.123	3	4800	1	3	8	16	2.37550180389395	0.5	0.721463686692511	2	attack
129.173.67.123	1	2880	2	3	8	2	2.36231593476311	0.666666666666667	1.05492016798614	2	attack
129.173.67.123	3	6744	3	8	20	10	2.30656903635486	0.714285714285714	1.56413150262199	2	attack
129.173.67.123	3	0	0	2	0	8	2.40742863987116	0	0	1	attack
129.173.67.123	3	2880	1	3	4	6	2.20590021273437	0.285714285714286	0.950270539233235	2	attack
129.173.67.123	3	0	0	1	0	6	1.93817791635429	0	0.636514168294813	1	attack
129.173.67.123	2	12342.8571428571	1	3	4	10	2.11033960118543	0.5	1.07899220787758	2	attack
129.173.67.123	3	0	0	1	0	0	2.5126585295298	0	0	1	attack
129.173.67.123	3	0	0	1	0	0	2.5126585295298	0	0	1	attack
129.173.67.123	1	0	0	2	4	2	2.23523252270304	0.666666666666667	0	2	attack
129.173.67.123	1	1571.42857142857	2	3	12	2	2.13286559799011	0.857142857142857	1.00424247305408	2	attack
129.173.67.123	0	0	0	0	0	8	2.5126585295298	0	1.07354284640852	0	attack
129.173.67.123	0	0	0	0	0	14	2.5126585295298	0	0	0	attack
129.173.67.123	1	84.4444444444444	5	5	9	0	2.00003644918696	0.9	0.683738905848754	2	normal
129.173.67.123	1	246.63829787234	7	9	47	0	2.1018172640909	1.02173913043478	1.38887127706389	2	normal
129.173.67.123	1	165.6	2	4	15	0	1.869748642679	0.9375	1.52463352843489	2	normal
129.173.67.123	1	99.8518518518518	2	6	27	0	1.94707915854439	0.964285714285714	0.57183273939831	2	normal
129.173.67.123	1	549.545454545455	6	6	22	0	2.13392382961347	1.1	1.3421131789144	2	normal
129.173.67.123	1	151.528301886792	9	6	53	0	2.01950178295776	1	1.44074801990172	2	normal
129.173.67.123	1	356.272727272727	4	6	22	0	2.00609176414036	1	0.934769897858279	2	normal
129.173.67.123	1	144.894736842105	4	5	19	0	1.94641704854919	1	1.1184066545611	2	normal
129.173.67.123	1	900	1	1	2	0	1.7045514452673	0.25	0	2	normal
129.173.67.123	1	245.030303030303	7	7	33	0	2.01275792876054	0.942857142857143	1.30982320515263	2	normal
129.173.67.123	1	300	1	2	4	0	1.91474671315467	1	0	2	normal
129.173.67.123	1	1308.11111111111	6	8	48	6	1.93501316372254	1	1.5801969228773	2	normal
129.173.67.123	1	2041.22727272727	6	4	22	0	2.27511834909165	1.1	1.03619878481928	2	normal
129.173.67.123	1	1300	2	2	6	0	1.93302353415513	0.75	0.636514168294813	2	normal
129.173.67.123	1	342.5	4	4	16	0	2.12217285138328	1.14285714285714	1.2130075659799	2	normal
129.173.67.123	1	541.851851851852	6	7	27	0	2.15611977978599	1	1.00267501335914	2	normal
129.173.67.123	1	9217.95348837209	12	8	43	0	1.96031021938292	1	1.55747350478575	2	normal
129.173.67.123	1	377.777777777778	3	7	27	0	2.24534502694299	0.931034482758621	1.067938505038	2	normal
129.173.67.123	1	360	2	6	25	0	2.01144281123617	1.08695652173913	1.22958206760557	2	normal
129.173.67.123	1	582.333333333333	8	6	36	0	2.17598944573532	1	1.55301913470341	2	normal
129.173.67.123	2	312.022727272727	6	7	44	0	2.20762036601091	1	1.33062810895005	2	normal
129.173.67.123	1	671.515151515152	6	7	33	0	2.23309488370953	1	1.48955503640828	2	normal
129.173.67.123	1	96562.24	4	6	25	0	2.16181206850003	0.925925925925926	1.3443385579271	2	normal
129.173.67.123	1	209.090909090909	3	4	22	0	2.04150463496109	1	1.16851840574309	2	normal
129.173.67.123	1	137.428571428571	3	4	14	0	2.13881373546327	1.07692307692308	1.07899220787758	2	normal
129.173.67.123	1	2201.4375	5	4	16	0	2.20623506877275	1.06666666666667	1.32088834314932	2	normal
129.173.67.123	1	161.625	2	3	8	0	2.15127350144291	0.8	1.03972077083992	2	normal
129.173.67.123	3	146.3	3	3	20	0	1.95442429730251	1.11111111111111	1.3661588475692	2	normal
129.173.67.123	1	838.333333333333	6	11	48	0	2.08285345674777	0.96	1.45170037909046	2	normal
129.173.67.123	1	923.655172413793	3	7	29	0	2.24505007769757	1.07407407407407	0.941594566990822	2	normal
129.173.67.123	1	68.4090909090909	4	5	22	0	2.09820838826835	1	0.655481773901393	2	normal
129.173.67.123	1	1410.13157894737	8	9	38	0	2.23091266823538	1	1.45764238094737	2	normal
129.173.67.123	1	11374.4285714286	4	4	21	0	2.08910777479654	1	1.35392719105583	2	normal
129.173.67.123	1	417.324324324324	6	7	37	0	2.16070094227161	0.948717948717949	1.4504531365367	2	normal
129.173.67.123	1	4571.91666666667	2	3	12	0	2.17511193030631	1.2	1.32966134885476	2	normal
129.173.67.123	1	9183.05	6	9	40	0	2.13304590431671	1	1.1380426473738	2	normal
129.173.67.123	1	325.696428571429	5	9	56	0	2.11199251470191	1	1.56496696971518	2	normal
129.173.67.123	1	477.478260869565	5	6	23	0	2.31663355714279	1	1.03349206069237	2	normal
129.173.67.123	1	2897.63888888889	7	6	36	0	2.14664106987009	1	1.12684004119069	2	normal
129.173.67.123	1	0	0	1	2	0	2.55750773907562	1	0	2	normal
129.173.67.123	1	0.333333333333333	1	3	6	0	2.31105606110828	1	0	2	normal
129.173.67.123	1	300	1	1	2	0	2.25385758960135	0.5	0.693147180559945	2	normal
129.173.67.123	1	242.553191489362	3	7	47	0	2.21169994952566	1.04444444444444	1.53479056629219	2	normal
129.173.67.123	1	274	2	3	10	0	2.32857173480155	1	0.673011667009257	2	normal
129.173.67.123	1	61.9714285714286	5	7	35	0	2.12303310559343	1	1.23832253456821	2	normal
129.173.67.123	1	61.9545454545455	2	5	22	0	2.13675257155233	0.916666666666667	1.06708951878208	2	normal
129.173.67.123	2	720	2	6	25	0	2.0880890300805	1	1.31883948813125	2	normal
129.173.67.123	3	449.875	2	2	16	0	1.81448613645662	1.14285714285714	1.32088834314932	2	normal
129.173.67.123	1	1876.66666666667	4	8	36	0	1.98764074380556	0.947368421052632	1.59997142092687	2	normal
129.173.67.123	1	117.785714285714	5	7	28	0	2.05073111531616	1.07692307692308	1.37605528526042	2	normal
129.173.67.123	1	342.857142857143	2	4	14	0	2.04409193765444	0.875	1.5498260458782	2	normal
129.173.67.123	1	6847.5	2	2	8	0	1.66605219067422	1.33333333333333	0.900256051268537	2	normal
129.173.67.123	1	1135.91176470588	5	7	34	0	2.06112140096017	1	1.56437010289277	2	normal
129.173.67.123	1	285	4	7	36	0	2.05536979529912	1	1.27302833658963	2	normal
129.173.67.123	1	4589.55172413793	5	7	29	0	2.19742810818208	0.935483870967742	1.37693496455744	2	normal
129.173.67.123	1	180.35	4	5	20	0	2.1887788449716	1	1.27985422583367	2	normal
129.173.67.123	1	1943.16666666667	2	5	18	0	2.10476123390113	1	1.27302833658963	2	normal
129.173.67.123	1	475.296296296296	4	7	54	0	2.01169967050348	0.964285714285714	1.5898528624473	2	normal
129.173.67.123	1	2752.94871794872	6	7	39	0	2.07182599463188	1	1.50162376493548	2	normal
129.173.67.123	1	4476.88235294118	5	8	34	0	2.06801153024882	1.0625	1.39549867771519	2	normal
129.173.67.123	1	3542.48076923077	8	9	52	0	2.0987903347079	1	1.52470739303014	2	normal
129.173.67.123	3	5533.25	3	4	8	0	2.21880652591783	0.5	0.693147180559945	2	normal
129.173.67.123	1	1363.33333333333	4	5	48	0	2.12820930986092	1.2	1.26788560314982	2	normal
129.173.67.123	1	488.754716981132	7	8	53	0	2.1442456399184	0.963636363636364	1.49213552645497	2	normal
129.173.67.123	1	272.789473684211	6	6	38	0	2.04352212929307	1	1.19190388792254	2	normal
129.173.67.123	3	455.435897435897	5	8	39	0	2.06238143275771	1.05405405405405	1.04015633007753	2	normal
129.173.67.123	1	694.208333333333	4	5	24	0	1.99617093219183	1	1.46773392932715	2	normal
129.173.67.123	1	26.2	2	3	10	0	1.72841076786668	1	1.05492016798614	2	normal
129.173.67.123	1	586.958333333333	5	7	24	0	1.92637696383853	0.923076923076923	0.959614793912049	2	normal
129.173.67.123	1	392.75	4	5	24	0	2.16292240144556	1.09090909090909	1.19884931291362	2	normal
129.173.67.123	1	764.461538461539	5	7	26	0	1.83885396855538	0.928571428571429	1.07339428128113	2	normal
129.173.67.123	1	490.909090909091	4	5	22	0	2.10682881932028	1.1	1.3667110520552	2	normal
129.173.67.123	3	1477	4	7	28	0	1.8502455069612	0.933333333333333	1.19734013399678	2	normal
129.173.67.123	1	5275.21428571429	7	6	28	0	2.01038753029829	1.07692307692308	1.17099712611621	2	normal
129.173.67.123	1	904.705882352941	4	5	17	0	1.96991463071538	1	1.46112913398407	2	normal
129.173.67.123	1	2192.52	7	6	25	0	2.00125486379645	0.925925925925926	1.22112173927539	2	normal
129.173.67.123	3	128.571428571429	1	4	14	0	2.05172465722105	0.875	0.598269588585257	2	normal
129.173.67.123	1	166.666666666667	2	3	18	0	2.00122261690559	1.28571428571429	1.21488965394912	2	normal
129.173.67.123	1	620.833333333333	4	7	24	0	2.15751707488516	0.923076923076923	1.32966134885476	2	normal
129.173.67.123	1	2465.6	4	4	20	0	2.11363678818202	1.11111111111111	1.6094379124341	2	normal
129.173.67.123	1	4982.35294117647	6	7	34	0	2.01911534353571	1	1.29803567973467	2	normal
129.173.67.123	1	7440	6	10	36	0	2.24901023207773	1	1.51451095800564	2	normal
129.173.67.123	1	112.5	2	4	16	0	2.04666443862889	1	1.38629436111989	2	normal
129.173.67.123	1	1007.5	4	6	26	0	1.92756656521361	1	1.22028216627224	2	normal
129.173.67.123	3	552.972972972973	4	3	37	0	1.99407392143074	1	1.34723462275916	2	normal
129.173.67.123	1	717	4	5	18	0	2.24262208436153	1	1.36892236074022	2	normal
129.173.67.123	1	11180.5957446809	5	8	47	0	2.18024919460633	0.959183673469388	1.58189934900824	2	normal
129.173.67.123	1	436.363636363636	2	5	22	0	2.18845487596914	1	1.2882523050229	2	normal
129.173.67.123	1	486.269230769231	6	8	26	0	2.17699178985059	1.08333333333333	1.37781950803903	2	normal
129.173.67.123	1	4557.14285714286	4	4	21	0	2.03522293925677	1	1.17865852097559	2	normal
129.173.67.123	1	128.571428571429	1	4	14	0	2.08850613425273	0.933333333333333	1.35178399428965	2	normal
129.173.67.123	1	12	1	2	10	0	2.29183902797406	1.11111111111111	1.05492016798614	2	normal
129.173.67.123	1	268.4375	3	5	16	0	2.38245851506863	1	1.03972077083992	2	normal
129.173.67.123	1	11	1	1	2	0	2.22002532783454	1	0	2	normal
129.173.67.123	1	1	1	1	2	0	2.22002532783454	1	0	2	normal
129.173.67.123	1	3.5	1	1	2	0	2.22002532783454	1	0	2	normal
129.173.67.123	1	9	1	1	2	0	2.22002532783454	1	0	2	normal
129.173.67.123	1	2	1	1	2	0	2.22002532783454	1	0	2	normal
129.173.67.123	1	7.5	1	1	2	0	2.22002532783454	1	0	2	normal
10.0.0.34	1	4.5	2	1	2	0	2.4260151319598084	1.0	0.0	2	normal
10.0.0.34	1	10804.75	4	2	4	0	2.2624044112338857	1.0	0.0	2	normal
10.0.0.34	1	11001.927272727273	54	9	55	0	2.3997830589251063	0.9322033898305084	1.5278165521726947	2	normal
10.0.0.34	2	3939.45	19	6	20	0	2.3999133213784645	0.8695652173913043	1.2870215789352992	2	normal
10.0.0.34	1	1698.642857142857	26	7	28	0	2.3603453886581325	0.9333333333333333	0.6517565611726531	2	normal
10.0.0.34	2	180.33333333333334	3	2	3	0	2.2418679592104658	0.75	0.6365141682948128	2	normal
10.0.0.34	1	205.0	2	1	2	0	2.40615957539782	1.0	0.0	2	normal
10.0.0.34	1	21557.0	2	1	2	0	2.2934516702908825	1.0	0.6931471805599453	2	normal
10.0.0.34	1	0	0	1	0	0	2.2934516702908825	0.0	0.0	2	normal
10.0.0.34	0	21527.0	2	0	2	0	2.2934516702908825	0	0.0	0	normal
10.0.0.34	1	130.16666666666666	6	3	6	0	2.195803295522838	1.0	1.0986122886681096	2	normal
10.0.0.34	1	10828.5	6	2	6	0	2.262404411233885	1.0	0.6931471805599453	2	normal
10.0.0.34	1	21417.5	2	1	2	0	2.2934516702908825	1.0	0.0	2	normal
10.0.0.34	1	21501.0	3	1	3	0	2.1186492470699503	1.0	0.0	2	normal
10.0.0.34	1	177.5	2	1	2	0	2.5120844379618896	1.0	0.0	2	normal
10.0.0.34	1	21416.5	2	1	2	0	2.2934516702908825	1.0	0.6931471805599453	2	normal
10.0.0.34	1	7934.545454545455	11	3	11	0	2.2667783708088325	0.7333333333333333	0.30463609734923813	2	normal
10.0.0.34	1	9436.5	12	5	12	0	2.3591621124615463	1.0	1.3086053872534493	2	normal
10.0.0.34	1	4706.724137931034	28	6	29	0	2.216701100586616	1.0	1.2937128757823415	2	normal
10.0.0.34	1	6254.913043478261	22	8	23	0	2.265174171157032	0.9583333333333334	1.003165921017814	2	normal
10.0.0.34	1	2666.266666666667	40	11	45	0	2.3323652516297613	0.9782608695652174	1.357594155864543	2	normal
10.0.0.34	1	5389.7037037037035	25	11	27	0	2.414583685413551	0.9642857142857143	1.5397708702988218	2	normal
10.0.0.34	1	1331.25	19	6	20	0	2.4561797868212074	0.9090909090909091	1.2396080398477984	2	normal
10.0.0.34	1	2300.8571428571427	51	11	63	0	2.174078969411632	1.05	1.3575707336197318	2	normal
10.0.0.34	1	122.5	2	1	2	0	2.1186492470699507	1.0	0.0	2	normal
10.0.0.34	1	256.75	5	3	8	0	2.3501274728369204	1.0	0.6615632381579821	2	normal
10.0.0.34	1	14.0	2	1	2	0	2.0982737395252498	1.0	0.0	2	normal
10.0.0.34	1	127.0	2	1	2	0	1.9701814400260842	1.0	0.0	2	normal
10.0.0.34	1	25.666666666666668	3	1	3	0	2.351673301904631	1.0	0.0	2	normal
10.0.0.34	1	21482.333333333332	3	1	3	0	2.1186492470699503	1.0	0.0	2	normal
10.0.0.34	1	15.5	2	1	2	0	2.0982737395252498	1.0	0.6931471805599453	2	normal
10.0.0.34	1	159.4	4	2	5	0	2.186942639200406	1.0	0.6730116670092565	2	normal
10.0.0.34	1	164.0	2	1	2	0	1.9701814400260842	1.0	0.0	2	normal
10.0.0.34	1	21478.333333333332	3	1	3	0	2.293451670290882	1.0	0.0	2	normal
10.0.0.34	1	12.666666666666666	3	1	3	0	2.351673301904631	1.0	0.0	2	normal
10.0.0.34	1	6.0	2	1	2	0	2.0982737395252498	1.0	0.0	2	normal
10.0.0.34	1	21446.666666666668	3	1	3	0	2.1186492470699503	1.0	0.0	2	normal
10.0.0.34	1	181.0	3	1	3	0	2.40615957539782	1.0	0.6365141682948128	2	normal
10.0.0.34	1	5534.0	6	4	8	0	2.2159726976525564	0.8	0.9002560512685369	2	normal
10.0.0.34	2	182.8	5	1	5	0	2.1556170966998143	1.0	0.6730116670092565	2	normal
10.0.0.34	1	146.0	1	1	1	0	2.2110688711446103	0.5	0.0	2	normal
10.0.0.34	1	45.2	4	3	5	0	2.2952515423906465	0.8333333333333334	0.6730116670092565	2	normal
10.0.0.34	1	21449.0	2	1	2	0	2.2934516702908825	1.0	0.0	2	normal
10.0.0.34	1	3.0	1	1	1	0	2.0982737395252498	0.5	0.0	2	normal
10.0.0.34	1	15.5	2	1	2	0	2.0982737395252498	1.0	0.6931471805599453	2	normal
10.0.0.34	1	0	0	1	0	0	2.2934516702908825	0.0	0.0	1	normal
10.0.0.34	1	21599.0	1	1	1	0	2.2934516702908825	0.5	0.0	2	normal
10.0.0.34	1	21522.5	2	1	2	0	2.2934516702908825	1.0	0.6931471805599453	2	normal
10.0.0.34	1	21435.0	2	1	2	0	2.2934516702908825	1.0	0.6931471805599453	2	normal
10.0.0.34	1	435.2	5	3	4	1	2.34413100529594	0.6666666666666666	0.6730116670092565	2	normal
10.0.0.34	1	296.5	2	1	2	0	2.426984030718372	1.0	0.6931471805599453	2	normal
10.0.0.34	1	21336.0	2	1	3	0	2.1186492470699503	1.0	0.6365141682948128	2	normal
10.0.0.34	1	168.5	2	1	2	0	2.5120844379618896	1.0	0.6931471805599453	2	normal
10.0.0.34	1	13.0	2	1	2	0	2.0982737395252498	1.0	0.0	2	normal
10.0.0.34	1	21375.5	2	1	2	0	2.2934516702908825	1.0	0.6931471805599453	2	normal
10.0.0.34	1	182.66666666666666	3	1	3	0	2.464324714429893	1.0	0.0	2	normal
10.0.0.34	1	588.8	10	4	10	0	2.283679344133341	1.0	1.2798542258336676	2	normal
10.0.0.34	1	2123.846153846154	39	12	39	0	2.2426586095378576	0.975	1.0205270594055786	2	normal
10.0.0.34	1	2852.0	2	1	2	0	2.425479708432719	1.0	0.0	2	normal
10.0.0.34	1	1493.75	11	6	12	0	2.246441072945897	0.8571428571428571	1.0114042647073518	2	normal
10.0.0.34	1	536.0	4	1	4	0	2.4622779663419947	2.0	0.6931471805599453	2	normal
10.0.0.34	1	2281.0	1	1	1	0	1.8636799873410004	0.5	0.0	2	normal
10.0.0.34	1	1727.7222222222222	18	7	18	0	2.349105925802177	1.0588235294117647	1.2148896539491203	2	normal
10.0.0.34	1	23.333333333333332	3	1	3	0	2.351673301904631	1.0	0.0	2	normal
10.0.0.34	1	21397.666666666668	3	1	3	0	2.293451670290882	1.0	0.0	2	normal
10.0.0.34	1	9.0	2	1	2	0	2.0982737395252498	1.0	0.0	2	normal
10.0.0.34	1	286.0	2	1	3	0	1.9701814400260844	1.0	0.6365141682948128	2	normal
10.0.0.34	1	299.0	1	1	2	0	2.5120844379618896	1.0	0.0	2	normal
10.0.0.34	1	0	0	1	0	0	2.1186492470699507	0.0	0.0	1	normal
10.0.0.34	1	21437.666666666668	3	1	3	0	2.1186492470699507	3.0	0.0	1	normal
10.0.0.34	1	16.0	2	1	2	0	2.0982737395252498	1.0	0.0	2	normal
10.0.0.34	1	299.0	1	1	2	0	2.5120844379618896	1.0	0.6931471805599453	2	normal
10.0.0.34	1	140.6	5	1	5	0	2.2110688711446107	1.0	0.5004024235381879	2	normal
10.0.0.34	1	187.66666666666666	3	2	3	0	2.190526829151918	0.6	0.6365141682948128	2	normal
10.0.0.34	1	92.5	4	2	4	0	2.322549273575016	1.3333333333333333	0.5623351446188083	2	normal
10.0.0.34	0	299.0	1	0	1	0	2.2110688711446103	0	0.0	0	normal
10.0.0.34	1	23.0	2	1	2	0	2.0982737395252498	1.0	0.6931471805599453	2	normal
10.0.0.34	1	21490.0	3	1	3	0	2.1186492470699503	1.0	0.0	2	normal
10.0.0.34	1	5.0	2	1	3	0	2.351673301904631	1.0	0.0	2	normal
10.0.0.34	1	193.0	2	1	2	0	2.5120844379618896	1.0	0.6931471805599453	2	normal
10.0.0.34	1	15.5	2	1	2	0	2.0982737395252498	1.0	0.0	2	normal
10.0.0.34	1	134.66666666666666	3	1	3	0	2.40615957539782	1.0	0.6365141682948128	2	normal
10.0.0.34	1	75.33333333333333	2	1	3	0	1.9701814400260844	1.0	0.0	2	normal
10.0.0.34	1	359.0	1	1	1	0	2.3034884952192693	1.0	0.0	1	normal
10.0.0.34	1	5469.770833333333	44	13	48	0	2.3067974878205986	0.9230769230769231	1.4618258355673073	2	normal
10.0.0.34	1	4095.478260869565	21	8	23	0	2.228342270479948	1.0952380952380953	0.985984617175194	2	normal
10.0.0.34	1	1580.0	2	1	2	0	1.8462202193216335	1.0	0.0	2	normal
10.0.0.34	1	21367.333333333332	3	1	3	0	2.1186492470699503	1.0	0.0	2	normal
10.0.0.34	1	8.0	2	1	2	0	2.0982737395252498	1.0	0.0	2	normal
10.0.0.34	1	299.0	1	1	2	0	2.5120844379618896	1.0	0.6931471805599453	2	normal
10.0.0.34	1	10739.5	5	2	6	0	2.234818665925595	1.0	0.6931471805599453	2	normal
10.0.0.34	1	114.1875	16	3	16	0	2.3834846323355956	0.8888888888888888	0.9002560512685369	2	normal
10.0.0.34	1	87.5	2	1	2	0	2.454743359333477	1.0	0.0	2	normal
10.0.0.34	1	3114.1428571428573	7	3	7	0	2.273920916045934	0.875	0.9556998911125343	2	normal
10.0.0.34	1	7147.0	6	2	6	0	2.2096902354833285	0.75	1.0986122886681096	2	normal
10.0.0.34	2	15.0	6	1	6	0	2.1761856615603072	1.0	1.0986122886681096	2	normal
10.0.0.34	1	10.3	10	2	10	0	2.160603277153297	1.0	1.3321790402101223	2	normal
10.0.0.34	1	7.0	1	1	1	0	2.1761856615603072	0.5	0.0	2	normal
10.0.0.34	1	23.0	8	1	8	0	2.1761856615603072	1.0	1.3862943611198906	2	normal
10.0.0.34	1	56.0	1	1	1	0	2.1761856615603072	0.5	0.0	2	normal
10.0.0.34	1	51.0	4	1	4	0	2.1761856615603072	1.0	0.6931471805599453	2	normal
10.0.0.34	1	44.333333333333336	6	1	6	0	2.1761856615603072	1.0	1.0986122886681096	2	normal
10.0.0.34	1	35.25	4	1	4	0	2.1761856615603072	1.0	0.6931471805599453	2	normal
10.0.0.34	1	194.5	2	1	2	0	2.5120844379618896	1.0	0.0	2	normal
10.0.0.34	1	36.333333333333336	12	4	12	0	2.3156393860259024	0.75	1.329661348854758	2	normal
10.0.0.34	1	356.375	11	4	16	0	2.405259363404121	1.2307692307692308	1.2820462400528454	2	normal
10.0.0.34	1	95.83333333333333	12	2	12	0	2.269038227484698	1.0	1.5171063970610277	2	normal
10.0.0.34	1	55.0	6	1	6	0	2.1761856615603072	1.0	1.3296613488547582	2	normal
10.0.0.34	1	26.88888888888889	9	3	9	0	2.2173677812228485	1.0	1.0608569471580214	2	normal
10.0.0.34	1	37.1	10	2	10	0	2.231897201114942	1.0	1.3321790402101223	2	normal
10.0.0.34	1	39.125	8	1	8	0	2.1761856615603072	1.0	1.3862943611198906	2	normal
10.0.0.34	1	5409.833333333333	12	2	12	0	2.219295036397097	1.0	1.3296613488547582	2	normal
10.0.0.34	1	30.75	4	1	4	0	2.1761856615603072	1.0	0.6931471805599453	2	normal
10.0.0.34	1	5903.666666666667	12	2	15	0	2.2131191623653894	1.0	0.5799151714181009	2	normal
10.0.0.34	1	15442.5	14	3	14	0	2.225766829909476	1.0	1.512451178466448	2	normal
10.0.0.34	1	21586.25	4	2	4	0	2.464233271519495	1.0	0.0	2	normal
10.0.0.34	1	8579.6	4	2	5	0	2.0994895321320035	1.0	0.6730116670092565	2	normal
10.0.0.34	1	28.0	2	1	2	0	2.40615957539782	1.0	0.6931471805599453	2	normal
10.0.0.34	1	186.5	4	2	4	0	2.36157665455325	1.0	1.0397207708399179	2	normal
10.0.0.34	1	15.8	4	2	5	0	2.2503134769528783	1.0	0.6730116670092565	2	normal
10.0.0.34	1	21475.0	4	1	5	0	2.1186492470699503	1.0	0.6730116670092565	2	normal
10.0.0.34	1	17.6	4	2	5	0	2.2503134769528783	1.0	0.6730116670092565	2	normal
10.0.0.34	1	299.0	1	1	2	0	2.5120844379618896	1.0	0.0	2	normal
10.0.0.34	1	5.0	2	1	2	0	2.0982737395252498	1.0	0.0	2	normal
10.0.0.34	1	16.0	3	1	3	0	2.351673301904631	1.0	0.0	2	normal
10.0.0.34	1	12865.6	5	2	5	0	2.2153804979846297	1.0	0.6730116670092565	2	normal
10.0.0.34	1	177.5	2	1	2	0	2.5120844379618896	1.0	0.6931471805599453	2	normal
10.0.0.34	1	10.5	2	1	2	0	2.0982737395252498	1.0	0.6931471805599453	2	normal
10.0.0.34	1	12988.4	9	2	10	0	2.3075157369247465	1.0	0.0	2	normal
10.0.0.34	1	63.333333333333336	2	1	3	0	1.9701814400260844	1.0	0.0	2	normal
10.0.0.34	1	10801.666666666666	12	3	12	0	2.2649621381512177	0.9230769230769231	0.8675632284814612	2	normal
10.0.0.34	1	8638.4	10	3	10	0	2.232239133217373	1.0	1.5571130980576455	2	normal
10.0.0.34	1	16581.76923076923	13	3	13	0	2.2160799458495704	0.9285714285714286	0.8305178252872478	2	normal
10.0.0.34	1	286.5	2	1	2	0	2.40615957539782	1.0	0.0	2	normal
10.0.0.34	1	234.5	3	2	4	0	2.36157665455325	1.0	0.5623351446188083	2	normal
10.0.0.34	1	16.0	2	1	2	0	2.0982737395252498	1.0	0.6931471805599453	2	normal
10.0.0.34	1	21182.0	2	1	2	0	2.2934516702908825	1.0	0.0	2	normal
10.0.0.34	1	7243.0	20	4	21	0	2.4276128734076745	0.875	1.119606167144626	2	normal
10.0.0.34	1	4411.2	20	4	20	0	2.396948711843037	1.1764705882352942	1.0296530140645737	2	normal
10.0.0.34	1	121.0	4	1	4	0	2.40615957539782	1.0	0.6931471805599453	2	normal
10.0.0.34	1	2836.0	13	3	16	0	2.3432984111961512	1.0	1.3050963719483404	2	normal
10.0.0.34	1	165.2	8	2	10	0	2.448529520423448	1.0	1.2798542258336676	2	normal
10.0.0.34	1	2548.5555555555557	9	3	9	0	2.322520031183439	1.0	1.0608569471580214	2	normal
10.0.0.34	1	12347.142857142857	7	3	7	0	2.427349210983931	1.0	0.5982695885852573	2	normal
10.0.0.34	1	71.33333333333333	3	1	3	0	2.2110688711446103	1.0	0.0	2	normal
10.0.0.34	1	21424.0	2	1	2	0	2.2934516702908825	1.0	0.0	2	normal
10.0.0.34	1	21409.333333333332	3	1	3	0	2.1186492470699503	1.0	0.0	2	normal
10.0.0.34	1	10770.5	4	2	4	0	2.1958627049080657	1.0	0.6931471805599453	2	normal
10.0.0.34	1	7187.666666666667	3	2	3	0	2.246375785064441	0.75	1.0986122886681096	2	normal
10.0.0.34	1	21336.0	2	1	2	0	2.2934516702908825	1.0	0.6931471805599453	2	normal
10.0.0.34	1	164.0	2	2	3	0	2.016362901492484	0.75	0.6365141682948128	2	normal
10.0.0.34	2	21468.0	9	3	9	0	2.5904887812621724	0.9	0.6365141682948128	2	normal
10.0.0.34	1	9315.0	7	3	7	0	2.3954026465302496	1.1666666666666667	0.9556998911125343	2	normal
10.0.0.34	1	21470.0	2	1	2	0	2.2934516702908825	1.0	0.0	2	normal
10.0.0.34	1	3266.4285714285716	6	3	7	0	2.3297380686509284	0.875	0.410116318288409	2	normal
10.0.0.34	1	2685.7428571428572	32	7	35	0	2.3708811756862307	1.0294117647058822	1.1052637539177856	2	normal
10.0.0.34	1	10837.25	4	2	4	0	2.151689077156166	1.0	0.5623351446188083	2	normal
10.0.0.34	1	118.25	4	1	4	0	1.9701814400260846	1.0	0.6931471805599453	2	normal
10.0.0.34	1	189.5	2	1	2	0	2.2110688711446103	1.0	0.6931471805599453	2	normal
10.0.0.34	1	7171.333333333333	6	3	6	0	2.1206356166140727	1.0	1.329661348854758	2	normal
10.0.0.34	1	359.0	1	1	1	0	2.3034884952192693	1.0	0.0	1	normal
10.0.0.34	1	200.0	2	1	2	0	2.5120844379618896	1.0	0.0	2	normal
10.0.0.34	1	354.8	4	2	5	0	2.355129378034719	1.0	0.9502705392332347	2	normal
10.0.0.34	1	753.5454545454545	10	3	11	0	2.2928213879487878	0.9166666666666666	1.3421131789144003	2	normal
10.0.0.34	1	299.0	2	1	2	0	2.252728336819822	1.0	0.6931471805599453	2	normal
10.0.0.34	1	9.5	2	1	2	0	2.0982737395252498	1.0	0.0	2	normal
10.0.0.34	1	21599.0	2	1	2	0	2.415052121917807	1.0	0.6931471805599453	2	normal
10.0.0.34	1	21350.0	3	1	3	0	2.293451670290882	1.0	0.0	2	normal
10.0.0.34	1	21334.0	2	1	2	0	2.2934516702908825	1.0	0.6931471805599453	2	normal
10.0.0.34	1	4769.391304347826	19	5	23	0	2.2870999018948894	0.9583333333333334	0.559834325921902	2	normal
10.0.0.34	1	39.0	2	1	2	0	2.1186492470699507	1.0	0.6931471805599453	2	normal
10.0.0.34	1	240.33333333333334	5	1	6	0	2.4061595753978198	0.8571428571428571	0.6365141682948128	2	normal
10.0.0.34	1	3948.5454545454545	11	3	11	0	2.404926294935481	1.0	0.6890092384766586	2	normal
10.0.0.34	1	184.0	10	2	10	0	2.4273445479106344	1.0	1.2206072645530175	2	normal
10.0.0.34	1	150.16666666666666	6	2	6	0	2.3035309634402963	1.0	1.0114042647073518	2	normal
10.0.0.34	1	4096.363636363636	10	3	11	0	2.404979915825148	0.9166666666666666	1.0670895187820832	2	normal
10.0.0.34	1	254.0	2	1	2	0	2.40615957539782	1.0	0.6931471805599453	2	normal
10.0.0.34	1	5483.125	8	3	8	0	2.404463814762103	1.0	0.5623351446188083	2	normal
10.0.0.34	1	113.5	6	1	6	0	2.4061595753978198	1.0	1.0986122886681096	2	normal
10.0.0.34	1	8596.0	5	2	5	0	2.3651748826316603	0.8333333333333334	1.0549201679861442	2	normal
10.0.0.34	1	250.0	2	1	2	0	2.40615957539782	1.0	0.6931471805599453	2	normal
10.0.0.34	1	227.2	5	2	5	0	2.335217501123925	0.8333333333333334	1.0549201679861442	2	normal
10.0.0.34	1	8675.6	5	2	5	0	2.3560671731280696	1.25	1.0549201679861442	2	normal
10.0.0.34	1	68.5	2	1	2	0	2.40615957539782	1.0	0.0	2	normal
10.0.0.34	1	214.0	2	1	2	0	2.40615957539782	1.0	0.6931471805599453	2	normal
10.0.0.34	1	10859.5	4	2	4	0	2.349805622844351	1.0	1.0397207708399179	2	normal
10.0.0.34	1	129.57142857142858	7	2	7	0	2.38280831532931	1.0	1.0789922078775833	2	normal
10.0.0.34	1	172.0	1	1	1	0	2.40615957539782	0.5	0.0	2	normal
10.0.0.34	1	8763.2	5	2	5	0	2.3610764133550446	1.0	0.5004024235381879	2	normal
10.0.0.34	1	170.42857142857142	7	2	7	0	2.4288577602329773	1.0	1.351783994289646	2	normal
10.0.0.34	1	157.92857142857142	13	3	14	0	2.380162574261897	1.0769230769230769	1.351783994289646	2	normal
10.0.0.34	1	4402.1	10	2	10	0	2.3836179943764333	1.0	1.3321790402101223	2	normal
10.0.0.34	1	193.6	9	2	10	0	2.448529520423448	1.0	0.6108643020548935	2	normal
10.0.0.34	1	165.5	12	3	12	0	2.391298601782964	1.0	1.286057336874379	2	normal
10.0.0.34	1	7290.0	4	2	6	0	2.368590273695507	1.0	0.0	2	normal
10.0.0.34	1	121.85714285714286	6	2	7	0	2.3225492735750164	1.0	0.5982695885852573	2	normal
10.0.0.34	1	224.75	4	2	4	0	2.4591220066798547	1.0	0.6931471805599453	2	normal
10.0.0.34	1	21492.0	2	1	2	0	2.2934516702908825	1.0	0.6931471805599453	2	normal
10.0.0.34	1	87.0	5	2	5	0	2.2954315296006227	1.0	0.6730116670092565	2	normal
10.0.0.34	1	21523.5	2	1	2	0	2.2934516702908825	1.0	0.0	2	normal
10.0.0.34	1	569.0	10	1	10	0	2.098147389135067	1.0	1.0888999753452238	2	normal
10.0.0.34	1	178.5	2	1	2	0	2.2110688711446103	1.0	0.6931471805599453	2	normal
10.0.0.34	1	10739.75	4	2	4	0	2.1958627049080666	1.0	0.5623351446188083	2	normal
10.0.0.34	1	95.0	2	1	2	0	2.40615957539782	1.0	0.6931471805599453	2	normal
10.0.0.34	1	8702.6	5	3	5	0	2.3405421973193348	1.0	1.0549201679861442	2	normal
10.0.0.34	1	0	0	1	0	0	2.415052121917807	0.0	0.0	1	normal
10.0.0.34	1	8633.4	5	2	5	0	2.217450205352569	1.25	0.0	2	normal
10.0.0.34	1	10837.25	4	3	4	0	2.4031448898232117	0.8	0.5623351446188083	2	normal
10.0.0.34	1	256.0	2	1	2	0	2.40615957539782	2.0	0.0	1	normal
10.0.0.34	1	49.5	2	1	2	0	2.2110688711446103	1.0	0.6931471805599453	2	normal
10.0.0.34	1	10713.5	4	2	4	0	2.349805622844351	1.0	0.6931471805599453	2	normal
10.0.0.34	1	34.5	4	1	4	0	2.40615957539782	1.0	0.5623351446188083	2	normal
10.0.0.34	1	3671.5	12	3	12	0	2.4170772436662	0.8571428571428571	1.242453324894	2	normal
10.0.0.34	2	1879.4166666666667	24	6	24	0	2.358931276998312	1.0434782608695652	1.3422673044417015	2	normal
10.0.0.34	1	145.28571428571428	7	2	7	0	2.2193118030956476	1.0	1.0789922078775833	2	normal
10.0.0.34	1	7128.0	3	2	3	0	2.3578561874948467	0.75	0.6365141682948128	2	normal
10.0.0.34	1	3654.1666666666665	6	2	6	0	2.432075537493598	1.0	1.2424533248940002	2	normal
10.0.0.34	1	85.6	5	3	5	0	2.221501213231271	1.0	0.0	2	normal
10.0.0.34	1	14346.333333333334	3	1	3	0	2.29545903527656	1.5	1.0986122886681096	2	normal
10.0.0.34	1	359.0	2	2	5	0	2.355129378034719	1.0	1.0549201679861442	2	normal
10.0.0.34	1	178.5	2	1	2	0	2.2110688711446103	1.0	0.6931471805599453	2	normal
10.0.0.34	1	21335.0	2	1	2	0	2.2934516702908825	1.0	0.6931471805599453	2	normal
10.0.0.34	1	5481.625	6	3	8	0	2.43094503040312	1.0	0.7356219397587946	2	normal
10.0.0.34	1	21319.5	2	1	2	0	2.2934516702908825	1.0	0.0	2	normal
10.0.0.34	1	7477.0	27	8	28	0	2.3545828718572444	0.875	1.221398657786797	2	normal
10.0.0.34	1	3721.6	15	3	15	0	2.414347965278641	1.25	1.3397942802855756	2	normal
10.0.0.34	1	215.2	13	2	15	0	2.4353802271396328	1.0714285714285714	1.3095258353040693	2	normal
10.0.0.34	1	2857.875	16	4	16	0	2.3809253570483113	1.0	1.18030455699462	2	normal
10.0.0.34	1	4904.444444444444	8	3	9	0	2.362951283098549	1.0	0.9368883075390159	2	normal
10.0.0.34	1	196.5	4	1	4	0	2.40615957539782	1.0	1.0397207708399179	2	normal
10.0.0.34	1	213.75	4	1	4	0	2.40615957539782	1.0	1.0397207708399179	2	normal
10.0.0.34	1	2294.7	9	3	9	1	2.404802966889247	0.9	1.0296530140645737	2	normal
10.0.0.34	1	180.5	2	1	2	0	2.40615957539782	1.0	0.0	2	normal
10.0.0.34	1	116.0	4	2	4	2	2.441467862919176	0.6666666666666666	0.6365141682948128	2	normal
10.0.0.34	2	12046.444444444445	9	3	9	0	2.2852765981536556	1.0	0.34883209584303193	2	normal
10.0.0.34	1	228.0	2	1	2	0	2.40615957539782	1.0	0.0	2	normal
10.0.0.34	1	6632.882352941177	15	5	16	1	2.2708964014356607	0.7272727272727273	0.5455945739691843	2	normal
10.0.0.34	1	4681.431818181818	39	11	43	1	2.2137266391482853	1.075	1.5361391059990157	2	normal
10.0.0.34	2	197.83333333333334	6	2	6	0	2.307645007240467	1.0	1.0114042647073518	2	normal
10.0.0.34	1	199.57142857142858	7	3	7	0	2.378723931801162	1.1666666666666667	1.4750763110546947	2	normal
10.0.0.34	1	7938.363636363636	11	3	11	0	2.385378541023941	0.9166666666666666	1.4142790651247086	2	normal
10.0.0.34	1	151.5	2	1	2	0	2.40615957539782	1.0	0.6931471805599453	2	normal
10.0.0.34	1	142.5	4	2	4	0	2.453237292092962	0.8	1.0397207708399179	2	normal
10.0.0.34	2	21543.0	2	2	2	0	2.31599325131227	0.6666666666666666	0.6931471805599453	2	normal
10.0.0.34	1	115.54545454545455	11	3	11	0	2.410558748547691	1.0	1.0361987848192837	2	normal
10.0.0.34	1	21529.0	2	1	2	0	2.2934516702908825	1.0	0.6931471805599453	2	normal
10.0.0.34	1	178.57142857142858	7	2	7	0	2.0832001987435795	0.875	0.7963116401738131	2	normal
10.0.0.34	1	3950.0	6	3	5	1	2.0774647875843204	1.0	1.329661348854758	2	normal
10.0.0.34	1	12333.857142857143	5	3	7	0	2.3162830122915214	1.0	0.7963116401738131	2	normal
10.0.0.34	1	120.0	2	1	2	0	1.9701814400260842	1.0	0.6931471805599453	2	normal
10.0.0.34	1	118.0	2	1	2	0	2.2110688711446103	1.0	0.6931471805599453	2	normal
10.0.0.34	1	10731.75	4	2	4	0	2.195862704908066	1.0	0.5623351446188083	2	normal
10.0.0.34	1	359.0	2	1	2	0	2.3895566332450184	1.0	0.0	2	normal
10.0.0.34	1	21469.5	2	1	2	0	2.2934516702908825	1.0	0.0	2	normal
10.0.0.34	1	66.5	2	1	2	0	1.9701814400260842	1.0	0.6931471805599453	2	normal
10.0.0.34	1	21537.5	3	2	4	0	2.406159493947994	1.0	0.0	2	normal
10.0.0.34	1	58.0	2	1	2	0	2.2110688711446103	1.0	0.6931471805599453	2	normal
10.0.0.34	1	159.77777777777777	8	2	9	0	2.2864298438459913	1.0	0.0	2	normal
10.0.0.34	1	20.5	2	1	2	0	2.0982737395252498	1.0	0.6931471805599453	2	normal
10.0.0.34	1	6122.285714285715	6	2	7	0	2.3350385500149886	1.0	0.6829081047004717	2	normal
10.0.0.34	1	9200.142857142857	6	2	7	0	2.3195518938491175	1.0	0.0	2	normal
10.0.0.34	1	21.5	2	1	2	0	2.0982737395252498	1.0	0.0	2	normal
10.0.0.34	1	10.5	2	1	2	0	2.0982737395252498	1.0	0.6931471805599453	2	normal
10.0.0.34	1	8.5	2	1	2	0	2.0982737395252498	1.0	0.6931471805599453	2	normal
10.0.0.34	1	21409.666666666668	3	1	3	0	2.1186492470699503	1.0	0.0	2	normal
10.0.0.34	1	0	0	1	0	0	2.2110688711446103	0.0	0.0	1	normal
10.0.0.34	1	156.4	5	2	5	0	2.3086142232712152	1.6666666666666667	0.0	2	normal
10.0.0.34	1	21432.333333333332	6	2	6	0	2.1769167214769274	1.0	0.45056120886630463	2	normal
10.0.0.34	1	10820.0	4	2	4	0	2.2624044112338857	1.0	0.5623351446188083	2	normal
10.0.0.34	1	16079.625	8	2	8	0	2.1854547588938487	1.0	1.3208883431493221	2	normal
10.0.0.34	1	10729.75	4	1	4	0	2.1648590591072803	1.0	1.0397207708399179	2	normal
10.0.0.34	1	21301.5	2	1	2	0	2.1186492470699507	1.0	0.0	2	normal
10.0.0.34	1	21462.5	2	3	2	0	2.355366332372798	0.5	0.6931471805599453	2	normal
10.0.0.34	1	5458.625	8	3	8	0	2.464962054627907	1.3333333333333333	0.7356219397587946	2	normal
10.0.0.34	1	7716.058823529412	15	3	17	0	2.334314149298544	1.0	1.4520440731936837	2	normal
10.0.0.34	1	8723.1	10	2	10	0	2.291155444066673	1.0	1.5571130980576458	2	normal
10.0.0.34	1	21314.0	2	1	2	0	2.1186492470699507	1.0	0.6931471805599453	2	normal
10.0.0.34	1	173.5	2	1	2	0	2.40615957539782	1.0	0.0	2	normal
10.0.0.34	1	21406.0	2	1	2	0	2.1186492470699507	1.0	0.6931471805599453	2	normal
10.0.0.34	1	21555.0	2	1	2	0	2.1186492470699507	1.0	0.0	2	normal
10.0.0.34	1	21518.0	2	1	2	0	2.2934516702908825	1.0	0.6931471805599453	2	normal
10.0.0.34	1	0	0	1	0	0	2.1186492470699507	0.0	0.0	1	normal
10.0.0.34	1	16494.30769230769	13	1	13	0	2.1399768526256424	1.0	0.9839614460010255	2	normal
10.0.0.34	1	16218.875	8	1	8	0	2.1432944801565266	1.1428571428571428	1.0397207708399179	2	normal
10.0.0.34	1	10834.0	12	4	12	0	2.275741213381508	0.9230769230769231	0.2868359830561607	2	normal
10.0.0.34	2	21483.0	3	2	3	0	2.21853634605334	0.75	0.6365141682948128	2	normal
10.0.0.34	2	21535.166666666668	5	1	6	0	2.1186492470699503	1.0	1.0114042647073518	2	normal
10.0.0.34	1	21407.5	2	1	2	0	2.1186492470699507	1.0	0.6931471805599453	2	normal
10.0.0.34	1	7312.333333333333	5	2	6	0	2.3103227992885302	1.0	0.8675632284814612	2	normal
10.0.0.34	1	21436.0	2	1	2	0	2.1186492470699507	1.0	0.0	2	normal
10.0.0.34	1	21430.5	2	1	2	0	2.1186492470699507	1.0	0.6931471805599453	2	normal
10.0.0.34	1	78.5	2	1	2	0	2.2110688711446103	1.0	0.6931471805599453	2	normal
10.0.0.34	1	21411.0	2	1	2	0	2.1186492470699507	1.0	0.0	2	normal
10.0.0.34	1	21505.5	2	1	2	0	2.2934516702908825	1.0	0.0	2	normal
10.0.0.34	1	21487.5	4	1	4	0	2.1186492470699503	1.0	0.5623351446188083	2	normal
10.0.0.34	1	0	0	1	0	0	2.5120844379618896	0.0	0.0	1	normal
10.0.0.34	1	248.0	2	1	2	0	2.5120844379618896	2.0	0.6931471805599453	1	normal
10.0.0.34	1	21353.0	2	1	2	0	2.2934516702908825	1.0	0.0	2	normal
10.0.0.34	1	6.0	2	1	2	0	2.40615957539782	1.0	0.6931471805599453	2	normal
10.0.0.34	1	21376.0	2	1	2	0	2.2934516702908825	1.0	0.6931471805599453	2	normal
10.0.0.34	1	248.5	2	1	2	0	2.2110688711446103	1.0	0.6931471805599453	2	normal
10.0.0.34	1	299.0	1	1	2	0	2.5120844379618896	1.0	0.6931471805599453	2	normal
10.0.0.34	1	21554.333333333332	3	1	3	0	2.293451670290882	1.0	0.0	2	normal
10.0.0.34	1	99.5	2	1	2	0	2.5120844379618896	1.0	0.6931471805599453	2	normal
10.0.0.34	1	21312.666666666668	2	1	3	0	2.293451670290882	1.0	0.6365141682948128	2	normal
10.0.0.34	1	10.0	2	1	3	0	2.40615957539782	1.0	0.6365141682948128	2	normal
10.0.0.34	1	21367.0	3	1	3	0	2.293451670290882	1.0	0.0	2	normal
10.0.0.34	1	235.33333333333334	3	1	3	0	2.306668725404531	1.0	0.6365141682948128	2	normal
10.0.0.34	1	6121.5	7	2	8	0	2.183926008309067	1.0	1.3208883431493221	2	normal
10.0.0.34	1	2393.0	4	2	4	0	2.2574208695673548	1.0	1.3862943611198906	2	normal
10.0.0.34	1	2663.0	5	3	6	0	2.3003795968697167	0.75	1.0114042647073516	2	normal
10.0.0.34	1	11526.5	5	2	6	0	2.335752720655575	1.5	1.3296613488547582	2	normal
10.0.0.34	1	0	0	1	0	0	2.1186492470699507	0.0	0.0	2	normal
10.0.0.34	2	5450.0	4	2	4	0	2.3103227992885302	0.8	1.0397207708399179	2	normal
10.0.0.34	0	21489.5	2	0	2	0	2.1186492470699507	0	0.0	0	normal
10.0.0.34	1	0	0	1	0	0	2.40615957539782	0.0	0.0	1	normal
10.0.0.34	1	232.4	4	2	5	0	2.3836179943764324	1.0	0.6730116670092565	2	normal
10.0.0.34	1	21257.0	2	1	2	0	2.2934516702908825	1.0	0.0	2	normal
10.0.0.34	1	167.5	2	2	2	0	2.2500870119952525	0.6666666666666666	0.6931471805599453	2	normal
10.0.0.34	1	173.5	2	1	2	0	2.40615957539782	2.0	0.0	1	normal
10.0.0.34	1	0	0	1	0	0	2.2934516702908825	0.0	0.0	2	normal
10.0.0.34	1	21503.0	1	1	1	0	2.2934516702908825	0.5	0.0	2	normal
10.0.0.34	1	21498.0	2	1	2	0	2.2934516702908825	1.0	0.6931471805599453	2	normal
10.0.0.34	1	284.0	2	1	3	0	2.512084437961889	1.0	0.0	2	normal
10.0.0.34	1	21507.375	8	2	8	0	2.6461832395692886	1.0	0.5623351446188083	2	normal
10.0.0.34	1	21510.333333333332	3	1	3	0	2.1186492470699503	1.0	0.0	2	normal
10.0.0.34	1	21552.5	6	1	6	0	2.1186492470699503	1.0	1.329661348854758	2	normal
10.0.0.34	1	54.0	2	1	2	0	2.5120844379618896	1.0	0.6931471805599453	2	normal
10.0.0.34	1	21478.0	2	1	3	0	2.1186492470699503	1.0	0.6365141682948128	2	normal
10.0.0.34	1	0	0	1	0	0	2.3439329813080194	0.0	0.0	1	normal
10.0.0.34	1	334.0	3	1	3	0	2.3439329813080194	3.0	0.0	1	normal
10.0.0.34	1	21441.666666666668	3	1	3	0	2.293451670290882	1.0	0.0	2	normal
10.0.0.34	1	570.0	1	1	1	0	2.098147389135067	0.3333333333333333	0.0	2	normal
10.0.0.34	2	572.4	5	1	5	0	2.0981473891350673	0.625	0.0	2	normal
10.0.0.34	1	533.75	7	1	8	0	2.0981473891350673	1.3333333333333333	0.9743147528693494	2	normal
10.0.0.34	1	21437.666666666668	2	1	3	0	2.1186492470699503	1.0	0.0	2	normal
10.0.0.34	1	299.0	1	1	2	0	2.5120844379618896	1.0	0.6931471805599453	2	normal
10.0.0.34	1	645.3333333333334	3	1	3	0	2.098147389135067	1.0	0.6365141682948128	2	normal
10.0.0.34	1	443.6666666666667	5	1	6	0	2.0981473891350673	1.0	0.6931471805599453	2	normal
10.0.0.34	1	21508.666666666668	3	1	3	0	2.1186492470699503	1.0	0.0	2	normal
10.0.0.34	1	352.6666666666667	3	1	3	0	2.098147389135067	1.0	0.0	2	normal
10.0.0.34	1	132.66666666666666	3	1	3	0	2.40615957539782	1.0	0.6365141682948128	2	normal
10.0.0.34	1	21451.5	2	1	2	0	2.2934516702908825	1.0	0.0	2	normal
10.0.0.34	1	8765.2	5	2	5	0	2.244021990803119	1.0	1.0549201679861442	2	normal
10.0.0.34	1	347.6666666666667	3	1	3	0	2.098147389135067	1.0	0.0	2	normal
10.0.0.34	1	1060.9	8	4	10	0	2.4328845043873275	1.0	0.6730116670092565	2	normal
10.0.0.34	1	452.3333333333333	3	1	3	0	2.098147389135067	1.0	0.0	2	normal
10.0.0.34	1	0	0	1	0	0	2.1186492470699507	0.0	0.0	2	normal
10.0.0.34	0	21378.666666666668	3	0	3	0	2.1186492470699507	0	0.6365141682948128	0	normal
10.0.0.34	1	10847.0	4	2	4	0	2.3153668425159197	1.0	0.6931471805599453	2	normal
10.0.0.34	1	799.0	2	2	2	1	2.3503975462576547	0.6666666666666666	0.0	2	normal
10.0.0.34	1	21344.0	2	1	2	0	2.1186492470699507	1.0	0.0	2	normal
10.0.0.34	1	505.3333333333333	3	1	3	0	2.098147389135067	1.0	0.6365141682948128	2	normal
10.0.0.34	1	21316.0	2	1	2	0	2.1186492470699507	1.0	0.6931471805599453	2	normal
10.0.0.34	1	21404.0	2	1	2	0	2.1186492470699507	1.0	0.0	2	normal
10.0.0.34	1	1229.8333333333333	5	4	6	0	2.515796037524939	0.6666666666666666	0.0	2	normal
10.0.0.34	2	656.4285714285714	7	2	7	0	2.164303170550011	1.1666666666666667	1.0042424730540764	2	normal
10.0.0.34	1	14536.0	3	1	3	0	2.1575501334026876	1.5	0.6365141682948128	2	normal
10.0.0.34	1	21458.5	4	2	4	0	2.235184195883905	0.8	0.5623351446188083	2	normal
10.0.0.34	1	21344.0	2	1	2	0	2.1186492470699507	1.0	0.6931471805599453	2	normal
10.0.0.34	1	21435.0	2	1	2	0	2.1186492470699507	1.0	0.0	2	normal
10.0.0.34	1	636.6666666666666	3	1	3	0	2.343932981308019	1.0	0.0	2	normal
10.0.0.34	1	385.5	2	1	2	0	2.098147389135067	0.6666666666666666	0.6931471805599453	2	normal
10.0.0.34	0	385.0	1	0	1	0	2.098147389135067	0	0.0	0	normal
10.0.0.34	1	875.7142857142857	12	4	14	0	2.3526029207151504	1.0	1.1973401339967784	2	normal
10.0.0.34	1	21376.666666666668	3	1	3	0	2.293451670290882	1.0	0.0	2	normal
10.0.0.34	1	21543.0	2	1	3	0	2.1186492470699503	1.0	0.0	2	normal
10.0.0.34	1	614.6666666666666	3	2	3	0	2.1572812532531844	0.75	0.0	2	normal
10.0.0.34	1	10902.0	4	2	4	0	2.387151427864171	1.3333333333333333	0.6931471805599453	2	normal
10.0.0.34	1	822.0	10	4	11	0	2.4219998838733554	1.0	0.6890092384766586	2	normal
10.0.0.34	1	8679.6	5	2	5	0	2.176269101597393	1.0	0.5004024235381879	2	normal
10.0.0.34	1	5623.0	12	6	14	0	2.397097886817171	1.0	1.3337360272028098	2	normal
10.0.0.34	1	5665.421052631579	30	15	38	0	2.31466233856655	1.0	1.3914545273216223	2	normal
10.0.0.34	1	8124.75	8	4	8	0	2.2933407817398797	0.6666666666666666	0.6615632381579821	2	normal
10.0.0.34	1	6822.9375	15	4	16	0	2.4084728252998686	1.2307692307692308	0.6019239717322894	2	normal
10.0.0.34	1	3743.0	6	3	6	0	2.237990588251872	0.8571428571428571	1.0114042647073518	2	normal
10.0.0.34	1	176.5	4	2	4	0	2.4591220066798547	1.0	0.6931471805599453	2	normal
10.0.0.34	1	21457.0	2	1	2	0	2.2934516702908825	1.0	0.6931471805599453	2	normal
10.0.0.34	1	814.6428571428571	13	4	14	0	2.3526029207151504	1.0	1.4377014436429414	2	normal
10.0.0.34	1	21426.0	1	1	1	0	2.2934516702908825	0.5	0.0	2	normal
10.0.0.34	0	21451.0	1	0	1	0	2.2934516702908825	0	0.0	0	normal
10.0.0.34	1	16.0	2	1	2	0	2.2110688711446103	1.0	0.6931471805599453	2	normal
10.0.0.34	1	21410.0	2	1	2	0	2.2934516702908825	1.0	0.0	2	normal
10.0.0.34	1	10459.5	2	1	2	0	2.351673301904631	1.0	0.0	2	normal
10.0.0.34	1	189.42857142857142	7	1	7	0	2.4061595753978198	1.0	0.7963116401738131	2	normal
10.0.0.34	1	121.0	4	1	4	0	2.40615957539782	1.0	0.0	2	normal
10.0.0.34	1	4222.875	15	3	16	0	2.454813790028308	0.9411764705882353	1.5650265646583201	2	normal
10.0.0.34	1	8675.0	5	2	5	0	2.3560671731280696	1.25	1.0549201679861442	2	normal
10.0.0.34	1	230.0	8	2	8	0	2.4326407910388372	1.0	1.0397207708399179	2	normal
10.0.0.34	1	160.16666666666666	6	1	6	0	2.4061595753978198	1.0	1.0114042647073518	2	normal
10.0.0.34	1	8971.0	5	3	5	0	2.19716823557925	0.8333333333333334	0.0	2	normal
10.0.0.34	2	159.75	8	3	8	0	2.383868114975535	1.0	1.3208883431493221	2	normal
10.0.0.34	1	205.25	4	1	4	0	2.40615957539782	1.0	0.6931471805599453	2	normal
10.0.0.34	1	3645.6666666666665	12	3	12	0	2.4050290683073423	1.0	1.1187433359857524	2	normal
10.0.0.34	1	21490.666666666668	3	1	3	0	2.1186492470699503	1.0	0.6365141682948128	2	normal
10.0.0.34	1	3317.5333333333333	15	5	15	0	2.3531787442597643	0.9375	0.9908353864438493	2	normal
10.0.0.34	0	832.0	1	0	1	0	2.098147389135067	0	0.0	0	normal
10.0.0.34	1	142.0	4	2	4	0	2.3086142232712152	1.0	1.0397207708399179	2	normal
10.0.0.34	1	21439.0	2	1	2	0	2.2934516702908825	1.0	0.0	2	normal
10.0.0.34	1	21295.0	2	1	2	0	2.2934516702908825	1.0	0.0	2	normal
10.0.0.34	1	325.4	5	2	5	0	2.2213522636401684	1.0	0.0	2	normal
10.0.0.34	1	21407.5	2	1	2	0	2.2934516702908825	1.0	0.0	2	normal
10.0.0.34	1	527.7272727272727	10	4	11	0	2.4219998838733554	1.0	0.6890092384766586	2	normal
10.0.0.34	1	32.666666666666664	3	1	3	0	2.098147389135067	1.0	0.0	2	normal
10.0.0.34	1	21379.0	2	1	2	0	2.2934516702908825	1.0	0.0	2	normal
10.0.0.34	1	12901.8	5	2	5	0	2.2336533784010983	1.0	0.9502705392332347	2	normal
10.0.0.34	1	5965.545454545455	11	3	11	0	2.2701483400668434	0.8461538461538461	0.6554817739013927	2	normal
10.0.0.34	1	8610.8	9	4	10	0	2.30225260180424	1.1111111111111112	1.1682824501765625	2	normal
10.0.0.34	1	21545.5	4	2	4	0	2.206050458680416	1.0	1.0397207708399179	2	normal
10.0.0.34	1	21240.0	2	1	2	0	2.1186492470699507	1.0	0.0	2	normal
10.0.0.34	1	21599.0	2	1	2	0	2.1186492470699507	1.0	0.0	2	normal
10.0.0.34	1	10739.75	4	1	4	0	2.1648590591072803	1.0	0.6931471805599453	2	normal
10.0.0.34	1	835.6666666666666	3	1	3	0	2.098147389135067	1.0	0.6365141682948128	2	normal
10.0.0.34	1	21405.0	6	2	6	0	2.3105700647857077	1.0	0.8675632284814612	2	normal
10.0.0.34	1	62.0	2	1	2	0	2.5120844379618896	1.0	0.0	2	normal
10.0.0.34	1	21508.5	2	1	2	0	2.1186492470699507	1.0	0.0	2	normal
10.0.0.34	1	21486.0	3	1	3	0	2.293451670290882	1.0	0.0	2	normal
10.0.0.34	1	735.3333333333334	3	1	3	0	2.098147389135067	1.0	0.6365141682948128	2	normal
10.0.0.34	1	21407.333333333332	3	1	3	0	2.1186492470699503	1.0	0.0	2	normal
10.0.0.34	1	21459.0	2	1	2	0	2.2934516702908825	0.6666666666666666	0.0	2	normal
10.0.0.34	1	0	0	1	0	0	2.2934516702908825	0.0	0.0	1	normal
10.0.0.34	1	12503.142857142857	7	2	7	0	2.195799529712975	1.4	1.277034259466139	2	normal
10.0.0.34	1	299.0	1	1	2	0	2.5120844379618896	1.0	0.6931471805599453	2	normal
10.0.0.34	1	21365.333333333332	3	1	3	0	2.293451670290882	1.0	0.0	2	normal
10.0.0.34	1	10950.0	6	2	6	0	2.108398318102509	1.0	1.0114042647073516	2	normal
10.0.0.34	1	21345.0	2	1	2	0	2.1186492470699507	1.0	0.0	2	normal
10.0.0.34	1	469.0	3	1	3	0	2.098147389135067	1.0	0.6365141682948128	2	normal
10.0.0.34	1	21512.0	3	1	3	0	2.1186492470699503	1.0	0.6365141682948128	2	normal
10.0.0.34	1	423.3333333333333	3	1	3	0	2.098147389135067	1.0	0.6365141682948128	2	normal
10.0.0.34	1	152.66666666666666	3	1	3	0	2.40615957539782	1.0	0.6365141682948128	2	normal
10.0.0.34	1	22.0	2	1	2	0	2.40615957539782	1.0	0.0	2	normal
10.0.0.34	1	10889.0	3	2	4	0	2.4027680541263856	1.0	1.0397207708399179	2	normal
10.0.0.34	1	205.0	3	1	3	0	2.2110688711446103	1.0	0.0	2	normal
10.0.0.34	1	353.6666666666667	3	1	3	0	2.098147389135067	1.0	0.6365141682948128	2	normal
10.0.0.34	1	21332.0	2	1	2	0	2.2934516702908825	1.0	0.0	2	normal
10.0.0.34	1	21598.0	2	1	2	0	2.2934516702908825	1.0	0.0	2	normal
10.0.0.34	1	10705.0	6	2	6	0	2.262404411233885	1.0	0.45056120886630463	2	normal
10.0.0.34	1	287.6666666666667	3	1	3	0	2.098147389135067	1.0	0.6365141682948128	2	normal
10.0.0.34	1	21514.625	7	3	8	0	2.5551508987477205	0.8888888888888888	0.5623351446188083	2	normal
10.0.0.34	1	21526.0	2	1	2	0	2.691724411853638	2.0	0.0	1	normal
10.0.0.34	1	21553.0	2	1	2	0	2.2934516702908825	1.0	0.0	2	normal
10.0.0.34	1	251.66666666666666	3	1	3	0	2.098147389135067	1.0	0.0	2	normal
10.0.0.34	1	0	0	1	0	0	2.2934516702908825	0.0	0.0	1	normal
10.0.0.34	1	21305.0	2	1	2	0	2.2934516702908825	2.0	0.0	1	normal
10.0.0.34	1	256.5	2	1	2	0	2.5120844379618896	1.0	0.6931471805599453	2	normal
10.0.0.34	1	89.0	1	1	1	0	2.098147389135067	0.5	0.0	1	normal
10.0.0.34	2	85.0	2	2	2	0	2.104981341780028	0.5	0.0	2	normal
10.0.0.34	1	21376.0	1	1	1	0	2.1186492470699507	0.5	0.0	1	normal
10.0.0.34	1	21301.0	2	1	2	0	2.1186492470699507	1.0	0.0	2	normal
10.0.0.34	1	628.0	2	1	3	0	2.098147389135067	1.0	0.0	2	normal
10.0.0.34	1	21528.333333333332	3	1	3	0	2.293451670290882	1.0	0.0	2	normal
10.0.0.34	1	21515.0	2	1	3	0	2.1186492470699503	1.0	0.0	2	normal
10.0.0.34	1	21281.0	2	1	2	0	2.2934516702908825	1.0	0.0	2	normal
10.0.0.34	1	21542.0	2	1	2	0	2.2934516702908825	1.0	0.6931471805599453	2	normal
10.0.0.34	1	169.5	2	1	2	0	2.40615957539782	1.0	0.6931471805599453	2	normal
10.0.0.34	1	5978.375	5	3	8	0	2.5197976705275633	1.0	0.0	2	normal
10.0.0.34	1	836.0	3	1	3	0	2.098147389135067	1.0	0.0	2	normal
10.0.0.34	1	10891.25	3	2	4	0	2.293509331910812	0.8	0.0	2	normal
10.0.0.34	1	21433.0	2	1	2	0	2.1186492470699507	1.0	0.6931471805599453	2	normal
10.0.0.34	1	225.0	3	1	3	0	2.40615957539782	1.0	0.0	2	normal
10.0.0.34	1	720.6666666666666	3	1	3	0	2.343932981308019	1.0	0.0	2	normal
10.0.0.34	1	0	0	1	0	0	2.464324714429893	0.0	0.0	1	normal
10.0.0.34	1	155.0	4	1	5	0	2.464324714429893	1.6666666666666667	0.5004024235381879	2	normal
10.0.0.34	1	728.0	3	1	3	0	2.098147389135067	1.0	0.0	2	normal
10.0.0.34	1	21436.333333333332	3	1	3	0	2.293451670290882	1.0	0.0	2	normal
10.0.0.34	1	299.0	2	1	2	0	2.40615957539782	1.0	0.6931471805599453	2	normal
10.0.0.34	1	21332.0	2	1	2	0	2.2934516702908825	1.0	0.0	2	normal
10.0.0.34	1	411.0	4	1	4	0	2.098147389135067	0.8	0.6931471805599453	2	normal
10.0.0.34	1	396.0	2	1	2	0	2.098147389135067	1.0	0.6931471805599453	2	normal
10.0.0.34	1	634.0	3	1	3	0	2.098147389135067	1.0	0.0	2	normal
10.0.0.34	1	184.4	5	3	5	0	2.4166880857963386	0.8333333333333334	0.0	2	normal
10.0.0.34	2	12034.888888888889	9	3	9	0	2.186036826083411	1.0	1.0608569471580214	2	normal
10.0.0.34	1	1799.0	1	1	0	1	2.1972245773362196	0.0	0.0	1	normal
10.0.0.34	1	21372.0	2	1	2	0	2.2934516702908825	1.0	0.6931471805599453	2	normal
10.0.0.34	1	584.0	3	1	3	0	2.098147389135067	1.0	0.0	2	normal
10.0.0.34	1	21536.0	3	1	3	0	2.1186492470699503	1.0	0.6365141682948128	2	normal
10.0.0.34	1	494.0	3	1	3	0	2.098147389135067	1.0	0.0	2	normal
10.0.0.34	1	16109.75	3	2	4	0	2.2497943107005964	0.8	0.0	2	normal
10.0.0.34	1	294.0	1	1	1	0	2.5120844379618896	0.5	0.0	2	normal
10.0.0.34	0	299.0	1	0	1	0	2.5120844379618896	0	0.0	0	normal
10.0.0.34	1	406.0	3	1	3	0	2.098147389135067	1.0	0.0	2	normal
10.0.0.34	1	14291.833333333334	5	1	6	0	2.1494557884281704	1.0	0.6365141682948128	2	normal
10.0.0.34	1	368.0	3	1	3	0	2.098147389135067	1.0	0.0	2	normal
10.0.0.34	1	21598.666666666668	2	1	3	0	2.1186492470699503	1.0	0.0	2	normal
10.0.0.34	1	190.0	3	1	3	0	2.098147389135067	1.0	0.0	2	normal
10.0.0.34	1	21394.333333333332	3	1	3	0	2.293451670290882	1.0	0.0	2	normal
10.0.0.34	1	299.0	1	1	2	0	2.5120844379618896	1.0	0.6931471805599453	2	normal
10.0.0.34	1	21528.0	2	1	2	0	2.2934516702908825	1.0	0.6931471805599453	2	normal
10.0.0.34	1	6565.1	10	2	10	0	2.222361124772855	1.0	0.0	2	normal
10.0.0.34	1	21502.5	2	1	2	0	2.1186492470699507	1.0	0.6931471805599453	2	normal
10.0.0.34	1	21512.0	1	1	1	0	2.2934516702908825	0.5	0.0	2	normal
10.0.0.34	1	8679.6	5	2	5	0	2.176269101597393	1.0	0.6730116670092565	2	normal
10.0.0.34	1	10788.5	4	2	4	0	2.349805622844351	1.0	0.5623351446188083	2	normal
10.0.0.34	1	22.0	2	1	2	0	2.2110688711446103	1.0	0.6931471805599453	2	normal
10.0.0.34	1	21447.571428571428	7	1	7	0	2.1978660677053727	1.0	1.0789922078775833	2	normal
10.0.0.34	1	21482.0	2	1	2	0	2.2934516702908825	1.0	0.6931471805599453	2	normal
10.0.0.34	1	1861.142857142857	7	3	7	0	2.363279156020971	1.0	0.5982695885852573	2	normal
10.0.0.34	1	299.0	1	1	2	0	2.338371704803573	1.0	0.0	2	normal
10.0.0.34	1	8879.0	10	6	10	0	2.3973993918982455	0.7692307692307693	1.0296530140645737	2	normal
10.0.0.34	2	2965.5789473684213	16	9	16	3	2.500087435710491	0.8421052631578947	1.0908672785734947	2	normal
10.0.0.34	2	0	0	3	0	3	2.2684020964244316	0.0	1.0986122886681096	1	normal
10.0.0.34	2	72.66666666666667	3	5	4	2	2.3475161354047067	0.5714285714285714	1.2424533248940002	2	normal
10.0.0.34	2	0	0	3	0	4	2.2534811764898066	0.0	1.0397207708399179	1	normal
10.0.0.34	2	3511.3333333333335	20	12	21	3	2.4069848422874696	0.75	1.3114896151301974	2	normal
10.0.0.34	2	2226.3846153846152	10	8	10	3	2.3190141608206813	0.625	1.0905994737794786	2	normal
10.0.0.34	2	3582.8333333333335	3	5	3	3	2.391380214797941	0.5	1.2424533248940002	2	normal
10.0.0.34	2	7142.666666666667	4	5	4	2	2.3270152160863695	0.5	1.3296613488547582	2	normal
10.0.0.34	2	0	0	3	0	5	2.2592220943089547	0.0	1.0549201679861442	2	normal
10.0.0.34	2	3766.4166666666665	6	6	7	5	2.2992703452476584	0.4375	1.5171063970610277	2	normal
10.0.0.34	2	19.5	2	4	2	10	2.2747737778002657	0.2	1.2366848691405041	2	normal
10.0.0.34	2	0	0	3	0	4	2.278500098751456	0.0	1.0397207708399179	2	normal
10.0.0.34	2	0	0	3	0	4	2.278500098751456	0.0	1.0397207708399179	2	normal
10.0.0.34	2	0	0	3	0	5	2.2761697905221427	0.0	1.0549201679861442	2	normal
10.0.0.34	1	4799.777777777777	2	1	2	7	2.18727218137033	1.0	1.310783678099714	2	normal
10.0.0.34	1	21350.333333333332	3	1	3	0	2.1186492470699503	1.0	0.0	2	normal
10.0.0.34	1	273.0	1	1	1	0	2.5120844379618896	0.5	0.0	2	normal
10.0.0.34	1	283.5	2	1	2	0	2.5120844379618896	1.0	0.6931471805599453	2	normal
10.0.0.34	1	827.6666666666666	3	1	3	0	2.098147389135067	1.0	0.0	2	normal
10.0.0.34	1	14385.0	6	1	6	0	2.149455788428171	1.0	0.45056120886630463	2	normal
10.0.0.34	1	29.0	1	1	1	0	2.3034884952192693	0.5	0.0	2	normal
10.0.0.34	1	8833.9	8	4	10	0	2.435686276308991	1.0	1.3321790402101223	2	normal
10.0.0.34	1	21430.0	3	1	3	0	2.293451670290882	1.0	0.6365141682948128	2	normal
10.0.0.34	1	7323.333333333333	6	2	6	0	2.24529256453746	1.0	0.0	2	normal
10.0.0.34	1	21509.75	4	1	4	0	2.1186492470699503	1.0	1.0397207708399179	2	normal
10.0.0.34	1	686.6666666666666	3	1	3	0	2.343932981308019	1.0	0.0	2	normal
147.32.83.53	1	29100.0	3	3	3	0	2.2498904670593505	1.0	0.6365141682948128	1	normal
147.32.83.53	1	80070.41666666667	12	8	12	0	2.363694764420797	1.0	0.887694275799104	1	normal
147.32.83.53	1	162.0	1	1	1	0	2.2110688711446103	1.0	0.0	1	normal
147.32.83.53	1	30.0	1	1	1	0	1.9722469794234416	1.0	0.0	1	normal
147.32.83.53	2	43324.5	4	2	4	0	2.0409857844981674	1.0	0.6931471805599453	1	normal
147.32.83.53	1	300.0	1	1	1	0	2.3992042962026154	1.0	0.0	1	normal
147.32.83.53	1	300.0	1	1	1	0	2.1700483464601645	1.0	0.0	1	normal
147.32.83.53	1	1803.0	1	1	1	0	2.341994252232425	1.0	0.0	1	normal
147.32.83.53	1	128659.6	5	4	5	0	2.221806356507616	1.0	0.0	1	normal
147.32.83.53	1	276.0	1	1	1	0	2.2110688711446103	1.0	0.0	1	normal
147.32.83.53	1	6300.0	2	2	0	2	2.4432013719271795	0.0	0.6931471805599453	1	normal
147.32.83.53	1	17712.75	7	4	8	0	2.4783645517417874	1.0	1.0397207708399179	2	normal
147.32.83.53	1	3222.0	2	1	2	0	2.1873223188492537	1.0	0.0	2	normal
147.32.83.53	1	300.0	1	1	1	0	2.2110688711446103	1.0	0.0	1	normal
147.32.83.53	1	183203.33333333334	3	1	3	0	2.191890066314491	1.0	0.0	1	normal
147.32.83.53	1	50.0	3	3	3	0	2.3985404161825024	1.0	0.6365141682948128	1	normal
147.32.83.53	1	11603.76923076923	13	9	13	0	2.203988457555066	1.0	0.2711893730418441	1	normal
147.32.83.53	1	30.0	1	1	1	0	2.5575077390756236	1.0	0.0	1	normal
147.32.83.53	1	30.0	1	1	1	0	2.6203698959093815	1.0	0.0	1	normal
147.32.83.53	1	30.0	1	1	1	0	2.736818408347388	1.0	0.0	1	normal
147.32.83.53	1	60.0	1	1	1	0	2.304619384820671	1.0	0.0	1	normal
147.32.83.53	1	548948.0	1	1	1	0	2.3034884952192693	1.0	0.0	1	normal
147.32.83.53	1	42530.5	2	2	2	0	2.2220070314397056	1.0	0.6931471805599453	1	normal
147.32.83.53	1	15369.041666666666	43	19	48	0	2.376161452451417	1.0	0.8548114210167858	1	normal
147.32.83.53	1	4156.833333333333	5	5	3	3	2.25402675710668	0.5	0.45056120886630463	1	normal
147.32.83.53	1	33600.0	3	3	3	0	2.3674055850093625	1.0	0.6365141682948128	1	normal
147.32.83.53	1	5986.666666666667	2	2	0	3	1.9225209924692714	0.0	0.0	1	normal
147.32.83.53	1	7200.0	1	1	1	0	2.731526567189045	1.0	0.0	1	normal
147.32.83.53	1	211.0	1	1	1	0	2.5828082344390912	1.0	0.0	1	normal
147.32.83.53	1	7614.6	5	5	5	0	2.368053660786285	1.0	1.3321790402101223	1	normal
147.32.83.53	1	7092.0	1	1	1	0	2.0963525794641384	1.0	0.0	1	normal
147.32.83.53	1	7024.0	1	1	1	0	2.0963525794641384	1.0	0.0	1	normal
147.32.83.53	1	6952.0	1	1	1	0	2.0963525794641384	1.0	0.0	1	normal
147.32.83.53	1	6883.0	1	1	1	0	2.0963525794641384	1.0	0.0	1	normal
147.32.83.53	1	111.0	1	1	1	0	2.2110688711446103	1.0	0.0	1	normal
147.32.83.53	1	6813.0	1	1	1	0	2.0963525794641384	1.0	0.0	1	normal
147.32.83.53	1	90588.14285714286	7	5	7	0	2.229485554859846	1.0	0.410116318288409	1	normal
147.32.83.53	1	3406.695652173913	15	17	46	0	2.513990258702379	1.0	0.935273990450596	1	normal
147.32.83.53	1	1537.5	7	5	8	0	2.4253498379824414	1.0	0.0	1	normal
147.32.83.53	1	2400.0	1	1	1	0	2.5576380067656985	1.0	0.0	1	normal
147.32.83.53	1	6742.0	1	1	1	0	2.0963525794641384	1.0	0.0	1	normal
147.32.83.53	1	3523.0	1	1	1	0	2.231606951608935	1.0	0.0	1	normal
147.32.83.53	1	6671.0	1	1	1	0	2.0963525794641384	1.0	0.0	1	normal
147.32.83.53	1	317359.0	2	2	2	0	2.1644073579946683	1.0	0.0	1	normal
147.32.83.53	1	1976.75	4	4	4	0	2.421161343977534	1.0	0.5623351446188083	1	normal
147.32.83.53	1	63741.3	9	10	10	0	2.397022170765073	0.9090909090909091	0.3250829733914482	1	normal
147.32.83.53	2	83574.33333333333	21	12	24	0	2.3609752613952657	1.0	1.3721361080536074	1	normal
147.32.83.53	1	33700.0	3	3	3	0	2.187688158039102	0.6	1.0986122886681096	1	normal
147.32.83.53	2	2166.6666666666665	9	6	9	0	2.261379018873162	1.2857142857142858	0.0	1	normal
147.32.83.53	0	0	0	0	0	1	2.019814992492946	0	0.0	0	normal
147.32.83.53	1	6599.0	1	1	1	0	2.0963525794641384	1.0	0.0	1	normal
147.32.83.53	1	6527.0	1	1	1	0	2.0963525794641384	1.0	0.0	1	normal
147.32.83.53	1	3.0	1	1	1	0	2.341994252232425	1.0	0.0	1	normal
147.32.83.53	1	6452.0	1	1	1	0	2.0963525794641384	1.0	0.0	1	normal
147.32.83.53	1	15463.285714285714	6	6	7	0	2.4625263634395447	1.0	0.0	1	normal
147.32.83.53	1	32746.285714285714	12	10	14	0	2.1955555085383684	1.0	0.7963116401738131	1	normal
147.32.83.53	1	6379.0	1	1	1	0	2.0963525794641384	1.0	0.0	1	normal
147.32.83.53	1	6305.0	1	1	1	0	2.0963525794641384	1.0	0.0	1	normal
147.32.83.53	1	6231.0	1	1	1	0	2.0963525794641384	1.0	0.0	1	normal
147.32.83.53	1	295.0	1	1	1	0	2.2110688711446103	1.0	0.0	1	normal
147.32.83.53	1	6159.0	1	1	1	0	2.0963525794641384	1.0	0.0	1	normal
147.32.83.53	1	5628.333333333333	3	3	1	2	2.3275851077728325	0.3333333333333333	0.0	2	normal
147.32.83.53	1	6013.0	1	1	1	0	2.0963525794641384	1.0	0.0	1	normal
147.32.83.53	1	5941.0	1	1	1	0	2.0963525794641384	1.0	0.0	1	normal
147.32.83.53	1	300.0	1	1	1	0	2.1700483464601645	1.0	0.0	1	normal
147.32.83.53	1	33859.333333333336	5	7	6	0	2.352842043812836	0.8571428571428571	0.0	1	normal
147.32.83.53	0	14400.0	1	0	1	0	2.4762206495981642	0	0.0	0	normal
147.32.83.53	1	1149.642857142857	10	15	42	0	2.5459551375422813	1.0	0.9749801694998462	1	normal
147.32.83.53	1	5794.0	1	1	1	0	2.0963525794641384	1.0	0.0	1	normal
147.32.83.53	1	86400.0	1	1	1	0	2.2739657164192466	1.0	0.0	1	normal
147.32.83.53	1	1446.0	2	3	2	0	2.4624980609798115	0.3333333333333333	0.6931471805599453	1	normal
147.32.83.53	1	682.0	5	2	6	0	2.406574085385812	3.0	0.0	1	normal
147.32.83.53	1	675.0	2	4	4	0	2.5135730414093027	1.0	0.0	1	normal
147.32.83.53	1	5722.0	1	1	1	0	2.0963525794641384	1.0	0.0	1	normal
147.32.83.53	1	5649.0	1	1	1	0	2.0963525794641384	1.0	0.0	1	normal
147.32.83.53	1	1222.0	2	1	2	0	2.1873223188492537	1.0	0.0	2	normal
147.32.83.53	1	48.0	1	1	1	0	2.2110688711446103	1.0	0.0	1	normal
147.32.83.53	1	5577.0	1	1	1	0	2.0963525794641384	1.0	0.0	1	normal
147.32.83.53	1	5505.0	1	1	1	0	2.0963525794641384	1.0	0.0	1	normal
147.32.83.53	1	5432.0	1	1	1	0	2.0963525794641384	1.0	0.0	1	normal
147.32.83.53	1	5361.0	1	1	1	0	2.0963525794641384	1.0	0.0	1	normal
147.32.83.53	1	5305.0	1	1	1	0	2.3439329813080194	1.0	0.0	1	normal
147.32.83.53	1	5285.0	1	1	1	0	2.0963525794641384	1.0	0.0	1	normal
147.32.83.53	1	5241.5	2	1	2	0	2.0963525794641384	1.0	0.6931471805599453	1	normal
147.32.83.53	1	5205.0	1	1	1	0	2.0963525794641384	1.0	0.0	1	normal
147.32.83.53	1	84386.0	1	1	1	0	2.220025327834538	1.0	0.0	1	normal
147.32.83.53	1	5089.0	1	1	1	0	2.0963525794641384	1.0	0.0	1	normal
147.32.83.53	1	5084.5	2	1	2	0	2.0963525794641384	1.0	0.6931471805599453	1	normal
147.32.83.53	1	63721.0	1	1	1	0	2.6145894329476076	1.0	0.0	1	normal
147.32.83.53	1	5067.5	2	1	2	0	2.0963525794641384	1.0	0.6931471805599453	1	normal
147.32.83.53	1	900.0	1	1	1	0	2.4843668399738017	1.0	0.0	1	normal
147.32.83.53	1	81.0	1	1	1	0	2.2110688711446103	1.0	0.0	1	normal
147.32.83.53	1	5005.0	1	1	1	0	2.0963525794641384	1.0	0.0	1	normal
147.32.83.53	1	4938.0	1	1	1	0	2.0963525794641384	1.0	0.0	1	normal
147.32.83.53	1	14400.0	1	1	1	0	2.341994252232425	1.0	0.0	1	normal
147.32.83.53	1	300.0	1	2	1	0	2.144941913482659	0.5	0.0	1	normal
147.32.83.53	0	3600.0	1	0	1	0	2.0947290475276485	0	0.0	0	normal
147.32.83.53	1	136652.5	4	2	4	0	2.173951919383643	1.0	0.0	1	normal
147.32.83.53	1	300.0	1	1	1	0	2.2110688711446103	1.0	0.0	1	normal
147.32.83.53	1	300.0	1	1	1	0	2.1700483464601645	1.0	0.0	1	normal
147.32.83.53	1	4500.0	2	2	0	2	2.4432013719271795	0.0	0.6931471805599453	1	normal
147.32.83.53	1	23634.0	3	4	3	0	2.285558450170507	0.75	1.0986122886681096	1	normal
147.32.83.53	0	30.0	1	0	1	0	1.8891591637540215	0	0.0	0	normal
147.32.83.53	1	4075.0	1	1	2	0	2.0963525794641384	1.0	0.6931471805599453	1	normal
147.32.83.53	1	4058.0	1	1	1	0	2.0963525794641384	1.0	0.0	1	normal
147.32.83.53	1	900.0	1	1	1	0	2.4843668399738017	1.0	0.0	1	normal
147.32.83.53	1	545683.0	1	1	1	0	2.3034884952192693	1.0	0.0	1	normal
147.32.83.53	1	3989.0	1	1	1	0	2.0963525794641384	1.0	0.0	1	normal
147.32.83.53	1	3919.0	1	1	1	0	2.0963525794641384	1.0	0.0	1	normal
147.32.83.53	1	3848.0	1	1	1	0	2.0963525794641384	1.0	0.0	1	normal
147.32.83.53	1	300.0	1	1	1	0	2.2110688711446103	1.0	0.0	1	normal
147.32.83.53	1	3779.0	1	1	1	0	2.0963525794641384	1.0	0.0	1	normal
147.32.83.53	1	3776.0	2	1	2	0	2.0963525794641384	1.0	0.6931471805599453	1	normal
147.32.83.53	1	3755.0	1	1	2	0	2.0963525794641384	1.0	0.0	1	normal
147.32.83.53	1	3684.0	1	1	1	0	2.0963525794641384	1.0	0.0	1	normal
147.32.83.53	1	65699.0	1	1	1	0	2.624978047819721	1.0	0.0	1	normal
147.32.83.53	1	3616.0	1	1	1	0	2.0963525794641384	1.0	0.0	1	normal
147.32.83.53	1	300.0	1	1	1	0	2.1700483464601645	1.0	0.0	1	normal
147.32.83.53	1	3544.0	1	1	1	0	2.0963525794641384	1.0	0.0	1	normal
147.32.83.53	1	3474.0	1	1	1	0	2.0963525794641384	1.0	0.0	1	normal
147.32.83.53	1	3426.0	1	1	2	0	2.0963525794641384	1.0	0.0	1	normal
147.32.83.53	1	3359.0	1	1	1	0	2.0963525794641384	1.0	0.0	1	normal
147.32.83.53	1	3289.0	1	1	1	0	2.0963525794641384	1.0	0.0	1	normal
147.32.83.53	1	3213.0	1	1	1	0	2.0963525794641384	1.0	0.0	1	normal
147.32.83.53	1	3138.0	1	1	1	0	2.0963525794641384	1.0	0.0	1	normal
147.32.83.53	1	900.0	1	1	1	0	2.4843668399738017	1.0	0.0	1	normal
147.32.83.53	1	3066.0	1	1	1	0	2.0963525794641384	1.0	0.0	1	normal
147.32.83.53	1	67682.0	1	1	1	0	2.7320991331089948	1.0	0.0	1	normal
147.32.83.53	1	17613.0	4	3	4	0	2.3620467791735726	1.0	0.5623351446188083	1	normal
147.32.83.53	1	868.0	1	1	1	0	2.5869354129510826	1.0	0.0	1	normal
147.32.83.53	1	47362.5	2	2	2	0	2.2810097900334814	1.0	0.6931471805599453	1	normal
147.32.83.53	1	88245.10714285714	27	15	28	0	2.3244699014581807	1.0	1.1474332292637826	1	normal
147.32.83.53	1	2891.0	1	1	1	0	2.0963525794641384	1.0	0.0	1	normal
147.32.83.53	1	2821.0	1	1	1	0	2.0963525794641384	1.0	0.0	1	normal
147.32.83.53	1	1714.75	2	1	4	0	2.3034884952192693	1.0	0.5623351446188083	1	normal
147.32.83.53	1	30447.91304347826	23	13	23	0	2.267132986615406	1.0	0.5235863374812598	1	normal
147.32.83.53	1	1156.3333333333333	6	4	6	0	2.1245164692844805	1.0	0.8675632284814612	1	normal
147.32.83.53	1	144.2	4	3	5	0	2.57573376490387	1.0	0.0	1	normal
147.32.83.53	1	141.0	1	1	1	0	2.2110688711446103	1.0	0.0	1	normal
147.32.83.53	1	941.0	4	2	4	0	2.197056825402308	1.0	1.0397207708399179	1	normal
147.32.83.53	1	2675.0	1	1	1	0	2.0963525794641384	1.0	0.0	1	normal
147.32.83.53	1	676.6666666666666	5	4	6	0	2.4319259922992607	1.0	0.0	1	normal
147.32.83.53	1	67313.0	1	1	1	0	2.7320991331089948	1.0	0.0	1	normal
147.32.83.53	1	2601.0	1	1	1	0	2.0963525794641384	1.0	0.0	1	normal
147.32.83.53	1	1452.0	1	1	1	0	2.3034884952192693	1.0	0.0	1	normal
147.32.83.53	1	128735.84615384616	12	7	13	0	2.3801508402936737	1.0	1.1189688668816267	1	normal
147.32.83.53	1	40.666666666666664	3	2	3	0	2.050090079553285	1.0	0.0	1	normal
147.32.83.53	1	2528.0	1	1	1	0	2.0963525794641384	1.0	0.0	1	normal
147.32.83.53	1	31831.0	2	2	2	0	2.503950777961066	1.0	0.0	1	normal
147.32.83.53	1	1270.734693877551	24	17	49	0	2.5136301060287387	1.0	0.7437374011803106	1	normal
147.32.83.53	1	3600.0	1	2	0	2	2.4432013719271795	0.0	0.6931471805599453	1	normal
147.32.83.53	1	2456.0	1	1	1	0	2.0963525794641384	1.0	0.0	1	normal
147.32.83.53	1	2384.0	1	1	1	0	2.0963525794641384	1.0	0.0	1	normal
147.32.83.53	1	2311.0	1	1	1	0	2.0963525794641384	1.0	0.0	1	normal
147.32.83.53	1	2238.0	1	1	1	0	2.0963525794641384	1.0	0.0	1	normal
147.32.83.53	1	900.0	1	1	1	0	2.4843668399738017	1.0	0.0	1	normal
147.32.83.53	1	2164.0	1	1	1	0	2.0963525794641384	1.0	0.0	1	normal
147.32.83.53	1	2092.0	1	1	1	0	2.0963525794641384	1.0	0.0	1	normal
147.32.83.53	1	212.0	1	1	1	0	2.2110688711446103	1.0	0.0	1	normal
147.32.83.53	1	16624.25	4	3	4	0	2.362046779173572	1.0	0.5623351446188083	1	normal
147.32.83.53	1	1927.0	1	1	1	0	2.0963525794641384	1.0	0.0	1	normal
147.32.83.53	1	1908.0	1	1	1	0	2.0963525794641384	1.0	0.0	1	normal
147.32.83.53	1	0	0	1	0	0	2.0963525794641384	0.0	0.0	1	normal
147.32.83.53	0	1843.0	1	0	1	0	2.0963525794641384	0	0.0	0	normal
147.32.83.53	1	1774.0	1	1	1	0	2.0963525794641384	1.0	0.0	1	normal
147.32.83.53	1	1710.0	1	1	1	0	2.0963525794641384	1.0	0.0	1	normal
147.32.83.53	1	60336.0	1	1	1	0	2.6145894329476076	1.0	0.0	1	normal
147.32.83.53	1	1662.0	1	1	1	0	2.0963525794641384	1.0	0.0	1	normal
147.32.83.53	1	1635.0	1	1	1	0	2.0963525794641384	1.0	0.0	1	normal
147.32.83.53	1	1624.0	1	1	2	0	2.0963525794641384	1.0	0.6931471805599453	1	normal
147.32.83.53	1	1612.0	1	1	1	0	2.0963525794641384	1.0	0.0	1	normal
147.32.83.53	1	1549.0	1	1	1	0	2.0963525794641384	1.0	0.0	1	normal
147.32.83.53	1	300.0	1	1	1	0	2.2110688711446103	1.0	0.0	1	normal
147.32.83.53	1	180.0	2	2	2	0	2.2033803018202267	1.0	0.6931471805599453	1	normal
147.32.83.53	1	0	0	1	0	0	2.4799555205445176	0.0	0.0	1	normal
147.32.83.53	0	900.0	1	0	1	0	2.4799555205445176	0	0.0	0	normal
147.32.83.53	1	1799.5	2	1	2	0	2.4260151319598084	1.0	0.6931471805599453	1	normal
147.32.83.53	1	584090.0	1	1	1	0	2.282374376159249	1.0	0.0	1	normal
147.32.83.53	1	10800.0	1	1	1	0	2.341994252232425	1.0	0.0	1	normal
147.32.83.53	1	6.0	1	1	1	0	2.2110688711446103	1.0	0.0	1	normal
147.32.83.53	1	2700.0	2	2	0	2	2.4432013719271795	0.0	0.6931471805599453	1	normal
147.32.83.53	1	300.0	1	1	1	0	2.40615957539782	1.0	0.0	1	normal
147.32.83.53	1	32563.5	2	2	2	0	2.4715840021268027	1.0	0.6931471805599453	1	normal
147.32.83.53	1	600.0	1	1	1	0	2.5345375554059175	1.0	0.0	1	normal
147.32.83.53	1	5418.0	3	2	3	0	2.332564372364553	1.0	0.0	1	normal
147.32.83.53	1	231.0	2	2	2	0	2.3086142232712152	1.0	0.6931471805599453	1	normal
147.32.83.53	1	480.0	2	2	2	0	2.0257871055311085	1.0	0.6931471805599453	1	normal
147.32.83.53	1	1602.0	1	1	1	0	2.3933121229745242	1.0	0.0	1	normal
147.32.83.53	1	1800.0	1	1	1	0	2.599301927099795	1.0	0.0	1	normal
147.32.83.53	1	3600.0	1	1	1	0	1.8043716191528456	1.0	0.0	1	normal
147.32.83.53	2	14255.25	8	5	8	0	2.31144890016958	1.0	0.9002560512685369	1	normal
147.32.83.53	1	271.0	1	1	1	0	2.2110688711446103	1.0	0.0	1	normal
147.32.83.53	1	64200.0	1	1	1	0	2.7320991331089948	1.0	0.0	1	normal
147.32.83.53	1	9000.0	1	1	1	0	2.341994252232425	1.0	0.0	1	normal
147.32.83.53	1	31765.0	2	2	2	0	2.3370867574712104	1.0	0.0	1	normal
147.32.83.53	2	84460.1875	15	10	16	0	2.3270987528901754	1.0	1.2996509635498974	1	normal
147.32.83.53	1	292.0	1	1	1	0	2.2110688711446103	1.0	0.0	1	normal
147.32.83.53	1	600.0	1	1	1	0	2.5345375554059175	1.0	0.0	1	normal
147.32.83.53	1	7200.0	2	2	0	2	2.4432013719271795	0.0	0.6931471805599453	1	normal
147.32.83.53	1	300.0	1	1	1	0	2.40615957539782	1.0	0.0	1	normal
147.32.83.53	1	300.0	1	1	1	0	2.2110688711446103	1.0	0.0	1	normal
147.32.83.53	1	80.0	1	1	1	0	2.2110688711446103	1.0	0.0	1	normal
147.32.83.53	1	7200.0	1	1	1	0	2.341994252232425	1.0	0.0	1	normal
147.32.83.53	1	129.0	1	1	1	0	2.2110688711446103	1.0	0.0	1	normal
147.32.83.53	1	6300.0	2	2	0	2	2.4432013719271795	0.0	0.6931471805599453	1	normal
147.32.83.53	1	250.0	1	1	1	0	2.2110688711446103	1.0	0.0	1	normal
147.32.83.53	1	300.0	1	1	1	0	2.2110688711446103	1.0	0.0	1	normal
147.32.83.53	1	5400.0	1	1	1	0	2.341994252232425	1.0	0.0	1	normal
147.32.83.53	1	5025.0	2	1	2	0	2.0947290475276485	1.0	0.0	2	normal
147.32.83.53	1	57.0	1	1	1	0	2.2110688711446103	1.0	0.0	1	normal
147.32.83.53	1	5400.0	2	2	0	2	2.4432013719271795	0.0	0.6931471805599453	1	normal
147.32.83.53	1	126.0	1	1	1	0	2.2110688711446103	1.0	0.0	1	normal
147.32.83.53	1	118761.0	5	4	5	0	2.3714766863708627	1.0	0.6730116670092565	1	normal
147.32.83.53	1	29538.0	2	2	2	0	2.4715840021268027	1.0	0.0	1	normal
147.32.83.53	1	156595.0	7	4	7	0	2.281098367571245	1.0	0.0	1	normal
147.32.83.53	1	300.0	1	1	2	0	3.361720504850062	1.0	0.0	1	normal
147.32.83.53	1	300.0	1	1	1	0	3.3640802136944425	1.0	0.0	1	normal
147.32.83.53	1	58719.0	1	1	1	0	2.7320991331089948	1.0	0.0	1	normal
147.32.83.53	1	3600.0	1	1	1	0	2.3933121229745242	1.0	0.0	1	normal
147.32.83.53	1	2400.0	2	2	2	0	2.1384250827153077	1.0	0.6931471805599453	1	normal
147.32.83.53	1	3600.0	1	1	1	0	2.341994252232425	1.0	0.0	1	normal
147.32.83.53	1	1800.0	1	1	1	0	2.599301927099795	1.0	0.0	1	normal
147.32.83.53	1	52382.0	1	1	1	0	2.6145894329476076	1.0	0.0	1	normal
147.32.83.53	1	135515.75	4	4	4	0	2.2905215144198436	1.0	0.0	1	normal
147.32.83.53	1	108223.46153846153	12	9	13	0	2.32718093649689	1.0	0.5402041423888608	1	normal
147.32.83.53	1	360.0	1	1	1	0	2.5461165287237035	1.0	0.0	1	normal
147.32.83.53	1	52251.0	1	1	1	0	2.6145894329476076	1.0	0.0	1	normal
147.32.83.53	1	127.0	1	1	1	0	2.2110688711446103	1.0	0.0	1	normal
147.32.83.53	1	180.0	2	2	2	0	2.2033803018202267	1.0	0.6931471805599453	1	normal
147.32.83.53	1	291821.5	2	2	2	0	2.3168158301432835	1.0	0.0	1	normal
147.32.83.53	1	4500.0	2	2	0	2	2.4432013719271795	0.0	0.6931471805599453	1	normal
147.32.83.53	1	3600.0	1	1	1	0	2.682186211669535	1.0	0.0	1	normal
147.32.83.53	1	27356.485714285714	54	26	67	3	2.414969924038454	0.9571428571428572	0.904271762155858	1	normal
147.32.83.53	1	13253.0	1	1	1	0	2.7616257121977803	1.0	0.0	1	normal
147.32.83.53	1	6401.2	5	3	5	0	2.319877777748586	1.0	0.0	1	normal
147.32.83.53	1	5870.666666666667	3	2	3	0	2.318220782689764	1.0	0.6365141682948128	1	normal
147.32.83.53	1	54510.166666666664	12	8	12	0	2.277967537349184	1.0	0.2868359830561607	1	normal
147.32.83.53	1	6812.25	4	4	4	0	2.338157897685152	1.0	1.0397207708399179	1	normal
147.32.83.53	1	600.0	1	1	1	0	2.21106887114461	1.0	0.0	1	normal
147.32.83.53	1	576324.0	1	1	1	0	2.4254797046832532	1.0	0.0	1	normal
147.32.83.53	1	30.0	1	1	1	0	2.3025850929940455	1.0	0.0	1	normal
147.32.83.53	1	300.0	1	1	1	0	2.3607360902738552	1.0	0.0	1	normal
147.32.83.53	1	6795.9	19	12	20	0	2.360066911089162	1.0	0.926506603289533	1	normal
147.32.83.53	1	30.0	1	1	1	0	2.54003630382098	1.0	0.0	1	normal
147.32.83.53	1	14063.0	1	1	1	0	2.4906647542789075	1.0	0.0	1	normal
147.32.83.53	1	300.0	1	1	1	0	2.306668725404531	1.0	0.0	1	normal
147.32.83.53	1	159.0	1	1	1	0	2.2110688711446103	1.0	0.0	1	normal
129.173.67.123	1	1800.0	1	1	4	0	2.3992042962026154	1.0	0.0	2	attack
129.173.67.99	1	182.7	2	3	6	4	2.2255629788322766	0.6	0.3250829733914482	2	attack
129.173.67.123	1	0	0	2	4	0	2.6310028488078383	1.0	0.0	2	attack
129.173.67.123	3	34560.0	1	2	2	8	2.312380828782504	0.16666666666666666	1.0549201679861442	2	attack
129.173.67.123	1	49885.71428571428	2	3	14	0	2.423224196547869	1.1666666666666667	1.0042424730540764	2	attack
129.173.67.123	1	1500.0	3	6	16	4	2.3638169942983973	0.8	1.0888999753452238	2	attack
129.173.67.99	1	15.0	1	3	2	2	1.878972437780082	0.5	0.5623351446188083	3	attack
129.173.67.99	1	62.7	2	3	6	4	2.2255629788322766	0.6	0.3250829733914482	2	attack
129.173.67.123	1	0	0	1	2	0	2.40615957539782	1.0	0.0	2	attack
129.173.67.99	1	662.9	2	3	6	4	2.2255629788322766	0.6	0.3250829733914482	2	attack
129.173.67.99	1	15.0	1	3	2	2	1.878972437780082	0.5	0.5623351446188083	3	attack
129.173.67.123	1	0	0	2	2	1	2.4549929477228503	0.6666666666666666	1.0986122886681096	2	attack
129.173.67.123	1	0	0	2	4	0	2.540783110869887	1.0	0.6931471805599453	2	attack
129.173.67.99	1	542.9	2	3	6	4	2.2255629788322766	0.6	0.3250829733914482	2	attack
129.173.67.123	1	0	0	2	4	0	2.6310028488078383	1.0	0.5623351446188083	2	attack
129.173.67.99	1	15.0	1	3	2	2	1.878972437780082	0.5	0.5623351446188083	3	attack
129.173.67.99	1	422.9	2	3	6	4	2.2255629788322766	0.6	0.3250829733914482	2	attack
129.173.67.123	3	0	0	1	4	0	2.6891781665181393	1.0	0.0	1	attack
129.173.67.99	1	302.8	1	3	6	4	2.2255629788322766	0.6	0.3250829733914482	2	attack
129.173.67.99	1	15.0	1	3	2	2	1.878972437780082	0.5	0.5623351446188083	3	attack
129.173.67.99	1	152.33333333333334	1	3	4	2	2.245295889618478	0.6666666666666666	0.45056120886630463	2	attack
129.173.67.99	1	228.5	1	3	2	2	2.1959636126529753	0.5	0.0	2	attack
129.173.67.123	1	0	0	2	4	0	2.6310028488078383	1.0	0.0	2	attack
129.173.67.99	1	15.0	1	3	2	2	1.878972437780082	0.5	0.5623351446188083	3	attack
129.173.67.99	1	52.333333333333336	1	3	4	2	2.245295889618478	0.6666666666666666	0.45056120886630463	2	attack
129.173.67.99	1	78.5	1	3	2	2	2.1959636126529753	0.5	0.0	2	attack
129.173.67.99	1	600.0	1	3	4	2	2.245295889618478	0.6666666666666666	0.45056120886630463	2	attack
129.173.67.99	1	900.0	1	3	2	2	2.1959636126529753	0.5	0.0	2	attack
129.173.67.99	1	0	0	1	1	0	2.481787278842301	1.0	0.0	1	attack
129.173.67.99	1	15.0	1	3	2	2	1.878972437780082	0.5	0.0	3	attack
129.173.67.99	1	500.0	1	3	4	2	2.245295889618478	0.6666666666666666	0.45056120886630463	2	attack
129.173.67.99	1	750.0	1	3	2	2	2.1959636126529753	0.5	0.0	2	attack
129.173.67.123	1	0	0	2	4	0	2.6310028488078383	1.0	0.5623351446188083	2	attack
129.173.67.123	1	0	0	1	0	1	2.275329985458132	0.0	0.0	1	attack
129.173.67.99	1	15.0	1	3	2	2	1.878972437780082	0.5	0.0	3	attack
129.173.67.99	1	400.0	1	3	4	2	2.245295889618478	0.6666666666666666	0.45056120886630463	2	attack
129.173.67.99	1	600.0	1	3	2	2	2.1959636126529753	0.5	0.0	2	attack
129.173.67.123	3	0	0	1	4	0	2.6891781665181393	1.0	0.0	1	attack
129.173.67.99	1	300.0	1	3	4	2	2.245295889618478	0.6666666666666666	0.45056120886630463	2	attack
129.173.67.99	1	450.0	1	3	2	2	2.1959636126529753	0.5	0.0	2	attack
129.173.67.99	1	15.0	1	3	2	2	1.878972437780082	0.5	0.0	3	attack
129.173.67.99	1	240.2	1	3	6	4	2.2255629788322766	0.6	0.9433483923290392	2	attack
129.173.67.123	1	0	0	2	2	1	2.471964185660736	0.6666666666666666	0.6365141682948128	2	attack
129.173.67.123	1	0	0	1	2	0	2.691724411853638	1.0	0.0	2	attack
129.173.67.99	1	15.0	1	3	2	2	1.878972437780082	0.5	0.0	3	attack
129.173.67.99	1	120.2	1	3	6	4	2.2255629788322766	0.6	0.8979457248567797	2	attack
129.173.67.99	1	0.2	1	3	6	4	2.2255629788322766	0.6	0.9433483923290392	2	attack
129.173.67.99	1	15.0	1	3	2	2	1.878972437780082	0.5	0.0	3	attack
129.173.67.123	1	0	0	2	4	0	2.6310028488078383	1.0	0.0	2	attack
129.173.67.123	1	0	0	1	2	0	2.40615957539782	1.0	0.0	2	attack
129.173.67.99	1	720.0	1	3	6	4	2.2255629788322766	0.6	0.3250829733914482	2	attack
129.173.67.99	1	15.0	1	3	2	2	1.878972437780082	0.5	0.0	3	attack
129.173.67.99	1	600.0	1	3	6	4	2.2255629788322766	0.6	0.3250829733914482	2	attack
129.173.67.123	3	0	0	1	4	0	2.6891781665181393	1.0	0.0	1	attack
129.173.67.99	1	479.9	2	3	6	4	2.2255629788322766	0.6	0.3250829733914482	2	attack
129.173.67.99	1	15.0	1	3	2	2	1.878972437780082	0.5	0.0	3	attack
129.173.67.123	1	0	0	2	4	0	2.6310028488078383	1.0	0.5623351446188083	2	attack
129.173.67.99	1	359.9	2	3	6	4	2.2255629788322766	0.6	0.3250829733914482	2	attack
129.173.67.99	1	15.0	1	3	2	2	1.878972437780082	0.5	0.0	3	attack
129.173.67.99	1	239.8	1	3	6	4	2.2255629788322766	0.6	0.3250829733914482	2	attack
129.173.67.99	1	119.8	1	3	6	4	2.2255629788322766	0.6	0.3250829733914482	2	attack
129.173.67.99	1	15.0	1	3	2	2	1.878972437780082	0.5	0.0	3	attack
129.173.67.123	1	0	0	2	4	0	2.6310028488078383	1.0	0.0	2	attack
129.173.67.99	1	720.0	1	3	6	4	2.2255629788322766	0.6	0.3250829733914482	2	attack
129.173.67.123	1	40.25	1	2	4	0	2.3086142232712152	1.0	1.0397207708399179	2	attack
129.173.67.99	1	15.0	1	3	2	2	1.878972437780082	0.5	0.0	3	attack
129.173.67.99	1	600.2	1	3	6	4	2.2255629788322766	0.6	0.3250829733914482	2	attack
129.173.67.123	3	0	0	1	4	0	2.6891781665181393	1.0	0.0	1	attack
129.173.67.123	1	0	0	1	2	0	2.009709181894145	1.0	0.6931471805599453	2	attack
129.173.67.99	1	480.2	1	3	6	4	2.2255629788322766	0.6	0.3250829733914482	2	attack
129.173.67.99	1	15.0	1	3	2	2	1.878972437780082	0.5	0.0	3	attack
129.173.67.123	1	0	0	2	4	0	2.6310028488078383	1.0	0.6931471805599453	2	attack
129.173.67.99	1	360.2	1	3	6	4	2.2255629788322766	0.6	0.3250829733914482	2	attack
129.173.67.123	1	0	0	1	2	0	2.40615957539782	1.0	0.0	2	attack
129.173.67.99	1	15.0	1	3	2	2	1.878972437780082	0.5	0.0	3	attack
129.173.67.99	1	240.0	1	2	5	0	2.468375813681834	1.0	0.0	1	attack
129.173.67.99	1	240.2	1	3	6	4	2.2255629788322766	0.6	0.3250829733914482	2	attack
129.173.67.99	1	120.2	1	3	6	4	2.2255629788322766	0.6	0.3250829733914482	2	attack
129.173.67.99	1	15.0	1	3	2	2	1.878972437780082	0.5	0.5623351446188083	3	attack
129.173.67.123	1	0	0	2	4	0	2.6310028488078383	1.0	0.5623351446188083	2	attack
129.173.67.99	1	0.2	1	3	6	4	2.2255629788322766	0.6	0.3250829733914482	2	attack
129.173.67.123	3	351.0	3	3	5	0	2.47402298657223	1.0	0.0	1	attack
129.173.67.123	3	0	0	3	4	2	2.131554034624509	0.6666666666666666	0.0	3	attack
129.173.67.99	1	15.0	1	3	2	2	1.878972437780082	0.5	0.0	3	attack
129.173.67.99	1	617.0	1	3	6	4	2.2255629788322766	0.6	0.3250829733914482	2	attack
129.173.67.123	3	0	0	1	4	0	2.6891781665181393	1.0	0.0	1	attack
129.173.67.99	1	497.0	1	3	6	4	2.2255629788322766	0.6	0.3250829733914482	2	attack
129.173.67.99	1	15.0	1	3	2	2	1.878972437780082	0.5	0.0	3	attack
129.173.67.123	1	0	0	2	4	0	2.6310028488078383	1.0	0.0	2	attack
129.173.67.99	1	377.0	1	3	6	4	2.2255629788322766	0.6	0.3250829733914482	2	attack
129.173.67.99	1	15.0	1	3	2	2	1.878972437780082	0.5	0.0	3	attack
129.173.67.123	1	0	0	2	8	0	2.6125450297201533	1.0	0.6931471805599453	2	attack
129.173.67.123	1	38800.0	2	3	8	4	2.425427805857374	0.6666666666666666	1.0114042647073516	2	attack
129.173.67.99	1	257.0	1	3	6	4	2.2255629788322766	0.6	0.3250829733914482	2	attack
129.173.67.123	1	86400.0	1	4	18	2	2.287070531759641	0.8181818181818182	1.5571130980576458	2	attack
129.173.67.123	3	8.571428571428571	1	2	6	8	2.2595525160933643	0.5	1.0789922078775833	2	attack
129.173.67.123	1	34560.0	1	3	8	2	2.4345340626392415	0.6666666666666666	1.0549201679861442	2	attack
129.173.67.123	1	31527.272727272728	2	7	20	2	2.3311585114519127	0.9090909090909091	1.594166699118017	2	attack
129.173.67.123	3	0	0	1	0	0	2.6680787022174823	0.0	0.0	1	attack
129.173.67.123	3	0	0	1	0	0	2.6680787022174832	0.0	0.0	1	attack
129.173.67.123	1	2.5555555555555554	1	4	1	8	2.388973287993503	0.09090909090909091	1.2730283365896256	1	attack
129.173.67.123	1	100.0	1	2	4	2	2.277414196732629	1.0	0.6365141682948128	2	attack
129.173.67.123	1	0	0	3	0	6	2.403827472953776	0.0	1.0986122886681096	1	attack
129.173.67.123	1	0	0	2	0	4	2.3020765411389195	0.0	0.6931471805599453	1	attack
129.173.67.123	1	0	0	2	0	4	2.252974954557241	0.0	0.6931471805599453	1	attack
129.173.67.123	1	0	0	2	0	4	2.4051986988606897	0.0	0.6931471805599453	1	attack
129.173.67.123	1	0	0	2	0	4	2.2338279296099635	0.0	0.6931471805599453	1	attack
129.173.67.123	2	0	0	3	0	6	2.142942266067922	0.0	0.6365141682948128	1	attack
129.173.67.123	1	0	0	3	0	10	2.2316702729280116	0.0	0.6730116670092565	1	attack
129.173.67.123	1	0	0	4	0	12	2.307038775483788	0.0	1.0986122886681096	1	attack
129.173.67.123	1	0	0	3	0	8	2.3242024632255784	0.0	0.6931471805599453	1	attack
129.173.67.123	1	600.0	1	5	4	8	2.0848591646709167	0.3333333333333333	0.6365141682948128	2	attack
129.173.67.123	1	0	0	4	0	8	2.218614598037487	0.0	1.0397207708399179	1	attack
129.173.67.123	1	0	0	4	0	8	2.297037831055503	0.0	1.3862943611198906	1	attack
129.173.67.123	1	600.0	1	4	4	8	2.2491611797056588	0.3333333333333333	1.242453324894	2	attack
129.173.67.123	1	514.2857142857143	1	4	4	10	2.1134020929485757	0.2857142857142857	1.277034259466139	2	attack
129.173.67.123	1	0	0	5	0	14	2.258034494204598	0.0	1.5498260458782016	1	attack
129.173.67.123	1	0	0	5	0	14	2.221488418554586	0.0	1.351783994289646	1	attack
129.173.67.123	1	0	0	5	0	12	2.1054867285344625	0.0	1.3296613488547582	1	attack
129.173.67.123	1	450.0	1	6	4	12	2.1677902317991307	0.25	1.559581156259877	2	attack
129.173.67.123	3	0	0	3	0	18	2.2155877010247895	0.0	1.1490596969706202	1	attack
129.173.67.123	1	0	0	5	0	16	2.3220837443506936	0.0	1.4941751382893085	1	attack
129.173.67.123	1	0	0	5	0	16	2.2589536783810202	0.0	1.4941751382893085	1	attack
129.173.67.123	1	0	0	5	0	18	2.103512696741723	0.0	1.464816384890813	1	attack
129.173.67.123	1	360.0	1	5	4	16	2.2459221984105247	0.2	1.4708084763221114	2	attack
129.173.67.123	1	0	0	6	0	16	2.1438531665525056	0.0	1.4941751382893085	1	attack
129.173.67.123	1	0	0	6	0	18	2.239834166082664	0.0	1.2148896539491203	1	attack
129.173.67.123	1	276.9230769230769	1	7	4	22	2.2664212475010324	0.15384615384615385	1.2047933096947843	2	attack
129.173.67.123	3	0	0	5	0	28	2.210196226723604	0.0	1.4207272036831546	1	attack
129.173.67.123	3	0	0	6	0	20	2.1926956546265655	0.0	1.2206072645530175	1	attack
129.173.67.123	3	0	0	5	0	25	2.1594359797192024	0.0	1.085245329658577	1	attack
129.173.67.123	1	257.14285714285717	1	8	4	24	2.250368260900897	0.14285714285714285	1.3904377949394806	2	attack
129.173.67.123	3	0	0	8	0	28	2.166800344477957	0.0	1.494403211379612	1	attack
129.173.67.123	1	0	0	5	0	24	2.092389089924684	0.0	1.5890269151739727	1	attack
129.173.67.123	1	0	0	5	0	26	2.1523543922886264	0.0	1.591095563595939	1	attack
129.173.67.123	3	0	0	7	0	26	2.212284857709979	0.0	1.458319222464348	1	attack
129.173.67.123	3	0	0	8	0	33	2.2016432473926755	0.0	1.581714532069133	1	attack
129.173.67.123	3	0	0	6	8	26	2.233507692795516	0.23529411764705882	1.537662651438498	2	attack
129.173.67.123	1	0	0	7	0	32	2.114738978943023	0.0	1.461472129304024	1	attack
129.173.67.123	1	0	0	5	0	28	2.154307091972349	0.0	1.4327570529970877	1	attack
129.173.67.123	3	0	0	8	0	32	2.1645948079112842	0.0	1.5110861760736112	1	attack
129.173.67.123	1	0	0	6	0	32	2.1140871650712754	0.0	1.4614721293040243	1	attack
129.173.67.123	3	0	0	8	0	36	2.024925041263201	0.0	1.4938857262110654	1	attack
129.173.67.123	1	189.47368421052633	1	6	4	34	2.095506110445022	0.1111111111111111	1.457058224557685	2	attack
129.173.67.123	2	0	0	9	0	34	2.241555923352331	0.0	1.2831726480161034	1	attack
129.173.67.123	2	0	0	8	0	34	2.1018318570063586	0.0	1.3180238017106034	1	attack
129.173.67.123	3	150.0	1	10	4	44	2.2311067186786366	0.08333333333333333	1.5631321797763216	2	attack
129.173.67.123	1	0	0	8	0	35	2.1134188100241627	0.0	1.5779284484526621	1	attack
129.173.67.123	1	0	0	8	0	36	2.1380528484952346	0.0	1.5670564424376177	1	attack
129.173.67.123	3	0	0	8	0	36	2.1503734344747727	0.0	1.5191094303623207	1	attack
129.173.67.123	1	0	0	7	0	42	2.166263534593392	0.0	1.4347409242926652	1	attack
129.173.67.123	3	647.32	1	10	6	44	2.222558939072457	0.13043478260869565	1.5933295015935494	2	attack
129.173.67.123	1	342.85714285714283	1	9	8	34	2.173221142957078	0.19047619047619047	1.555265503074954	2	attack
129.173.67.123	3	7.2	1	9	10	40	2.1131059279443964	0.2	1.544771771099544	2	attack
129.173.67.123	1	0	0	9	0	40	2.2021838031903846	0.0	1.5444795210968603	1	attack
129.173.67.123	3	0	0	9	0	42	2.2203551425867536	0.0	1.593066681566068	1	attack
129.173.67.123	3	0	0	8	0	36	2.0751440765358633	0.0	1.5229550675313184	1	attack
129.173.67.123	2	0.54	1	7	2	48	2.0697158289295188	0.05263157894736842	1.4328219754859464	2	attack
129.173.67.123	1	0	0	10	0	42	2.155927049058327	0.0	1.593066681566068	1	attack
129.173.67.123	1	0	0	8	0	40	2.2051191786298423	0.0	1.56718085483299	1	attack
129.173.67.123	1	0	0	8	4	44	2.1016810369012657	0.08	1.5784989343733185	2	attack
129.173.67.123	1	0	0	9	0	48	2.141946453283566	0.0	1.5890269151739727	1	attack
129.173.67.123	1	0	0	7	0	38	2.142517729184904	0.0	1.516593527711886	1	attack
129.173.67.123	3	0	0	7	0	43	2.1565807023202144	0.0	1.541668943223389	1	attack
129.173.67.123	1	0	0	8	0	38	2.1095804371562688	0.0	1.3452893492898312	1	attack
129.173.67.123	3	0	0	10	4	58	2.1098735201371897	0.06451612903225806	1.5591700571520115	2	attack
129.173.67.123	1	0	0	8	0	44	2.210912622625623	0.0	1.4398911367642255	1	attack
129.173.67.123	1	0	0	10	0	49	2.147780203052917	0.0	1.434520312584882	1	attack
129.173.67.123	1	0	0	8	0	46	2.1514401808315236	0.0	1.5063615742605336	1	attack
129.173.67.123	1	0	0	9	0	52	2.1566900554415325	0.0	1.5552391141191202	1	attack
129.173.67.123	3	10692.24	1	9	2	48	2.1905804247006673	0.03571428571428571	1.5751684346046455	2	attack
129.173.67.123	3	0	0	10	0	58	2.0984058461918185	0.0	1.5601024121241636	1	attack
129.173.67.123	3	0	0	8	0	52	2.1376495064759733	0.0	1.5988399918846656	1	attack
129.173.67.123	1	0	0	9	8	54	2.0705618385568987	0.13793103448275862	1.59199238782272	2	attack
129.173.67.123	1	0	0	8	4	48	2.232086779921647	0.07692307692307693	1.5552391141191202	2	attack
129.173.67.123	3	138.46153846153845	1	10	2	50	2.140971144875542	0.03125	1.5210026416532718	2	attack
129.173.67.123	2	0	0	10	0	58	2.167610928579294	0.0	1.4234960859540455	1	attack
129.173.67.123	1	0	0	9	4	44	2.1738477471548276	0.0784313725490196	1.5254961943738148	2	attack
129.173.67.123	1	0	0	9	0	54	2.1488560519291795	0.0	1.5397708702988218	1	attack
129.173.67.123	1	0	0	8	0	48	2.114147759758073	0.0	1.538445945909384	1	attack
129.173.67.123	1	257.14285714285717	1	10	2	54	2.1475229969777865	0.034482758620689655	1.5015944662191438	2	attack
129.173.67.123	1	205.71428571428572	1	10	10	60	2.1039286686618883	0.16129032258064516	1.5419584371829482	2	attack
129.173.67.123	1	0	0	9	0	50	2.139818208344428	0.0	1.498786734409268	1	attack
129.173.67.123	1	0	0	7	0	50	2.129704185407632	0.0	1.586631622600708	1	attack
129.173.67.123	1	0	0	8	0	50	2.225034023583218	0.0	1.5378777271487536	1	attack
129.173.67.123	1	0	0	9	0	50	2.1909565981164945	0.0	1.6013837070138248	1	attack
129.173.67.123	1	0	0	9	0	54	2.2027817420085674	0.0	1.5842502155197744	1	attack
129.173.67.123	1	0	0	9	0	56	2.1967116140579206	0.0	1.5923883787189925	1	attack
129.173.67.123	1	0	0	10	0	58	2.1058996341585425	0.0	1.5884797641660333	1	attack
129.173.67.123	3	0	0	7	4	54	2.1229468246073404	0.06666666666666667	1.5904800425616976	2	attack
129.173.67.123	3	0	0	9	0	60	2.220698979800913	0.0	1.5392381285526802	1	attack
129.173.67.123	2	0	0	9	4	66	2.222318420091242	0.06557377049180328	1.5234547281074116	2	attack
129.173.67.123	1	0	0	8	0	54	2.136848481929095	0.0	1.574892010363637	1	attack
129.173.67.123	1	0	0	9	0	52	2.179093607484958	0.0	1.5749371592099106	1	attack
129.173.67.123	3	0	0	9	0	66	2.1529882418492385	0.0	1.5972342039588467	1	attack
129.173.67.123	3	0	0	8	0	60	2.1304129630835518	0.0	1.6038563466067326	1	attack
129.173.67.123	1	0	0	10	0	60	2.168387429378732	0.0	1.5599539168708014	1	attack
129.173.67.123	3	0	0	9	0	63	2.144086631180982	0.0	1.569679048304243	1	attack
129.173.67.123	1	0	0	9	0	60	2.1239678330669647	0.0	1.566665754721031	1	attack
129.173.67.123	1	0	0	9	0	61	2.1988788560058343	0.0	1.5111816237968743	1	attack
129.173.67.123	1	3.2432432432432434	1	9	4	70	2.1557204399836323	0.05405405405405406	1.562261159523286	2	attack
129.173.67.123	1	0	0	9	0	58	2.073612275520562	0.0	1.5055905706518313	1	attack
129.173.67.123	1	0	0	10	0	68	2.1293633621812966	0.0	1.5476567124264624	1	attack
129.173.67.123	1	0	0	10	0	64	2.1821310347158156	0.0	1.527847535739632	1	attack
129.173.67.123	1	0	0	7	0	60	2.101710202802434	0.0	1.5515315322302778	1	attack
129.173.67.123	3	0	0	9	0	72	2.0999450893035316	0.0	1.5953201160707278	1	attack
129.173.67.123	3	0	0	8	0	66	2.129710297370508	0.0	1.5569831043332214	1	attack
129.173.67.123	1	0	0	9	0	71	2.131447856558084	0.0	1.5886855820850188	1	attack
129.173.67.123	1	0	0	9	0	58	2.1248587480031365	0.0	1.5835367620269771	1	attack
129.173.67.123	3	0	0	9	0	72	2.1262170938849048	0.0	1.5490667252808459	1	attack
129.173.67.123	1	0	0	8	0	63	2.129851047798021	0.0	1.5447014573134155	1	attack
129.173.67.123	1	0	0	10	0	68	2.1766604735098705	0.0	1.59429634556312	1	attack
129.173.67.123	1	0	0	9	4	59	2.1386924524791535	0.06349206349206349	1.5599720251389146	2	attack
129.173.67.123	1	0	0	10	0	67	2.122354910803945	0.0	1.4816634773581638	1	attack
129.173.67.123	1	0	0	9	0	67	2.217857316460498	0.0	1.5240344211517929	1	attack
129.173.67.123	3	0	0	9	0	70	2.1865520202824626	0.0	1.4009097304309386	1	attack
129.173.67.123	1	0	0	8	0	60	2.1932782155293995	0.0	1.440266323287292	1	attack
129.173.67.123	1	0	0	9	4	62	2.1293469629480954	0.06060606060606061	1.475152650987853	2	attack
129.173.67.123	1	0	0	8	0	62	2.1465716775262984	0.0	1.4951844547742237	1	attack
129.173.67.123	3	0	0	10	4	64	2.1525571511818358	0.05714285714285714	1.4945547425294012	2	attack
129.173.67.123	3	0	0	9	0	70	2.133758424845509	0.0	1.4832501075573061	1	attack
129.173.67.123	1	0	0	10	0	66	2.1686226962344275	0.0	1.383334163106857	1	attack
129.173.67.123	1	0	0	9	0	57	2.1547680835546648	0.0	1.406493958330371	1	attack
129.173.67.123	3	64.86486486486487	2	10	8	66	2.049376617054685	0.1111111111111111	1.4880332526546478	2	attack
129.173.67.123	1	0	0	9	0	66	2.1643505687104434	0.0	1.5300089139055837	1	attack
129.173.67.123	3	0	0	9	0	64	2.129152068004721	0.0	1.479322678324495	1	attack
129.173.67.123	3	0	0	10	0	66	2.094340572169555	0.0	1.5840183976137117	1	attack
129.173.67.123	1	0	0	9	0	62	2.1040132304008607	0.0	1.59199238782272	1	attack
129.173.67.123	3	0	0	10	0	70	2.184016842619466	0.0	1.4965970229936119	1	attack
129.173.67.123	1	0	0	9	0	70	2.1314243453239627	0.0	1.5488875362248986	1	attack
129.173.67.123	1	0	0	10	0	63	2.134188554737109	0.0	1.5950426486355225	1	attack
129.173.67.123	1	3.6363636363636362	1	9	4	62	2.028505437288613	0.05970149253731343	1.5628819972344776	2	attack
129.173.67.123	1	0	0	9	0	60	2.1211932523135055	0.0	1.5292482930376914	1	attack
129.173.67.123	3	0	0	9	0	66	2.1596568491369124	0.0	1.589092548365864	1	attack
129.173.67.123	1	0	0	9	4	72	2.1519383117485766	0.06060606060606061	1.593199624036194	2	attack
129.173.67.123	3	3.1578947368421053	1	9	4	72	2.1929121143117234	0.05263157894736842	1.5451912571811999	2	attack
129.173.67.123	1	0	0	10	0	61	2.2041837317992887	0.0	1.6007888812650197	1	attack
129.173.67.123	1	0	0	10	0	61	2.1226059853148196	0.0	1.6034188676738674	1	attack
129.173.67.123	1	0	0	10	0	61	2.198656606583431	0.0	1.6062789460132507	1	attack
129.173.67.123	1	109.0909090909091	1	8	4	62	2.1006392972904475	0.05970149253731343	1.6023083547109993	2	attack
129.173.67.123	1	0	0	10	0	64	2.1567358128540146	0.0	1.5597938466951626	1	attack
129.173.67.123	1	0	0	9	0	58	2.143256747700272	0.0	1.4724432698540926	1	attack
129.173.67.123	3	2.6666666666666665	1	10	4	86	2.2089277324234184	0.046511627906976744	1.5757332884550723	2	attack
129.173.67.123	1	0	0	9	0	64	2.1664456538932026	0.0	1.5716693312544008	1	attack
129.173.67.123	3	0	0	9	4	62	2.0665180062485207	0.06060606060606061	1.587816202842069	2	attack
129.173.67.123	1	0	0	10	0	62	2.108705414820949	0.0	1.5567826000930767	1	attack
129.173.67.123	1	0	0	10	0	66	2.1715600401366233	0.0	1.5779167268407754	1	attack
129.173.67.123	3	0	0	10	0	68	2.152451744310575	0.0	1.5834492246711223	1	attack
129.173.67.123	1	0	0	9	0	64	2.091132539414206	0.0	1.5808185358593017	1	attack
129.173.67.123	1	0	0	8	0	60	2.1478606467679557	0.0	1.5641315026219944	1	attack
129.173.67.123	1	0	0	10	4	60	2.1773259128428424	0.0625	1.5831943972021487	2	attack
129.173.67.123	3	0	0	10	0	72	2.138872537534839	0.0	1.5580347552692215	1	attack
129.173.67.123	3	0	0	8	8	60	2.050732191127286	0.12121212121212122	1.5702923127606179	2	attack
129.173.67.123	1	0	0	9	0	60	2.171061372732573	0.0	1.5859813771017672	1	attack
129.173.67.123	1	0	0	9	0	66	2.091578852844407	0.0	1.5796745472490865	1	attack
129.173.67.123	1	0	0	8	0	60	2.136997819522899	0.0	1.6038563466067326	1	attack
129.173.67.123	1	0	0	9	0	60	2.155062016126134	0.0	1.5915629429291351	1	attack
129.173.67.123	3	0	0	10	0	72	2.1808482007914414	0.0	1.522978640110987	1	attack
129.173.67.123	1	0	0	9	4	60	2.1623160636023444	0.06060606060606061	1.5755858178961444	2	attack
129.173.67.123	3	0	0	9	0	64	2.07467817967219	0.0	1.5915904795324116	1	attack
129.173.67.123	3	0	0	9	8	64	2.1302860230559246	0.11428571428571428	1.5918387946114003	2	attack
129.173.67.123	1	16.216216216216218	1	10	8	66	2.1488822102707763	0.1111111111111111	1.5473067675416126	2	attack
129.173.67.123	3	0	0	10	0	74	2.1334677544813334	0.0	1.5779452221876715	1	attack
129.173.67.123	1	0	0	10	0	65	2.1710120798587504	0.0	1.583873618851361	1	attack
129.173.67.123	3	0	0	10	0	66	2.0750253983329388	0.0	1.593073111297794	1	attack
129.173.67.123	1	0	0	10	0	71	2.1688882306987707	0.0	1.5729680922414864	1	attack
129.173.67.123	1	85.71428571428571	1	10	8	76	2.1769487307996904	0.0975609756097561	1.5906817449725645	2	attack
129.173.67.123	1	2.823529411764706	1	10	8	77	2.1397107855274933	0.0963855421686747	1.5921146047458485	2	attack
129.173.67.123	1	153.19148936170214	1	10	16	78	2.1646454184616934	0.16326530612244897	1.5899847853038898	2	attack
129.173.67.123	1	157.89473684210526	2	11	10	66	2.2088097225694496	0.13333333333333333	1.535190849131315	2	attack
129.173.67.123	1	0	0	10	0	80	2.12855044065232	0.0	1.5169381087877005	1	attack
129.173.67.123	1	0	0	10	0	92	2.1153668256782203	0.0	1.5608358363833983	1	attack
129.173.67.123	3	0	0	10	0	92	2.148726371898587	0.0	1.5217320253674278	1	attack
129.173.67.123	3	0	0	10	0	88	2.1643235009910864	0.0	1.5634058032381528	1	attack
129.173.67.123	1	0	0	10	8	92	2.115393508769553	0.08247422680412371	1.5522886825125695	2	attack
129.173.67.123	3	151.57894736842104	1	9	8	87	2.19100137919357	0.08333333333333333	1.5309946283195397	2	attack
129.173.67.123	1	110.76923076923077	1	10	2	63	2.1779532354119286	0.028985507246376812	1.512979295576952	2	attack
129.173.67.123	1	0	0	10	2	72	2.1875417558008725	0.02857142857142857	1.4690102703492065	1	attack
129.173.67.123	1	0	0	10	0	68	2.149835325765145	0.0	1.5270435303284322	1	attack
129.173.67.123	1	2.926829268292683	1	10	4	78	2.1154918527699067	0.04878048780487805	1.5397429352037064	2	attack
129.173.67.123	3	0	0	10	0	72	2.163757610706473	0.0	1.3449087155681854	1	attack
129.173.67.123	1	85.71428571428571	1	9	4	80	2.210873735574244	0.04878048780487805	1.5518726828567504	2	attack
129.173.67.123	1	0	0	9	8	70	2.1747712971482596	0.10256410256410256	1.5101068018216708	2	attack
129.173.67.123	1	3.6363636363636362	1	10	4	62	2.1500695925484665	0.058823529411764705	1.5453223405247174	2	attack
129.173.67.123	1	0	0	10	0	66	2.144959700757174	0.0	1.5725027762229353	1	attack
129.173.67.123	3	170.2325581395349	2	10	12	74	2.1544554182410254	0.15	1.548305502699154	2	attack
129.173.67.123	1	0	0	10	0	68	2.1558623305912303	0.0	1.5664060284528256	1	attack
129.173.67.123	3	0	0	9	0	66	2.1366185635263006	0.0	1.5664587409039512	1	attack
129.173.67.123	1	75.0	2	10	8	72	2.1217073153507804	0.10256410256410256	1.5741030017371853	2	attack
129.173.67.123	1	0	0	10	4	78	2.1490573145877563	0.05	1.587734764533521	2	attack
129.173.67.123	1	0	0	9	4	70	2.153318954579544	0.05263157894736842	1.5806286229606266	2	attack
129.173.67.123	1	0	0	9	0	86	2.1351431168582744	0.0	1.6048871894728394	1	attack
129.173.67.123	1	0	0	10	0	90	2.140511331991057	0.0	1.6017043720965407	1	attack
129.173.67.123	1	0	0	10	0	65	2.1772269575188363	0.0	1.581747379286904	1	attack
129.173.67.123	3	175.609756097561	1	10	6	76	2.102481638044577	0.07317073170731707	1.5734551424888548	2	attack
129.173.67.123	1	0	0	9	0	67	2.131825523331118	0.0	1.5830580566040215	1	attack
129.173.67.123	3	3.2432432432432434	1	10	4	70	2.1027949884476653	0.05714285714285714	1.5961287371404402	2	attack
129.173.67.123	1	0	0	9	0	60	2.1834101449258694	0.0	1.5660689192099264	1	attack
129.173.67.123	1	0	0	10	0	64	2.087232753762196	0.0	1.5574809976693198	1	attack
129.173.67.123	1	0	0	10	4	64	2.212163155715979	0.058823529411764705	1.5794333138445493	2	attack
129.173.67.123	3	0	0	9	0	65	2.1673601508152966	0.0	1.482287293468344	1	attack
129.173.67.123	1	0	0	10	0	63	2.1260137374699686	0.0	1.562697919333027	1	attack
129.173.67.123	1	0	0	10	0	64	2.126436089836141	0.0	1.548268780747415	1	attack
129.173.67.123	1	0	0	10	0	62	2.1865641980129578	0.0	1.5348601437323801	1	attack
129.173.67.123	3	0	0	9	0	62	2.0760982790723066	0.0	1.5467569860010228	1	attack
129.173.67.123	3	317.6470588235294	1	10	16	52	2.2204386626057544	0.2	1.475805426503038	2	attack
129.173.67.123	1	0	0	10	4	56	2.1232350118607264	0.06451612903225806	1.5515315322302778	2	attack
129.173.67.123	1	0	0	10	4	82	2.1613796916578756	0.05714285714285714	1.5751188258636932	2	attack
129.173.67.123	1	118.0327868852459	1	8	5	56	2.135156179047065	0.07575757575757576	1.556207637558693	2	attack
129.173.67.123	3	109.0909090909091	1	8	4	62	2.1733131815480355	0.05970149253731343	1.560357070131015	2	attack
129.173.67.123	1	0	0	6	4	70	2.161546049168816	0.06666666666666667	1.498077846680726	2	attack
129.173.67.123	1	101.40845070422536	1	10	6	65	2.14928501026791	0.08450704225352113	1.3596065739516345	2	attack
129.173.67.123	1	0	0	8	0	58	2.1375207971421832	0.0	1.5254687264260998	1	attack
129.173.67.123	3	0	0	9	0	60	2.1258826305580856	0.0	1.5417051675135793	1	attack
129.173.67.123	1	0	0	8	0	56	2.1959835330974684	0.0	1.4075178310707197	1	attack
129.173.67.123	1	529.4117647058823	2	9	8	60	2.209455022456847	0.12121212121212122	1.5191413351940668	2	attack
129.173.67.123	1	4.137931034482759	1	8	4	54	2.105956633374232	0.06896551724137931	1.4261250263996754	2	attack
129.173.67.123	1	0	0	9	0	52	2.135526711066768	0.0	1.4311385219282595	1	attack
129.173.67.123	1	0	0	9	4	56	2.1201239454371175	0.07142857142857142	1.5194891414591303	2	attack
129.173.67.123	1	124.13793103448276	1	10	4	54	2.1671731004570223	0.06666666666666667	1.5339639770328837	2	attack
129.173.67.123	3	0	0	9	4	72	2.1455759198481403	0.05405405405405406	1.4938817851499033	2	attack
129.173.67.123	3	0	0	9	0	60	2.1836446241153604	0.0	1.3541702349495977	1	attack
129.173.67.123	1	138.46153846153845	1	10	4	48	2.159232826260436	0.07407407407407407	1.3568771931191874	2	attack
129.173.67.123	1	0	0	9	0	56	2.150265967250835	0.0	1.2520718944178315	1	attack
129.173.67.123	2	124.13793103448276	1	10	4	54	2.1826521092784548	0.07142857142857142	1.3291317107257237	2	attack
129.173.67.123	1	0	0	9	0	55	2.1432296805093842	0.0	1.4102876437642937	1	attack
129.173.67.123	1	0	0	8	0	60	2.144241921581374	0.0	1.3498790447551303	1	attack
129.173.67.123	3	0	0	9	0	60	2.148860958246783	0.0	1.3996380770773302	1	attack
129.173.67.123	1	0	0	9	0	52	2.1715400024447837	0.0	1.4676104750724908	1	attack
129.173.67.123	3	3.870967741935484	1	9	4	58	2.1707445012454487	0.06451612903225806	1.561403007766268	2	attack
129.173.67.123	3	0	0	9	0	65	2.154924482139197	0.0	1.5996320549239933	1	attack
129.173.67.123	1	0	0	10	0	55	2.1934292235978807	0.0	1.5569236474613835	1	attack
129.173.67.123	1	0	0	8	0	56	2.11836184693725	0.0	1.565073353305555	1	attack
129.173.67.123	1	0	0	8	0	55	2.1182345077000253	0.0	1.4707544142594633	1	attack
129.173.67.123	1	240.0	1	8	4	56	2.0851661227858096	0.06666666666666667	1.4785224594909203	2	attack
129.173.67.123	1	0	0	7	8	55	2.191295347339992	0.12698412698412698	1.5148824630753324	2	attack
129.173.67.123	1	0	0	10	0	54	2.203040246765667	0.0	1.5559235224984314	1	attack
129.173.67.123	1	4.0	1	8	4	56	2.1297220772117824	0.06666666666666667	1.5722473205483989	2	attack
129.173.67.123	1	0	0	9	0	56	2.186864300615358	0.0	1.5792168747787096	1	attack
129.173.67.123	1	0	0	7	4	52	2.129155061759857	0.07142857142857142	1.6055598826592758	2	attack
129.173.67.123	1	0	0	7	0	58	2.1800404019543103	0.0	1.583536762026977	1	attack
129.173.67.123	1	615.5384615384615	1	9	4	48	2.1268796100417537	0.07142857142857142	1.5846552953335917	2	attack
129.173.67.123	1	0	0	8	8	60	2.130802883302499	0.12307692307692308	1.5843582248686974	2	attack
129.173.67.123	3	0	0	10	4	66	2.181221744663968	0.057971014492753624	1.6012466517465214	2	attack
129.173.67.123	1	0	0	9	0	56	2.129988345798843	0.0	1.5812885916885047	1	attack
129.173.67.123	3	0	0	8	4	64	2.110711904363849	0.0625	1.5702923127606179	2	attack
129.173.67.123	1	0	0	9	0	54	2.0988944416139983	0.0	1.585676125113657	1	attack
129.173.67.123	3	0	0	9	0	60	2.21708897763654	0.0	1.5049832844347	1	attack
129.173.67.123	1	2880.0	1	10	4	56	2.171715198802917	0.06666666666666667	1.5599539168708014	2	attack
129.173.67.123	1	0	0	8	0	55	2.1717253924756337	0.0	1.5456220461212502	1	attack
129.173.67.123	1	0	0	8	8	52	2.2514203656260414	0.13793103448275862	1.568909738023082	2	attack
129.173.67.123	1	0	0	8	0	56	2.0961971602754703	0.0	1.5923883787189925	1	attack
129.173.67.123	3	0	0	10	0	57	2.110927698842202	0.0	1.5806002678343591	1	attack
129.173.67.123	3	0	0	9	0	74	2.114735987460439	0.0	1.5447289935647985	1	attack
129.173.67.123	1	0	0	9	0	50	2.1181210930650813	0.0	1.5866316226007082	1	attack
129.173.67.123	3	0	0	9	0	70	2.1265165844199334	0.0	1.5928816646791837	1	attack
129.173.67.123	3	0	0	8	0	54	2.169417948243596	0.0	1.5917078131311406	1	attack
129.173.67.123	3	0	0	8	0	51	2.107477866968261	0.0	1.5621869485530193	1	attack
129.173.67.123	2	560.0	2	9	24	54	2.084560080565691	0.36363636363636365	1.5156612644410357	2	attack
129.173.67.123	1	0	0	9	0	57	2.126477592773456	0.0	1.6069225253241894	1	attack
129.173.67.123	3	0	0	9	0	61	2.151065226127197	0.0	1.6007888812650197	1	attack
129.173.67.123	1	0	0	8	0	54	2.184120864196805	0.0	1.5612326729440844	1	attack
129.173.67.123	1	3311.9032258064517	2	11	8	54	2.2103716966970635	0.12903225806451613	1.5389029686528897	2	attack
129.173.67.123	1	0	0	8	0	55	2.060807952562834	0.0	1.5291119852222468	1	attack
129.173.67.123	1	0	0	9	8	54	2.1570766689569645	0.12903225806451613	1.575471446778831	2	attack
129.173.67.123	1	0	0	8	0	55	2.110221806070556	0.0	1.5456220461212504	1	attack
129.173.67.123	1	0	0	7	0	52	2.157477889102808	0.0	1.4715762327318749	1	attack
129.173.67.123	1	0	0	8	0	52	2.0925969213981235	0.0	1.507933484976703	1	attack
129.173.67.123	2	0	0	9	0	57	2.1243871311487945	0.0	1.5204917943843141	1	attack
129.173.67.123	1	0	0	9	0	56	2.117589241589441	0.0	1.5363260776013623	1	attack
129.173.67.123	1	0	0	8	0	53	2.114761376716355	0.0	1.5362580634650396	1	attack
129.173.67.123	1	0	0	9	0	57	2.164679499945649	0.0	1.5332375005115397	1	attack
129.173.67.123	1	0	0	8	0	54	2.1631551241323312	0.0	1.5261115328792692	1	attack
129.173.67.123	1	0	0	10	4	53	2.1503432875282984	0.07272727272727272	1.4605983635335078	2	attack
129.173.67.123	1	0	0	9	0	53	2.1438195667627533	0.0	1.5289210688091663	1	attack
129.173.67.123	1	0	0	9	0	57	2.1253683729626127	0.0	1.5485400131216962	1	attack
129.173.67.123	1	21.428571428571427	1	9	4	52	2.0943507942600856	0.06896551724137931	1.4902556909827473	2	attack
129.173.67.123	3	0	0	8	0	62	2.1367928106886285	0.0	1.5226015790260699	1	attack
129.173.67.123	1	0	0	8	0	56	2.164088081722273	0.0	1.4822675658942264	1	attack
129.173.67.123	1	0	0	8	0	54	2.172734659607185	0.0	1.48519972602123	1	attack
129.173.67.123	1	0	0	9	0	54	2.199451203271671	0.0	1.549721782690245	1	attack
129.173.67.123	1	0	0	10	0	56	2.2231305238544317	0.0	1.565712819924595	1	attack
129.173.67.123	1	0	0	9	0	56	2.172630205976945	0.0	1.5245868239518336	1	attack
129.173.67.123	1	52.94117647058823	1	8	12	56	2.1773095135212714	0.17647058823529413	1.5572683927854738	2	attack
129.173.67.123	1	0	0	8	0	52	2.149907302538971	0.0	1.5635091369286949	1	attack
129.173.67.123	3	0	0	9	0	62	2.196047781670609	0.0	1.5671336861334	1	attack
129.173.67.123	1	0	0	10	0	56	2.2113259006465555	0.0	1.6055598826592758	1	attack
[truncated: 715 more rows]
