# Supplementary material for: Hybrid rule-based botnet detection approach using machine learning for analysing DNS traffic
Source: PeerJ Comput Sci. 2021 Aug 13;7:e640. doi: 10.7717/peerj-cs.640 (PMC8372004; doi:10.7717/peerj-cs.640)
Supplement: Supplemental Information 4 [file peerj-cs-07-640-s004.zip › ayman_alaney-saif_dns_project-de8562c47cfc/result2/Alexa.csv]

Source_IP	NO_Distinct_Destination	Arg_TTL	NO_Distinct_TTL	NO_Distinct_Packet	No_suc_resp	No_error_resp	Avg_domain_ent	Ratio_suc_resp	rand_query	number_record_type	class
129.173.67.123	1	84.44444444444444	5	5	9	0	2.0000364491869553	0.9	0.6837389058487535	2	normal
129.173.67.123	1	246.63829787234042	7	9	47	0	2.1018172640909003	1.0217391304347827	1.388871277063888	2	normal
129.173.67.123	1	165.6	2	4	15	0	1.8697486426790046	0.9375	1.5246335284348942	2	normal
129.173.67.123	1	99.85185185185185	2	6	27	0	1.9470791585443894	0.9642857142857143	0.5718327393983101	2	normal
129.173.67.123	1	549.5454545454545	6	6	22	0	2.1339238296134746	1.1	1.3421131789144003	2	normal
129.173.67.123	1	151.52830188679246	9	6	53	0	2.0195017829577586	1.0	1.4407480199017164	2	normal
129.173.67.123	1	356.27272727272725	4	6	22	0	2.0060917641403586	1.0	0.9347698978582794	2	normal
129.173.67.123	1	144.89473684210526	4	5	19	0	1.9464170485491896	1.0	1.1184066545611027	2	normal
129.173.67.123	1	900.0	1	1	2	0	1.7045514452672967	0.25	0.0	2	normal
129.173.67.123	1	245.03030303030303	7	7	33	0	2.012757928760544	0.9428571428571428	1.3098232051526342	2	normal
129.173.67.123	1	300.0	1	2	4	0	1.9147467131546696	1.0	0.0	2	normal
129.173.67.123	1	1308.111111111111	6	8	48	6	1.9350131637225416	1.0	1.580196922877301	2	normal
129.173.67.123	1	2041.2272727272727	6	4	22	0	2.275118349091655	1.1	1.0361987848192837	2	normal
129.173.67.123	1	1300.0	2	2	6	0	1.9330235341551323	0.75	0.6365141682948128	2	normal
129.173.67.123	1	342.5	4	4	16	0	2.1221728513832843	1.1428571428571428	1.2130075659799042	2	normal
129.173.67.123	1	541.8518518518518	6	7	27	0	2.1561197797859943	1.0	1.002675013359144	2	normal
129.173.67.123	1	9217.953488372093	12	8	43	0	1.960310219382916	1.0	1.5574735047857518	2	normal
129.173.67.123	1	377.77777777777777	3	7	27	0	2.2453450269429944	0.9310344827586207	1.0679385050380008	2	normal
129.173.67.123	1	360.0	2	6	25	0	2.011442811236172	1.0869565217391304	1.2295820676055655	2	normal
129.173.67.123	1	582.3333333333334	8	6	36	0	2.175989445735323	1.0	1.553019134703412	2	normal
129.173.67.123	2	312.02272727272725	6	7	44	0	2.2076203660109095	1.0	1.3306281089500498	2	normal
129.173.67.123	1	671.5151515151515	6	7	33	0	2.2330948837095326	1.0	1.4895550364082781	2	normal
129.173.67.123	1	96562.24	4	6	25	0	2.1618120685000264	0.9259259259259259	1.3443385579271032	2	normal
129.173.67.123	1	209.0909090909091	3	4	22	0	2.0415046349610866	1.0	1.1685184057430877	2	normal
129.173.67.123	1	137.42857142857142	3	4	14	0	2.1388137354632657	1.0769230769230769	1.0789922078775833	2	normal
129.173.67.123	1	2201.4375	5	4	16	0	2.2062350687727474	1.0666666666666667	1.3208883431493221	2	normal
129.173.67.123	1	161.625	2	3	8	0	2.1512735014429123	0.8	1.0397207708399179	2	normal
129.173.67.123	3	146.3	3	3	20	0	1.9544242973025063	1.1111111111111112	1.366158847569202	2	normal
129.173.67.123	1	838.3333333333334	6	11	48	0	2.0828534567477672	0.96	1.451700379090459	2	normal
129.173.67.123	1	923.6551724137931	3	7	29	0	2.2450500776975653	1.0740740740740742	0.9415945669908216	2	normal
129.173.67.123	1	68.4090909090909	4	5	22	0	2.0982083882683478	1.0	0.6554817739013927	2	normal
129.173.67.123	1	1410.1315789473683	8	9	38	0	2.2309126682353777	1.0	1.4576423809473689	2	normal
129.173.67.123	1	11374.42857142857	4	4	21	0	2.089107774796543	1.0	1.353927191055829	2	normal
129.173.67.123	1	417.3243243243243	6	7	37	0	2.160700942271612	0.9487179487179487	1.4504531365366953	2	normal
129.173.67.123	1	4571.916666666667	2	3	12	0	2.175111930306308	1.2	1.3296613488547582	2	normal
129.173.67.123	1	9183.05	6	9	40	0	2.1330459043167105	1.0	1.1380426473737981	2	normal
129.173.67.123	1	325.69642857142856	5	9	56	0	2.1119925147019103	1.0	1.5649669697151785	2	normal
129.173.67.123	1	477.4782608695652	5	6	23	0	2.316633557142785	1.0	1.0334920606923674	2	normal
129.173.67.123	1	2897.6388888888887	7	6	36	0	2.1466410698700944	1.0	1.1268400411906905	2	normal
129.173.67.123	1	0	0	1	2	0	2.5575077390756236	1.0	0.0	2	normal
129.173.67.123	1	0.3333333333333333	1	3	6	0	2.311056061108283	1.0	0.0	2	normal
129.173.67.123	1	300.0	1	1	2	0	2.253857589601352	0.5	0.6931471805599453	2	normal
129.173.67.123	1	242.5531914893617	3	7	47	0	2.2116999495256593	1.0444444444444445	1.534790566292185	2	normal
129.173.67.123	1	274.0	2	3	10	0	2.328571734801554	1.0	0.6730116670092565	2	normal
129.173.67.123	1	61.97142857142857	5	7	35	0	2.1230331055934286	1.0	1.2383225345682065	2	normal
129.173.67.123	1	61.95454545454545	2	5	22	0	2.136752571552328	0.9166666666666666	1.0670895187820832	2	normal
129.173.67.123	2	720.0	2	6	25	0	2.0880890300805017	1.0	1.3188394881312493	2	normal
129.173.67.123	3	449.875	2	2	16	0	1.8144861364566247	1.1428571428571428	1.3208883431493221	2	normal
129.173.67.123	1	1876.6666666666667	4	8	36	0	1.9876407438055619	0.9473684210526315	1.5999714209268676	2	normal
129.173.67.123	1	117.78571428571429	5	7	28	0	2.0507311153161645	1.0769230769230769	1.376055285260417	2	normal
129.173.67.123	1	342.85714285714283	2	4	14	0	2.044091937654438	0.875	1.5498260458782016	2	normal
129.173.67.123	1	6847.5	2	2	8	0	1.666052190674224	1.3333333333333333	0.9002560512685369	2	normal
129.173.67.123	1	1135.9117647058824	5	7	34	0	2.0611214009601744	1.0	1.5643701028927681	2	normal
129.173.67.123	1	285.0	4	7	36	0	2.055369795299116	1.0	1.2730283365896258	2	normal
129.173.67.123	1	4589.551724137931	5	7	29	0	2.197428108182075	0.9354838709677419	1.3769349645574438	2	normal
129.173.67.123	1	180.35	4	5	20	0	2.1887788449715986	1.0	1.2798542258336676	2	normal
129.173.67.123	1	1943.1666666666667	2	5	18	0	2.104761233901129	1.0	1.2730283365896256	2	normal
129.173.67.123	1	475.2962962962963	4	7	54	0	2.011699670503481	0.9642857142857143	1.5898528624473047	2	normal
129.173.67.123	1	2752.948717948718	6	7	39	0	2.0718259946318844	1.0	1.5016237649354807	2	normal
129.173.67.123	1	4476.882352941177	5	8	34	0	2.0680115302488207	1.0625	1.395498677715188	2	normal
129.173.67.123	1	3542.480769230769	8	9	52	0	2.098790334707897	1.0	1.5247073930301436	2	normal
129.173.67.123	3	5533.25	3	4	8	0	2.2188065259178322	0.5	0.6931471805599453	2	normal
129.173.67.123	1	1363.3333333333333	4	5	48	0	2.1282093098609205	1.2	1.2678856031498182	2	normal
129.173.67.123	1	488.75471698113205	7	8	53	0	2.1442456399184047	0.9636363636363636	1.492135526454969	2	normal
129.173.67.123	1	272.7894736842105	6	6	38	0	2.0435221292930748	1.0	1.1919038879225412	2	normal
129.173.67.123	3	455.43589743589746	5	8	39	0	2.0623814327577095	1.054054054054054	1.0401563300775316	2	normal
129.173.67.123	1	694.2083333333334	4	5	24	0	1.9961709321918253	1.0	1.4677339293271523	2	normal
129.173.67.123	1	26.2	2	3	10	0	1.7284107678666794	1.0	1.0549201679861442	2	normal
129.173.67.123	1	586.9583333333334	5	7	24	0	1.9263769638385306	0.9230769230769231	0.9596147939120492	2	normal
129.173.67.123	1	392.75	4	5	24	0	2.1629224014455635	1.0909090909090908	1.198849312913621	2	normal
129.173.67.123	1	764.4615384615385	5	7	26	0	1.8388539685553769	0.9285714285714286	1.0733942812811266	2	normal
129.173.67.123	1	490.90909090909093	4	5	22	0	2.106828819320276	1.1	1.3667110520552042	2	normal
129.173.67.123	3	1477.0	4	7	28	0	1.850245506961198	0.9333333333333333	1.1973401339967784	2	normal
129.173.67.123	1	5275.214285714285	7	6	28	0	2.0103875302982854	1.0769230769230769	1.1709971261162124	2	normal
129.173.67.123	1	904.7058823529412	4	5	17	0	1.9699146307153805	1.0	1.4611291339840733	2	normal
129.173.67.123	1	2192.52	7	6	25	0	2.0012548637964462	0.9259259259259259	1.2211217392753921	2	normal
129.173.67.123	3	128.57142857142858	1	4	14	0	2.051724657221054	0.875	0.5982695885852573	2	normal
129.173.67.123	1	166.66666666666666	2	3	18	0	2.0012226169055918	1.2857142857142858	1.2148896539491203	2	normal
129.173.67.123	1	620.8333333333334	4	7	24	0	2.157517074885165	0.9230769230769231	1.3296613488547582	2	normal
129.173.67.123	1	2465.6	4	4	20	0	2.1136367881820233	1.1111111111111112	1.6094379124341005	2	normal
129.173.67.123	1	4982.35294117647	6	7	34	0	2.0191153435357134	1.0	1.2980356797346742	2	normal
129.173.67.123	1	7440.0	6	10	36	0	2.24901023207773	1.0	1.514510958005637	2	normal
129.173.67.123	1	112.5	2	4	16	0	2.0466644386288895	1.0	1.3862943611198906	2	normal
129.173.67.123	1	1007.5	4	6	26	0	1.9275665652136087	1.0	1.2202821662722372	2	normal
129.173.67.123	3	552.972972972973	4	3	37	0	1.9940739214307448	1.0	1.347234622759158	2	normal
129.173.67.123	1	717.0	4	5	18	0	2.2426220843615337	1.0	1.3689223607402192	2	normal
129.173.67.123	1	11180.595744680852	5	8	47	0	2.1802491946063265	0.9591836734693877	1.5818993490082383	2	normal
129.173.67.123	1	436.3636363636364	2	5	22	0	2.188454875969136	1.0	1.2882523050229002	2	normal
129.173.67.123	1	486.2692307692308	6	8	26	0	2.176991789850591	1.0833333333333333	1.3778195080390327	2	normal
129.173.67.123	1	4557.142857142857	4	4	21	0	2.035222939256775	1.0	1.1786585209755922	2	normal
129.173.67.123	1	128.57142857142858	1	4	14	0	2.0885061342527305	0.9333333333333333	1.351783994289646	2	normal
129.173.67.123	1	12.0	1	2	10	0	2.2918390279740617	1.1111111111111112	1.0549201679861442	2	normal
129.173.67.123	1	268.4375	3	5	16	0	2.3824585150686337	1.0	1.0397207708399179	2	normal
129.173.67.123	1	11.0	1	1	2	0	2.220025327834538	1.0	0.0	2	normal
129.173.67.123	1	1.0	1	1	2	0	2.220025327834538	1.0	0.0	2	normal
129.173.67.123	1	3.5	1	1	2	0	2.220025327834538	1.0	0.0	2	normal
129.173.67.123	1	9.0	1	1	2	0	2.220025327834538	1.0	0.0	2	normal
129.173.67.123	1	2.0	1	1	2	0	2.220025327834538	1.0	0.0	2	normal
129.173.67.123	1	7.5	1	1	2	0	2.220025327834538	1.0	0.0	2	normal
