# Supplementary material for: Hybrid rule-based botnet detection approach using machine learning for analysing DNS traffic
Source: PeerJ Comput Sci. 2021 Aug 13;7:e640. doi: 10.7717/peerj-cs.640 (PMC8372004; doi:10.7717/peerj-cs.640)
Supplement: Supplemental Information 4 [file peerj-cs-07-640-s004.zip › ayman_alaney-saif_dns_project-de8562c47cfc/result/20mix.csv]

Source_IP	NO_Distinct_Destination	Arg_TTL	NO_Distinct_TTL	NO_Distinct_Packet	No_suc_resp	No_error_resp	Avg_domain_ent	Ratio_suc_resp	rand_query	number_record_type	class
129.173.67.123	2	250	1	2	12	0	2.261798795	1.714285714	0.650022422	2	normal
129.173.67.123	1	5275.214286	7	6	28	0	2.90037612	1.076923077	1.689391747	2	normal
129.173.67.123	1	904.7058824	4	5	17	0	2.841986069	1	2.107963756	2	normal
129.173.67.123	1	2192.52	7	6	25	0	2.887200468	0.925925926	1.761706278	2	normal
129.173.67.123	3	128.5714286	1	4	14	0	2.960012988	0.875	0.863120569	2	normal
129.173.67.123	1	166.6666667	2	3	18	0	2.887153945	1.285714286	1.752715279	2	normal
129.173.67.123	1	620.8333333	4	7	24	0	3.112639185	0.923076923	1.918295834	2	normal
129.173.67.123	1	2465.6	4	4	20	0	3.049333313	1.111111111	2.321928095	2	normal
129.173.67.123	1	4982.352941	6	7	34	0	2.912967693	1	1.872669638	2	normal
129.173.67.123	1	7440	6	10	36	0	3.244635909	1	2.184977448	2	normal
129.173.67.123	1	112.5	2	4	16	0	2.952712636	1	2	2	normal
129.173.67.123	1	1007.5	4	6	26	0	2.780890725	1	1.76049503	2	normal
129.173.67.123	3	552.972973	4	3	37	0	2.876840558	1	1.943648709	2	normal
129.173.67.123	1	717	4	5	18	0	3.23541976	1	1.974937501	2	normal
129.173.67.123	1	11180.59574	5	8	47	0	3.145434701	0.959183673	2.282198346	2	normal
129.173.67.123	1	436.3636364	2	5	22	0	3.157272997	1	1.858555212	2	normal
129.173.67.123	1	486.2692308	6	8	26	0	3.140735259	1.083333333	1.987773371	2	normal
129.173.67.123	1	4557.142857	4	4	21	0	2.936206042	1	1.700444803	2	normal
129.173.67.123	1	128.5714286	1	4	14	0	3.013077443	0.933333333	1.950212065	2	normal
129.173.67.123	1	12	1	2	10	0	3.3064248	1.111111111	1.521928095	2	normal
129.173.67.123	1	268.4375	3	5	16	0	3.437161085	1	1.5	2	normal
129.173.67.123	1	11	1	1	2	0	3.202819531	1	0	2	normal
129.173.67.123	1	1	1	1	2	0	3.202819531	1	0	2	normal
129.173.67.123	1	3.5	1	1	2	0	3.202819531	1	0	2	normal
129.173.67.123	1	9	1	1	2	0	3.202819531	1	0	2	normal
129.173.67.123	1	2	1	1	2	0	3.202819531	1	0	2	normal
129.173.67.123	1	7.5	1	1	2	0	3.202819531	1	0	2	normal
129.173.67.99	1	418.8888889	1	3	5	4	3.180665478	0.625	0.503258335	2	attack
129.173.67.99	1	15	1	3	2	2	2.710784218	0.5	0	3	attack
129.173.67.123	1	0	0	2	8	0	3.769105758	1	1	2	attack
129.173.67.123	1	38800	2	3	8	4	3.499152668	0.666666667	1.459147917	2	attack
129.173.67.99	1	257	1	3	6	4	3.210808673	0.6	0.468995594	2	attack
129.173.67.123	1	86400	1	4	18	2	3.299545314	0.818181818	2.246439345	2	attack
129.173.67.123	3	8.571428571	1	2	6	8	3.25984521	0.5	1.556656707	2	attack
129.173.67.123	1	34560	1	3	8	2	3.512290219	0.666666667	1.521928095	2	attack
129.173.67.123	1	31527.27273	2	7	20	2	3.363150824	0.909090909	2.299896391	2	attack
129.173.67.123	3	0	0	1	0	0	3.849223912	0	0	1	attack
129.173.67.123	3	0	0	1	0	0	3.849223912	0	0	1	attack
129.173.67.123	1	2.555555556	1	4	1	8	3.446559915	0.090909091	1.836591668	1	attack
129.173.67.123	1	100	1	2	4	2	3.285614168	1	0.918295834	2	attack
129.173.67.123	1	0	0	2	0	7	3.121331219	0	1.378783493	1	attack
129.173.67.123	3	0	0	3	0	10	3.097900844	0	1.521928095	1	attack
129.173.67.123	3	0	0	4	0	14	3.105910982	0	1.842370993	1	attack
129.173.67.123	1	0	0	6	0	24	2.867220645	0	2.117492461	1	attack
129.173.67.123	1	0	0	5	0	16	3.140206492	0	2.155639062	1	attack
129.173.67.123	1	0	0	5	0	16	3.010130455	0	2.155639062	1	attack
129.173.67.123	1	0	0	5	0	18	3.091266614	0	2.197159723	1	attack
129.173.67.123	1	0	0	4	0	16	2.815581849	0	1.905639062	1	attack
129.173.67.123	1	0	0	7	0	18	3.133170236	0	1.891061112	1	attack
129.173.67.123	1	0	0	5	0	14	3.213666024	0	1.950212065	1	attack
129.173.67.123	3	0	0	8	0	22	3.126550184	0	2.162644118	1	attack
129.173.67.123	1	0	0	6	0	22	3.0695353	0	2.118078209	1	attack
129.173.67.123	1	0	0	5	0	20	3.127169452	0	2.246439345	1	attack
129.173.67.123	1	0	0	4	0	16	2.914895301	0	2.155639062	1	attack
129.173.67.123	1	0	0	5	0	16	3.01168441	0	2.25	1	attack
129.173.67.123	1	0	0	6	0	18	3.071557152	0	2.281036113	1	attack
129.173.67.123	3	0	0	7	0	28	3.166941162	0	1.778328354	1	attack
129.173.67.123	1	0	0	6	0	22	3.204285199	0	1.936260028	1	attack
129.173.67.123	1	0	0	4	0	14	3.156422843	0	1.842370993	1	attack
129.173.67.123	1	0	0	6	0	16	3.061930399	0	1.905639062	1	attack
129.173.67.123	1	0	0	4	0	16	3.049164349	0	2.155639062	1	attack
129.173.67.123	1	0	0	5	0	16	3.393761291	0	2.25	1	attack
129.173.67.123	1	0	0	5	0	16	3.207169964	0	2.25	1	attack
129.173.67.123	1	0	0	5	0	20	3.185280098	0	2.246439345	1	attack
129.173.67.123	1	0	0	7	0	14	3.245534268	0	2.235926351	1	attack
129.173.67.123	1	0	0	7	0	16	3.122632691	0	2.25	1	attack
129.173.67.123	1	0	0	6	0	20	3.045365917	0	2.170950594	1	attack
129.173.67.123	1	0	0	7	0	16	3.029031705	0	2.25	1	attack
129.173.67.123	3	0	0	6	0	22	3.283177342	0	1.867633891	1	attack
129.173.67.123	3	0	0	5	0	24	3.35867141	0	1.896240625	1	attack
129.173.67.123	1	0	0	6	0	16	3.000165923	0	2.155639062	1	attack
129.173.67.123	1	0	0	6	4	18	3.327627631	0.19047619	1.867633891	2	attack
129.173.67.123	1	0	0	7	0	16	3.089092015	0	1.905639062	1	attack
129.173.67.123	1	0	0	5	0	16	2.971553386	0	1.905639062	1	attack
129.173.67.123	1	0	0	4	0	16	3.099507896	0	1.905639062	1	attack
129.173.67.123	1	0	0	7	0	18	3.276316641	0	1.891061112	1	attack
129.173.67.123	1	0	0	6	0	16	3.003842461	0	1.811278124	1	attack
129.173.67.123	3	0	0	4	0	24	2.972998679	0	1.729573959	1	attack
129.173.67.123	1	0	0	6	0	16	2.957994699	0	1.905639062	1	attack
129.173.67.123	1	0	0	7	0	20	3.104714906	0	2.246439345	1	attack
129.173.67.123	1	0	0	6	0	16	3.023826229	0	2.25	1	attack
129.173.67.123	1	0	0	6	0	16	2.873706203	0	2.155639062	1	attack
129.173.67.123	1	0	0	7	0	18	3.230024544	0	2.197159723	1	attack
129.173.67.123	1	0	0	6	0	18	3.01172617	0	2.197159723	1	attack
129.173.67.123	1	163.6363636	1	5	4	18	3.073891437	0.181818182	1.617189573	2	attack
129.173.67.123	1	0	0	6	0	16	3.126821418	0	1.811278124	1	attack
129.173.67.123	3	327.2727273	1	5	4	18	3.126955836	0.181818182	1.494918848	2	attack
129.173.67.123	1	0	0	6	0	15	3.017028789	0	1.806238929	1	attack
129.173.67.123	1	0	0	6	0	16	3.109455637	0	1.905639062	1	attack
129.173.67.123	1	0	0	6	0	18	3.248441897	0	2.281036113	1	attack
129.173.67.123	1	0	0	5	0	14	2.98688093	0	1.950212065	1	attack
129.173.67.123	1	0	0	5	0	22	3.008277492	0	2.118078209	1	attack
129.173.67.123	3	0	0	5	0	18	3.232798598	0	2.197159723	1	attack
129.173.67.123	1	0	0	6	4	18	2.972382944	0.222222222	2.231270255	2	attack
129.173.67.123	1	0	0	6	0	16	3.22303756	0	2.155639062	1	attack
129.173.67.123	1	0	0	7	0	22	3.182740305	0	2.186704346	1	attack
129.173.67.98	0	0	0	0	0	1	0	0	0	0	attack
129.173.67.123	1	0	0	6	0	16	3.089098789	0	2.25	1	attack
129.173.67.123	1	0	0	5	0	18	2.96473172	0	2.197159723	1	attack
129.173.67.123	1	0	0	6	0	16	3.163275868	0	2.25	1	attack
129.173.67.123	1	0	0	4	0	16	3.20479935	0	2.25	1	attack
129.173.67.123	1	0	0	7	0	16	3.124221758	0	2.25	1	attack
129.173.67.123	3	0	0	5	0	16	2.885560819	0	2.155639062	1	attack
129.173.67.123	1	0	0	4	0	18	3.05145918	0	2.197159723	1	attack
129.173.67.123	1	0	0	4	0	16	3.011951465	0	2.25	1	attack
129.173.67.123	1	0	0	6	0	18	3.185703278	0	2.197159723	1	attack
129.173.67.123	1	12	1	5	4	16	3.00403668	0.2	2.246439345	2	attack
129.173.67.123	1	0	0	5	0	14	2.920906014	0	1.950212065	1	attack
129.173.67.123	1	0	0	6	0	16	2.898790638	0	2.155639062	1	attack
129.173.67.123	1	0	0	6	0	18	2.852110058	0	2.197159723	1	attack
129.173.67.123	1	0	0	4	0	16	3.097574794	0	1.811278124	1	attack
129.173.67.123	1	0	0	5	0	16	3.056355792	0	2.25	1	attack
129.173.67.123	1	0	0	5	0	16	3.039822848	0	1.905639062	1	attack
129.173.67.123	1	0	0	5	0	18	3.220457878	0	2.197159723	1	attack
129.173.67.123	1	0	0	6	0	18	3.19561718	0	2.281036113	1	attack
129.173.67.123	3	0	0	5	0	20	2.980253889	0	2.121928095	1	attack
129.173.67.123	1	0	0	6	0	24	2.933809786	0	2.188721876	1	attack
129.173.67.123	1	10.90909091	1	7	4	18	2.992864569	0.181818182	2.162644118	2	attack
129.173.67.123	1	0	0	6	0	20	3.060014213	0	1.846439345	1	attack
129.173.67.123	1	0	0	6	0	20	3.171514577	0	2.246439345	1	attack
129.173.67.123	1	0	0	5	0	16	3.119255848	0	1.298794941	1	attack
129.173.67.123	1	0	0	7	0	24	3.109438405	0	2.188721876	1	attack
129.173.67.123	1	0	0	4	0	20	3.117064443	0	2.246439345	1	attack
129.173.67.123	1	10	1	8	4	20	3.164737238	0.148148148	2.229573959	2	attack
129.173.67.123	3	0	0	6	0	28	3.108115215	0	2.074164743	1	attack
129.173.67.123	1	0	0	5	0	20	3.021467417	0	2.170950594	1	attack
129.173.67.123	1	900	1	8	8	24	3.261291264	0.266666667	2.280639062	2	attack
129.173.67.123	1	0	0	5	0	20	2.873594974	0	2.170950594	1	attack
129.173.67.123	1	0	0	5	0	20	2.937373284	0	2.246439345	1	attack
129.173.67.123	1	0	0	7	4	20	3.109742951	0.166666667	2.117492461	2	attack
129.173.67.123	1	0	0	6	0	20	3.060404751	0	2.246439345	1	attack
129.173.67.123	3	0	0	7	0	22	2.939010968	0	2.118078209	1	attack
129.173.67.123	1	0	0	6	4	22	3.221713149	0.16	2.199687795	2	attack
129.173.67.123	1	0	0	7	0	18	3.111581021	0	1.974937501	1	attack
129.173.67.123	3	0	0	6	0	24	2.882142233	0	2.188721876	1	attack
129.173.67.123	1	0	0	8	0	22	3.088652328	0	2.231270255	1	attack
129.173.67.123	1	0	0	6	0	20	3.015675338	0	2.170950594	1	attack
129.173.67.123	1	0	0	6	0	20	3.190114663	0	1.970950594	1	attack
129.173.67.123	1	0	0	6	0	20	3.175407766	0	2.170950594	1	attack
129.173.67.123	1	0	0	6	0	22	3.184220713	0	2.299896391	1	attack
129.173.67.123	1	0	0	5	0	22	3.170214787	0	2.231270255	1	attack
129.173.67.123	1	0	0	6	4	18	3.063908238	0.181818182	2.299896391	2	attack
129.173.67.123	1	0	0	6	0	20	2.873805148	0	2.121928095	1	attack
129.173.67.123	1	0	0	5	4	18	2.954630386	0.181818182	2.186704346	2	attack
129.173.67.123	1	0	0	8	0	22	3.203867848	0	2.299896391	1	attack
129.173.67.123	1	0	0	7	0	20	3.141854741	0	2.321928095	1	attack
129.173.67.123	3	0	0	4	0	28	2.831438962	0	2.270942422	1	attack
129.173.67.123	1	0	0	5	0	18	3.157617605	0	1.836591668	1	attack
129.173.67.123	1	0	0	7	0	22	3.195332819	0	2.162644118	1	attack
129.173.67.123	1	0	0	5	0	20	3.162801577	0	2.170950594	1	attack
129.173.67.123	3	0	0	7	0	22	3.134502707	0	2.299896391	1	attack
129.173.67.123	1	0	0	7	0	22	3.135422868	0	1.980825936	1	attack
129.173.67.123	1	0	0	7	0	20	3.016433348	0	2.246439345	1	attack
129.173.67.123	3	830.7692308	1	6	8	18	2.886217521	0.32	2.10390991	2	attack
129.173.67.123	1	0	0	7	0	24	3.002699014	0	2.29248125	1	attack
129.173.67.123	1	0	0	7	0	24	3.132944841	0	2.188721876	1	attack
129.173.67.123	1	0	0	7	0	24	3.200062582	0	2.188721876	1	attack
129.173.67.123	3	0	0	7	4	24	3.12681009	0.142857143	1.985228136	2	attack
129.173.67.123	3	0	0	9	0	30	3.162032365	0	2.256564762	1	attack
129.173.67.123	3	0	0	7	0	30	3.193762513	0	1.932914564	1	attack
129.173.67.123	1	0	0	8	0	20	3.063362324	0	2.121928095	1	attack
129.173.67.123	1	0	0	6	0	24	3.136711754	0	2.229573959	1	attack
129.173.67.123	3	0	0	6	0	20	3.244695775	0	2.170950594	1	attack
129.173.67.123	1	0	0	8	0	30	3.161141146	0	2.155913095	1	attack
129.173.67.123	1	0	0	8	0	24	3.181406536	0	2.229573959	1	attack
129.173.67.123	1	0	0	8	0	26	3.123594547	0	2.199687795	1	attack
129.173.67.123	1	0	0	8	0	30	3.073815897	0	2.256564762	1	attack
129.173.67.123	1	0	0	8	0	26	2.992145745	0	2.16197818	1	attack
129.173.67.123	1	0	0	7	0	22	3.04556556	0	2.186704346	1	attack
129.173.67.123	3	0	0	7	0	28	3.295342571	0	2.067031495	1	attack
129.173.67.123	1	5768	2	7	8	22	3.084324726	0.266666667	2.206238929	2	attack
129.173.67.123	1	0	0	6	0	22	3.13757291	0	2.118078209	1	attack
129.173.67.123	1	0	0	7	0	24	3.110740948	0	2.188721876	1	attack
129.173.67.123	1	0	0	8	0	20	3.107590128	0	2.246439345	1	attack
129.173.67.123	3	0	0	9	0	38	3.132711496	0	2.214812225	1	attack
129.173.67.123	1	0	0	7	0	26	2.936441264	0	2.295465679	1	attack
129.173.67.123	1	0	0	7	0	24	3.237803127	0	2.29248125	1	attack
129.173.67.123	1	0	0	7	0	30	3.23864926	0	2.256564762	1	attack
129.173.67.123	1	0	0	8	0	26	3.054685798	0	2.257756064	1	attack
129.173.67.123	1	0	0	6	0	22	3.04868549	0	2.118078209	1	attack
129.173.67.123	3	0	0	6	0	44	3.113303064	0	2.231270255	1	attack
129.173.67.123	1	0	0	6	0	26	3.227678339	0	2.199687795	1	attack
129.173.67.123	1	0	0	9	0	28	3.070887613	0	2.305958493	1	attack
129.173.67.123	1	0	0	9	0	28	3.109563842	0	2.270942422	1	attack
129.173.67.123	1	0	0	7	0	26	3.056109315	0	2.295465679	1	attack
129.173.67.123	3	7.058823529	1	7	8	26	3.129301429	0.19047619	2.189541517	2	attack
129.173.67.123	2	0	0	7	0	34	3.025480969	0	2.25690899	1	attack
129.173.67.123	1	0	0	9	0	28	3.179060741	0	2.182005815	1	attack
129.173.67.123	1	0	0	7	0	26	3.093147372	0	2.295465679	1	attack
129.173.67.123	3	5760	2	5	12	28	3.036066537	0.3	2.046439345	2	attack
129.173.67.123	1	0	0	6	0	22	3.255037222	0	2.231270255	1	attack
129.173.67.123	1	7.5	1	7	8	24	2.797895324	0.266666667	2.14939747	2	attack
129.173.67.123	1	40	1	7	4	26	2.997151616	0.133333333	2.289246429	2	attack
129.173.67.123	1	0	0	8	0	28	3.265096699	0	2.182005815	1	attack
129.173.67.123	1	0	0	7	0	24	2.987913486	0	2.29248125	1	attack
129.173.67.123	1	0	0	6	0	26	2.987574116	0	2.10390991	1	attack
129.173.67.123	3	0	0	8	0	22	3.012396875	0	1.823067982	1	attack
129.173.67.123	3	0	0	7	0	36	2.898218355	0	2.078175865	1	attack
129.173.67.123	3	0	0	7	0	28	3.095643083	0	2.217021886	1	attack
129.173.67.123	1	0	0	7	0	24	3.093659841	0	2.29248125	1	attack
129.173.67.123	1	0	0	6	0	22	3.170202376	0	2.231270255	1	attack
129.173.67.123	3	0	0	7	0	32	3.139580549	0	2.108458593	1	attack
129.173.67.123	2	0	0	7	0	28	3.198587085	0	2.093069208	1	attack
129.173.67.123	1	9.230769231	1	8	4	22	3.168034974	0.142857143	1.987773371	2	attack
129.173.67.123	3	0	0	8	0	30	3.133125771	0	2.232262897	1	attack
129.173.67.123	1	0	0	6	0	24	3.208275735	0	2.188721876	1	attack
129.173.67.123	1	0	0	7	0	26	2.868119426	0	2.295465679	1	attack
129.173.67.123	1	0	0	5	0	24	3.161951635	0	2.29248125	1	attack
129.173.67.123	1	0	0	9	0	26	3.116381196	0	2.295465679	1	attack
129.173.67.123	3	0	0	6	0	22	3.10587339	0	2.162644118	1	attack
129.173.67.123	2	0	0	7	0	32	3.096872058	0	2.099601753	1	attack
129.173.67.123	1	0	0	7	0	24	3.022613493	0	2.29248125	1	attack
129.173.67.123	1	0	0	8	0	28	3.095059662	0	2.270942422	1	attack
129.173.67.123	3	0	0	9	0	28	3.065806107	0	2.235926351	1	attack
129.173.67.123	1	0	0	7	0	22	2.997676483	0	2.231270255	1	attack
129.173.67.123	3	0	0	7	0	20	2.873574609	0	2.246439345	1	attack
129.173.67.123	2	0	0	7	0	36	3.066442019	0	2.171360087	1	attack
129.173.67.123	1	0	0	6	0	20	3.252556015	0	2.121928095	1	attack
129.173.67.123	1	0	0	7	0	23	3.106509262	0	2.300978674	1	attack
129.173.67.123	1	0	0	6	0	24	3.068578853	0	2.29248125	1	attack
129.173.67.123	1	0	0	7	0	22	3.117701234	0	2.299896391	1	attack
129.173.67.123	2	0	0	6	0	22	3.132024236	0	1.823067982	1	attack
129.173.67.123	3	0	0	7	0	32	3.008795716	0	1.771782222	1	attack
129.173.67.123	1	0	0	8	0	24	3.13523696	0	2.29248125	1	attack
129.173.67.123	3	0	0	8	0	26	3.197006608	0	2.133937566	1	attack
129.173.67.123	1	0	0	7	0	28	3.161525578	0	2.270942422	1	attack
129.173.67.123	3	0	0	7	0	26	3.043797852	0	2.257756064	1	attack
129.173.67.123	3	0	0	7	0	26	2.952936911	0	2.199687795	1	attack
129.173.67.123	3	0	0	8	0	26	2.923061325	0	1.922023143	1	attack
129.173.67.123	3	0	0	8	0	22	3.015546528	0	2.118078209	1	attack
129.173.67.123	3	0	0	8	0	26	3.079842299	0	2.133937566	1	attack
129.173.67.123	1	41.37931034	1	6	4	25	3.028986056	0.137931034	2.055967858	2	attack
129.173.67.123	1	900	1	6	8	24	3.084624869	0.333333333	2.186278124	1	attack
129.173.67.123	1	0	0	7	0	26	3.209838778	0	2.257756064	1	attack
129.173.67.123	3	1092	1	7	18	28	3.177618872	0.6	2.074053416	2	attack
129.173.67.123	1	0	0	8	0	24	3.005076447	0	2.29248125	1	attack
129.173.67.123	1	0	0	8	0	26	3.185795744	0	2.16197818	1	attack
129.173.67.123	1	0	0	7	0	28	3.074123874	0	2.182005815	1	attack
129.173.67.123	1	0	0	9	0	30	3.154924958	0	2.289246429	1	attack
129.173.67.123	1	0	0	6	0	26	3.048002707	0	2.038159682	1	attack
129.173.67.123	1	10472.72727	1	9	8	25	3.023976382	0.242424242	2.268344408	2	attack
129.173.67.123	1	0	0	6	0	26	3.003620815	0	2.133937566	1	attack
129.173.67.123	3	0	0	9	0	42	3.35738441	0	1.953304044	1	attack
129.173.67.123	1	0	0	7	4	28	3.110200668	0.125	2.280639062	2	attack
129.173.67.123	3	0	0	6	0	32	3.037479034	0	2.227217001	1	attack
129.173.67.123	1	0	0	7	0	24	2.982889815	0	2.188721876	1	attack
129.173.67.123	1	0	0	7	0	30	3.030942761	0	2.232262897	1	attack
129.173.67.123	1	0	0	9	4	22	3.054542758	0.129032258	2.199687795	2	attack
129.173.67.123	1	0	0	7	0	30	3.122008056	0	2.072905595	1	attack
129.173.67.123	1	0	0	6	4	26	3.07724834	0.133333333	2.206238929	2	attack
129.173.67.123	3	0	0	7	0	38	3.100766005	0	1.93129528	1	attack
129.173.67.123	3	0	0	7	0	34	3.074011481	0	2.206629403	1	attack
129.173.67.123	1	0	0	7	0	32	3.087506796	0	2.25	1	attack
129.173.67.123	1	0	0	8	0	34	3.034470607	0	2.133387491	1	attack
129.173.67.123	1	0	0	6	0	21	3.09070906	0	1.956066972	1	attack
129.173.67.123	3	0	0	6	0	30	2.952628758	0	2.232262897	1	attack
129.173.67.123	3	0	0	8	0	34	3.119129299	0	2.189541517	1	attack
129.173.67.123	1	0	0	7	0	28	3.050358014	0	2.270942422	1	attack
129.173.67.123	1	0	0	7	0	24	3.059693235	0	2.054585169	1	attack
129.173.67.123	3	0	0	7	0	36	3.077284278	0	2.147348782	1	attack
129.173.67.123	1	0	0	9	0	28	3.161776229	0	2.270942422	1	attack
129.173.67.123	1	0	0	9	0	34	3.112263166	0	2.228072225	1	attack
129.173.67.123	1	0	0	7	0	26	3.059642156	0	2.23739741	1	attack
129.173.67.123	1	0	0	9	0	28	3.139107265	0	2.155968102	1	attack
129.173.67.123	1	0	0	7	0	32	2.975801486	0	2.280639062	1	attack
129.173.67.123	1	0	0	8	0	28	3.027499148	0	2.209888638	1	attack
129.173.67.123	1	0	0	8	4	27	3.0116061	0.129032258	2.249406909	2	attack
129.173.67.123	3	0	0	6	0	34	3.01366077	0	2.183667078	1	attack
129.173.67.123	3	0	0	8	0	36	3.112973541	0	2.147348782	1	attack
129.173.67.123	1	0	0	5	0	26	3.015594416	0	1.922023143	1	attack
129.173.67.123	1	0	0	8	4	24	3.085142245	0.142857143	2.270942422	2	attack
129.173.67.123	1	0	0	6	0	30	3.025128861	0	2.289246429	1	attack
129.173.67.123	1	0	0	6	0	30	3.022523834	0	2.289246429	1	attack
129.173.67.123	1	0	0	6	0	26	3.165760507	0	2.257756064	1	attack
129.173.67.123	1	0	0	9	0	32	3.177823439	0	2.055036533	1	attack
129.173.67.123	1	0	0	8	0	28	3.172067346	0	2.270942422	1	attack
129.173.67.123	1	0	0	8	0	28	3.132593896	0	2.217021886	1	attack
129.173.67.123	1	0	0	8	0	32	3.150949852	0	2.227217001	1	attack
129.173.67.123	1	0	0	8	0	30	3.074247904	0	2.289246429	1	attack
129.173.67.123	3	0	0	7	0	36	3.068339453	0	2.147348782	1	attack
129.173.67.123	1	0	0	8	4	30	2.93191804	0.153846154	2.25690899	2	attack
129.173.67.123	1	0	0	8	0	32	3.173620375	0	2.280639062	1	attack
129.173.67.123	1	0	0	9	0	30	3.092907304	0	2.155913095	1	attack
129.173.67.123	3	7.5	1	7	4	28	3.073862221	0.133333333	2.108458593	2	attack
129.173.67.123	1	0	0	6	0	28	3.152860167	0	2.155968102	1	attack
129.173.67.123	1	0	0	7	0	26	3.045597971	0	2.23739741	1	attack
129.173.67.123	1	0	0	6	0	26	3.147437168	0	2.257756064	1	attack
129.173.67.123	1	0	0	5	0	24	3.150971347	0	2.29248125	1	attack
129.173.67.123	3	8	1	8	4	26	3.055926872	0.117647059	2.149255397	2	attack
129.173.67.123	1	0	0	7	0	30	3.05220813	0	2.206238929	1	attack
129.173.67.123	1	0	0	7	0	22	3.028254836	0	1.867633891	1	attack
129.173.67.123	1	0	0	6	0	22	3.061882428	0	2.118078209	1	attack
129.173.67.123	3	0	0	6	0	30	3.130114839	0	2.041946032	1	attack
129.173.67.123	1	0	0	7	0	28	3.098634671	0	2.120952031	1	attack
129.173.67.123	1	0	0	6	0	26	3.065393533	0	2.257756064	1	attack
129.173.67.123	1	0	0	6	0	24	3.046172014	0	2.251629167	1	attack
129.173.67.123	1	0	0	8	0	24	3.157139658	0	2.29248125	1	attack
129.173.67.123	1	0	0	6	0	28	3.218258019	0	2.217021886	1	attack
129.173.67.123	1	0	0	5	0	22	3.132752454	0	2.231270255	1	attack
129.173.67.123	3	0	0	5	4	26	3.104320219	0.133333333	2.149255397	2	attack
129.173.67.123	3	0	0	7	0	34	3.049805486	0	1.703384899	1	attack
129.173.67.123	1	0	0	6	0	26	3.008458537	0	2.295465679	1	attack
129.173.67.123	1	0	0	6	0	24	2.958736347	0	2.29248125	1	attack
129.173.67.123	1	0	0	8	0	24	3.082532184	0	2.29248125	1	attack
129.173.67.123	1	0	0	8	0	26	3.177402072	0	2.295465679	1	attack
129.173.67.123	1	0	0	7	0	22	3.119702851	0	1.980825936	1	attack
129.173.67.123	3	189.4736842	1	7	8	30	3.185305218	0.210526316	1.828234437	2	attack
129.173.67.123	1	0	0	5	0	20	3.174925288	0	2.246439345	1	attack
129.173.67.123	3	0	0	7	0	38	3.260014185	0	1.893766674	1	attack
129.173.67.123	1	0	0	8	0	22	3.154906992	0	2.231270255	1	attack
129.173.67.123	1	0	0	6	0	22	3.162720748	0	2.299896391	1	attack
129.173.67.123	1	300	1	6	2	22	3.053037958	0.071428571	2.188721876	2	attack
129.173.67.123	1	0	0	7	0	26	3.118040465	0	2.16197818	2	attack
129.173.67.123	1	0	0	4	0	20	3.112502205	0	1.846439345	1	attack
129.173.67.123	1	0	0	6	0	18	3.030913248	0	1.974937501	1	attack
129.173.67.123	1	0	0	7	0	22	2.995730545	0	2.118078209	1	attack
129.173.67.123	1	0	0	5	0	22	2.999628196	0	2.231270255	1	attack
129.173.67.123	1	0	0	7	4	18	2.981943919	0.181818182	2.231270255	2	attack
129.173.67.123	1	0	0	7	0	22	3.107010678	0	2.231270255	1	attack
129.173.67.123	1	0	0	6	0	20	3.069105088	0	2.246439345	1	attack
129.173.67.123	1	0	0	6	0	22	3.04558109	0	2.231270255	1	attack
129.173.67.123	1	0	0	7	0	22	3.008472449	0	2.118078209	1	attack
129.173.67.123	1	0	0	5	0	20	3.157396456	0	2.170950594	1	attack
129.173.67.123	1	0	0	5	0	20	3.148855163	0	2.046439345	1	attack
129.173.67.123	2	0	0	7	0	24	3.09986689	0	2.125814584	1	attack
129.173.67.123	3	0	0	6	0	24	2.912368901	0	2.229573959	1	attack
129.173.67.123	1	0	0	8	0	20	3.115231585	0	2.246439345	1	attack
129.173.67.123	1	0	0	6	0	20	3.111785977	0	2.246439345	1	attack
129.173.67.123	1	0	0	6	0	20	2.978134717	0	2.246439345	1	attack
129.173.67.123	3	0	0	7	0	24	3.079188713	0	1.959147917	1	attack
129.173.67.123	1	0	0	6	0	19	3.140591299	0	2.189010909	1	attack
129.173.67.123	1	0	0	4	0	20	2.849795563	0	2.246439345	1	attack
129.173.67.123	1	0	0	8	0	20	3.058644227	0	2.321928095	1	attack
129.173.67.123	1	0	0	7	0	20	3.116195095	0	1.846439345	1	attack
129.173.67.123	1	0	0	7	0	22	3.146973073	0	2.231270255	1	attack
129.173.67.123	1	0	0	6	0	26	3.090904391	0	2.16197818	1	attack
129.173.67.123	1	0	0	9	0	22	3.158833747	0	2.231270255	1	attack
129.173.67.123	1	0	0	5	0	18	3.024353692	0	1.891061112	1	attack
129.173.67.123	1	0	0	7	0	20	3.073180701	0	1.846439345	1	attack
129.173.67.123	1	0	0	7	0	22	3.279164057	0	2.231270255	1	attack
129.173.67.123	1	0	0	5	0	20	2.872147625	0	2.170950594	1	attack
129.173.67.123	1	9.230769231	1	7	4	22	3.210258791	0.153846154	2.257756064	2	attack
129.173.67.123	1	10.90909091	1	5	4	18	2.732868729	0.181818182	1.685815709	2	attack
129.173.67.123	1	0	0	6	0	18	2.973182709	0	1.752715279	1	attack
129.173.67.123	1	0	0	5	0	22	3.231863792	0	2.231270255	1	attack
129.173.67.123	1	0	0	6	0	20	3.245734161	0	1.846439345	1	attack
129.173.67.123	1	0	0	8	0	22	3.082625054	0	1.936260028	1	attack
129.173.67.123	3	0	0	7	0	28	2.903144148	0	1.921185497	1	attack
129.173.67.123	1	0	0	5	0	18	3.16588947	0	2.197159723	1	attack
129.173.67.123	1	0	0	7	0	20	2.978046819	0	2.170950594	1	attack
129.173.67.123	1	0	0	6	0	18	3.227560411	0	1.891061112	1	attack
129.173.67.123	1	0	0	7	0	22	3.159965579	0	2.231270255	1	attack
129.173.67.123	1	0	0	6	0	18	3.200010356	0	2.197159723	1	attack
129.173.67.123	1	0	0	6	0	26	3.211654489	0	2.199687795	1	attack
129.173.67.123	1	0	0	5	0	20	2.935000235	0	2.170950594	1	attack
129.173.67.123	1	0	0	5	0	20	3.19357103	0	2.121928095	1	attack
129.173.67.123	3	0	0	8	0	26	3.222523308	0	1.987773371	1	attack
129.173.67.123	3	1500	1	6	10	14	2.751657068	0.357142857	2.054585169	2	attack
129.173.67.123	2	0	0	5	0	16	3.056643639	0	2.25	1	attack
129.173.67.123	1	0	0	3	0	14	2.903820093	0	1.842370993	1	attack
129.173.67.123	1	0	0	4	0	14	3.353018731	0	1.842370993	1	attack
129.173.67.123	1	0	0	8	0	18	2.986020875	0	1.974937501	1	attack
129.173.67.123	1	0	0	5	0	14	2.841364094	0	2.235926351	1	attack
129.173.67.123	3	0	0	5	0	30	3.110092489	0	2.199581231	1	attack
129.173.67.123	1	0	0	4	0	18	3.076015529	0	2.197159723	1	attack
129.173.67.123	1	0	0	5	0	16	2.901555978	0	1.905639062	1	attack
129.173.67.123	1	0	0	6	4	14	3.072760722	0.222222222	2.281036113	2	attack
129.173.67.123	1	0	0	5	0	16	3.104651248	0	2.25	1	attack
129.173.67.123	3	30	1	5	4	16	3.0903877	0.166666667	2.170950594	2	attack
129.173.67.123	1	0	0	8	0	20	3.106242714	0	1.846439345	1	attack
129.173.67.123	1	0	0	7	0	20	3.268578295	0	2.246439345	1	attack
129.173.67.123	1	0	0	6	0	18	3.089239598	0	2.197159723	1	attack
129.173.67.123	1	0	0	8	0	20	3.153464922	0	2.321928095	1	attack
129.173.67.123	1	0	0	6	0	16	3.11548667	0	2.25	1	attack
129.173.67.123	1	0	0	6	0	16	3.094229016	0	2.25	1	attack
129.173.67.123	1	0	0	5	0	18	2.967230733	0	2.197159723	1	attack
129.173.67.123	1	0	0	5	0	16	2.980760504	0	2.25	1	attack
129.173.67.123	1	0	0	3	0	14	3.126137686	0	2.235926351	1	attack
129.173.67.123	3	0	0	4	0	22	3.235757799	0	1.936260028	1	attack
129.173.67.123	1	0	0	6	0	18	3.129327558	0	1.657742727	1	attack
129.173.67.123	3	0	0	7	0	22	2.927324732	0	2.231270255	1	attack
129.173.67.123	1	0	0	7	0	16	3.008668187	0	2.25	1	attack
129.173.67.123	1	0	0	4	0	16	3.109539072	0	2.25	1	attack
129.173.67.123	1	0	0	6	0	18	2.997325765	0	2.197159723	1	attack
129.173.67.123	3	0	0	6	0	22	2.990224724	0	2.231270255	1	attack
129.173.67.123	1	0	0	5	0	18	3.096360456	0	2.197159723	1	attack
129.173.67.123	1	0	0	6	0	14	3.122247427	0	1.842370993	1	attack
129.173.67.123	1	0	0	5	0	16	3.27723123	0	2.155639062	1	attack
129.173.67.123	1	0	0	3	0	16	3.282078368	0	1.811278124	1	attack
129.173.67.123	1	0	0	7	0	18	3.160103323	0	1.836591668	1	attack
129.173.67.123	1	0	0	7	4	18	3.215869626	0.181818182	2.118078209	2	attack
129.173.67.123	1	0	0	6	4	18	3.172992011	0.2	1.936260028	2	attack
129.173.67.123	1	0	0	5	0	14	3.18022322	0	2.235926351	1	attack
129.173.67.123	3	0	0	2	0	20	3.111963648	0	1.846439345	1	attack
129.173.67.123	1	0	0	6	0	16	3.117278683	0	2.25	1	attack
129.173.67.123	1	0	0	5	0	16	3.03347864	0	2.25	1	attack
129.173.67.123	3	0	0	6	0	26	3.319508169	0	2.133937566	1	attack
129.173.67.123	1	0	0	8	0	22	3.093076844	0	2.299896391	1	attack
129.173.67.123	1	0	0	6	0	20	3.100163755	0	2.170950594	1	attack
129.173.67.123	1	0	0	7	0	18	2.928125022	0	2.197159723	1	attack
129.173.67.123	1	30	1	6	4	20	3.088745493	0.173913043	2.188721876	2	attack
129.173.67.123	1	0	0	7	0	22	3.119912522	0	2.118078209	1	attack
129.173.67.123	2	0	0	7	0	28	3.026345619	0	1.788450457	1	attack
129.173.67.123	1	0	0	6	0	20	3.080092525	0	1.360964047	1	attack
129.173.67.123	1	0	0	5	0	18	3.124078158	0	1.974937501	1	attack
129.173.67.123	1	0	0	5	0	22	3.101557435	0	2.231270255	1	attack
129.173.67.123	1	0	0	6	0	20	2.967733054	0	2.246439345	1	attack
129.173.67.123	1	6646.153846	1	7	8	18	3.072910792	0.333333333	2.199687795	2	attack
129.173.67.123	1	0	0	7	0	22	3.175300987	0	2.231270255	1	attack
129.173.67.123	1	0	0	6	0	18	3.001966075	0	2.197159723	1	attack
129.173.67.123	3	0	0	6	0	24	3.079127434	0	2.229573959	1	attack
129.173.67.123	1	0	0	7	0	20	2.956476015	0	2.321928095	1	attack
129.173.67.123	1	0	0	7	0	24	3.206056665	0	2.188721876	1	attack
129.173.67.123	1	0	0	5	0	18	2.952178484	0	2.197159723	1	attack
129.173.67.123	3	0	0	6	0	24	3.121386545	0	2.29248125	1	attack
129.173.67.123	1	0	0	7	0	20	3.030109227	0	2.170950594	1	attack
129.173.67.123	1	0	0	7	0	22	3.021848311	0	2.299896391	1	attack
129.173.67.123	1	0	0	6	0	22	2.9495479	0	2.162644118	1	attack
129.173.67.123	1	0	0	6	0	22	3.036561614	0	2.299896391	1	attack
129.173.67.123	1	0	0	6	0	22	3.138460645	0	2.118078209	1	attack
129.173.67.123	1	10	1	7	4	20	3.190653724	0.166666667	2.188721876	2	attack
129.173.67.123	1	28800	1	4	4	14	3.017463267	0.222222222	2.197159723	2	attack
129.173.67.123	1	21600	1	9	4	20	3.051792519	0.153846154	2.29248125	2	attack
129.173.67.123	1	0	0	5	0	24	3.128582123	0	2.188721876	1	attack
129.173.67.123	1	0	0	4	0	18	3.214444279	0	2.281036113	1	attack
129.173.67.123	1	0	0	6	0	22	3.083651317	0	2.186704346	1	attack
129.173.67.123	1	0	0	6	0	22	3.181787734	0	2.231270255	1	attack
129.173.67.123	1	0	0	6	0	20	3.116316964	0	2.246439345	1	attack
129.173.67.123	1	0	0	4	0	18	2.954731799	0	2.197159723	1	attack
129.173.67.123	3	0	0	7	0	22	3.146405759	0	2.231270255	1	attack
129.173.67.123	1	0	0	6	0	24	3.261324622	0	2.29248125	1	attack
129.173.67.123	1	0	0	6	0	20	3.066478804	0	2.246439345	1	attack
129.173.67.123	1	9.230769231	1	10	4	22	3.153534237	0.153846154	2.199687795	2	attack
129.173.67.123	1	0	0	4	4	14	2.98379065	0.222222222	1.974937501	2	attack
129.173.67.123	1	0	0	5	0	20	3.119516405	0	2.121928095	1	attack
129.173.67.123	1	0	0	6	0	20	3.016708445	0	2.121928095	1	attack
129.173.67.123	3	0	0	7	0	22	2.940828438	0	2.231270255	1	attack
129.173.67.123	1	0	0	7	0	22	2.993919791	0	2.040373394	1	attack
129.173.67.123	1	0	0	6	0	20	3.134744694	0	2.121928095	1	attack
129.173.67.123	1	0	0	5	0	22	3.073035092	0	2.186704346	1	attack
129.173.67.123	1	0	0	7	0	22	3.082242274	0	2.162644118	1	attack
129.173.67.123	3	0	0	6	0	28	3.321682364	0	1.483831707	1	attack
129.173.67.123	1	0	0	7	4	20	3.076565545	0.166666667	2.125814584	2	attack
129.173.67.123	1	0	0	6	0	20	2.998373708	0	2.170950594	1	attack
129.173.67.123	1	0	0	4	0	20	3.070087283	0	2.121928095	1	attack
129.173.67.123	1	0	0	6	0	16	3.169847911	0	2.155639062	1	attack
129.173.67.123	1	0	0	8	4	20	3.021951917	0.153846154	2.251629167	2	attack
129.173.67.123	1	0	0	9	0	22	2.993343028	0	2.186704346	1	attack
129.173.67.123	1	0	0	8	0	22	2.948991424	0	2.299896391	1	attack
129.173.67.123	1	0	0	7	0	22	2.968830454	0	2.162644118	1	attack
129.173.67.123	1	0	0	8	0	17	3.073605434	0	1.903967813	1	attack
129.173.67.123	3	0	0	5	0	16	3.10349308	0	1.905639062	1	attack
129.173.67.123	2	0	0	7	0	26	3.145959705	0	1.238901257	1	attack
129.173.67.123	1	0	0	6	0	26	3.189795007	0	1.884313528	1	attack
129.173.67.123	1	0	0	7	0	24	3.097664087	0	2.188721876	1	attack
129.173.67.123	1	0	0	5	0	20	3.173251494	0	2.246439345	1	attack
129.173.67.123	1	0	0	6	0	20	2.989578103	0	1.970950594	1	attack
129.173.67.123	3	0	0	5	0	19	3.081895576	0	1.94400975	1	attack
129.173.67.123	1	0	0	7	0	20	3.016278764	0	2.170950594	1	attack
129.173.67.123	1	0	0	6	0	19	3.241935131	0	2.189010909	1	attack
129.173.67.123	3	0	0	7	0	28	3.272839177	0	1.807354922	1	attack
129.173.67.123	1	0	0	5	0	22	2.976845749	0	2.231270255	1	attack
129.173.67.123	1	0	0	7	0	22	3.179288661	0	2.118078209	1	attack
129.173.67.123	1	0	0	6	0	20	3.041585332	0	2.121928095	1	attack
129.173.67.123	3	0	0	6	0	26	3.124654635	0	1.823026491	1	attack
129.173.67.123	1	0	0	6	0	21	3.043265996	0	2.125191686	1	attack
129.173.67.123	1	0	0	7	0	22	3.0946767	0	2.162644118	1	attack
129.173.67.123	1	0	0	7	0	18	3.152016559	0	1.752715279	1	attack
129.173.67.123	1	0	0	4	0	20	3.120543517	0	2.246439345	1	attack
129.173.67.123	1	0	0	5	0	20	3.07057314	0	2.321928095	1	attack
129.173.67.123	1	0	0	6	0	18	3.112245431	0	2.197159723	1	attack
129.173.67.123	1	0	0	6	0	22	2.944886294	0	2.118078209	1	attack
129.173.67.123	3	0	0	8	0	22	3.261350982	0	2.162644118	1	attack
129.173.67.123	2	0	0	5	0	28	3.090648453	0	1.921185497	1	attack
129.173.67.123	1	0	0	6	0	20	3.066241806	0	2.246439345	1	attack
129.173.67.123	1	0	0	8	4	22	3.149587056	0.153846154	2.16197818	2	attack
129.173.67.123	1	0	0	7	0	17	3.093416923	0	2.027489311	1	attack
129.173.67.123	1	0	0	6	0	20	3.061064886	0	2.246439345	1	attack
129.173.67.123	1	0	0	6	0	22	3.156968821	0	1.936260028	1	attack
129.173.67.123	1	0	0	5	0	20	3.111065743	0	2.170950594	1	attack
129.173.67.123	1	0	0	6	0	22	2.97456765	0	2.231270255	1	attack
129.173.67.123	1	0	0	6	0	20	3.171241601	0	2.121928095	1	attack
129.173.67.123	3	0	0	5	0	20	3.234415694	0	2.321928095	1	attack
129.173.67.123	3	0	0	4	0	27	3.085463494	0	1.768621188	1	attack
129.173.67.123	1	0	0	5	0	20	3.066742671	0	2.170950594	1	attack
129.173.67.123	1	0	0	7	4	18	3.107444783	0.181818182	2.162644118	2	attack
129.173.67.123	1	0	0	7	0	20	3.025762347	0	2.170950594	1	attack
129.173.67.123	1	0	0	6	0	24	3.070836021	0	2.188721876	1	attack
129.173.67.123	1	0	0	8	4	16	3.093293036	0.181818182	2.121928095	2	attack
129.173.67.123	1	0	0	7	0	22	3.075628213	0	2.231270255	1	attack
129.173.67.123	1	0	0	4	0	20	3.108885368	0	2.246439345	1	attack
129.173.67.123	3	0	0	7	0	24	2.912748098	0	2.188721876	1	attack
129.173.67.123	1	0	0	6	0	18	3.310399464	0	1.836591668	1	attack
129.173.67.123	1	0	0	5	0	22	3.203346725	0	2.299896391	1	attack
129.173.67.123	1	0	0	6	0	22	3.114084129	0	2.299896391	1	attack
129.173.67.123	1	0	0	5	0	20	3.143858243	0	2.246439345	1	attack
129.173.67.123	1	0	0	8	0	24	3.235236398	0	2.125814584	1	attack
129.173.67.123	1	0	0	7	0	22	3.068159834	0	2.118078209	1	attack
129.173.67.123	3	0	0	5	0	24	3.072883692	0	1.959147917	1	attack
129.173.67.123	1	6171.428571	1	7	4	24	3.000331045	0.153846154	1.577406283	2	attack
129.173.67.123	3	0	0	4	0	18	3.168041223	0	1.891061112	1	attack
129.173.67.123	1	0	0	6	0	30	3.181379647	0	2.199581231	1	attack
129.173.67.123	1	0	0	6	0	20	2.98633824	0	2.246439345	1	attack
129.173.67.123	1	0	0	7	0	18	3.101811577	0	1.836591668	1	attack
129.173.67.123	1	0	0	4	0	20	3.068891781	0	2.246439345	1	attack
129.173.67.123	1	0	0	7	0	24	3.205384352	0	2.229573959	1	attack
129.173.67.123	1	0	0	5	0	22	3.098114318	0	2.118078209	1	attack
129.173.67.123	1	10	1	6	4	20	3.03370144	0.166666667	2.117492461	2	attack
129.173.67.123	1	0	0	7	0	24	3.202952853	0	2.29248125	1	attack
129.173.67.123	1	0	0	6	0	20	3.249930144	0	2.170950594	1	attack
129.173.67.123	1	0	0	6	0	22	3.226021315	0	2.231270255	1	attack
129.173.67.123	3	0	0	6	0	28	3.254757348	0	1.924174352	1	attack
129.173.67.123	3	0	0	6	0	26	3.227107939	0	2.045841641	1	attack
129.173.67.123	1	0	0	7	0	19	3.052367451	0	2.233997908	1	attack
129.173.67.123	1	0	0	4	0	20	3.006815794	0	2.246439345	1	attack
129.173.67.123	1	0	0	7	0	24	3.083199827	0	2.229573959	1	attack
129.173.67.123	1	0	0	7	0	22	3.1506746	0	2.231270255	1	attack
129.173.67.123	1	0	0	4	0	20	2.928080709	0	2.246439345	1	attack
129.173.67.123	1	0	0	6	0	22	2.993004287	0	2.231270255	1	attack
129.173.67.123	1	300	1	7	4	20	2.937280556	0.166666667	2.125814584	2	attack
129.173.67.123	1	0	0	7	0	22	3.184040605	0	2.162644118	1	attack
129.173.67.123	1	0	0	9	0	20	3.036106556	0	2.246439345	1	attack
129.173.67.123	3	0	0	5	0	22	2.956306376	0	1.789929075	1	attack
129.173.67.123	3	0	0	8	0	26	3.173903276	0	2.199687795	1	attack
129.173.67.123	1	0	0	5	0	20	3.099254973	0	1.846439345	1	attack
129.173.67.123	1	0	0	5	0	22	3.097000088	0	2.162644118	1	attack
129.173.67.123	1	0	0	6	0	20	3.087444731	0	2.170950594	1	attack
129.173.67.123	1	0	0	8	0	20	3.11138201	0	1.846439345	1	attack
129.173.67.123	3	0	0	8	0	26	3.049257667	0	2.295465679	1	attack
129.173.67.123	1	0	0	8	0	22	3.245032916	0	2.231270255	1	attack
129.173.67.123	1	0	0	7	0	20	3.062237085	0	2.170950594	1	attack
129.173.67.123	1	0	0	7	0	22	3.04464549	0	2.231270255	1	attack
129.173.67.123	1	0	0	6	0	20	3.067807553	0	2.170950594	1	attack
129.173.67.123	1	0	0	6	0	20	3.046421273	0	2.170950594	1	attack
129.173.67.123	1	0	0	7	0	24	3.10660008	0	2.29248125	1	attack
129.173.67.123	1	0	0	5	0	20	3.081312206	0	2.170950594	1	attack
129.173.67.123	1	0	0	5	0	20	3.026029962	0	2.246439345	1	attack
129.173.67.123	1	0	0	7	0	20	3.144105165	0	2.246439345	1	attack
129.173.67.123	1	0	0	10	0	26	3.136815819	0	2.257756064	1	attack
129.173.67.123	1	0	0	5	0	22	3.185840905	0	2.299896391	1	attack
129.173.67.123	1	0	0	7	0	20	2.920471833	0	2.246439345	1	attack
129.173.67.123	1	0	0	6	0	18	2.933526829	0	2.197159723	1	attack
129.173.67.123	1	0	0	8	0	22	3.124272197	0	2.118078209	1	attack
129.173.67.123	1	0	0	7	0	24	3.085739854	0	2.29248125	1	attack
129.173.67.123	1	0	0	5	0	20	3.023625925	0	2.246439345	1	attack
129.173.67.123	1	0	0	7	0	26	3.171242392	0	2.199687795	1	attack
129.173.67.123	1	0	0	6	0	28	3.259407731	0	2.020244207	1	attack
129.173.67.123	1	0	0	5	0	18	3.059180123	0	2.281036113	1	attack
129.173.67.123	1	0	0	7	0	24	3.167955728	0	2.188721876	1	attack
129.173.67.123	1	0	0	9	0	22	3.09590983	0	2.040373394	1	attack
129.173.67.123	3	0	0	6	0	24	2.961494668	0	2.29248125	1	attack
129.173.67.123	1	0	0	6	0	22	3.075370565	0	2.231270255	1	attack
129.173.67.123	1	0	0	5	0	20	3.045878598	0	2.170950594	1	attack
129.173.67.123	1	0	0	7	0	22	3.261031867	0	1.936260028	1	attack
129.173.67.123	1	0	0	6	0	20	3.043431237	0	2.321928095	1	attack
129.173.67.123	3	0	0	6	0	22	3.124096682	0	2.118078209	1	attack
129.173.67.123	1	0	0	7	0	22	3.134051655	0	2.299896391	1	attack
129.173.67.123	1	0	0	5	4	18	3.098965166	0.181818182	2.186704346	2	attack
129.173.67.123	1	0	0	7	0	24	3.257686577	0	2.188721876	1	attack
129.173.67.123	1	0	0	5	0	20	3.008761983	0	2.170950594	1	attack
129.173.67.123	1	0	0	5	0	22	3.206958505	0	2.186704346	1	attack
129.173.67.123	1	0	0	7	0	22	2.983314757	0	2.299896391	1	attack
129.173.67.123	1	0	0	5	0	18	3.063853937	0	1.752715279	1	attack
129.173.67.123	3	0	0	4	0	18	3.176240679	0	2.197159723	1	attack
129.173.67.123	3	0	0	6	0	24	3.08764748	0	1.959147917	1	attack
129.173.67.123	2	0	0	6	0	28	3.125545644	0	2.182005815	1	attack
129.173.67.123	3	0	0	5	0	24	2.97898848	0	2.29248125	1	attack
129.173.67.123	1	0	0	6	0	26	3.004842735	0	2.133937566	1	attack
129.173.67.123	1	0	0	5	0	20	3.178871055	0	2.246439345	1	attack
129.173.67.123	1	0	0	6	0	20	3.028180691	0	2.246439345	1	attack
129.173.67.123	1	0	0	7	4	18	3.065079903	0.181818182	2.231270255	2	attack
129.173.67.123	1	0	0	6	0	22	3.092517356	0	2.231270255	1	attack
129.173.67.123	1	0	0	8	0	20	3.063574531	0	2.246439345	1	attack
129.173.67.123	1	0	0	8	0	26	2.996137259	0	1.987773371	1	attack
129.173.67.123	1	0	0	6	0	16	3.24884815	0	2.155639062	1	attack
129.173.67.123	3	0	0	7	0	28	2.981440587	0	2.074164743	1	attack
129.173.67.123	3	0	0	6	0	26	3.195142257	0	2.16197818	1	attack
129.173.67.123	1	0	0	6	0	20	3.151809028	0	1.721928095	1	attack
129.173.67.123	3	0	0	7	0	18	3.003030239	0	2.197159723	1	attack
129.173.67.123	1	0	0	7	0	24	3.052681372	0	1.784159128	1	attack
129.173.67.123	1	0	0	6	0	18	3.123466862	0	1.392147224	1	attack
129.173.67.123	1	0	0	7	0	20	3.012867293	0	2.170950594	1	attack
129.173.67.123	1	0	0	7	0	20	3.157282843	0	2.170950594	1	attack
129.173.67.123	1	0	0	9	0	22	3.155120561	0	2.231270255	1	attack
129.173.67.123	2	0	0	5	0	22	3.197356813	0	2.231270255	1	attack
129.173.67.123	1	9.6	1	5	4	21	3.058312609	0.16	2.177796812	2	attack
129.173.67.123	1	0	0	7	0	22	3.068468633	0	2.118078209	1	attack
129.173.67.123	1	0	0	5	0	20	2.994036256	0	1.846439345	1	attack
129.173.67.123	1	0	0	6	0	22	3.096107948	0	2.231270255	1	attack
129.173.67.123	1	0	0	6	0	20	3.062399131	0	2.246439345	1	attack
129.173.67.123	1	0	0	6	0	20	3.01370879	0	1.721928095	1	attack
129.173.67.123	1	0	0	7	0	24	3.113432771	0	2.188721876	1	attack
129.173.67.123	1	0	0	6	0	22	3.181762746	0	2.186704346	1	attack
129.173.67.123	1	0	0	6	0	20	3.000124904	0	2.170950594	1	attack
129.173.67.123	1	0	0	6	0	18	2.95105321	0	1.974937501	1	attack
129.173.67.123	3	0	0	6	0	22	3.150255171	0	2.118078209	1	attack
129.173.67.123	1	0	0	7	0	24	2.886752419	0	2.29248125	1	attack
129.173.67.123	1	0	0	8	0	22	3.209585965	0	1.980825936	1	attack
129.173.67.123	1	0	0	6	0	18	3.146548212	0	2.197159723	1	attack
129.173.67.123	1	600	1	6	8	16	2.932370004	0.307692308	2.084962501	2	attack
129.173.67.123	1	0	0	7	0	22	3.180092164	0	2.186704346	1	attack
129.173.67.123	1	0	0	5	4	22	3.067990352	0.153846154	2.23739741	2	attack
129.173.67.123	1	0	0	6	0	22	3.134999724	0	2.299896391	1	attack
129.173.67.123	1	0	0	6	0	24	3.00518546	0	2.188721876	1	attack
129.173.67.123	3	0	0	9	8	22	3.199975846	0.222222222	2.072905595	2	attack
129.173.67.123	2	0	0	9	0	32	3.124167725	0	2.052421284	1	attack
129.173.67.123	3	184.6153846	1	6	4	35	3.000377674	0.108108108	2.319979541	2	attack
129.173.67.123	1	0	0	7	0	22	3.19134819	0	2.299896391	1	attack
129.173.67.123	3	0	0	8	0	26	3.089660948	0	2.133937566	1	attack
129.173.67.123	1	0	0	6	0	24	3.191379936	0	2.188721876	1	attack
129.173.67.123	1	0	0	8	0	24	2.974387569	0	2.188721876	1	attack
129.173.67.123	1	0	0	7	0	26	3.148080005	0	2.199687795	1	attack
129.173.67.123	1	0	0	6	0	20	3.014370019	0	2.121928095	1	attack
129.173.67.123	3	0	0	8	4	32	3.228260807	0.117647059	2.078175865	2	attack
129.173.67.123	3	0	0	7	8	30	2.976039994	0.210526316	2.233997908	2	attack
129.173.67.123	1	0	0	6	0	24	3.060783937	0	2.188721876	1	attack
129.173.67.123	1	0	0	7	4	22	3.162238361	0.153846154	2.16197818	2	attack
129.173.67.123	1	0	0	6	0	24	3.077340568	0	2.29248125	1	attack
129.173.67.123	1	0	0	9	0	28	3.114987609	0	2.270942422	1	attack
129.173.67.123	1	0	0	6	0	26	2.93381677	0	2.295465679	1	attack
129.173.67.123	3	0	0	6	0	28	3.110708992	0	2.074164743	1	attack
129.173.67.123	1	0	0	6	0	28	3.052171753	0	2.182005815	1	attack
129.173.67.123	1	0	0	10	0	24	3.083502712	0	2.188721876	1	attack
129.173.67.123	2	0	0	7	0	30	3.031783275	0	2.232262897	1	attack
129.173.67.123	1	0	0	6	0	24	3.237554901	0	2.251629167	1	attack
129.173.67.123	1	0	0	9	0	26	3.12710662	0	2.295465679	1	attack
129.173.67.123	1	0	0	8	0	28	3.113506623	0	2.270942422	1	attack
129.173.67.123	1	0	0	6	0	24	3.010039548	0	2.188721876	1	attack
129.173.67.123	1	0	0	7	0	24	2.933303913	0	2.125814584	1	attack
129.173.67.123	1	0	0	7	0	22	3.073898266	0	2.162644118	1	attack
129.173.67.123	1	0	0	7	0	22	3.059182456	0	2.231270255	1	attack
129.173.67.123	3	0	0	8	0	32	3.102314877	0	2.257856064	1	attack
129.173.67.123	3	0	0	6	4	28	2.950977119	0.125	1.936278124	2	attack
129.173.67.123	1	0	0	6	0	24	3.188307265	0	2.125814584	1	attack
129.173.67.123	3	0	0	6	0	28	3.194798418	0	2.155968102	1	attack
129.173.67.123	1	0	0	6	0	24	2.949455431	0	2.229573959	1	attack
129.173.67.123	1	0	0	6	0	30	3.126517228	0	2.321928095	1	attack
129.173.67.123	1	0	0	7	0	26	3.157797522	0	2.295465679	1	attack
129.173.67.123	1	0	0	7	0	24	3.043949914	0	2.29248125	1	attack
129.173.67.123	1	0	0	6	0	26	2.885540902	0	2.16197818	1	attack
129.173.67.123	1	0	0	7	0	20	3.082810752	0	2.321928095	1	attack
129.173.67.123	3	0	0	6	0	28	3.018472852	0	2.093069208	1	attack
129.173.67.123	3	0	0	7	0	28	3.084660249	0	2.235926351	1	attack
129.173.67.123	1	0	0	9	0	28	3.164931441	0	2.074164743	1	attack
129.173.67.123	1	0	0	5	0	26	3.138003431	0	2.257756064	1	attack
129.173.67.123	1	0	0	7	0	26	3.088408618	0	2.199687795	1	attack
129.173.67.123	1	0	0	6	0	26	3.053872743	0	2.295465679	1	attack
129.173.67.123	1	0	0	5	0	28	3.139563219	0	2.270942422	1	attack
129.173.67.123	1	0	0	8	0	26	3.042259818	0	2.295465679	1	attack
129.173.67.123	3	0	0	8	0	30	2.950898202	0	2.199581231	1	attack
129.173.67.123	1	0	0	10	0	32	3.070947048	0	2.280639062	1	attack
129.173.67.123	3	0	0	6	0	30	3.178330319	0	2.199581231	1	attack
129.173.67.123	1	0	0	8	0	28	2.998656129	0	2.182005815	1	attack
129.173.67.123	1	0	0	7	0	30	3.039991749	0	2.289246429	1	attack
129.173.67.123	1	0	0	7	0	28	3.173280883	0	2.182005815	1	attack
129.173.67.123	1	0	0	7	0	26	3.138162645	0	2.23739741	1	attack
129.173.67.123	1	0	0	7	0	28	3.150651103	0	2.270942422	1	attack
129.173.67.123	1	0	0	8	0	28	3.06140825	0	2.270942422	1	attack
129.173.67.123	1	0	0	7	0	28	3.02918541	0	2.209888638	1	attack
129.173.67.123	3	0	0	8	0	38	3.153766882	0	2.018215515	1	attack
129.173.67.123	1	0	0	6	0	32	2.98652137	0	2.126614472	1	attack
129.173.67.123	1	0	0	6	0	28	3.030939876	0	2.270942422	1	attack
129.173.67.123	1	0	0	6	0	28	2.987053625	0	2.270942422	1	attack
129.173.67.123	1	0	0	8	0	28	3.038090559	0	2.217021886	1	attack
129.173.67.123	1	0	0	9	0	32	3.132935193	0	2.048794941	1	attack
129.173.67.123	1	0	0	5	0	28	3.138343313	0	2.270942422	1	attack
129.173.67.123	3	0	0	6	0	32	3.054882412	0	2.227217001	1	attack
129.173.67.123	3	0	0	8	0	34	3.04884416	0	2.218378282	1	attack
129.173.67.123	1	0	0	10	4	26	3.104232212	0.148148148	2.232262897	2	attack
129.173.67.123	3	0	0	8	0	30	3.179637777	0	2.256564762	1	attack
129.173.67.123	1	0	0	7	0	28	3.021159525	0	2.305958493	1	attack
129.173.67.123	1	0	0	9	0	32	3.048399902	0	2.25	1	attack
129.173.67.123	1	0	0	7	0	26	2.994490444	0	1.950063756	1	attack
129.173.67.123	1	0	0	5	0	26	3.126294037	0	1.775858948	1	attack
129.173.67.123	1	0	0	7	0	30	3.055103533	0	2.256564762	1	attack
129.173.67.123	3	0	0	9	4	28	3.0312109	0.117647059	2.202819531	2	attack
129.173.67.123	1	0	0	8	4	30	3.10248082	0.117647059	2.133387491	2	attack
129.173.67.123	3	0	0	9	0	40	3.137771991	0	1.901609497	1	attack
129.173.67.123	1	0	0	8	0	23	3.160164573	0	2.235336283	1	attack
129.173.67.123	1	0	0	7	0	28	2.985346344	0	2.270942422	1	attack
129.173.67.123	1	0	0	8	4	28	3.069515806	0.133333333	2.311278124	2	attack
129.173.67.123	1	0	0	8	0	21	3.061373153	0	2.125191686	1	attack
129.173.67.123	3	0	0	8	0	37	3.145874719	0	2.111367136	1	attack
129.173.67.123	1	0	0	4	0	24	3.187270877	0	2.054585169	1	attack
129.173.67.123	1	0	0	7	0	30	2.929931163	0	2.149255397	1	attack
129.173.67.123	1	0	0	8	4	30	3.09098515	0.117647059	2.189541517	2	attack
129.173.67.123	1	0	0	8	0	28	3.125156054	0	2.217021886	1	attack
129.173.67.123	1	0	0	6	4	32	3.10303253	0.117647059	2.107735253	2	attack
129.173.67.123	1	0	0	8	0	26	3.231397145	0	2.16197818	1	attack
129.173.67.123	3	0	0	9	8	29	3.004082185	0.222222222	2.247296032	2	attack
129.173.67.123	1	0	0	8	0	30	3.049172719	0	2.256564762	1	attack
129.173.67.123	1	0	0	5	0	27	3.06267128	0	2.24472315	1	attack
129.173.67.123	1	0	0	10	0	30	3.169745443	0	2.321928095	1	attack
129.173.67.123	1	0	0	8	0	32	3.145597975	0	2.227217001	1	attack
129.173.67.123	1	0	0	7	0	26	2.936331212	0	2.257756064	1	attack
129.173.67.123	1	0	0	8	0	32	3.151132731	0	2.257856064	1	attack
129.173.67.123	1	0	0	8	4	29	3.101700922	0.121212121	1.922589574	2	attack
129.173.67.123	1	0	0	8	0	24	3.059046597	0	2.229573959	1	attack
129.173.67.123	1	0	0	8	0	28	2.99031527	0	2.182005815	1	attack
129.173.67.123	1	0	0	7	0	30	3.101051604	0	1.96559623	1	attack
129.173.67.123	1	0	0	7	0	30	3.060827994	0	2.232262897	1	attack
129.173.67.123	1	0	0	6	0	26	3.050689993	0	2.199687795	1	attack
129.173.67.123	2	0	0	6	0	32	3.089488066	0	2.173794941	1	attack
129.173.67.123	1	0	0	7	0	28	3.062490673	0	2.270942422	1	attack
129.173.67.123	3	0	0	6	0	32	2.982134233	0	2.257856064	1	attack
129.173.67.123	1	0	0	8	0	29	3.136881415	0	2.252847374	1	attack
129.173.67.123	1	0	0	6	0	24	3.154976878	0	2.229573959	1	attack
129.173.67.123	1	0	0	9	4	32	3.106067051	0.117647059	2.260784558	2	attack
129.173.67.123	1	0	0	6	0	26	3.006224159	0	2.199687795	1	attack
129.173.67.123	3	0	0	8	0	34	3.033470336	0	2.25690899	1	attack
129.173.67.123	1	0	0	7	0	32	3.114093594	0	2.173794941	1	attack
129.173.67.123	1	0	0	7	0	30	3.174968629	0	2.206238929	1	attack
129.173.67.123	1	0	0	8	0	29	2.960390837	0	2.166977546	1	attack
129.173.67.123	1	0	0	8	0	28	3.140390168	0	2.305958493	1	attack
129.173.67.123	1	0	0	8	0	36	3.083274498	0	2.260784558	1	attack
129.173.67.123	1	0	0	8	8	26	3.051066259	0.235294118	2.139261931	2	attack
129.173.67.123	3	0	0	6	0	24	3.114972025	0	2.188721876	1	attack
129.173.67.123	2	0	0	8	0	36	3.141577289	0	2.044110418	1	attack
129.173.67.123	1	0	0	8	0	30	3.058162929	0	2.289246429	1	attack
129.173.67.123	1	240	1	7	2	28	3.108687301	0.0625	2.199581231	2	attack
129.173.67.123	1	0	0	8	4	24	3.03622502	0.125	2.270942422	2	attack
129.173.67.123	1	0	0	6	0	22	3.126414544	0	2.231270255	1	attack
129.173.67.123	1	0	0	7	0	24	3.110788318	0	2.084962501	1	attack
129.173.67.123	3	0	0	8	0	24	3.031395862	0	2.084962501	1	attack
129.173.67.123	2	0	0	8	0	32	3.035357636	0	2.108458593	1	attack
129.173.67.123	1	0	0	6	0	28	2.952122137	0	2.182005815	1	attack
129.173.67.123	1	0	0	6	0	24	3.128337265	0	2.229573959	1	attack
129.173.67.123	3	0	0	8	0	32	3.216438922	0	2.108458593	1	attack
129.173.67.123	1	0	0	8	0	28	3.113256373	0	2.067031495	1	attack
129.173.67.123	1	0	0	8	0	24	3.006441528	0	2.229573959	1	attack
129.173.67.123	1	0	0	5	0	24	3.182114128	0	2.29248125	1	attack
129.173.67.123	3	0	0	6	0	34	2.943836024	0	2.14513637	1	attack
129.173.67.123	1	0	0	6	0	24	3.09960214	0	2.29248125	1	attack
129.173.67.123	1	0	0	6	0	32	3.20707121	0	2.186278124	1	attack
129.173.67.123	1	0	0	5	0	24	3.176542578	0	2.29248125	1	attack
129.173.67.123	1	0	0	8	0	26	3.075134338	0	2.295465679	1	attack
129.173.67.123	1	0	0	5	0	24	3.051454988	0	2.251629167	1	attack
129.173.67.123	1	0	0	8	0	24	3.102371284	0	2.125814584	1	attack
129.173.67.123	1	0	0	7	0	26	3.036518376	0	2.257756064	1	attack
129.173.67.123	1	0	0	7	0	24	3.029943979	0	2.29248125	1	attack
129.173.67.123	1	0	0	7	0	24	3.011356609	0	2.29248125	1	attack
129.173.67.123	3	0	0	8	0	22	3.0900942	0	2.162644118	1	attack
129.173.67.123	2	0	0	8	0	34	3.063293346	0	2.063558609	1	attack
129.173.67.123	1	0	0	8	4	22	3.131236694	0.153846154	2.10390991	2	attack
129.173.67.123	1	0	0	7	0	26	3.018704623	0	2.295465679	1	attack
129.173.67.123	3	0	0	9	4	24	3.114887601	0.125	2.120952031	2	attack
129.173.67.123	1	0	0	7	0	26	3.103904523	0	2.199687795	1	attack
129.173.67.123	3	0	0	7	9	22	3.10036792	0.310344828	2.194555181	2	attack
129.173.67.123	3	0	0	8	0	28	2.940521502	0	2.182005815	1	attack
129.173.67.123	1	0	0	8	0	26	3.214931415	0	2.199687795	1	attack
129.173.67.123	1	0	0	8	0	24	3.111665156	0	2.251629167	1	attack
129.173.67.123	1	0	0	8	0	26	3.151044154	0	2.295465679	1	attack
129.173.67.123	1	0	0	5	0	26	3.137010745	0	2.257756064	1	attack
129.173.67.123	1	0	0	7	0	26	3.059222165	0	2.075869297	1	attack
129.173.67.123	1	0	0	5	0	20	3.113163027	0	2.246439345	1	attack
129.173.67.123	1	0	0	8	4	25	3.166238407	0.129032258	2.200786167	2	attack
129.173.67.123	3	0	0	7	0	30	3.172906067	0	2.256564762	1	attack
129.173.67.123	1	0	0	7	0	22	3.128207871	0	2.231270255	1	attack
129.173.67.123	1	0	0	8	0	26	3.03310287	0	2.257756064	1	attack
129.173.67.123	1	0	0	8	0	24	3.030087976	0	2.29248125	1	attack
129.173.67.123	1	0	0	7	0	28	3.019904189	0	2.209888638	1	attack
129.173.67.123	1	0	0	7	0	26	3.235964204	0	2.295465679	1	attack
129.173.67.123	1	0	0	6	0	24	2.987189786	0	2.29248125	1	attack
129.173.67.123	1	0	0	6	0	26	3.069155368	0	2.199687795	1	attack
129.173.67.123	1	0	0	8	4	24	3.02354663	0.142857143	2.067031495	2	attack
129.173.67.123	1	0	0	8	0	23	3.201828876	0	2.127065631	1	attack
129.173.67.123	3	0	0	8	0	26	3.108332746	0	2.257756064	1	attack
129.173.67.123	1	0	0	8	0	32	3.108067606	0	2.180036533	1	attack
129.173.67.123	1	327.2727273	1	5	2	20	3.177198006	0.083333333	2.186704346	2	attack
129.173.67.123	2	0	0	6	0	24	3.009106441	0	2.188721876	2	attack
129.173.67.123	1	0	0	6	0	21	3.147847142	0	2.243773829	1	attack
129.173.67.123	1	0	0	4	0	18	3.184327607	0	2.197159723	1	attack
129.173.67.123	1	0	0	6	0	20	3.080747541	0	2.121928095	1	attack
129.173.67.123	3	0	0	5	0	24	3.046967145	0	2.251629167	1	attack
129.173.67.123	1	0	0	6	0	20	3.000275643	0	2.246439345	1	attack
129.173.67.123	1	0	0	7	0	20	3.136953128	0	2.246439345	1	attack
129.173.67.123	3	0	0	8	8	25	3.062064386	0.258064516	1.828276231	2	attack
129.173.67.123	1	0	0	7	0	20	3.026790992	0	2.170950594	1	attack
129.173.67.123	1	0	0	7	0	22	3.178587277	0	2.231270255	1	attack
129.173.67.123	1	0	0	6	0	20	3.024054224	0	2.170950594	1	attack
129.173.67.123	1	0	0	6	0	20	2.978988397	0	2.170950594	1	attack
129.173.67.123	1	0	0	5	0	22	3.01435128	0	1.936260028	1	attack
129.173.67.123	3	0	0	4	0	22	3.089977063	0	2.118078209	1	attack
129.173.67.123	1	0	0	6	0	20	3.074387675	0	2.246439345	1	attack
129.173.67.123	1	0	0	6	0	20	3.101611893	0	2.170950594	1	attack
129.173.67.123	1	0	0	6	0	22	3.08642575	0	2.231270255	1	attack
129.173.67.123	1	0	0	7	0	20	3.223269059	0	2.246439345	1	attack
129.173.67.123	1	0	0	5	0	18	3.094304454	0	2.05881389	1	attack
129.173.67.123	1	0	0	7	0	21	3.099300802	0	2.212582303	1	attack
129.173.67.123	1	0	0	7	0	22	3.111530636	0	2.231270255	1	attack
129.173.67.123	1	0	0	6	0	20	3.145690307	0	2.170950594	1	attack
129.173.67.123	1	0	0	6	0	22	3.075090382	0	2.231270255	1	attack
129.173.67.123	1	0	0	7	0	20	3.041136392	0	2.170950594	1	attack
129.173.67.123	1	0	0	5	0	20	3.039905272	0	2.170950594	1	attack
129.173.67.123	1	0	0	5	0	22	3.115113166	0	2.231270255	1	attack
129.173.67.123	1	0	0	7	0	20	3.017948689	0	2.170950594	1	attack
129.173.67.123	3	0	0	7	0	22	3.030942841	0	2.299896391	1	attack
129.173.67.123	1	0	0	7	0	20	3.069429424	0	2.170950594	1	attack
129.173.67.123	1	0	0	7	0	18	2.984071797	0	1.891061112	1	attack
129.173.67.123	3	0	0	6	0	24	2.969014274	0	2.125814584	1	attack
129.173.67.123	1	0	0	6	0	22	3.021374058	0	2.231270255	1	attack
129.173.67.123	1	0	0	6	0	20	3.233679291	0	2.246439345	1	attack
129.173.67.123	1	0	0	4	0	20	3.147181664	0	2.170950594	1	attack
129.173.67.123	1	0	0	6	0	22	3.250130146	0	2.186704346	1	attack
129.173.67.123	1	0	0	6	0	22	2.983634592	0	1.936260028	1	attack
129.173.67.123	1	0	0	7	0	22	3.148888952	0	2.118078209	1	attack
129.173.67.123	1	0	0	6	0	20	3.034799159	0	2.170950594	1	attack
129.173.67.123	1	0	0	7	0	24	3.092131632	0	2.188721876	1	attack
129.173.67.123	1	1371.428571	1	6	4	17	3.107746014	0.19047619	2.212582303	2	attack
129.173.67.123	1	0	0	5	0	20	2.946000244	0	2.170950594	1	attack
129.173.67.123	1	0	0	6	0	20	3.125642929	0	1.846439345	1	attack
129.173.67.123	1	0	0	7	0	24	3.140823466	0	2.188721876	1	attack
129.173.67.123	3	0	0	6	0	20	3.187815857	0	2.170950594	1	attack
129.173.67.123	3	0	0	6	0	26	3.098018888	0	1.52623491	1	attack
129.173.67.123	1	0	0	7	0	28	3.231051939	0	1.924174352	1	attack
129.173.67.123	1	0	0	5	0	22	2.880282274	0	2.231270255	1	attack
129.173.67.123	1	0	0	8	0	20	3.215228576	0	2.170950594	1	attack
129.173.67.123	1	0	0	6	0	20	3.016333896	0	2.170950594	1	attack
129.173.67.123	1	0	0	6	0	20	2.971969225	0	2.170950594	1	attack
129.173.67.123	3	0	0	4	0	24	3.149000669	0	1.959147917	1	attack
129.173.67.123	1	0	0	6	0	22	3.054699354	0	2.231270255	1	attack
129.173.67.123	1	0	0	8	0	22	3.046074658	0	2.231270255	1	attack
129.173.67.123	1	0	0	6	0	20	3.233041366	0	2.246439345	1	attack
129.173.67.123	1	0	0	9	0	24	3.251810548	0	1.784159128	1	attack
129.173.67.123	1	0	0	5	0	18	3.096496347	0	2.197159723	1	attack
129.173.67.123	1	0	0	7	0	25	3.064052905	0	2.123074189	1	attack
129.173.67.123	1	0	0	7	0	25	3.161325701	0	2.104498452	1	attack
129.173.67.123	1	0	0	6	0	20	2.936205619	0	2.321928095	1	attack
129.173.67.123	3	0	0	6	0	22	3.155661788	0	1.858555212	1	attack
129.173.67.123	1	0	0	6	0	26	3.062039713	0	2.257756064	1	attack
129.173.67.123	1	0	0	6	0	24	3.158129544	0	2.125814584	1	attack
129.173.67.123	1	0	0	5	0	20	2.910634455	0	2.246439345	1	attack
129.173.67.123	3	0	0	6	4	20	3.095952568	0.148148148	1.614005463	2	attack
129.173.67.123	1	0	0	6	0	20	3.067251707	0	2.170950594	1	attack
129.173.67.123	1	0	0	5	0	20	3.141932585	0	2.170950594	1	attack
129.173.67.123	1	0	0	5	0	20	2.896271406	0	2.246439345	1	attack
129.173.67.123	1	0	0	6	0	22	3.137160831	0	2.299896391	1	attack
129.173.67.123	1	0	0	7	0	18	2.956084171	0	2.197159723	1	attack
129.173.67.123	3	0	0	6	0	18	3.016196627	0	2.197159723	1	attack
129.173.67.123	1	2541.176471	1	5	8	26	3.079356067	0.275862069	1.968873875	2	attack
129.173.67.123	1	0	0	6	0	19	2.892707989	0	2.102933434	1	attack
129.173.67.123	1	0	0	7	0	22	3.021078942	0	2.231270255	1	attack
129.173.67.123	3	0	0	7	0	24	3.065472508	0	2.188721876	1	attack
129.173.67.123	1	0	0	6	0	20	3.168851289	0	2.121928095	1	attack
129.173.67.123	1	300	1	7	4	20	3.066192519	0.166666667	2.188721876	2	attack
129.173.67.123	1	0	0	6	0	18	3.056984343	0	2.197159723	1	attack
129.173.67.123	1	0	0	8	0	22	3.198032487	0	2.299896391	1	attack
129.173.67.123	1	0	0	6	0	18	2.908469447	0	2.05881389	1	attack
129.173.67.123	1	0	0	7	0	24	3.072070962	0	2.188721876	1	attack
129.173.67.123	1	0	0	7	0	16	3.156881718	0	2.155639062	1	attack
129.173.67.123	3	0	0	6	0	26	3.06128318	0	1.826245258	1	attack
129.173.67.123	1	0	0	7	0	22	3.096565218	0	2.299896391	1	attack
129.173.67.123	1	0	0	6	0	22	3.130996999	0	2.231270255	1	attack
129.173.67.123	1	0	0	7	0	18	3.032449932	0	2.197159723	1	attack
129.173.67.123	1	0	0	7	0	26	3.203652693	0	2.16197818	1	attack
129.173.67.123	1	0	0	5	0	20	3.032825242	0	2.246439345	1	attack
129.173.67.123	1	0	0	7	0	20	3.08761311	0	2.246439345	1	attack
129.173.67.123	1	0	0	5	0	20	3.032704353	0	1.970950594	1	attack
129.173.67.123	1	0	0	6	0	22	2.823697197	0	2.231270255	1	attack
129.173.67.123	1	0	0	9	8	20	3.207541017	0.307692308	2.270942422	2	attack
129.173.67.123	1	0	0	7	0	22	3.202055685	0	2.299896391	1	attack
129.173.67.123	1	0	0	7	0	22	3.141110489	0	2.299896391	1	attack
129.173.67.123	1	0	0	8	0	24	3.056562815	0	2.29248125	1	attack
129.173.67.123	3	0	0	6	0	26	3.041600833	0	2.133937566	1	attack
129.173.67.123	3	0	0	5	0	24	2.937326385	0	2.054585169	1	attack
129.173.67.123	1	0	0	4	0	18	3.08890743	0	1.891061112	1	attack
129.173.67.123	1	0	0	7	0	22	3.164818713	0	2.186704346	1	attack
129.173.67.123	1	0	0	7	0	18	3.191696503	0	2.281036113	1	attack
129.173.67.123	1	0	0	8	12	18	3.003816852	0.428571429	2.041946032	2	attack
129.173.67.123	1	0	0	6	0	22	3.231977316	0	2.231270255	1	attack
129.173.67.123	1	0	0	7	0	24	3.118023269	0	2.125814584	1	attack
129.173.67.123	1	0	0	4	0	16	2.92798864	0	2.155639062	1	attack
129.173.67.123	1	0	0	5	8	18	2.903633106	0.307692308	2.045841641	2	attack
129.173.67.123	1	0	0	6	0	18	2.984013033	0	2.197159723	1	attack
129.173.67.123	1	0	0	7	0	24	3.138538942	0	2.29248125	1	attack
129.173.67.123	1	0	0	6	0	20	3.269102982	0	1.970950594	1	attack
129.173.67.123	1	0	0	8	4	22	3.000587754	0.16	2.10390991	2	attack
129.173.67.123	1	0	0	7	0	22	3.155244266	0	2.299896391	1	attack
129.173.67.123	1	0	0	7	0	20	3.07974174	0	2.170950594	1	attack
129.173.67.123	1	0	0	7	0	22	3.15850511	0	2.231270255	1	attack
129.173.67.123	1	0	0	7	0	22	3.203030575	0	2.118078209	1	attack
129.173.67.123	1	0	0	7	0	18	2.952412864	0	2.197159723	1	attack
129.173.67.123	1	0	0	7	0	26	3.160955339	0	2.133937566	1	attack
129.173.67.123	1	0	0	6	0	22	3.028098615	0	2.118078209	1	attack
129.173.67.123	1	0	0	6	0	16	3.010860016	0	2.155639062	1	attack
129.173.67.123	2	0	0	7	0	28	3.091249182	0	1.877387064	1	attack
129.173.67.123	1	0	0	7	0	22	3.149149092	0	2.231270255	1	attack
129.173.67.123	1	0	0	8	0	26	3.223598093	0	2.199687795	1	attack
129.173.67.123	1	0	0	6	0	22	3.122414216	0	1.936260028	1	attack
129.173.67.123	1	0	0	6	4	20	3.155095356	0.166666667	1.887918503	2	attack
129.173.67.123	1	0	0	5	0	18	3.046513184	0	1.974937501	1	attack
129.173.67.123	2	720	1	8	4	26	3.091207528	0.133333333	1.856564762	2	attack
129.173.67.123	1	0	0	5	0	18	3.079431862	0	1.752715279	1	attack
129.173.67.123	3	0	0	7	4	24	3.18166377	0.153846154	1.788450457	2	attack
129.173.67.123	1	54.54545455	1	5	4	18	3.000461008	0.181818182	2.231270255	2	attack
129.173.67.123	1	0	0	6	0	20	2.913495015	0	2.246439345	1	attack
129.173.67.123	1	0	0	7	0	20	3.181778963	0	1.970950594	1	attack
129.173.67.123	1	0	0	8	0	20	3.09888929	0	2.170950594	1	attack
129.173.67.123	3	0	0	6	0	22	3.105884288	0	1.867633891	1	attack
129.173.67.123	1	0	0	5	0	22	3.084873053	0	1.823067982	1	attack
129.173.67.123	1	0	0	6	0	20	3.160082877	0	2.170950594	1	attack
129.173.67.123	1	0	0	4	0	20	2.817665065	0	2.246439345	1	attack
129.173.67.123	1	0	0	7	0	18	3.127607743	0	2.197159723	1	attack
129.173.67.123	3	0	0	8	0	24	3.152912991	0	2.188721876	1	attack
129.173.67.123	1	0	0	6	0	20	3.169348425	0	2.246439345	1	attack
129.173.67.123	3	0	0	5	0	18	2.982082223	0	2.281036113	1	attack
129.173.67.123	3	0	0	8	0	42	3.152527287	0	1.781416403	1	attack
129.173.67.123	1	0	0	8	0	20	3.128403397	0	2.246439345	1	attack
129.173.67.123	1	0	0	7	0	20	3.099862419	0	2.046439345	1	attack
129.173.67.123	1	0	0	7	0	22	3.216935861	0	2.231270255	1	attack
129.173.67.123	1	0	0	6	0	22	3.161106247	0	2.231270255	1	attack
129.173.67.123	1	0	0	6	8	20	3.080233838	0.307692308	2.067031495	2	attack
129.173.67.123	1	0	0	7	4	22	3.092802071	0.153846154	2.075869297	2	attack
129.173.67.123	3	0	0	7	0	22	3.07762126	0	2.162644118	1	attack
129.173.67.123	2	0	0	6	0	28	3.074984405	0	1.959190423	1	attack
129.173.67.123	1	0	0	9	0	24	3.062516451	0	2.188721876	1	attack
129.173.67.123	1	0	0	7	0	22	3.100700724	0	2.118078209	1	attack
129.173.67.123	1	0	0	4	0	20	3.082387076	0	2.170950594	1	attack
129.173.67.123	1	9.230769231	1	8	4	22	3.124372386	0.166666667	2.075869297	2	attack
129.173.67.123	1	0	0	4	0	20	2.905513068	0	2.246439345	1	attack
129.173.67.123	1	0	0	6	0	22	3.002942808	0	2.299896391	1	attack
129.173.67.123	1	0	0	6	0	20	2.964730064	0	2.321928095	1	attack
129.173.67.123	1	0	0	5	0	22	3.1028027	0	2.299896391	1	attack
129.173.67.123	1	0	0	6	0	18	3.063357114	0	2.197159723	1	attack
129.173.67.123	3	0	0	6	4	22	3.018517475	0.153846154	2.199687795	2	attack
129.173.67.123	1	0	0	6	0	20	3.118059792	0	1.846439345	1	attack
129.173.67.123	1	0	0	4	0	20	2.890042853	0	1.970950594	1	attack
129.173.67.123	3	0	0	6	0	20	3.11172507	0	2.170950594	1	attack
129.173.67.123	3	128.5714286	1	5	4	24	3.057321252	0.153846154	2.209888638	2	attack
129.173.67.123	1	0	0	8	0	24	3.121163497	0	2.229573959	1	attack
129.173.67.123	1	0	0	8	0	20	3.169276731	0	2.246439345	1	attack
129.173.67.123	1	0	0	5	0	18	2.93365044	0	2.05881389	1	attack
129.173.67.123	1	0	0	8	0	22	3.085868148	0	2.231270255	1	attack
129.173.67.123	1	0	0	8	0	22	3.048473326	0	2.231270255	1	attack
129.173.67.123	1	0	0	7	0	20	3.043207815	0	2.246439345	1	attack
129.173.67.123	1	0	0	7	4	20	3.015943	0.181818182	2.084962501	2	attack
129.173.67.123	3	0	0	7	0	18	3.066037306	0	2.05881389	1	attack
129.173.67.123	2	0	0	6	4	30	3.093025307	0.142857143	1.971335285	2	attack
129.173.67.123	3	0	0	8	0	20	3.045855924	0	2.121928095	1	attack
129.173.67.123	3	0	0	5	0	16	2.931613524	0	2.155639062	1	attack
129.173.67.123	3	0	0	6	0	16	2.977671538	0	2.155639062	1	attack
129.173.67.123	1	0	0	6	0	18	2.932057947	0	1.891061112	1	attack
129.173.67.123	1	0	0	6	0	22	3.246044902	0	2.118078209	1	attack
129.173.67.123	3	0	0	6	0	30	3.248340695	0	1.272905595	1	attack
129.173.67.123	1	0	0	5	0	40	2.940069756	0	1.880482024	1	attack
129.173.67.123	1	0	0	7	0	22	3.042984061	0	2.231270255	1	attack
129.173.67.123	1	0	0	6	0	22	3.170406543	0	2.283326938	1	attack
129.173.67.123	1	0	0	6	0	20	2.876138564	0	2.246439345	1	attack
129.173.67.123	1	0	0	6	0	24	3.082891099	0	2.229573959	1	attack
129.173.67.123	3	1200	1	6	14	16	3.016584716	0.411764706	1.930124965	2	attack
129.173.67.123	1	12	1	6	4	16	2.937203746	0.181818182	2.170950594	2	attack
129.173.67.123	3	0	0	4	0	20	3.190737009	0	2.121928095	1	attack
129.173.67.123	1	0	0	6	0	16	3.168081706	0	1.905639062	1	attack
129.173.67.123	1	0	0	8	0	18	3.202962649	0	2.281036113	1	attack
129.173.67.123	1	0	0	7	0	20	3.149349949	0	1.895461844	1	attack
129.173.67.123	1	0	0	7	4	26	3.134313971	0.166666667	1.962806632	2	attack
129.173.67.123	1	0	0	5	0	16	3.006355588	0	1.905639062	1	attack
129.173.67.123	1	0	0	7	0	16	3.113153414	0	1.905639062	1	attack
129.173.67.123	1	0	0	5	0	14	3.112796249	0	1.448815636	1	attack
129.173.67.123	1	0	0	4	0	16	3.265245441	0	2	1	attack
129.173.67.123	1	0	0	6	4	14	3.086093869	0.222222222	2.05881389	2	attack
129.173.67.123	3	0	0	4	0	22	3.120615048	0	1.867633891	1	attack
129.173.67.123	1	0	0	4	0	16	3.109400922	0	2.25	1	attack
129.173.67.123	1	0	0	5	0	16	3.007953867	0	2.155639062	1	attack
129.173.67.123	1	0	0	5	0	16	3.189920348	0	2.155639062	1	attack
129.173.67.123	1	0	0	5	0	16	3.145847424	0	2.155639062	1	attack
129.173.67.123	1	0	0	7	0	20	3.197742503	0	2.170950594	1	attack
129.173.67.123	1	0	0	6	0	16	3.012891537	0	2.155639062	1	attack
129.173.67.123	1	0	0	7	0	18	3.22920752	0	2.197159723	1	attack
129.173.67.123	1	0	0	6	0	16	3.010804037	0	2.25	1	attack
129.173.67.123	1	0	0	6	0	22	3.139337939	0	2.231270255	1	attack
129.173.67.123	1	0	0	3	0	16	3.11176006	0	2	1	attack
129.173.67.123	1	0	0	4	0	16	2.944925489	0	2.25	1	attack
129.173.67.123	1	0	0	7	0	18	3.022564783	0	1.891061112	1	attack
129.173.67.123	1	0	0	3	0	16	3.039995784	0	2	1	attack
129.173.67.123	1	2160	1	6	4	16	3.019792551	0.2	2.246439345	2	attack
129.173.67.123	3	0	0	5	0	16	3.163488813	0	1.561278124	1	attack
129.173.67.123	1	0	0	6	0	18	3.24328644	0	1.836591668	1	attack
129.173.67.123	1	0	0	6	0	18	2.993212573	0	2.113283334	1	attack
129.173.67.123	3	0	0	6	0	16	3.038028098	0	1.905639062	1	attack
129.173.67.123	2	0	0	7	0	26	2.962391318	0	1.884313528	1	attack
129.173.67.123	1	0	0	6	0	16	3.183617759	0	1.811278124	1	attack
129.173.67.123	1	0	0	5	0	20	3.159444143	0	2.246439345	1	attack
129.173.67.123	1	7854.545455	1	6	4	18	2.948191189	0.19047619	1.867633891	2	attack
129.173.67.123	1	0	0	6	0	15	3.083708148	0	2.256564762	1	attack
129.173.67.123	3	0	0	6	0	20	2.953518937	0	2.170950594	1	attack
129.173.67.123	1	0	0	5	0	14	2.988883385	0	1.950212065	1	attack
129.173.67.123	1	0	0	4	0	14	3.143776433	0	1.950212065	1	attack
129.173.67.123	1	0	0	6	4	20	2.99916823	0.181818182	1.959147917	2	attack
129.173.67.123	1	0	0	4	0	16	3.048671206	0	1.905639062	1	attack
129.173.67.123	1	0	0	5	0	16	3.200749854	0	1.905639062	1	attack
129.173.67.123	1	0	0	6	4	18	3.130755671	0.181818182	2.231270255	2	attack
129.173.67.123	1	0	0	4	0	16	3.172603721	0	2.155639062	1	attack
129.173.67.123	3	0	0	7	0	18	3.102920139	0	1.974937501	1	attack
129.173.67.123	1	0	0	6	0	26	3.149909077	0	2.192005835	1	attack
129.173.67.123	1	0	0	8	0	18	2.943671146	0	2.197159723	1	attack
129.173.67.123	1	0	0	5	0	16	2.955067068	0	2.25	1	attack
129.173.67.123	1	0	0	6	0	16	3.00098078	0	2.155639062	1	attack
129.173.67.123	1	0	0	5	0	14	3.023463213	0	2.128085279	1	attack
129.173.67.123	1	0	0	6	0	18	3.092549305	0	2.197159723	1	attack
129.173.67.123	1	0	0	5	0	18	3.045055623	0	2.197159723	1	attack
129.173.67.123	1	0	0	6	0	14	3.094054043	0	2.235926351	1	attack
129.173.67.123	3	0	0	5	0	20	3.310542338	0	1.846439345	1	attack
129.173.67.123	1	0	0	4	0	14	3.320022483	0	1.842370993	1	attack
129.173.67.123	3	0	0	6	0	28	3.224799353	0	2.020244207	1	attack
129.173.67.123	1	300	1	5	8	16	3.084153026	0.363636364	2.125814584	2	attack
129.173.67.123	1	0	0	5	0	16	3.110682316	0	1.405639062	1	attack
129.173.67.123	1	0	0	5	0	16	3.036217337	0	1.5	1	attack
129.173.67.123	1	0	0	4	0	16	3.120050595	0	1.405639062	1	attack
129.173.67.123	1	0	0	6	0	16	2.99854247	0	1.811278124	1	attack
129.173.67.123	1	0	0	5	0	18	3.026720918	0	1.752715279	1	attack
129.173.67.123	1	0	0	7	4	22	3.103899612	0.153846154	2.199687795	2	attack
129.173.67.123	1	0	0	6	0	20	3.280556844	0	2.246439345	1	attack
129.173.67.123	1	0	0	7	0	22	3.24071476	0	2.118078209	1	attack
129.173.67.123	3	0	0	6	0	16	3.155511602	0	2.155639062	1	attack
129.173.67.123	2	0	0	6	0	30	3.199261024	0	2.063458299	1	attack
129.173.67.123	1	0	0	6	0	22	2.956670305	0	2.231270255	1	attack
129.173.67.123	1	0	0	7	0	22	3.107994369	0	1.789929075	1	attack
129.173.67.123	1	0	0	4	0	20	3.044599206	0	1.846439345	1	attack
129.173.67.123	1	0	0	7	0	22	3.119395839	0	2.231270255	1	attack
129.173.67.123	3	0	0	6	0	24	3.063105754	0	1.729573959	1	attack
129.173.67.123	1	0	0	5	0	18	3.176644145	0	2.224394445	1	attack
129.173.67.123	1	0	0	6	0	18	3.071986836	0	2.197159723	1	attack
129.173.67.123	1	10	1	6	4	20	3.056977458	0.166666667	2.125814584	2	attack
129.173.67.123	3	0	0	7	0	22	3.050433792	0	1.789929075	1	attack
129.173.67.123	1	0	0	6	0	22	3.127770543	0	2.231270255	1	attack
129.173.67.123	1	0	0	8	0	22	3.004740046	0	2.118078209	1	attack
129.173.67.123	3	0	0	8	0	30	3.219636714	0	2.149255397	1	attack
129.173.67.123	1	0	0	7	0	22	3.199285491	0	2.231270255	1	attack
129.173.67.102	0	101	1	0	3	0	3.577819531	0	0.918295834	0	attack
129.173.67.123	1	0	0	6	0	20	3.071639341	0	1.846439345	1	attack
129.173.67.123	1	0	0	7	0	20	2.979387675	0	2.170950594	1	attack
129.173.67.123	1	0	0	7	0	18	3.180805465	0	2.197159723	1	attack
129.173.67.123	3	0	0	7	0	24	3.041635342	0	2.125814584	1	attack
129.173.67.123	1	0	0	9	4	22	3.144238315	0.142857143	1.460484681	2	attack
129.173.67.123	1	0	0	7	4	18	3.133176842	0.2	2.118078209	2	attack
129.173.67.123	1	0	0	5	0	20	3.148336715	0	2.246439345	1	attack
129.173.67.123	1	0	0	5	0	18	3.124823649	0	2.281036113	1	attack
129.173.67.123	1	0	0	6	0	22	3.131471411	0	2.231270255	1	attack
129.173.67.123	1	0	0	6	0	20	3.113353256	0	2.170950594	1	attack
129.173.67.123	1	0	0	5	0	20	3.139239742	0	2.246439345	1	attack
129.173.67.123	1	0	0	6	0	20	3.114219768	0	2.246439345	1	attack
129.173.67.123	1	0	0	6	0	22	2.98051492	0	1.936260028	1	attack
129.173.67.123	1	0	0	6	0	22	3.091297199	0	2.231270255	1	attack
129.173.67.123	1	0	0	5	0	18	3.190244317	0	1.974937501	1	attack
129.173.67.123	1	0	0	7	0	20	3.046931257	0	2.170950594	1	attack
129.173.67.123	1	300	1	8	4	20	3.117967226	0.166666667	2.188721876	2	attack
129.173.67.123	1	0	0	5	0	18	2.963533852	0	2.197159723	1	attack
129.173.67.123	1	0	0	8	0	20	2.96126952	0	2.170950594	1	attack
129.173.67.123	3	0	0	7	0	26	3.108734929	0	2.257756064	1	attack
129.173.67.123	1	0	0	6	0	20	3.169395557	0	2.246439345	1	attack
129.173.67.123	1	0	0	7	0	20	3.113005084	0	1.846439345	1	attack
129.173.67.123	1	0	0	6	4	22	2.987213695	0.166666667	2.199687795	2	attack
129.173.67.123	1	0	0	5	0	18	3.105095357	0	1.392147224	1	attack
129.173.67.123	3	0	0	5	0	24	3.318108483	0	2.125814584	1	attack
129.173.67.123	1	0	0	8	0	24	3.155106227	0	2.188721876	1	attack
129.173.67.123	1	0	0	6	0	20	2.871940937	0	2.170950594	1	attack
129.173.67.123	1	1309.090909	1	6	4	18	3.08656061	0.181818182	2.231270255	2	attack
129.173.67.123	1	0	0	6	0	20	3.05568977	0	2.246439345	1	attack
129.173.67.123	1	0	0	7	0	22	3.167847713	0	2.118078209	1	attack
129.173.67.123	1	5625	2	6	6	26	2.968572058	0.2	2.202819531	2	attack
129.173.67.123	1	0	0	5	0	20	3.087973646	0	1.970950594	1	attack
129.173.67.123	1	0	0	6	4	18	3.063584827	0.181818182	2.231270255	2	attack
129.173.67.123	1	0	0	5	0	20	3.007902458	0	2.246439345	1	attack
129.173.67.123	1	0	0	8	4	24	2.981660712	0.142857143	2.270942422	2	attack
129.173.67.123	1	0	0	7	0	24	3.108500874	0	2.251629167	1	attack
129.173.67.123	1	0	0	4	0	22	2.962387856	0	2.162644118	1	attack
129.173.67.123	1	0	0	6	0	20	2.962375774	0	2.246439345	1	attack
129.173.67.123	1	0	0	6	0	20	3.019601358	0	1.846439345	1	attack
129.173.67.123	1	0	0	7	4	22	3.067290892	0.142857143	2.075869297	2	attack
129.173.67.123	3	0	0	9	0	28	3.143854636	0	2.182005815	1	attack
129.173.67.123	1	0	0	6	0	20	3.133589985	0	1.970950594	1	attack
129.173.67.123	1	0	0	7	0	20	3.019792549	0	1.685475297	1	attack
129.173.67.123	1	0	0	5	0	18	3.110687582	0	2.197159723	1	attack
129.173.67.123	1	360	1	7	2	18	2.973120303	0.08	2.121928095	2	attack
129.173.67.123	1	0	0	6	0	22	3.201556958	0	2.299896391	1	attack
129.173.67.123	1	0	0	6	4	18	3.11202123	0.181818182	1.867633891	2	attack
129.173.67.123	1	12	1	6	4	16	3.098983133	0.2	2.121928095	2	attack
129.173.67.123	1	0	0	7	0	16	2.956506762	0	2	1	attack
129.173.67.123	3	0	0	6	0	18	2.993587422	0	2.197159723	1	attack
129.173.67.123	1	0	0	6	0	26	3.027653369	0	2.257756064	1	attack
129.173.67.123	3	0	0	6	0	18	2.996821166	0	1.891061112	1	attack
129.173.67.123	1	0	0	7	0	18	3.194007847	0	2.113283334	1	attack
129.173.67.123	1	0	0	5	0	16	2.892441962	0	2.25	1	attack
129.173.67.123	1	0	0	6	0	20	3.145844094	0	2.121928095	1	attack
129.173.67.123	1	0	0	6	4	16	2.933698556	0.2	2.170950594	2	attack
129.173.67.123	1	0	0	6	4	14	3.139975777	0.222222222	1.530493057	2	attack
129.173.67.123	1	0	0	5	0	16	3.161657378	0	2.155639062	1	attack
129.173.67.123	1	0	0	5	0	18	2.918321834	0	2.197159723	1	attack
129.173.67.123	1	0	0	5	0	16	2.968679038	0	1.905639062	1	attack
129.173.67.123	1	10.90909091	1	6	4	18	3.144447848	0.181818182	1.867633891	2	attack
129.173.67.123	1	0	0	7	0	18	3.120299601	0	1.836591668	1	attack
129.173.67.123	1	0	0	6	4	14	3.222757518	0.222222222	2.197159723	2	attack
129.173.67.123	1	0	0	6	0	16	3.092729819	0	1.811278124	1	attack
129.173.67.123	1	0	0	6	0	18	2.935798378	0	2.281036113	1	attack
129.173.67.123	1	0	0	4	0	14	2.94021849	0	2.235926351	1	attack
129.173.67.123	1	0	0	6	0	18	3.038661674	0	2.281036113	1	attack
129.173.67.123	1	0	0	8	0	18	3.160575003	0	2.197159723	1	attack
129.173.67.123	1	0	0	6	0	18	3.144560724	0	2.281036113	1	attack
129.173.67.123	1	0	0	7	0	18	2.882590413	0	2.281036113	1	attack
129.173.67.123	1	0	0	6	0	16	3.12754394	0	2.25	1	attack
129.173.67.123	1	0	0	5	0	16	3.055764852	0	2.25	1	attack
129.173.67.123	1	0	0	6	0	18	3.064595074	0	2.281036113	1	attack
129.173.67.123	1	0	0	7	0	18	3.159669884	0	2.197159723	1	attack
129.173.67.123	1	0	0	6	0	18	3.112669664	0	2.281036113	1	attack
129.173.67.123	1	0	0	6	0	16	2.903810455	0	2.25	1	attack
129.173.67.123	1	0	0	6	0	18	3.048734108	0	2.113283334	1	attack
129.173.67.123	1	0	0	6	0	16	3.143145445	0	2.155639062	1	attack
129.173.67.123	1	0	0	7	0	16	3.188412228	0	2.155639062	1	attack
129.173.67.123	1	0	0	5	0	18	3.115499693	0	1.836591668	1	attack
129.173.67.123	3	0	0	6	4	14	2.89724062	0.166666667	1.752715279	2	attack
129.173.67.123	2	0	0	4	0	24	3.118183683	0	1.78067213	1	attack
129.173.67.123	1	257.1428571	1	7	12	16	3.145341649	0.428571429	2.182005815	2	attack
129.173.67.123	1	0	0	5	4	16	3.163030057	0.2	2.046439345	2	attack
129.173.67.123	1	0	0	4	4	14	2.99789232	0.222222222	2.113283334	2	attack
129.173.67.123	1	0	0	6	0	20	2.943728892	0	2.246439345	1	attack
129.173.67.123	1	0	0	6	0	16	3.160640804	0	2.25	1	attack
129.173.67.123	1	0	0	6	0	18	3.055046118	0	2.281036113	1	attack
129.173.67.123	3	0	0	5	0	22	3.022169436	0	1.867633891	1	attack
129.173.67.123	1	0	0	6	0	18	3.185174807	0	2.113283334	1	attack
129.173.67.123	1	0	0	4	0	14	3.194413674	0	1.950212065	1	attack
129.173.67.123	1	0	0	7	0	18	3.080966612	0	2.197159723	1	attack
129.173.67.123	1	0	0	6	0	22	3.169655035	0	2.231270255	1	attack
129.173.67.123	2	0	0	6	0	14	3.017069622	0	2.235926351	1	attack
129.173.67.123	2	0	0	6	0	18	3.034591751	0	1.836591668	1	attack
129.173.67.123	1	0	0	5	0	18	3.031796619	0	2.197159723	1	attack
129.173.67.123	1	0	0	6	0	14	2.987307814	0	2.235926351	1	attack
129.173.67.123	1	0	0	6	0	16	3.080989391	0	2.155639062	1	attack
129.173.67.123	1	0	0	7	0	16	2.964366313	0	1.811278124	1	attack
129.173.67.123	1	0	0	5	4	14	3.09278138	0.222222222	1.836591668	2	attack
129.173.67.123	1	0	0	5	0	18	3.193295633	0	1.351644115	1	attack
129.173.67.123	3	0	0	6	0	20	3.102617691	0	2.046439345	1	attack
129.173.67.123	3	0	0	5	0	26	2.921560549	0	1.727248606	1	attack
129.173.67.123	1	0	0	6	0	16	2.821007619	0	1.5	1	attack
129.173.67.123	1	0	0	7	0	20	3.249767469	0	2.170950594	1	attack
129.173.67.123	1	0	0	4	0	16	2.933586283	0	2.25	1	attack
129.173.67.123	1	0	0	7	0	20	3.217354821	0	2.170950594	1	attack
129.173.67.123	1	0	0	5	0	14	3.177788551	0	2.128085279	1	attack
129.173.67.123	1	0	0	7	4	13	3.174395894	0.210526316	1.872669638	2	attack
129.173.67.123	1	0	0	7	0	18	3.325716103	0	2.197159723	1	attack
129.173.67.123	1	0	0	4	0	18	3.090147534	0	2.197159723	1	attack
129.173.67.123	1	0	0	5	0	16	3.072875085	0	2.155639062	1	attack
129.173.67.123	1	0	0	4	4	14	3.02968204	0.222222222	2.197159723	2	attack
129.173.67.123	1	0	0	6	0	16	3.032589951	0	2.25	1	attack
129.173.67.123	1	0	0	6	0	18	3.066786361	0	2.197159723	1	attack
129.173.67.123	1	0	0	6	0	18	2.895044258	0	2.197159723	1	attack
129.173.67.123	1	0	0	5	0	14	3.065305618	0	2.235926351	1	attack
129.173.67.123	3	0	0	6	0	22	2.996062455	0	1.936260028	1	attack
129.173.67.123	1	0	0	4	0	16	2.816790769	0	2.155639062	1	attack
129.173.67.123	1	0	0	4	0	16	3.011482337	0	2.25	1	attack
129.173.67.123	1	0	0	6	0	16	3.001979224	0	2.155639062	1	attack
129.173.67.123	1	0	0	7	0	18	3.133357983	0	2.113283334	1	attack
129.173.67.123	1	0	0	7	0	18	3.063148106	0	2.05881389	1	attack
129.173.67.123	3	0	0	5	0	20	3.062314661	0	2.170950594	1	attack
129.173.67.123	1	0	0	7	0	16	3.211048558	0	2.25	1	attack
129.173.67.123	1	0	0	5	0	18	3.213862117	0	2.197159723	1	attack
129.173.67.123	1	0	0	6	0	20	2.996757726	0	2.170950594	1	attack
129.173.67.123	1	0	0	7	0	20	3.095069434	0	2.170950594	1	attack
129.173.67.123	1	0	0	5	0	16	3.078161662	0	2.25	1	attack
129.173.67.123	1	0	0	6	0	18	3.309916071	0	2.281036113	1	attack
129.173.67.123	1	0	0	7	0	16	3.022655364	0	2.25	1	attack
129.173.67.123	1	0	0	3	0	16	3.052371499	0	2.25	1	attack
129.173.67.123	1	0	0	8	0	18	3.22499806	0	2.281036113	1	attack
129.173.67.123	1	0	0	5	0	16	2.929447979	0	2.25	1	attack
129.173.67.123	1	0	0	7	0	20	3.032107154	0	2.246439345	1	attack
129.173.67.123	1	0	0	6	0	16	3.005521835	0	2.25	1	attack
129.173.67.123	1	0	0	5	0	16	3.018464005	0	2.25	1	attack
129.173.67.123	3	0	0	6	0	18	3.208868636	0	1.836591668	1	attack
129.173.67.123	1	0	0	4	0	18	3.303158185	0	2.197159723	1	attack
129.173.67.123	3	0	0	6	0	20	3.093883123	0	2.246439345	1	attack
129.173.67.123	3	0	0	5	0	14	2.994256848	0	1.842370993	1	attack
129.173.67.123	2	0	0	7	0	24	3.101498948	0	2.188721876	1	attack
129.173.67.123	3	0	0	6	0	18	3.126220977	0	1.836591668	1	attack
129.173.67.123	1	0	0	5	0	16	3.203122441	0	1.811278124	1	attack
129.173.67.123	1	0	0	4	0	16	3.016833756	0	1.811278124	1	attack
129.173.67.123	3	0	0	6	0	20	3.154453694	0	1.970950594	1	attack
129.173.67.123	1	0	0	7	0	16	3.200355425	0	2	1	attack
129.173.67.123	1	0	0	7	0	18	2.998339278	0	1.891061112	1	attack
129.173.67.123	1	0	0	5	0	16	2.89004385	0	2.155639062	1	attack
129.173.67.123	1	0	0	5	0	16	2.978493515	0	2.155639062	1	attack
129.173.67.123	1	0	0	6	0	16	3.119068047	0	2.155639062	1	attack
129.173.67.123	1	0	0	4	0	16	3.014302087	0	2.155639062	1	attack
129.173.67.123	1	0	0	6	0	16	2.948951747	0	1.811278124	1	attack
129.173.67.123	1	0	0	5	0	18	3.04995949	0	2.197159723	1	attack
129.173.67.123	1	0	0	5	0	16	3.09867187	0	2.25	1	attack
129.173.67.123	1	0	0	5	0	16	3.041233618	0	2.155639062	1	attack
129.173.67.123	1	0	0	6	0	20	3.071160911	0	2.246439345	1	attack
129.173.67.123	1	0	0	6	0	16	3.125922595	0	2.25	1	attack
129.173.67.123	1	27.27272727	1	7	4	18	3.063415932	0.2	2.040373394	2	attack
129.173.67.123	1	0	0	4	4	14	3.034925473	0.222222222	2.197159723	2	attack
129.173.67.123	3	0	0	7	0	22	3.118082723	0	2.231270255	1	attack
129.173.67.123	1	0	0	7	0	16	2.951880625	0	2.25	1	attack
129.173.67.123	1	0	0	6	0	16	3.073979198	0	2.25	1	attack
129.173.67.123	1	0	0	6	0	16	3.031477575	0	2.25	1	attack
129.173.67.123	1	300	1	7	2	22	3.062003298	0.083333333	2.29248125	2	attack
129.173.67.123	1	0	0	4	0	14	3.019627152	0	1.842370993	1	attack
129.173.67.123	1	0	0	5	0	12	3.18555679	0	1.918295834	1	attack
129.173.67.123	1	720	1	5	8	12	2.980985222	0.444444444	1.960964047	2	attack
129.173.67.123	1	0	0	4	0	12	3.096100836	0	2.251629167	1	attack
129.173.67.123	1	0	0	5	0	12	3.097670273	0	2.251629167	1	attack
129.173.67.123	1	0	0	6	0	14	2.987814721	0	1.842370993	1	attack
129.173.67.123	1	0	0	5	0	14	3.128192086	0	2.235926351	1	attack
129.173.67.123	1	0	0	4	0	12	3.091361713	0	2.251629167	1	attack
129.173.67.123	1	0	0	5	0	10	3.228526346	0	1.370950594	1	attack
129.173.67.123	3	0	0	4	0	18	3.340404123	0	1.836591668	1	attack
129.173.67.123	3	0	0	4	0	16	3.121941712	0	2.25	1	attack
129.173.67.123	1	0	0	3	0	16	3.095463575	0	1.811278124	1	attack
129.173.67.123	3	0	0	4	0	14	3.048513679	0	1.378783493	1	attack
129.173.67.123	1	0	0	6	0	12	3.063945684	0	1.459147917	1	attack
129.173.67.123	1	0	0	6	0	10	3.216158631	0	1.370950594	1	attack
129.173.67.123	1	0	0	3	0	14	2.927117003	0	1.842370993	1	attack
129.173.67.123	3	0	0	5	0	10	2.861201364	0	2.321928095	1	attack
129.173.67.123	2	0	0	4	0	20	2.891191573	0	1.960964047	1	attack
129.173.67.123	1	0	0	5	0	12	3.238105864	0	2.251629167	1	attack
129.173.67.123	1	0	0	5	0	10	2.982370036	0	1.921928095	1	attack
129.173.67.123	3	0	0	5	0	20	2.95070808	0	1.921928095	1	attack
129.173.67.123	1	0	0	5	0	14	3.052756928	0	2.235926351	1	attack
129.173.67.123	1	0	0	6	0	12	3.119021533	0	1.918295834	1	attack
129.173.67.123	1	0	0	4	8	10	3.165535589	0.444444444	2.113283334	2	attack
129.173.67.123	1	0	0	4	0	12	2.892351771	0	2.251629167	1	attack
129.173.67.123	1	0	0	4	0	12	3.097378627	0	1.918295834	1	attack
129.173.67.123	1	0	0	6	0	14	3.155075912	0	1.950212065	1	attack
129.173.67.123	1	0	0	5	0	14	3.141680179	0	1.842370993	1	attack
129.173.67.123	1	0	0	5	0	14	2.966183423	0	1.950212065	1	attack
129.173.67.123	1	0	0	6	0	14	3.261810348	0	2.128085279	1	attack
129.173.67.123	1	0	0	6	0	14	3.03884625	0	2.235926351	1	attack
129.173.67.123	1	0	0	3	0	10	2.810345827	0	1.921928095	1	attack
129.173.67.123	1	0	0	6	0	12	2.974785027	0	1.459147917	1	attack
129.173.67.123	1	0	0	4	0	12	3.102160761	0	1.459147917	1	attack
129.173.67.123	1	0	0	5	0	14	2.923895112	0	1.556656707	1	attack
129.173.67.123	3	0	0	3	0	18	3.153156324	0	0.986426729	1	attack
129.173.67.123	1	0	0	4	0	12	3.211173254	0	1.459147917	1	attack
129.173.67.123	1	0	0	6	0	12	2.921097137	0	2.251629167	1	attack
129.173.67.123	1	0	0	5	0	14	3.125633431	0	1.842370993	1	attack
129.173.67.123	1	0	0	5	0	12	3.139986154	0	1.918295834	1	attack
129.173.67.123	1	0	0	7	0	14	3.119764478	0	1.950212065	1	attack
129.173.67.123	1	0	0	3	0	14	2.799127802	0	1.950212065	1	attack
129.173.67.123	1	0	0	5	4	10	3.077422959	0.285714286	1.664497779	2	attack
129.173.67.123	1	0	0	7	0	16	3.307682383	0	1.905639062	1	attack
129.173.67.123	1	0	0	4	0	10	2.995781818	0	1.921928095	1	attack
129.173.67.123	1	0	0	5	0	12	3.090930133	0	2.251629167	1	attack
129.173.67.123	3	0	0	6	0	16	3.175367868	0	2.155639062	1	attack
129.173.67.123	1	0	0	8	0	22	3.163266884	0	2.231270255	1	attack
129.173.67.123	3	0	0	5	0	22	2.736840376	0	1.789929075	1	attack
129.173.67.123	1	0	0	6	0	18	3.248590389	0	2.281036113	1	attack
129.173.67.123	1	0	0	6	0	16	3.157791179	0	2.25	1	attack
129.173.67.123	1	0	0	7	0	18	3.208364127	0	2.113283334	1	attack
129.173.67.123	1	0	0	8	0	20	3.179344508	0	2.246439345	1	attack
129.173.67.123	1	0	0	6	0	18	3.189538921	0	2.197159723	1	attack
129.173.67.123	1	0	0	5	0	16	3.172015391	0	2.25	1	attack
129.173.67.123	1	0	0	4	0	18	3.065517831	0	2.197159723	1	attack
129.173.67.123	3	0	0	4	0	22	3.323420952	0	2.118078209	1	attack
129.173.67.123	1	13.33333333	1	7	4	14	2.944517301	0.222222222	1.836591668	2	attack
129.173.67.123	1	0	0	7	0	18	3.221700391	0	1.974937501	1	attack
129.173.67.123	3	0	0	4	0	14	2.971712027	0	2.235926351	1	attack
129.173.67.123	2	0	0	6	0	26	3.150716676	0	2.16197818	1	attack
129.173.67.123	1	0	0	6	0	18	3.132245246	0	2.281036113	1	attack
129.173.67.123	1	0	0	4	0	16	3.003464388	0	2.155639062	1	attack
129.173.67.123	3	0	0	6	0	14	3.023814078	0	2.235926351	1	attack
129.173.67.123	3	1028.571429	1	5	6	22	3.025215705	0.25	1.689391747	2	attack
129.173.67.123	1	800	1	8	2	16	3.026642812	0.125	2.05881389	1	attack
129.173.67.123	1	0	0	5	0	18	3.119338526	0	1.891061112	1	attack
129.173.67.123	1	0	0	6	0	16	3.14993149	0	2.25	1	attack
129.173.67.123	1	0	0	6	0	20	3.182441706	0	2.121928095	1	attack
129.173.67.123	1	0	0	4	0	14	2.954345858	0	1.950212065	1	attack
129.173.67.123	1	0	0	7	0	16	3.121263782	0	1.905639062	1	attack
129.173.67.123	3	0	0	5	0	18	3.092315296	0	1.657742727	1	attack
129.173.67.123	1	0	0	5	0	18	3.090167875	0	1.891061112	1	attack
129.173.67.123	1	0	0	4	0	16	3.0888171	0	2.25	1	attack
129.173.67.123	1	0	0	7	0	18	3.091883483	0	2.197159723	1	attack
129.173.67.123	1	0	0	7	0	18	2.975887826	0	2.197159723	1	attack
129.173.67.123	1	0	0	7	0	16	3.120180382	0	2.155639062	1	attack
129.173.67.123	1	0	0	8	0	18	3.010264884	0	2.197159723	1	attack
129.173.67.123	1	0	0	6	0	16	3.226002917	0	2.25	1	attack
129.173.67.123	1	0	0	5	0	16	2.834174311	0	2.25	1	attack
129.173.67.123	1	0	0	5	0	16	2.987606828	0	2.25	1	attack
129.173.67.123	1	0	0	6	0	18	3.050020118	0	2.281036113	1	attack
129.173.67.123	1	0	0	5	0	16	2.902735215	0	2.25	1	attack
129.173.67.123	1	0	0	5	0	16	3.123684456	0	2.25	1	attack
129.173.67.123	1	0	0	6	0	20	3.166897366	0	1.970950594	1	attack
129.173.67.123	1	0	0	7	0	18	3.176214454	0	2.197159723	1	attack
129.173.67.123	3	0	0	6	0	20	3.069921744	0	1.970950594	1	attack
129.173.67.123	3	0	0	7	0	20	3.172472843	0	2.246439345	1	attack
129.173.67.123	1	0	0	6	0	16	3.097690137	0	2.25	1	attack
129.173.67.123	1	0	0	7	0	16	3.110421426	0	1.905639062	1	attack
129.173.67.123	1	180	1	6	4	16	2.952818265	0.2	2.170950594	2	attack
129.173.67.123	3	0	0	6	0	20	3.108851897	0	2.246439345	1	attack
129.173.67.123	1	0	0	5	0	20	3.290637402	0	2.246439345	1	attack
129.173.67.123	1	0	0	7	0	20	3.159669242	0	2.246439345	1	attack
129.173.67.123	1	0	0	7	0	20	3.131983894	0	2.246439345	1	attack
129.173.67.123	1	0	0	5	4	12	2.905825769	0.222222222	2.155639062	2	attack
129.173.67.123	3	0	0	6	0	20	3.199502348	0	2.170950594	1	attack
129.173.67.123	1	0	0	7	0	22	3.14358822	0	1.867633891	1	attack
129.173.67.123	1	0	0	4	0	16	3.209145417	0	2.155639062	1	attack
129.173.67.123	1	0	0	6	0	16	2.959499217	0	2.155639062	1	attack
129.173.67.123	3	0	0	4	0	22	3.375386071	0	2.040373394	1	attack
129.173.67.123	1	0	0	5	0	16	3.044768619	0	2.155639062	1	attack
129.173.67.123	3	0	0	4	0	20	2.839479165	0	1.895461844	1	attack
129.173.67.123	3	0	0	4	0	20	3.079695374	0	2.046439345	1	attack
129.173.67.123	2	0	0	5	0	18	3.041533419	0	1.974937501	1	attack
129.173.67.123	1	0	0	6	0	18	3.217473267	0	1.974937501	1	attack
129.173.67.123	1	0	0	5	0	18	2.949632384	0	1.435520504	1	attack
129.173.67.123	1	0	0	6	0	18	3.116529183	0	1.657742727	1	attack
129.173.67.123	1	0	0	6	0	16	3.095849561	0	2.25	1	attack
129.173.67.123	1	7854.545455	1	7	4	18	3.102931958	0.2	2.118078209	2	attack
129.173.67.123	1	0	0	6	0	16	3.195563076	0	2.155639062	1	attack
129.173.67.123	1	0	0	5	0	16	2.921197644	0	2.25	1	attack
129.173.67.123	1	12	1	6	4	16	3.052004487	0.19047619	2.246439345	2	attack
129.173.67.123	1	0	0	5	0	16	2.939346636	0	2.25	1	attack
129.173.67.123	1	0	0	6	0	16	3.045045036	0	1.905639062	1	attack
129.173.67.123	2	0	0	7	0	20	2.916980496	0	2.046439345	1	attack
129.173.67.123	1	0	0	6	0	16	2.935620622	0	1.811278124	1	attack
129.173.67.123	1	0	0	5	0	18	2.99739562	0	1.530493057	1	attack
129.173.67.123	1	0	0	4	0	18	3.076483895	0	1.530493057	1	attack
129.173.67.123	3	0	0	7	0	20	3.245888	0	1.721928095	1	attack
129.173.67.123	1	0	0	6	0	17	3.328785744	0	1.865437105	1	attack
129.173.67.123	1	0	0	6	0	14	2.772781538	0	2.235926351	1	attack
129.173.67.123	3	0	0	6	0	24	3.239031232	0	1.959147917	1	attack
129.173.67.123	1	0	0	3	0	18	3.307789179	0	2.281036113	1	attack
129.173.67.123	1	0	0	6	0	14	3.026779508	0	1.842370993	1	attack
129.173.67.123	3	0	0	3	0	18	2.756170716	0	1.891061112	1	attack
129.173.67.123	1	0	0	7	0	16	3.004745038	0	2.25	1	attack
129.173.67.123	1	0	0	6	0	16	3.029654447	0	2.25	1	attack
129.173.67.123	1	12	1	6	4	16	3.026795771	0.222222222	2.246439345	2	attack
129.173.67.123	1	0	0	5	0	16	3.04477558	0	2.25	1	attack
129.173.67.123	1	0	0	5	0	16	3.114815015	0	2.155639062	1	attack
129.173.67.123	1	0	0	6	0	18	3.134514135	0	1.891061112	1	attack
129.173.67.123	1	0	0	6	0	16	3.045531812	0	2.155639062	1	attack
129.173.67.123	1	0	0	3	0	14	3.020423859	0	1.950212065	1	attack
129.173.67.123	3	0	0	5	0	20	2.961466714	0	2.246439345	1	attack
129.173.67.123	1	0	0	6	0	16	3.06905794	0	2.155639062	1	attack
129.173.67.123	1	0	0	6	0	16	3.144649237	0	1.811278124	1	attack
129.173.67.123	1	0	0	5	0	16	3.103081082	0	2.25	1	attack
129.173.67.123	1	0	0	7	0	18	3.118585419	0	1.891061112	1	attack
129.173.67.123	1	0	0	5	0	16	3.028060111	0	2.155639062	1	attack
129.173.67.123	1	0	0	4	0	16	2.910716096	0	2.25	1	attack
129.173.67.123	1	0	0	6	0	18	3.015836407	0	2.197159723	1	attack
129.173.67.123	3	0	0	4	0	20	3.15144733	0	1.921928095	1	attack
129.173.67.123	1	0	0	5	0	14	2.910417907	0	1.842370993	1	attack
129.173.67.123	1	0	0	7	0	18	3.151512498	0	2.197159723	1	attack
129.173.67.123	1	0	0	7	0	18	3.251810564	0	2.197159723	1	attack
129.173.67.123	1	0	0	7	0	18	3.02730639	0	2.281036113	1	attack
129.173.67.123	1	0	0	6	0	16	3.199655748	0	2.25	1	attack
129.173.67.123	1	0	0	6	0	16	3.194597545	0	2.25	1	attack
129.173.67.123	1	0	0	6	0	16	2.983217234	0	2	1	attack
129.173.67.123	3	0	0	5	0	24	3.253385503	0	2.188721876	1	attack
129.173.67.123	1	0	0	6	0	18	3.10740983	0	1.891061112	1	attack
129.173.67.123	3	0	0	4	0	20	3.289527214	0	1.760964047	1	attack
129.173.67.123	3	0	0	4	0	22	3.223983549	0	1.971747257	1	attack
129.173.67.123	1	0	0	6	0	20	3.209888486	0	2.170950594	1	attack
129.173.67.123	1	0	0	6	0	18	3.140343391	0	2.197159723	1	attack
129.173.67.123	1	0	0	7	0	22	3.024414746	0	2.231270255	1	attack
129.173.67.123	1	10.90909091	1	7	4	18	3.044933479	0.181818182	2.231270255	2	attack
129.173.67.123	1	0	0	5	0	22	3.126219599	0	2.231270255	1	attack
129.173.67.123	1	0	0	7	0	20	3.200614698	0	2.170950594	1	attack
129.173.67.123	3	0	0	5	0	22	3.030145547	0	1.980825936	1	attack
129.173.67.123	1	0	0	6	0	18	3.12915309	0	1.974937501	1	attack
129.173.67.123	1	720	1	5	4	16	2.945028497	0.2	2.321928095	2	attack
129.173.67.123	1	1309.090909	1	5	4	18	3.057971301	0.173913043	2.231270255	2	attack
129.173.67.123	1	1028.571429	1	7	4	24	3.167465123	0.148148148	2.270942422	2	attack
129.173.67.123	1	0	0	7	0	18	3.069965983	0	2.281036113	1	attack
129.173.67.123	3	0	0	8	0	26	3.121630876	0	2.133937566	1	attack
129.173.67.123	1	0	0	5	0	21	3.133478674	0	2.094000161	1	attack
129.173.67.123	3	0	0	6	0	20	3.035389953	0	2.246439345	1	attack
129.173.67.123	3	0	0	7	0	26	3.192482713	0	2.10390991	1	attack
129.173.67.123	2	1028.571429	1	6	4	24	2.992525702	0.181818182	2.120952031	2	attack
129.173.67.123	1	0	0	9	0	24	3.205800526	0	2.125814584	1	attack
129.173.67.123	1	0	0	7	0	24	2.953451649	0	2.188721876	1	attack
129.173.67.123	1	0	0	5	0	26	3.030811367	0	2.199687795	1	attack
129.173.67.123	1	0	0	5	0	26	3.041783468	0	2.16197818	1	attack
129.173.67.123	1	0	0	6	0	22	3.122637186	0	2.118078209	1	attack
129.173.67.123	1	0	0	5	0	22	3.014634447	0	2.231270255	1	attack
129.173.67.123	1	0	0	7	0	24	3.124637768	0	1.959147917	1	attack
129.173.67.123	1	0	0	8	0	21	3.064661417	0	2.243773829	1	attack
129.173.67.123	1	0	0	8	0	26	3.105919217	0	2.133937566	1	attack
129.173.67.123	3	0	0	9	0	30	3.081579164	0	2.289246429	1	attack
129.173.67.123	1	0	0	6	0	22	2.958435684	0	2.231270255	1	attack
129.173.67.123	1	0	0	8	0	26	3.086406873	0	2.199687795	1	attack
129.173.67.123	1	0	0	7	0	26	3.16598754	0	2.295465679	1	attack
129.173.67.123	3	0	0	7	4	22	3.038282588	0.133333333	2.199687795	2	attack
129.173.67.123	1	0	0	7	2	24	3.002111548	0.083333333	2.295465679	2	attack
129.173.67.123	1	0	0	7	2	24	3.153653182	0.076923077	2.295465679	1	attack
129.173.67.123	1	0	0	7	4	22	3.107918737	0.166666667	2.133937566	2	attack
129.173.67.123	1	0	0	6	0	21	3.204439805	0	2.212582303	1	attack
129.173.67.123	3	0	0	6	8	26	3.005202598	0.235294118	2.116299606	2	attack
129.173.67.123	1	0	0	8	0	24	3.11948012	0	2.29248125	1	attack
129.173.67.123	1	0	0	6	0	24	3.172561773	0	2.29248125	1	attack
129.173.67.123	1	0	0	7	0	26	3.109619005	0	2.199687795	1	attack
129.173.67.123	1	0	0	7	0	28	3.139956716	0	2.270942422	1	attack
129.173.67.123	3	0	0	6	0	24	3.139264966	0	2.29248125	1	attack
129.173.67.123	1	0	0	5	0	32	3.178340768	0	2.186278124	1	attack
129.173.67.123	1	0	0	7	0	24	3.083923675	0	2.29248125	1	attack
129.173.67.123	1	0	0	7	0	26	3.072611259	0	2.10390991	1	attack
129.173.67.123	1	0	0	7	0	30	3.103094998	0	2.105587262	1	attack
129.173.67.123	3	0	0	7	0	28	3.242475227	0	1.985228136	1	attack
129.173.67.123	3	0	0	7	0	22	3.155057001	0	1.936260028	1	attack
129.173.67.123	3	109.0909091	1	6	6	16	2.912866222	0.142857143	2.186704346	2	attack
129.173.67.123	3	6981.818182	1	8	44	22	2.949291434	1.222222222	1.799045369	2	attack
129.173.67.123	1	0	0	6	0	20	3.037351499	0	2.121928095	1	attack
129.173.67.123	3	0	0	4	0	24	3.063890749	0	1.959147917	1	attack
129.173.67.123	1	0	0	6	0	20	3.048122626	0	2.246439345	1	attack
129.173.67.123	3	0	0	6	0	24	3.115204954	0	2.229573959	1	attack
129.173.67.123	1	0	0	6	0	22	3.00907584	0	2.231270255	1	attack
129.173.67.123	1	0	0	8	0	20	3.089968514	0	2.246439345	1	attack
129.173.67.123	1	0	0	6	0	22	3.020510293	0	2.299896391	1	attack
129.173.67.123	1	0	0	6	0	22	2.97312845	0	2.231270255	1	attack
129.173.67.123	1	0	0	7	0	20	3.127863017	0	2.170950594	1	attack
129.173.67.123	3	0	0	6	0	24	3.118084328	0	2.188721876	1	attack
129.173.67.123	3	0	0	7	0	28	3.043261934	0	1.724407818	1	attack
129.173.67.123	1	0	0	5	0	20	3.142299443	0	2.246439345	1	attack
129.173.67.123	1	0	0	6	0	22	3.049058833	0	1.936260028	1	attack
129.173.67.123	1	0	0	7	0	22	3.023640361	0	1.789929075	1	attack
129.173.67.123	2	0	0	7	0	24	2.983443016	0	2.125814584	1	attack
129.173.67.123	1	0	0	7	0	22	3.109328977	0	2.299896391	1	attack
129.173.67.123	1	0	0	6	0	22	3.010833207	0	2.299896391	1	attack
129.173.67.123	1	0	0	6	0	22	3.203531497	0	2.231270255	1	attack
129.173.67.123	3	0	0	7	0	22	2.967486339	0	1.539484757	1	attack
129.173.67.123	1	276.9230769	1	7	4	22	3.110949022	0.166666667	2.199687795	2	attack
129.173.67.123	1	0	0	6	0	20	3.068604763	0	2.170950594	1	attack
129.173.67.123	3	0	0	7	0	24	2.827858956	0	2.188721876	1	attack
129.173.67.123	1	0	0	7	0	20	3.073672108	0	1.846439345	1	attack
129.173.67.123	1	0.3125	1	9	2	30	3.049795101	0.066666667	2.055036533	2	attack
129.173.67.123	1	0	0	6	0	20	3.127181346	0	2.170950594	1	attack
129.173.67.123	1	0	0	6	0	20	3.012235241	0	2.246439345	1	attack
129.173.67.123	1	0	0	6	0	20	3.053935892	0	2.321928095	1	attack
129.173.67.123	1	10	1	5	4	20	2.884456546	0.166666667	2.29248125	2	attack
129.173.67.123	1	0	0	7	0	20	3.074802818	0	2.170950594	1	attack
129.173.67.123	1	0	0	5	0	18	2.899191855	0	2.197159723	1	attack
129.173.67.123	3	0	0	7	0	20	3.096831728	0	2.170950594	1	attack
129.173.67.123	3	0	0	7	0	30	2.954194723	0	1.889246429	1	attack
129.173.67.123	2	0	0	5	0	24	2.96243901	0	2.188721876	1	attack
129.173.67.123	1	0	0	7	0	20	3.076490111	0	2.170950594	1	attack
129.173.67.123	1	0	0	6	0	22	3.067406508	0	2.231270255	1	attack
129.173.67.123	1	0	0	5	0	20	3.005549753	0	2.170950594	1	attack
129.173.67.123	1	0	0	6	0	20	3.058240904	0	2.170950594	1	attack
129.173.67.123	1	0	0	7	0	20	3.029561157	0	2.246439345	1	attack
129.173.67.123	3	0	0	6	0	26	3.13620623	0	2.295465679	1	attack
129.173.67.123	1	0	0	9	0	22	3.078672598	0	2.299896391	1	attack
129.173.67.123	1	0	0	5	0	20	3.117029412	0	2.170950594	1	attack
129.173.67.123	1	0	0	6	0	22	3.146921543	0	2.118078209	1	attack
129.173.67.123	1	0	0	7	0	24	3.054315801	0	2.188721876	1	attack
129.173.67.123	1	0	0	7	0	20	3.066008228	0	2.170950594	1	attack
129.173.67.123	1	0	0	7	0	20	3.030352587	0	2.170950594	1	attack
129.173.67.123	1	0	0	9	0	22	3.079272786	0	1.867633891	1	attack
129.173.67.123	1	0	0	8	0	20	3.301669941	0	2.246439345	1	attack
129.173.67.123	1	0	0	8	0	20	3.212480493	0	2.170950594	1	attack
129.173.67.123	1	0	0	6	0	20	3.04363746	0	2.246439345	1	attack
129.173.67.123	1	0	0	8	0	22	2.947695094	0	1.867633891	1	attack
129.173.67.123	1	0	0	8	0	26	3.084562962	0	2.133937566	1	attack
129.173.67.123	3	0	0	5	0	20	3.060269724	0	2.170950594	1	attack
129.173.67.123	3	0	0	6	0	38	3.180554406	0	2.041814516	1	attack
129.173.67.123	1	0	0	6	0	20	2.997228722	0	2.246439345	1	attack
129.173.67.123	1	0	0	6	0	20	3.034105516	0	2.170950594	1	attack
129.173.67.123	1	0	0	4	0	20	3.018510982	0	2.121928095	1	attack
129.173.67.123	1	0	0	6	4	18	3.180860999	0.181818182	2.231270255	2	attack
129.173.67.123	1	0	0	6	0	22	3.013457625	0	2.231270255	1	attack
129.173.67.123	3	0	0	7	4	24	3.142275257	0.142857143	1.975106032	2	attack
129.173.67.123	3	0	0	6	0	22	3.241477892	0	2.040373394	1	attack
129.173.67.123	1	0	0	6	0	20	2.875059789	0	2.246439345	1	attack
129.173.67.123	1	0	0	8	0	22	3.089273304	0	2.186704346	1	attack
129.173.67.123	1	0	0	6	0	22	3.044471329	0	2.299896391	1	attack
129.173.67.123	1	0	0	8	0	22	3.064491742	0	1.936260028	1	attack
129.173.67.123	1	0	0	7	0	20	3.034236597	0	1.721928095	1	attack
129.173.67.123	1	0	0	6	0	24	3.162961299	0	2.188721876	1	attack
129.173.67.123	1	0	0	6	0	22	2.985434255	0	2.186704346	1	attack
129.173.67.123	1	0	0	7	0	24	3.173403014	0	2.188721876	1	attack
129.173.67.123	1	0	0	6	0	20	3.105540917	0	1.846439345	1	attack
129.173.67.123	1	0	0	7	0	20	3.056263388	0	2.246439345	1	attack
129.173.67.123	1	0	0	7	0	24	3.052982367	0	2.188721876	1	attack
129.173.67.123	3	0	0	7	0	16	3.119061285	0	2.25	1	attack
129.173.67.123	3	0	0	5	0	36	3.175616554	0	2.07134514	1	attack
129.173.67.123	1	0	0	7	0	22	3.110201501	0	2.231270255	1	attack
129.173.67.123	1	0	0	5	0	22	3.111532895	0	2.299896391	1	attack
129.173.67.123	1	0	0	7	0	18	3.109668031	0	2.197159723	1	attack
129.173.67.123	1	0	0	4	0	20	3.111783363	0	2.246439345	1	attack
129.173.67.123	3	0	0	7	0	26	3.251957105	0	1.987773371	1	attack
129.173.67.123	3	0	0	6	0	18	3.133040271	0	2.197159723	1	attack
129.173.67.123	3	50	1	6	4	36	3.298090448	0.125	2.183383098	2	attack
129.173.67.123	1	0	0	7	0	22	3.069996991	0	1.867633891	1	attack
129.173.67.123	2	0	0	7	0	22	3.123118938	0	2.162644118	1	attack
129.173.67.123	1	0	0	5	0	22	3.043343628	0	2.162644118	1	attack
129.173.67.123	1	0	0	8	0	22	3.130467795	0	2.186704346	1	attack
129.173.67.123	1	0	0	7	0	24	3.089199084	0	2.054585169	1	attack
129.173.67.123	2	0	0	4	0	22	3.06668883	0	2.299896391	1	attack
129.173.67.123	1	0	0	6	4	24	2.888058982	0.153846154	1.877387064	2	attack
129.173.67.123	1	0	0	7	0	24	3.068316749	0	1.825011211	1	attack
129.173.67.123	3	0	0	7	0	26	3.101208	0	2.199687795	1	attack
129.173.67.123	1	0	0	5	0	25	3.107224726	0	2.217014811	1	attack
129.173.67.123	3	0	0	5	4	24	2.922632286	0.142857143	2.155968102	2	attack
129.173.67.123	1	0	0	7	0	24	3.039529816	0	2.229573959	1	attack
129.173.67.123	1	0	0	6	0	24	2.976522093	0	2.188721876	1	attack
129.173.67.123	1	0	0	7	0	24	3.15258971	0	2.188721876	1	attack
129.173.67.123	1	0	0	8	4	28	3.11883554	0.117647059	2.280639062	2	attack
129.173.67.123	1	0	0	8	0	24	3.033680115	0	2.229573959	1	attack
129.173.67.123	1	0	0	8	0	24	3.111619508	0	2.054585169	1	attack
129.173.67.123	3	0	0	6	0	26	3.200197362	0	2.038159682	1	attack
129.173.67.123	3	0	0	5	0	34	3.082395277	0	2.116299606	1	attack
129.173.67.123	1	0	0	6	0	24	3.105912596	0	2.188721876	1	attack
129.173.67.123	3	257.1428571	1	9	2	26	2.955572181	0.055555556	2.235926351	2	attack
129.173.67.123	2	299.8333333	1	5	2	22	3.11982687	0.090909091	2.188721876	1	attack
129.173.67.123	1	0	0	8	0	20	3.090532938	0	2.246439345	1	attack
129.173.67.123	3	0	0	8	0	30	3.229288568	0	2.232262897	1	attack
129.173.67.123	1	0	0	8	0	22	3.057447105	0	2.118078209	1	attack
129.173.67.123	1	0	0	8	0	24	3.0589291	0	2.229573959	1	attack
129.173.67.123	1	0	0	4	0	26	3.008441126	0	2.133937566	1	attack
129.173.67.123	1	0	0	8	0	20	3.091817461	0	2.121928095	1	attack
129.173.67.123	1	0	0	5	0	22	3.190600663	0	2.231270255	1	attack
129.173.67.123	1	0	0	6	4	18	3.131205832	0.181818182	2.118078209	2	attack
129.173.67.123	3	0	0	6	0	26	3.022058558	0	2.257756064	1	attack
129.173.67.123	1	0	0	7	0	24	3.078035033	0	2.125814584	1	attack
129.173.67.123	1	0	0	7	0	26	3.205406712	0	2.199687795	1	attack
129.173.67.123	1	0	0	6	0	22	3.224407712	0	2.299896391	1	attack
129.173.67.123	1	0	0	8	0	24	3.055689164	0	2.29248125	1	attack
129.173.67.123	1	0	0	7	0	24	2.958215307	0	2.229573959	1	attack
129.173.67.123	3	0	0	6	0	26	3.091821828	0	2.075869297	1	attack
129.173.67.123	1	0	0	7	0	22	3.133420039	0	2.231270255	1	attack
129.173.67.123	1	0	0	8	0	28	3.108904575	0	2.305958493	1	attack
129.173.67.123	1	0	0	6	0	22	3.137700312	0	1.980825936	1	attack
129.173.67.123	3	0	0	6	0	36	3.140599322	0	1.96938942	1	attack
129.173.67.123	1	0	0	6	0	24	3.028668882	0	1.959147917	1	attack
129.173.67.123	1	0	0	8	4	22	3.012996241	0.142857143	2.295465679	2	attack
129.173.67.123	3	0	0	6	0	20	2.944443394	0	2.121928095	1	attack
129.173.67.123	3	0	0	7	0	26	3.029376073	0	2.199687795	1	attack
129.173.67.123	3	0	0	7	0	22	2.983318464	0	2.118078209	1	attack
129.173.67.123	1	0	0	7	0	24	3.046858072	0	2.229573959	1	attack
129.173.67.123	1	0	0	6	0	24	3.017541463	0	2.054585169	1	attack
129.173.67.123	1	0	0	5	4	38	2.83794713	0.153846154	1.935945569	2	attack
129.173.67.123	3	0	0	9	0	60	3.025993922	0	1.781839569	1	attack
129.173.67.123	1	0	0	7	0	24	3.086938513	0	2.29248125	1	attack
129.173.67.123	3	0	0	6	0	38	2.973667698	0	2.154536066	1	attack
129.173.67.123	1	0	0	6	4	20	2.907816718	0.16	2.188721876	2	attack
129.173.67.123	1	0	0	9	4	20	3.115862628	0.166666667	2.229573959	2	attack
129.173.67.123	3	0	0	6	0	29	3.430962806	0	2.124042633	1	attack
129.173.67.123	1	0	0	8	0	21	3.236051779	0	2.094000161	1	attack
129.173.67.123	1	0	0	6	4	24	3.124710044	0.133333333	2.235926351	2	attack
129.173.67.123	3	0	0	7	0	38	3.029075265	0	1.969811065	1	attack
129.173.67.123	1	0	0	6	0	28	3.185156152	0	2.182005815	1	attack
129.173.67.123	1	0	0	6	0	20	3.155435874	0	1.685475297	1	attack
129.173.67.123	1	0	0	9	0	26	3.025899248	0	2.199687795	1	attack
129.173.67.123	3	0	0	5	0	32	3.121028946	0	2.021782222	1	attack
129.173.67.123	3	0	0	7	0	32	3.093785733	0	2.180036533	1	attack
129.173.67.123	1	0	0	7	0	26	3.088226602	0	2.199687795	1	attack
129.173.67.123	3	0	0	6	0	26	3.180765399	0	2.295465679	1	attack
129.173.67.123	1	0	0	8	0	26	3.069834205	0	2.257756064	1	attack
129.173.67.123	3	0	0	5	0	26	3.010341808	0	2.23739741	1	attack
129.173.67.123	1	0	0	8	0	26	3.176020665	0	2.16197818	1	attack
129.173.67.123	3	0	0	9	0	26	3.106634238	0	1.922023143	1	attack
129.173.67.123	1	0	0	9	4	30	3.16264739	0.133333333	2.307188576	2	attack
129.173.67.123	1	0	0	7	0	24	3.095860709	0	2.229573959	1	attack
129.173.67.123	1	0	0	7	0	20	3.021969665	0	1.846439345	1	attack
129.173.67.123	2	15.78947368	1	6	4	34	3.043136603	0.117647059	2.186808595	2	attack
129.173.67.123	1	0	0	8	0	28	3.205895123	0	2.305958493	1	attack
129.173.67.123	1	8.888888889	1	5	8	19	3.15315165	0.296296296	2.305296188	2	attack
129.173.67.123	1	0	0	5	0	24	3.164409015	0	2.188721876	1	attack
129.173.67.123	1	0	0	6	0	24	3.117657179	0	2.229573959	1	attack
129.173.67.123	3	0	0	6	0	34	3.073498062	0	2.13680052	1	attack
129.173.67.123	1	0	0	9	0	30	3.099464436	0	2.149255397	1	attack
129.173.67.123	1	0	0	6	0	22	2.897944563	0	2.231270255	1	attack
129.173.67.123	1	0	0	6	0	22	3.096028302	0	2.040373394	1	attack
129.173.67.123	1	0	0	6	0	24	3.137299473	0	2.29248125	1	attack
129.173.67.123	3	0	0	5	0	24	3.035749387	0	2.125814584	1	attack
129.173.67.123	3	0	0	5	0	34	2.739213858	0	2.139261931	1	attack
129.173.67.123	1	0	0	7	0	21	3.040020141	0	2.106603137	1	attack
129.173.67.123	1	0	0	6	0	26	3.149656945	0	1.950063756	1	attack
129.173.67.123	3	0	0	8	0	28	3.13447341	0	2.270942422	1	attack
129.173.67.123	1	0	0	6	0	26	3.120832206	0	2.295465679	1	attack
129.173.67.123	1	0	0	7	4	24	3.001278365	0.142857143	1.842370993	2	attack
129.173.67.123	1	0	0	6	4	24	3.004392123	0.142857143	1.921185497	2	attack
129.173.67.123	3	0	0	6	0	42	3.254946385	0	1.772338851	1	attack
129.173.67.123	1	0	0	6	0	22	3.007503132	0	2.162644118	1	attack
129.173.67.123	1	0	0	7	0	28	3.089370354	0	2.155968102	1	attack
129.173.67.123	1	0	0	8	4	22	3.058227464	0.142857143	2.10390991	2	attack
129.173.67.123	1	0	0	9	0	26	3.100733451	0	1.950063756	1	attack
129.173.67.123	3	0	0	9	0	36	3.249767336	0	1.752715279	1	attack
129.173.67.123	2	0	0	7	0	24	3.051772253	0	2.117492461	1	attack
129.173.67.123	1	0	0	6	0	23	3.127025593	0	2.229871195	1	attack
129.173.67.123	1	0	0	7	0	26	3.149230172	0	2.199687795	1	attack
129.173.67.123	1	0	0	8	0	28	3.100998882	0	2.182005815	1	attack
129.173.67.123	1	0	0	5	0	22	3.054235171	0	2.299896391	1	attack
129.173.67.123	1	0	0	6	0	24	3.005963929	0	2.29248125	1	attack
129.173.67.123	1	0	0	8	0	22	3.093880278	0	2.231270255	1	attack
129.173.67.123	3	0	0	9	0	28	3.196996338	0	2.155968102	1	attack
129.173.67.123	1	327.2727273	1	7	2	20	3.186769435	0.068965517	2.231270255	2	attack
129.173.67.123	3	5760	1	8	4	26	3.06507926	0.137931034	2.149255397	2	attack
129.173.67.123	1	0	0	8	0	22	3.007896904	0	2.186704346	1	attack
129.173.67.123	3	0	0	8	4	16	3.094444334	0.153846154	2.121928095	2	attack
129.173.67.123	2	0	0	5	0	30	3.201155725	0	2.072905595	1	attack
129.173.67.123	1	0	0	4	0	18	3.145905853	0	2.281036113	1	attack
129.173.67.123	1	0	0	6	0	26	2.938268512	0	1.922023143	1	attack
129.173.67.123	1	0	0	8	0	22	3.070336233	0	2.118078209	1	attack
129.173.67.123	1	0	0	6	4	20	3.10415863	0.166666667	2.229573959	2	attack
129.173.67.123	1	0	0	6	0	22	3.052814497	0	2.299896391	1	attack
129.173.67.123	3	0	0	6	0	18	3.196380217	0	2.197159723	1	attack
129.173.67.123	3	0	0	6	0	34	3.280192772	0	2.094856784	1	attack
129.173.67.123	1	7200	1	5	4	20	2.984891657	0.166666667	2.188721876	2	attack
129.173.67.123	3	0	0	5	0	20	3.005532543	0	2.170950594	1	attack
129.173.67.123	1	10.90909091	1	5	4	18	3.078093768	0.181818182	2.299896391	2	attack
129.173.67.123	1	0	0	6	0	24	2.90193285	0	2.188721876	1	attack
129.173.67.123	1	0	0	7	0	20	3.29611345	0	2.170950594	1	attack
129.173.67.123	1	0	0	5	0	20	3.0627031	0	2.321928095	1	attack
129.173.67.123	1	0	0	7	0	20	3.10470414	0	2.246439345	1	attack
129.173.67.123	1	0	0	8	0	22	3.162390763	0	2.231270255	1	attack
129.173.67.123	1	0	0	9	0	20	3.243516887	0	2.170950594	1	attack
129.173.67.123	1	0	0	6	0	20	3.027284675	0	2.246439345	1	attack
129.173.67.123	3	0	0	8	0	26	3.174592064	0	1.546593564	1	attack
129.173.67.123	1	0	0	7	0	22	2.943941643	0	2.118078209	1	attack
129.173.67.123	1	0	0	6	0	20	2.991338333	0	2.121928095	1	attack
129.173.67.123	1	0	0	6	0	20	3.116774359	0	1.721928095	1	attack
129.173.67.123	1	0	0	8	0	18	3.015941061	0	2.05881389	1	attack
129.173.67.123	1	0	0	5	0	20	2.989959957	0	2.170950594	1	attack
129.173.67.123	1	0	0	7	0	20	3.166957462	0	2.170950594	1	attack
129.173.67.123	3	0	0	5	0	24	3.127123753	0	2.229573959	1	attack
129.173.67.123	1	0	0	6	0	24	3.099005477	0	1.784159128	1	attack
129.173.67.123	1	0	0	6	0	20	3.067516621	0	1.846439345	1	attack
129.173.67.123	1	7200	1	6	4	20	3.024950415	0.166666667	1.784159128	2	attack
129.173.67.123	3	0	0	8	0	26	3.100209108	0	2.133937566	1	attack
129.173.67.123	1	0	0	6	0	20	3.157951141	0	2.246439345	1	attack
129.173.67.123	1	0	0	6	0	22	3.091295609	0	2.231270255	1	attack
129.173.67.123	1	0	0	7	0	20	3.147087082	0	2.246439345	1	attack
129.173.67.123	3	0	0	5	0	28	3.043878646	0	2.209888638	1	attack
129.173.67.123	3	0	0	6	0	24	3.219202123	0	2.188721876	1	attack
129.173.67.123	1	0	0	6	0	20	3.046107028	0	2.170950594	1	attack
129.173.67.123	1	0	0	6	0	24	3.321219346	0	1.959147917	1	attack
129.173.67.123	1	0	0	5	0	18	3.080878854	0	2.113283334	1	attack
129.173.67.123	1	0	0	5	0	22	3.036890229	0	2.231270255	1	attack
129.173.67.123	1	0	0	8	0	22	3.098081429	0	2.299896391	1	attack
129.173.67.123	3	6.315789474	1	5	4	34	2.898208942	0.1	1.784315129	2	attack
129.173.67.123	3	0	0	7	0	24	3.043807741	0	2.188721876	1	attack
129.173.67.123	3	0	0	7	4	18	3.15537113	0.153846154	2.162644118	2	attack
129.173.67.123	3	0	0	6	0	30	3.020361541	0	2.181937064	1	attack
129.173.67.123	1	0	0	5	0	20	3.098642845	0	1.846439345	1	attack
129.173.67.123	1	0	0	6	0	22	3.24527906	0	2.118078209	1	attack
129.173.67.123	3	0	0	7	0	20	3.159493915	0	2.046439345	1	attack
129.173.67.123	1	0	0	8	8	22	3.059138006	0.307692308	2.232262897	2	attack
129.173.67.123	3	0	0	6	0	18	3.004783502	0	2.197159723	1	attack
129.173.67.123	2	0	0	4	0	26	3.141034851	0	2.133937566	1	attack
129.173.67.123	1	0	0	6	0	24	3.068485488	0	2.29248125	1	attack
129.173.67.123	3	7.5	1	6	4	28	3.031232034	0.125	2.227217001	2	attack
129.173.67.123	1	0	0	5	0	20	3.234608234	0	2.170950594	1	attack
129.173.67.123	1	0	0	5	0	20	3.116917624	0	2.246439345	1	attack
129.173.67.123	3	0	0	5	0	24	2.986125547	0	2.29248125	1	attack
129.173.67.123	1	0	0	7	0	18	3.129771362	0	2.113283334	1	attack
129.173.67.123	3	0	0	6	0	22	2.999885558	0	2.231270255	1	attack
129.173.67.123	1	0	0	6	0	20	2.978514121	0	1.846439345	1	attack
129.173.67.123	1	0	0	6	0	20	2.964997631	0	1.970950594	1	attack
129.173.67.123	1	0	0	6	0	22	3.280233645	0	2.231270255	1	attack
129.173.67.123	1	0	0	7	0	22	3.022767188	0	2.186704346	1	attack
129.173.67.123	1	10.90909091	1	5	4	18	2.970455703	0.166666667	2.118078209	2	attack
129.173.67.123	1	0	0	8	0	22	3.075634268	0	2.118078209	1	attack
129.173.67.123	1	0	0	7	4	18	3.173598403	0.181818182	2.118078209	2	attack
129.173.67.123	1	0	0	7	0	22	3.286781319	0	2.299896391	1	attack
129.173.67.123	1	0	0	6	0	22	3.100495943	0	2.299896391	1	attack
129.173.67.123	1	0	0	6	0	22	3.336064254	0	2.231270255	1	attack
129.173.67.123	3	0	0	4	0	26	3.004109339	0	2.075869297	1	attack
129.173.67.123	1	0	0	9	0	20	3.093986718	0	2.170950594	1	attack
129.173.67.123	1	0	0	8	4	22	3.124206335	0.166666667	2.295465679	2	attack
129.173.67.123	1	0	0	5	0	20	3.025139768	0	2.246439345	1	attack
129.173.67.123	1	0	0	6	0	18	3.215628085	0	2.197159723	1	attack
129.173.67.123	1	0	0	7	0	20	3.05466041	0	2.170950594	1	attack
129.173.67.123	3	0	0	4	0	16	3.154627329	0	2.25	1	attack
129.173.67.123	1	635.2941176	1	7	4	30	3.030121817	0.166666667	2.107963756	2	attack
129.173.67.123	1	0	0	7	0	20	3.152652784	0	2.170950594	1	attack
129.173.67.123	1	0	0	6	0	24	3.138668798	0	2.229573959	1	attack
129.173.67.123	1	8.571428571	1	6	4	24	3.084075887	0.153846154	2.182005815	2	attack
129.173.67.123	1	0	0	7	0	24	3.116366634	0	2.251629167	1	attack
129.173.67.123	1	0	0	5	0	18	3.017835754	0	2.05881389	1	attack
129.173.67.123	1	0	0	8	0	21	3.102137219	0	2.243773829	1	attack
129.173.67.123	2	0	0	5	0	20	3.204722223	0	2.170950594	1	attack
129.173.67.123	1	0	0	6	0	20	2.953020509	0	2.246439345	1	attack
129.173.67.123	1	0	0	6	0	24	3.142533335	0	2.117492461	1	attack
129.173.67.123	1	0	0	8	0	20	3.166486235	0	2.121928095	1	attack
129.173.67.123	3	0	0	6	0	18	3.200131602	0	2.197159723	1	attack
129.173.67.123	3	0	0	5	0	34	3.240400861	0	1.990316697	1	attack
129.173.67.123	1	0	0	6	0	22	3.156897513	0	2.118078209	1	attack
129.173.67.123	1	0	0	6	0	18	3.143150872	0	1.891061112	1	attack
129.173.67.123	3	0	0	6	0	28	3.115882454	0	1.924174352	1	attack
129.173.67.123	3	0	0	6	0	26	3.244884763	0	2.257756064	1	attack
129.173.67.123	1	0	0	8	0	24	3.171699967	0	2.29248125	1	attack
129.173.67.123	1	0	0	8	4	18	3.161773704	0.181818182	2.186704346	2	attack
129.173.67.123	1	0	0	8	4	20	3.044083329	0.166666667	2.229573959	2	attack
129.173.67.123	1	0	0	8	0	22	3.165725218	0	2.231270255	1	attack
129.173.67.123	1	0	0	7	0	20	3.060780808	0	2.246439345	1	attack
129.173.67.123	3	0	0	7	0	22	2.976301138	0	2.186704346	1	attack
129.173.67.123	3	0	0	8	0	26	3.203832756	0	2.133937566	1	attack
129.173.67.123	1	0	0	7	0	22	3.11357635	0	2.299896391	1	attack
129.173.67.123	1	0	0	6	0	20	3.238670961	0	2.321928095	1	attack
129.173.67.123	1	0	0	8	0	26	3.246839213	0	2.199687795	1	attack
129.173.67.123	1	0	0	7	0	22	3.285095153	0	2.299896391	1	attack
129.173.67.123	1	0	0	7	4	20	3.120482332	0.166666667	2.054585169	2	attack
129.173.67.123	1	0	0	5	0	20	2.828876295	0	2.246439345	1	attack
129.173.67.123	1	0	0	5	4	20	3.115392713	0.166666667	2.29248125	2	attack
129.173.67.123	1	0	0	5	0	20	3.13848047	0	2.246439345	1	attack
129.173.67.123	3	0	0	5	0	26	3.185360767	0	2.207641875	1	attack
129.173.67.123	1	0	0	6	4	16	3.031798874	0.2	2.246439345	2	attack
129.173.67.123	1	0	0	4	0	20	3.116278045	0	1.721928095	1	attack
129.173.67.123	1	0	0	7	0	20	3.053559875	0	2.121928095	1	attack
129.173.67.123	1	0	0	8	0	24	3.131310467	0	1.855388542	1	attack
129.173.67.123	1	0	0	7	4	20	2.954496841	0.166666667	2.188721876	2	attack
129.173.67.123	3	0	0	4	0	22	3.056031343	0	1.858555212	1	attack
129.173.67.123	1	0	0	6	0	18	3.076592656	0	1.891061112	1	attack
129.173.67.123	3	0	0	7	0	24	3.356574784	0	1.887918503	1	attack
129.173.67.123	1	0	0	5	0	18	3.065581822	0	2.281036113	1	attack
129.173.67.123	1	257.1428571	1	7	4	24	3.025972314	0.142857143	2.182005815	2	attack
129.173.67.123	1	0	0	6	0	20	2.833041624	0	2.246439345	1	attack
129.173.67.123	1	0	0	7	0	18	3.113488535	0	2.197159723	1	attack
129.173.67.123	1	0	0	5	0	18	2.957593854	0	2.197159723	1	attack
129.173.67.123	1	0	0	6	0	20	2.933447803	0	2.246439345	1	attack
129.173.67.123	3	0	0	8	4	28	3.083818228	0.125	2.186278124	2	attack
129.173.67.123	3	9600	1	9	8	28	2.961041923	0.222222222	1.557727779	2	attack
129.173.67.123	1	0	0	7	0	22	2.940398944	0	2.231270255	1	attack
129.173.67.123	1	0	0	6	0	20	3.124772128	0	2.170950594	1	attack
129.173.67.123	1	0	0	7	0	20	3.152929388	0	2.121928095	1	attack
129.173.67.123	1	0	0	5	0	18	3.190464257	0	2.281036113	1	attack
129.173.67.123	3	0	0	7	0	26	3.107691494	0	2.257756064	1	attack
129.173.67.123	1	0	0	6	0	20	3.076383118	0	2.170950594	1	attack
129.173.67.123	3	0	0	5	0	22	3.289334694	0	1.823067982	1	attack
129.173.67.123	1	0	0	6	0	21	3.197850078	0	2.243773829	1	attack
129.173.67.123	1	0	0	8	0	20	3.162420217	0	2.246439345	1	attack
129.173.67.123	1	0	0	5	0	20	3.02508363	0	2.170950594	1	attack
129.173.67.123	1	0	0	5	0	20	2.930396008	0	2.170950594	1	attack
129.173.67.123	1	0	0	7	4	20	3.114778471	0.166666667	2.188721876	2	attack
129.173.67.123	1	0	0	7	4	24	3.267535113	0.142857143	2.270942422	2	attack
129.173.67.123	1	0	0	5	0	20	3.096378331	0	2.246439345	1	attack
129.173.67.123	1	0	0	5	0	18	3.044490845	0	2.281036113	1	attack
129.173.67.123	1	0	0	8	0	22	3.080732819	0	2.118078209	1	attack
129.173.67.123	3	0	0	6	0	22	3.070922613	0	2.186704346	1	attack
129.173.67.123	1	0	0	7	0	24	3.19015407	0	1.959147917	1	attack
129.173.67.123	1	0	0	5	0	20	3.275022322	0	2.246439345	1	attack
129.173.67.123	1	0	0	6	0	18	3.063096759	0	2.197159723	1	attack
129.173.67.123	1	0	0	9	4	20	3.182563471	0.153846154	2.229573959	2	attack
129.173.67.123	3	0	0	7	0	32	3.193382489	0	1.952819531	1	attack
129.173.67.123	1	0	0	6	0	18	2.940834165	0	1.974937501	1	attack
129.173.67.123	1	0	0	6	0	24	3.173528267	0	2.229573959	1	attack
129.173.67.123	1	0	0	6	4	16	3.177366838	0.181818182	2.246439345	2	attack
129.173.67.123	1	0	0	6	0	22	3.03957909	0	2.299896391	1	attack
129.173.67.123	1	0	0	4	0	22	2.823641284	0	2.299896391	1	attack
129.173.67.123	1	0	0	6	0	18	3.211835778	0	2.197159723	1	attack
129.173.67.123	3	0	0	6	0	38	3.213762852	0	2.114805144	1	attack
129.173.67.123	1	0	0	7	0	20	3.130246065	0	1.970950594	1	attack
129.173.67.123	1	0	0	8	0	24	3.272890757	0	2.188721876	1	attack
129.173.67.123	1	0	0	8	0	20	3.024681756	0	2.246439345	1	attack
129.173.67.123	1	0	0	7	0	24	3.12827221	0	2.29248125	1	attack
129.173.67.123	1	0	0	7	0	20	3.017230646	0	2.246439345	1	attack
129.173.67.123	1	10	1	7	4	20	2.921925984	0.166666667	2.117492461	2	attack
129.173.67.123	1	0	0	5	0	20	3.205203842	0	2.121928095	1	attack
129.173.67.123	1	0	0	5	0	18	3.013241732	0	2.197159723	1	attack
129.173.67.123	1	0	0	6	0	20	3.136608062	0	2.046439345	1	attack
129.173.67.123	1	0	0	6	0	20	2.997163978	0	2.170950594	1	attack
129.173.67.123	1	0	0	5	0	18	2.976218321	0	2.197159723	1	attack
129.173.67.123	1	0	0	6	0	18	3.235222385	0	2.197159723	1	attack
129.173.67.123	1	0	0	8	0	26	3.168543688	0	2.199687795	1	attack
129.173.67.123	1	0	0	6	0	20	3.011547564	0	2.246439345	1	attack
129.173.67.123	1	0	0	8	0	22	3.066097434	0	2.118078209	1	attack
129.173.67.123	3	0	0	5	0	24	3.146158813	0	2.188721876	1	attack
129.173.67.123	1	0	0	7	0	24	2.99098217	0	2.188721876	1	attack
129.173.67.123	1	0	0	8	0	22	3.122037884	0	2.299896391	1	attack
129.173.67.123	1	0	0	8	0	22	3.020387227	0	2.118078209	1	attack
129.173.67.123	1	0	0	6	0	20	3.168669213	0	2.246439345	1	attack
129.173.67.123	1	0	0	8	0	20	3.050311165	0	1.846439345	1	attack
129.173.67.123	1	0	0	8	0	22	3.153781861	0	2.231270255	1	attack
129.173.67.123	3	0	0	8	0	30	2.930816854	0	1.908612699	1	attack
129.173.67.123	1	0	0	7	0	18	3.033320266	0	1.752715279	1	attack
129.173.67.123	1	0	0	7	0	22	3.088533464	0	2.231270255	1	attack
129.173.67.123	1	0	0	7	0	22	3.101846054	0	2.162644118	1	attack
129.173.67.123	1	0	0	7	0	20	3.105304136	0	2.170950594	1	attack
129.173.67.123	1	0	0	7	0	22	3.212339683	0	1.435371391	1	attack
129.173.67.123	1	0	0	7	0	24	3.281984464	0	2.084962501	1	attack
129.173.67.123	1	0	0	5	0	20	3.031592286	0	2.321928095	1	attack
129.173.67.123	3	0	0	8	0	34	3.297307857	0	2.027489311	1	attack
129.173.67.123	3	0	0	5	0	30	3.151863082	0	1.825605199	1	attack
129.173.67.123	1	0	0	7	0	20	3.210199517	0	1.360964047	1	attack
129.173.67.123	1	0	0	6	0	24	3.239454086	0	2.125814584	1	attack
129.173.67.123	1	0	0	9	0	24	3.132686054	0	2.188721876	1	attack
129.173.67.123	3	1028.571429	1	6	4	24	2.911013671	0.142857143	1.610577243	2	attack
129.173.67.123	1	0	0	5	0	18	3.170439763	0	2.197159723	1	attack
129.173.67.123	1	0	0	5	0	18	3.093229119	0	2.197159723	1	attack
129.173.67.123	3	0	0	6	0	26	3.17146365	0	2.295465679	1	attack
129.173.67.123	1	0	0	6	0	24	3.123631974	0	2.188721876	1	attack
129.173.67.123	1	0	0	6	0	24	3.295434789	0	2.188721876	1	attack
129.173.67.123	1	7854.545455	1	6	2	20	3.138821722	0.083333333	2.118078209	2	attack
129.173.67.123	1	0	0	6	2	18	2.999769037	0.111111111	2.246439345	1	attack
129.173.67.123	1	0	0	6	0	16	3.185082881	0	2.25	1	attack
129.173.67.123	1	0	0	6	0	18	3.0594947	0	2.197159723	1	attack
129.173.67.123	1	0	0	6	0	16	3.031113739	0	2.25	1	attack
129.173.67.123	1	0	0	6	0	18	3.043562268	0	2.197159723	1	attack
129.173.67.123	1	0	0	4	0	18	3.095805083	0	2.281036113	1	attack
129.173.67.123	3	0	0	5	0	18	2.995114174	0	2.05881389	1	attack
129.173.67.123	3	0	0	6	0	16	3.111600672	0	1.75	1	attack
129.173.67.123	1	0	0	7	0	20	3.142485364	0	1.960964047	1	attack
129.173.67.123	1	0	0	8	0	24	3.023323103	0	2.229573959	1	attack
129.173.67.123	1	0	0	7	0	22	3.166196413	0	2.231270255	1	attack
129.173.67.123	1	0	0	7	0	22	2.919508202	0	2.231270255	1	attack
129.173.67.123	1	0	0	5	0	22	3.056609867	0	1.971747257	1	attack
129.173.67.123	1	0	0	9	0	26	3.087811318	0	2.16197818	1	attack
129.173.67.123	1	5760	1	7	4	26	3.088122008	0.133333333	2.199581231	2	attack
129.173.67.123	3	0	0	6	0	24	2.972254514	0	2.084962501	1	attack
129.173.67.123	1	0	0	7	0	26	3.109114635	0	2.199687795	1	attack
129.173.67.123	1	0	0	7	0	26	3.268263133	0	2.23739741	1	attack
129.173.67.123	3	0	0	8	0	30	3.098047116	0	2.232262897	1	attack
129.173.67.123	1	0	0	7	4	20	2.992423944	0.153846154	2	2	attack
129.173.67.123	1	0	0	7	0	26	3.187806091	0	2.257756064	1	attack
129.173.67.123	1	0	0	8	0	28	3.124116584	0	2.270942422	1	attack
129.173.67.123	3	0	0	4	0	26	2.915908669	0	2.133937566	1	attack
129.173.67.123	1	0	0	8	0	24	3.17451558	0	2.29248125	1	attack
129.173.67.123	3	0	0	8	0	28	3.131829083	0	2.270942422	1	attack
129.173.67.123	3	0	0	7	0	28	3.151536259	0	2.067031495	1	attack
129.173.67.123	1	0	0	5	0	24	3.121173159	0	2.29248125	1	attack
129.173.67.123	3	0	0	7	0	30	2.989463692	0	2.289246429	1	attack
129.173.67.123	1	0	0	7	0	22	2.927393084	0	2.299896391	1	attack
129.173.67.123	1	8	1	8	4	26	3.052239801	0.137931034	2.232262897	2	attack
129.173.67.123	1	0	0	8	0	26	3.183256151	0	2.199687795	1	attack
129.173.67.123	1	0	0	9	0	26	3.129379552	0	2.257756064	1	attack
129.173.67.123	3	0	0	8	0	30	3.044399517	0	2.256564762	1	attack
129.173.67.123	1	0	0	9	0	26	3.175311902	0	2.133937566	1	attack
129.173.67.123	1	0	0	4	0	28	3.262292613	0	2.155968102	1	attack
129.173.67.123	1	0	0	9	0	24	3.109201681	0	2.29248125	1	attack
129.173.67.123	3	0	0	7	0	24	3.040937986	0	2.229573959	1	attack
129.173.67.123	3	0	0	9	0	20	2.970390131	0	2.170950594	1	attack
129.173.67.123	3	0	0	8	0	24	3.0662741	0	2.29248125	1	attack
129.173.67.123	1	0	0	8	0	24	3.002671507	0	2.251629167	1	attack
129.173.67.123	1	0	0	9	0	26	3.041684928	0	2.199687795	1	attack
129.173.67.123	1	0	0	7	0	38	2.951535605	0	2.102933434	1	attack
129.173.67.123	1	0	0	5	4	52	2.910897195	0.142857143	1.599728582	2	attack
129.173.67.123	1	0	0	8	0	24	3.018873573	0	2.188721876	1	attack
129.173.67.123	1	0	0	5	0	22	3.047057775	0	2.299896391	1	attack
129.173.67.123	1	0	0	7	0	25	3.162875316	0	2.099470571	1	attack
129.173.67.123	1	0	0	6	0	24	3.065885928	0	2.188721876	1	attack
129.173.67.123	1	0	0	6	0	24	3.056538989	0	2.188721876	1	attack
129.173.67.123	1	0	0	5	0	25	3.100425304	0	2.29868857	1	attack
129.173.67.123	1	0	0	8	0	23	3.147465528	0	2.103932197	1	attack
129.173.67.123	3	0	0	6	0	36	3.161942651	0	1.987468751	1	attack
129.173.67.123	1	0	0	4	0	24	3.119983774	0	2.29248125	1	attack
129.173.67.123	1	0	0	6	0	28	3.106443314	0	2.235926351	1	attack
129.173.67.123	1	0	0	7	0	24	3.03081343	0	2.29248125	1	attack
129.173.67.123	1	0	0	8	0	24	2.929109966	0	2.229573959	1	attack
129.173.67.123	1	0	0	8	0	28	3.015012951	0	2.305958493	1	attack
129.173.67.123	1	0	0	9	0	30	3.090852888	0	2.289246429	1	attack
129.173.67.123	1	0	0	8	0	24	3.20388839	0	2.188721876	1	attack
129.173.67.123	1	0	0	6	0	18	3.020365063	0	1.974937501	1	attack
129.173.67.123	3	0	0	7	0	28	3.141631168	0	1.809200033	1	attack
129.173.67.123	1	0	0	8	4	24	3.173836807	0.142857143	1.835237745	2	attack
129.173.67.123	1	0	0	6	0	24	3.125222048	0	2.188721876	1	attack
129.173.67.123	2	0	0	6	0	20	3.108616272	0	1.721928095	1	attack
129.173.67.123	1	0	0	7	0	28	3.169370748	0	2.217021886	1	attack
129.173.67.123	1	0	0	9	0	28	3.012105919	0	2.182005815	1	attack
129.173.67.123	1	0	0	5	0	24	3.029697251	0	2.084962501	1	attack
129.173.67.123	1	0	0	6	0	24	3.132195186	0	2.29248125	1	attack
129.173.67.123	1	0	0	8	4	24	3.026518391	0.142857143	2.182005815	2	attack
129.173.67.123	3	0	0	6	0	20	2.865989534	0	2.121928095	1	attack
129.173.67.123	2	0	0	7	0	30	2.8837514	0	2.105587262	1	attack
129.173.67.123	1	0	0	6	0	24	3.067090832	0	2.229573959	1	attack
129.173.67.123	3	0	0	7	0	34	3.092595974	0	2.14513637	1	attack
129.173.67.123	1	240	1	8	4	26	3.063107341	0.129032258	1.781937064	2	attack
129.173.67.123	1	0	0	7	4	28	2.991578501	0.133333333	1.748999223	2	attack
129.173.67.123	1	0	0	6	0	18	3.209625914	0	1.974937501	1	attack
129.173.67.123	3	0	0	9	0	32	2.905629869	0	1.921179692	1	attack
129.173.67.123	1	0	0	5	0	26	3.016571041	0	2.16197818	1	attack
129.173.67.123	1	0	0	6	0	24	3.107659714	0	2.29248125	1	attack
129.173.67.123	1	0	0	7	0	26	3.196564267	0	2.038159682	1	attack
129.173.67.123	3	0	0	6	0	28	3.115324865	0	2.182005815	1	attack
129.173.67.123	1	0	0	9	0	24	3.0275682	0	2.229573959	1	attack
129.173.67.123	1	0	0	7	0	26	3.031957445	0	2.199687795	1	attack
129.173.67.123	1	0	0	6	0	24	3.067680038	0	2.188721876	1	attack
129.173.67.123	1	0	0	8	0	22	3.107069179	0	2.231270255	1	attack
129.173.67.123	1	0	0	8	0	24	3.141811835	0	2.229573959	1	attack
129.173.67.123	3	0	0	6	0	26	3.094485274	0	2.199687795	1	attack
129.173.67.123	1	0	0	6	0	24	3.051637116	0	1.784159128	1	attack
129.173.67.123	1	0	0	5	0	24	3.206216807	0	1.784159128	1	attack
129.173.67.123	1	0	0	8	0	28	3.094082722	0	1.863120569	1	attack
129.173.67.123	1	0	0	7	0	24	3.162127439	0	1.784159128	1	attack
129.173.67.123	1	0	0	7	0	27	3.079799709	0	1.972686929	1	attack
129.173.67.123	1	0	0	8	0	22	3.053329634	0	2.231270255	1	attack
129.173.67.123	1	0	0	6	0	24	3.028188388	0	2.188721876	1	attack
129.173.67.123	1	0	0	8	0	26	3.017435482	0	2.257756064	1	attack
129.173.67.123	3	0	0	7	0	34	3.087138303	0	2.183667078	1	attack
129.173.67.123	1	0	0	8	0	26	3.252902283	0	2.133937566	1	attack
129.173.67.123	3	1136.842105	1	10	8	30	2.973156029	0.2	2.275088384	2	attack
129.173.67.123	1	0	0	7	0	30	3.069782324	0	2.256564762	1	attack
129.173.67.123	1	0	0	8	0	26	3.057501523	0	2.295465679	1	attack
129.173.67.123	3	0	0	8	0	34	3.054566758	0	2.307188576	1	attack
129.173.67.123	1	0	0	7	0	30	3.182859447	0	2.289246429	1	attack
129.173.67.123	1	0	0	7	0	30	2.977286792	0	2.289246429	1	attack
129.173.67.123	1	0	0	7	4	28	3.083436141	0.125	2.227217001	2	attack
129.173.67.123	1	0	0	6	0	26	3.000319402	0	2.199687795	1	attack
129.173.67.123	3	0	0	7	0	25	3.160488241	0	2.004889452	1	attack
129.173.67.123	3	0	0	7	0	31	3.094089403	0	2.151913555	1	attack
129.173.67.123	1	0	0	9	0	28	3.087308078	0	2.182005815	1	attack
129.173.67.123	1	266.6666667	1	8	2	25	2.956931184	0.057142857	2.24472315	2	attack
129.173.67.123	3	0	0	7	0	42	3.102534839	0	2.048542139	1	attack
129.173.67.123	1	0	0	8	0	26	3.028371505	0	2.16197818	1	attack
129.173.67.123	1	0	0	9	0	24	3.187101243	0	2.29248125	1	attack
129.173.67.123	1	0	0	7	0	24	3.108768821	0	2.29248125	1	attack
129.173.67.123	1	0	0	7	0	28	3.008399779	0	2.305958493	1	attack
129.173.67.123	1	0	0	9	0	32	3.059175203	0	2.227217001	1	attack
129.173.67.123	1	0	0	6	4	22	3.161498207	0.153846154	2.257756064	2	attack
129.173.67.123	1	0	0	8	0	24	3.054679239	0	2.29248125	1	attack
129.173.67.123	1	0	0	5	0	26	3.041866745	0	2.295465679	1	attack
129.173.67.123	1	0	0	6	0	24	2.944002726	0	2.188721876	1	attack
129.173.67.123	1	0	0	6	0	24	3.059392773	0	2.229573959	1	attack
129.173.67.123	1	0	0	8	0	26	3.195649897	0	2.295465679	1	attack
129.173.67.123	3	0	0	5	0	20	3.096747678	0	2.170950594	1	attack
129.173.67.123	1	0	0	7	0	26	3.038958759	0	1.987773371	1	attack
129.173.67.123	1	0	0	8	0	30	3.056625533	0	2.206238929	1	attack
129.173.67.123	1	0	0	6	0	24	3.12648176	0	2.229573959	1	attack
129.173.67.123	1	0	0	7	0	26	3.125805176	0	2.257756064	1	attack
129.173.67.123	1	0	0	7	0	24	3.006545119	0	2.188721876	1	attack
129.173.67.123	1	0	0	8	0	24	3.062061134	0	2.188721876	1	attack
129.173.67.123	1	0	0	7	0	28	2.922658516	0	2.238921102	1	attack
129.173.67.123	3	0	0	7	0	28	3.124203625	0	2.155968102	1	attack
129.173.67.123	1	0	0	6	0	27	3.106043637	0	1.938624539	1	attack
129.173.67.123	1	0	0	6	0	24	3.091164299	0	2.084962501	1	attack
129.173.67.123	1	42.85714286	1	9	4	24	3.085451741	0.142857143	2.182005815	2	attack
129.173.67.123	1	0	0	7	0	26	3.297797059	0	2.038159682	1	attack
129.173.67.123	1	0	0	7	0	22	3.047210641	0	2.231270255	1	attack
129.173.67.123	1	0	0	7	0	24	3.105829695	0	2.084962501	1	attack
129.173.67.123	1	0	0	7	0	26	2.984738324	0	2.23739741	1	attack
129.173.67.123	3	0	0	9	0	28	3.059368002	0	2.270942422	1	attack
129.173.67.123	1	0	0	7	4	20	3.01610994	0.181818182	2.188721876	2	attack
129.173.67.123	3	0	0	7	0	29	3.211154952	0	2.139742325	1	attack
129.173.67.123	1	0	0	8	0	30	3.131458651	0	2.289246429	1	attack
129.173.67.123	1	0	0	8	4	28	3.042973334	0.125	2.257856064	2	attack
129.173.67.123	1	276.9230769	1	5	4	22	3.023950954	0.153846154	2.133937566	2	attack
129.173.67.123	1	0	0	8	0	25	3.186486348	0	2.29868857	1	attack
129.173.67.123	1	0	0	6	4	22	2.988994586	0.153846154	2.257756064	2	attack
129.173.67.123	1	0	0	6	0	24	3.128053951	0	2.188721876	1	attack
129.173.67.123	1	0	0	8	0	26	3.162843223	0	2.199687795	1	attack
129.173.67.123	1	0	0	6	4	26	3.213126228	0.142857143	2.149255397	2	attack
129.173.67.123	1	0	0	6	0	24	3.090726553	0	2.229573959	1	attack
129.173.67.123	3	0	0	7	0	29	3.219476961	0	2.300022048	1	attack
129.173.67.123	1	0	0	6	0	28	3.039240164	0	2.209888638	1	attack
129.173.67.123	1	0	0	9	0	26	3.096911082	0	2.295465679	1	attack
129.173.67.123	1	0	0	6	0	18	3.109101235	0	1.974937501	1	attack
129.173.67.123	1	0	0	8	0	24	3.138121653	0	2.229573959	1	attack
129.173.67.123	3	0	0	7	0	22	3.096197507	0	1.936260028	1	attack
129.173.67.123	1	0	0	8	4	26	2.932377139	0.153846154	2.155913095	2	attack
129.173.67.123	1	0	0	7	0	22	3.010791991	0	2.231270255	1	attack
129.173.67.123	1	0	0	7	0	26	3.113247158	0	2.295465679	1	attack
129.173.67.123	1	2541.176471	1	8	8	26	3.082303133	0.25	2.14513637	2	attack
129.173.67.123	1	0	0	8	0	24	3.097235628	0	2.084962501	1	attack
129.173.67.123	1	0	0	6	0	26	3.071137403	0	2.295465679	1	attack
129.173.67.123	3	0	0	6	0	25	3.109475946	0	2.172878689	1	attack
129.173.67.123	1	0	0	6	0	24	3.086688746	0	2.229573959	1	attack
129.173.67.123	1	0	0	8	0	28	3.135775711	0	2.235926351	1	attack
129.173.67.123	1	0	0	8	0	22	3.05717711	0	2.040373394	1	attack
129.173.67.123	1	7.5	1	7	4	28	3.007786305	0.133333333	2.180036533	2	attack
129.173.67.123	1	0	0	5	0	20	2.995451487	0	2.246439345	1	attack
129.173.67.123	1	0	0	9	0	26	3.101865247	0	2.257756064	1	attack
129.173.67.123	3	0	0	4	0	28	3.150594053	0	1.835237745	1	attack
129.173.67.123	3	33.33333333	1	6	4	32	2.876207353	0.111111111	1.571541672	2	attack
129.173.67.123	1	0	0	6	0	24	3.011285939	0	2.229573959	1	attack
129.173.67.123	1	0	0	5	0	28	3.153867235	0	2.182005815	1	attack
129.173.67.123	1	0	0	6	0	20	3.14996928	0	2.170950594	1	attack
129.173.67.123	1	0	0	8	4	24	3.027586946	0.148148148	2.182005815	2	attack
129.173.67.123	1	0	0	6	0	24	3.107103419	0	2.188721876	1	attack
129.173.67.123	3	0	0	8	0	38	3.124466842	0	2.141821596	1	attack
129.173.67.123	1	0	0	6	0	26	2.93777117	0	2.199687795	1	attack
129.173.67.123	3	0	0	6	0	28	2.967738705	0	2.209888638	1	attack
129.173.67.123	3	0	0	7	4	36	3.162413024	0.117647059	2.183383098	2	attack
129.173.67.123	1	0	0	7	0	30	3.154354736	0	2.181937064	1	attack
129.173.67.123	3	0	0	6	0	23	3.083299508	0	1.970124741	1	attack
129.173.67.123	1	0	0	9	0	30	3.110711675	0	2.289246429	1	attack
129.173.67.123	1	0	0	8	0	26	3.088505576	0	2.295465679	1	attack
129.173.67.123	1	0	0	7	0	22	2.849666485	0	2.299896391	1	attack
129.173.67.123	3	0	0	8	0	28	3.085555664	0	2.217021886	1	attack
129.173.67.123	1	0	0	6	0	28	3.124891468	0	2.182005815	1	attack
129.173.67.123	3	0	0	6	4	20	3.025053746	0.114285714	2.188721876	2	attack
129.173.67.123	3	0	0	7	14	22	3.059842958	0.56	2.260784558	2	attack
129.173.67.123	1	40	1	5	4	26	3.010503567	0.133333333	2.149255397	2	attack
129.173.67.123	1	0	0	5	0	26	3.142943679	0	2.133937566	1	attack
129.173.67.123	1	0	0	7	0	24	3.165722453	0	2.188721876	1	attack
129.173.67.123	3	0	0	7	0	20	3.209760588	0	1.970950594	1	attack
129.173.67.123	2	0	0	7	0	36	3.004940902	0	1.79248125	1	attack
129.173.67.123	1	0	0	8	0	26	3.190703037	0	2.199687795	1	attack
129.173.67.123	1	0	0	7	0	26	3.012825594	0	1.884313528	1	attack
129.173.67.123	1	0	0	7	0	22	2.940770274	0	2.231270255	1	attack
129.173.67.123	1	0	0	4	0	26	2.975367595	0	2.199687795	1	attack
129.173.67.123	1	0	0	6	0	24	3.193662579	0	2.229573959	1	attack
129.173.67.123	3	0	0	6	0	32	2.980021698	0	1.977217001	1	attack
129.173.67.123	1	0	0	6	0	24	3.001616301	0	2.229573959	1	attack
129.173.67.123	1	0	0	9	0	24	3.060485814	0	2.125814584	1	attack
129.173.67.123	1	0	0	6	0	25	3.078136477	0	2.217014811	1	attack
129.173.67.123	1	0	0	7	4	24	3.124824394	0.133333333	2.155968102	2	attack
129.173.67.123	1	0	0	7	0	24	3.076200187	0	2.188721876	1	attack
129.173.67.123	1	0	0	4	0	24	3.136030058	0	2.29248125	1	attack
129.173.67.123	3	0	0	9	0	26	2.992783666	0	2.295465679	1	attack
129.173.67.123	1	0	0	6	0	36	2.962515742	0	2.105410587	1	attack
129.173.67.123	1	0	0	8	0	26	3.106177618	0	2.199687795	1	attack
129.173.67.123	1	0	0	7	0	24	3.168547441	0	2.29248125	1	attack
129.173.67.123	1	0	0	8	0	28	3.154728954	0	2.270942422	1	attack
129.173.67.123	1	0	0	6	0	24	3.122340435	0	2.229573959	1	attack
129.173.67.123	1	0	0	8	0	26	3.123357732	0	2.199687795	1	attack
129.173.67.123	1	0	0	7	0	26	3.12492286	0	2.133937566	1	attack
129.173.67.123	1	0	0	8	0	24	2.989051538	0	2.29248125	1	attack
129.173.67.123	3	0	0	7	0	27	2.977870507	0	2.193359374	1	attack
129.173.67.123	3	0	0	9	4	36	3.261624301	0.1	1.785475297	2	attack
129.173.67.123	1	0	0	7	0	28	3.040198701	0	2.155968102	1	attack
129.173.67.123	1	0	0	8	0	24	3.143638469	0	2.229573959	1	attack
129.173.67.123	1	0	0	8	0	26	3.122713674	0	2.199687795	1	attack
129.173.67.123	1	0	0	6	0	24	3.009053978	0	2.29248125	1	attack
[truncated: 10,902 more rows]
