# Supplementary material for: Hybrid rule-based botnet detection approach using machine learning for analysing DNS traffic
Source: PeerJ Comput Sci. 2021 Aug 13;7:e640. doi: 10.7717/peerj-cs.640 (PMC8372004; doi:10.7717/peerj-cs.640)
Supplement: Supplemental Information 4 [file peerj-cs-07-640-s004.zip › ayman_alaney-saif_dns_project-de8562c47cfc/result/CTU420.csv]

Source_IP	NO_Distinct_Destination	Arg_TTL	NO_Distinct_TTL	NO_Distinct_Packet	No_suc_resp	No_error_resp	Avg_domain_ent	Ratio_suc_resp	rand_query	number_record_type	class
10.0.0.34	1	230.0	8	2	8	0	3.5121057600614023	1.1428571428571428	1.5	2	normal
10.0.0.34	1	160.16666666666666	6	1	6	0	3.471354487013928	1.0	1.459147917027245	2	normal
10.0.0.34	1	8971.0	5	3	5	0	3.1698437174689387	0.8333333333333334	0.0	2	normal
10.0.0.34	2	159.75	8	3	8	0	3.4391947076085247	1.0	1.9056390622295665	2	normal
10.0.0.34	1	205.25	4	1	4	0	3.471354487013929	1.0	1.0	2	normal
10.0.0.34	1	3645.6666666666665	12	3	12	0	3.469723510040806	1.0	1.6140054628542204	2	normal
10.0.0.34	1	21490.666666666668	3	1	3	0	3.056564762130954	1.0	0.9182958340544894	2	normal
10.0.0.34	1	3317.5333333333333	15	5	15	0	3.3949193046688806	0.9375	1.429473298359841	2	normal
10.0.0.34	0	832.0	1	0	1	0	3.0269868333592873	0	0.0	0	normal
10.0.0.34	1	142.0	4	2	4	0	3.3306262912391085	1.0	1.5	2	normal
10.0.0.34	1	21439.0	2	1	2	0	3.308751351247166	1.0	0.0	2	normal
10.0.0.34	1	21295.0	2	1	2	0	3.308751351247166	1.0	0.0	2	normal
10.0.0.34	1	325.4	5	2	5	0	3.204733894821144	1.0	0.0	2	normal
10.0.0.34	1	21407.5	2	1	2	0	3.308751351247166	1.0	0.0	2	normal
10.0.0.34	1	527.7272727272727	10	4	11	0	3.494207221497736	1.0	0.9940302114769566	2	normal
10.0.0.34	1	32.666666666666664	3	1	3	0	3.0269868333592878	1.0	0.0	2	normal
10.0.0.34	1	21379.0	2	1	2	0	3.308751351247166	1.0	0.0	2	normal
10.0.0.34	1	12901.8	5	2	5	0	3.222480652084144	1.0	1.370950594454669	2	normal
10.0.0.34	1	5965.545454545455	11	3	11	0	3.275131752296746	0.8461538461538461	0.9456603046006401	2	normal
10.0.0.34	1	8610.8	9	4	10	0	3.3214484114966893	1.1111111111111112	1.6854752972273344	2	normal
10.0.0.34	1	21545.5	4	2	4	0	3.18265805668906	1.0	1.5	2	normal
10.0.0.34	1	21240.0	2	1	2	0	3.056564762130954	1.0	0.0	2	normal
10.0.0.34	1	21599.0	2	1	2	0	3.056564762130954	1.0	0.0	2	normal
10.0.0.34	1	10739.75	4	1	4	0	3.1232314287976206	1.0	1.0	2	normal
10.0.0.34	1	835.6666666666666	3	1	3	0	3.0269868333592878	1.0	0.9182958340544894	2	normal
10.0.0.34	1	21405.0	6	2	6	0	3.3334479740928322	1.0	1.2516291673878228	2	normal
10.0.0.34	1	62.0	2	1	2	0	3.624171760941957	1.0	0.0	2	normal
10.0.0.34	1	21508.5	2	1	2	0	3.056564762130954	1.0	0.0	2	normal
10.0.0.34	1	21486.0	3	1	3	0	3.308751351247166	1.0	0.0	2	normal
10.0.0.34	1	735.3333333333334	3	1	3	0	3.0269868333592878	1.0	0.9182958340544894	2	normal
10.0.0.34	1	21407.333333333332	3	1	3	0	3.056564762130954	1.0	0.0	2	normal
10.0.0.34	1	21459.0	2	1	2	0	3.308751351247166	0.6666666666666666	0.0	2	normal
10.0.0.34	1	0	0	1	0	0	3.308751351247166	0.0	0.0	1	normal
10.0.0.34	1	12503.142857142857	7	2	7	0	3.1678690923032273	1.4	1.8423709931771086	2	normal
10.0.0.34	1	299.0	1	1	2	0	3.624171760941957	1.0	1.0	2	normal
10.0.0.34	1	21365.333333333332	3	1	3	0	3.308751351247166	1.0	0.0	2	normal
10.0.0.34	1	10950.0	6	2	6	0	3.041775797745121	1.0	1.4591479170272446	2	normal
10.0.0.34	1	21345.0	2	1	2	0	3.056564762130954	1.0	0.0	2	normal
10.0.0.34	1	469.0	3	1	3	0	3.0269868333592878	1.0	0.9182958340544894	2	normal
10.0.0.34	1	21512.0	3	1	3	0	3.056564762130954	1.0	0.9182958340544894	2	normal
10.0.0.34	1	423.3333333333333	3	1	3	0	3.0269868333592878	1.0	0.9182958340544894	2	normal
10.0.0.34	1	152.66666666666666	3	1	3	0	3.471354487013929	1.0	0.9182958340544894	2	normal
10.0.0.34	1	22.0	2	1	2	0	3.471354487013929	1.0	0.0	2	normal
10.0.0.34	1	10889.0	3	2	4	0	3.4664615560945613	1.0	1.5	2	normal
10.0.0.34	1	205.0	3	1	3	0	3.189898095464288	1.0	0.0	2	normal
10.0.0.34	1	353.6666666666667	3	1	3	0	3.0269868333592878	1.0	0.9182958340544894	2	normal
10.0.0.34	1	21332.0	2	1	2	0	3.308751351247166	1.0	0.0	2	normal
10.0.0.34	1	21598.0	2	1	2	0	3.308751351247166	1.0	0.0	2	normal
10.0.0.34	1	10705.0	6	2	6	0	3.263959624572441	1.0	0.6500224216483541	2	normal
10.0.0.34	1	287.6666666666667	3	1	3	0	3.0269868333592878	1.0	0.9182958340544894	2	normal
10.0.0.34	1	21514.625	7	3	8	0	3.6863035303463114	0.8888888888888888	0.8112781244591328	2	normal
10.0.0.34	1	21526.0	2	1	2	0	3.8833374604210054	2.0	0.0	1	normal
10.0.0.34	1	21553.0	2	1	2	0	3.308751351247166	1.0	0.0	2	normal
10.0.0.34	1	251.66666666666666	3	1	3	0	3.0269868333592878	1.0	0.0	2	normal
10.0.0.34	1	0	0	1	0	0	3.308751351247166	0.0	0.0	1	normal
10.0.0.34	1	21305.0	2	1	2	0	3.308751351247166	2.0	0.0	1	normal
10.0.0.34	1	256.5	2	1	2	0	3.624171760941957	1.0	1.0	2	normal
10.0.0.34	1	89.0	1	1	1	0	3.026986833359287	0.5	0.0	1	normal
10.0.0.34	2	85.0	2	2	2	0	3.0368461429498432	0.5	0.0	2	normal
10.0.0.34	1	21376.0	1	1	1	0	3.056564762130954	0.5	0.0	1	normal
10.0.0.34	1	21301.0	2	1	2	0	3.056564762130954	1.0	0.0	2	normal
10.0.0.34	1	628.0	2	1	3	0	3.0269868333592878	1.0	0.0	2	normal
10.0.0.34	1	21528.333333333332	3	1	3	0	3.308751351247166	1.0	0.0	2	normal
10.0.0.34	1	21515.0	2	1	3	0	3.056564762130954	1.0	0.0	2	normal
10.0.0.34	1	21281.0	2	1	2	0	3.308751351247166	1.0	0.0	2	normal
10.0.0.34	1	21542.0	2	1	2	0	3.308751351247166	1.0	1.0	2	normal
10.0.0.34	1	169.5	2	1	2	0	3.471354487013929	1.0	1.0	2	normal
10.0.0.34	1	5978.375	5	3	8	0	3.6352996033136775	1.0	0.0	2	normal
10.0.0.34	1	836.0	3	1	3	0	3.0269868333592878	1.0	0.0	2	normal
10.0.0.34	1	10891.25	3	2	4	0	3.3088345393802885	0.8	0.0	2	normal
10.0.0.34	1	21433.0	2	1	2	0	3.056564762130954	1.0	1.0	2	normal
10.0.0.34	1	225.0	3	1	3	0	3.471354487013929	1.0	0.0	2	normal
10.0.0.34	1	720.6666666666666	3	1	3	0	3.381580488309163	1.0	0.0	2	normal
10.0.0.34	1	0	0	1	0	0	3.5552690446481177	0.0	0.0	1	normal
10.0.0.34	1	155.0	4	1	5	0	3.5552690446481177	1.6666666666666667	0.7219280948873623	2	normal
10.0.0.34	1	728.0	3	1	3	0	3.0269868333592878	1.0	0.0	2	normal
10.0.0.34	1	21436.333333333332	3	1	3	0	3.308751351247166	1.0	0.0	2	normal
10.0.0.34	1	299.0	2	1	2	0	3.471354487013929	1.0	1.0	2	normal
10.0.0.34	1	21332.0	2	1	2	0	3.308751351247166	1.0	0.0	2	normal
10.0.0.34	1	411.0	4	1	4	0	3.0269868333592878	0.8	1.0	2	normal
10.0.0.34	1	396.0	2	1	2	0	3.0269868333592873	1.0	1.0	2	normal
10.0.0.34	1	634.0	3	1	3	0	3.0269868333592878	1.0	0.0	2	normal
10.0.0.34	1	184.4	5	3	5	0	3.4865439167538197	0.8333333333333334	0.0	2	normal
10.0.0.34	2	12034.888888888889	9	3	9	0	3.1537844881911865	1.0	1.5304930567574826	2	normal
10.0.0.34	1	1799.0	1	1	0	1	3.1699250014423126	0.0	0.0	1	normal
10.0.0.34	1	21372.0	2	1	2	0	3.308751351247166	1.0	1.0	2	normal
10.0.0.34	1	584.0	3	1	3	0	3.0269868333592878	1.0	0.0	2	normal
10.0.0.34	1	21536.0	3	1	3	0	3.056564762130954	1.0	0.9182958340544894	2	normal
10.0.0.34	1	494.0	3	1	3	0	3.0269868333592878	1.0	0.0	2	normal
10.0.0.34	1	16109.75	3	2	4	0	3.245767095067955	0.8	0.0	2	normal
10.0.0.34	1	294.0	1	1	1	0	3.624171760941957	0.5	0.0	2	normal
10.0.0.34	0	299.0	1	0	1	0	3.624171760941957	0	0.0	0	normal
10.0.0.34	1	406.0	3	1	3	0	3.0269868333592878	1.0	0.0	2	normal
10.0.0.34	1	14291.833333333334	5	1	6	0	3.1010092065753985	1.0	0.9182958340544894	2	normal
10.0.0.34	1	368.0	3	1	3	0	3.0269868333592878	1.0	0.0	2	normal
10.0.0.34	1	21598.666666666668	2	1	3	0	3.056564762130954	1.0	0.0	2	normal
10.0.0.34	1	190.0	3	1	3	0	3.0269868333592878	1.0	0.0	2	normal
10.0.0.34	1	21394.333333333332	3	1	3	0	3.308751351247166	1.0	0.0	2	normal
10.0.0.34	1	299.0	1	1	2	0	3.624171760941957	1.0	1.0	2	normal
10.0.0.34	1	21528.0	2	1	2	0	3.308751351247166	1.0	1.0	2	normal
10.0.0.34	1	6565.1	10	2	10	0	3.2061893737742153	1.0	0.0	2	normal
10.0.0.34	1	21502.5	2	1	2	0	3.056564762130954	1.0	1.0	2	normal
10.0.0.34	1	21512.0	1	1	1	0	3.308751351247166	0.5	0.0	2	normal
10.0.0.34	1	8679.6	5	2	5	0	3.139692640514439	1.0	0.9709505944546688	2	normal
10.0.0.34	1	10788.5	4	2	4	0	3.390052919130548	1.0	0.8112781244591328	2	normal
10.0.0.34	1	22.0	2	1	2	0	3.189898095464288	1.0	1.0	2	normal
10.0.0.34	1	21447.571428571428	7	1	7	0	3.170850476416668	1.0	1.556656707462823	2	normal
10.0.0.34	1	21482.0	2	1	2	0	3.308751351247166	1.0	1.0	2	normal
10.0.0.34	1	1861.142857142857	7	3	7	0	3.4094911186277104	1.0	0.8631205685666311	2	normal
10.0.0.34	1	299.0	1	1	2	0	3.3735572622751855	1.0	0.0	2	normal
10.0.0.34	1	8879.0	10	6	10	0	3.4587162137218157	0.7692307692307693	1.4854752972273346	2	normal
10.0.0.34	2	2965.5789473684213	16	9	16	3	3.6068637452883308	0.8421052631578947	1.5737888130660203	2	normal
10.0.0.34	2	0	0	3	0	3	3.272612455253656	0.0	1.584962500721156	1	normal
10.0.0.34	2	72.66666666666667	3	5	4	2	3.386749886955194	0.5714285714285714	1.7924812503605783	2	normal
10.0.0.34	2	0	0	3	0	4	3.2510861180584714	0.0	1.5	1	normal
10.0.0.34	2	3511.3333333333335	20	12	21	3	3.4725450954630372	0.75	1.892079563925711	2	normal
10.0.0.34	2	2226.3846153846152	10	8	10	3	3.3456302295672775	0.625	1.573402452417767	2	normal
10.0.0.34	2	3582.8333333333335	3	5	3	3	3.450032376768974	0.5	1.7924812503605783	2	normal
10.0.0.34	2	7142.666666666667	4	5	4	2	3.3571733123209664	0.5	1.9182958340544896	2	normal
10.0.0.34	2	0	0	3	0	5	3.2593685117263083	0.0	1.5219280948873626	2	normal
10.0.0.34	2	3766.4166666666665	6	6	7	5	3.3171459247518507	0.4375	2.1887218755408675	2	normal
10.0.0.34	2	19.5	2	4	2	10	3.2818048483766957	0.2	1.784159127851422	2	normal
10.0.0.34	2	0	0	3	0	4	3.2871807931337402	0.0	1.5	2	normal
10.0.0.34	2	0	0	3	0	4	3.2871807931337402	0.0	1.5	2	normal
10.0.0.34	2	0	0	3	0	5	3.283818869007568	0.0	1.5219280948873626	2	normal
10.0.0.34	1	4799.777777777777	2	1	2	7	3.1555667291373606	1.0	1.8910611120726528	2	normal
10.0.0.34	1	21350.333333333332	3	1	3	0	3.056564762130954	1.0	0.0	2	normal
10.0.0.34	1	273.0	1	1	1	0	3.624171760941957	0.5	0.0	2	normal
10.0.0.34	1	283.5	2	1	2	0	3.624171760941957	1.0	1.0	2	normal
10.0.0.34	1	827.6666666666666	3	1	3	0	3.0269868333592878	1.0	0.0	2	normal
10.0.0.34	1	14385.0	6	1	6	0	3.1010092065753985	1.0	0.6500224216483541	2	normal
10.0.0.34	1	29.0	1	1	1	0	3.323231428797621	0.5	0.0	2	normal
10.0.0.34	1	8833.9	8	4	10	0	3.513952511992288	1.0	1.9219280948873625	2	normal
10.0.0.34	1	21430.0	3	1	3	0	3.308751351247166	1.0	0.9182958340544894	2	normal
10.0.0.34	1	7323.333333333333	6	2	6	0	3.2392724482030566	1.0	0.0	2	normal
10.0.0.34	1	21509.75	4	1	4	0	3.056564762130954	1.0	1.5	2	normal
10.0.0.34	1	686.6666666666666	3	1	3	0	3.381580488309163	1.0	0.0	2	normal
