# Supplementary material for: Hybrid rule-based botnet detection approach using machine learning for analysing DNS traffic
Source: PeerJ Comput Sci. 2021 Aug 13;7:e640. doi: 10.7717/peerj-cs.640 (PMC8372004; doi:10.7717/peerj-cs.640)
Supplement: Supplemental Information 4 [file peerj-cs-07-640-s004.zip › ayman_alaney-saif_dns_project-de8562c47cfc/result/config5000.csv]

Source_IP	NO_Distinct_Destination	Arg_TTL	NO_Distinct_TTL	NO_Distinct_Packet	No_suc_resp	No_error_resp	Avg_domain_ent	Ratio_suc_resp	rand_query	number_record_type	class
129.173.67.123	1	0	0	2	0	7	3.121331219104196	0.0	1.3787834934861756	1	attack
129.173.67.123	3	0	0	3	0	10	3.097900843697672	0.0	1.5219280948873626	1	attack
129.173.67.123	3	0	0	4	0	14	3.1059109815301302	0.0	1.8423709931771086	1	attack
129.173.67.123	1	0	0	6	0	24	2.867220645408535	0.0	2.117492461184755	1	attack
129.173.67.123	1	0	0	5	0	16	3.1402064921657318	0.0	2.1556390622295667	1	attack
129.173.67.123	1	0	0	5	0	16	3.010130454986239	0.0	2.1556390622295667	1	attack
129.173.67.123	1	0	0	5	0	18	3.0912666136884286	0.0	2.197159723424149	1	attack
129.173.67.123	1	0	0	4	0	16	2.815581849136546	0.0	1.9056390622295662	1	attack
129.173.67.123	1	0	0	7	0	18	3.1331702364289225	0.0	1.8910611120726528	1	attack
129.173.67.123	1	0	0	5	0	14	3.2136660241981723	0.0	1.950212064914747	1	attack
129.173.67.123	3	0	0	8	0	22	3.1265501842252044	0.0	2.16264411804726	1	attack
129.173.67.123	1	0	0	6	0	22	3.069535299793454	0.0	2.1180782093497093	1	attack
129.173.67.123	1	0	0	5	0	20	3.1271694518556847	0.0	2.246439344671016	1	attack
129.173.67.123	1	0	0	4	0	16	2.9148953010233813	0.0	2.1556390622295667	1	attack
129.173.67.123	1	0	0	5	0	16	3.011684409660735	0.0	2.25	1	attack
129.173.67.123	1	0	0	6	0	18	3.071557152130568	0.0	2.2810361125534233	1	attack
129.173.67.123	3	0	0	7	0	28	3.1669411621492305	0.0	1.7783283537314114	1	attack
129.173.67.123	1	0	0	6	0	22	3.2042851989509513	0.0	1.9362600275315274	1	attack
129.173.67.123	1	0	0	4	0	14	3.156422842692116	0.0	1.8423709931771086	1	attack
129.173.67.123	1	0	0	6	0	16	3.0619303990102402	0.0	1.9056390622295665	1	attack
129.173.67.123	1	0	0	4	0	16	3.049164349477225	0.0	2.1556390622295667	1	attack
129.173.67.123	1	0	0	5	0	16	3.393761290834193	0.0	2.25	1	attack
129.173.67.123	1	0	0	5	0	16	3.2071699641852467	0.0	2.25	1	attack
129.173.67.123	1	0	0	5	0	20	3.185280097694833	0.0	2.246439344671016	1	attack
129.173.67.123	1	0	0	7	0	14	3.245534267631262	0.0	2.2359263506290326	1	attack
129.173.67.123	1	0	0	7	0	16	3.1226326913316336	0.0	2.25	1	attack
129.173.67.123	1	0	0	6	0	20	3.045365916807318	0.0	2.1709505944546685	1	attack
129.173.67.123	1	0	0	7	0	16	3.029031704864836	0.0	2.25	1	attack
129.173.67.123	3	0	0	6	0	22	3.283177341699258	0.0	1.8676338909712122	1	attack
129.173.67.123	3	0	0	5	0	24	3.358671410153109	0.0	1.896240625180289	1	attack
129.173.67.123	1	0	0	6	0	16	3.0001659230159854	0.0	2.1556390622295667	1	attack
129.173.67.123	1	0	0	6	4	18	3.327627630588143	0.19047619047619047	1.867633890971212	2	attack
129.173.67.123	1	0	0	7	0	16	3.089092015308645	0.0	1.9056390622295665	1	attack
129.173.67.123	1	0	0	5	0	16	2.971553385903901	0.0	1.9056390622295665	1	attack
129.173.67.123	1	0	0	4	0	16	3.099507895927902	0.0	1.9056390622295662	1	attack
129.173.67.123	1	0	0	7	0	18	3.2763166412189673	0.0	1.8910611120726528	1	attack
129.173.67.123	1	0	0	6	0	16	3.003842461417397	0.0	1.8112781244591327	1	attack
129.173.67.123	3	0	0	4	0	24	2.9729986787146867	0.0	1.7295739585136227	1	attack
129.173.67.123	1	0	0	6	0	16	2.9579946992482364	0.0	1.9056390622295665	1	attack
129.173.67.123	1	0	0	7	0	20	3.104714906367179	0.0	2.246439344671016	1	attack
129.173.67.123	1	0	0	6	0	16	3.023826228573887	0.0	2.25	1	attack
129.173.67.123	1	0	0	6	0	16	2.8737062028861984	0.0	2.1556390622295667	1	attack
129.173.67.123	1	0	0	7	0	18	3.2300245439796758	0.0	2.197159723424149	1	attack
129.173.67.123	1	0	0	6	0	18	3.0117261700391986	0.0	2.1971597234241496	1	attack
129.173.67.123	1	163.63636363636363	1	5	4	18	3.073891436915041	0.18181818181818182	1.6171895725927152	2	attack
129.173.67.123	1	0	0	6	0	16	3.1268214183057594	0.0	1.8112781244591327	1	attack
129.173.67.123	3	327.27272727272725	1	5	4	18	3.126955835824997	0.18181818181818182	1.4949188482339508	2	attack
129.173.67.123	1	0	0	6	0	15	3.017028789367396	0.0	1.8062389286533898	1	attack
129.173.67.123	1	0	0	6	0	16	3.1094556369539363	0.0	1.9056390622295662	1	attack
129.173.67.123	1	0	0	6	0	18	3.248441897296671	0.0	2.2810361125534233	1	attack
129.173.67.123	1	0	0	5	0	14	2.9868809296040446	0.0	1.950212064914747	1	attack
129.173.67.123	1	0	0	5	0	22	3.0082774919549693	0.0	2.1180782093497093	1	attack
129.173.67.123	3	0	0	5	0	18	3.232798597894443	0.0	2.1971597234241496	1	attack
129.173.67.123	1	0	0	6	4	18	2.9723829439331744	0.2222222222222222	2.231270254607576	2	attack
129.173.67.123	1	0	0	6	0	16	3.2230375602993964	0.0	2.1556390622295667	1	attack
129.173.67.123	1	0	0	7	0	22	3.1827403054426653	0.0	2.1867043459100244	1	attack
129.173.67.98	0	0	0	0	0	1	0.0	0	0.0	0	attack
129.173.67.123	1	0	0	6	0	16	3.089098789257898	0.0	2.25	1	attack
129.173.67.123	1	0	0	5	0	18	2.964731720429241	0.0	2.197159723424149	1	attack
129.173.67.123	1	0	0	6	0	16	3.1632758678354405	0.0	2.25	1	attack
129.173.67.123	1	0	0	4	0	16	3.2047993499102114	0.0	2.25	1	attack
129.173.67.123	1	0	0	7	0	16	3.1242217578901386	0.0	2.25	1	attack
129.173.67.123	3	0	0	5	0	16	2.8855608188162503	0.0	2.1556390622295662	1	attack
129.173.67.123	1	0	0	4	0	18	3.051459179642378	0.0	2.197159723424149	1	attack
129.173.67.123	1	0	0	4	0	16	3.0119514651979955	0.0	2.25	1	attack
129.173.67.123	1	0	0	6	0	18	3.185703278420249	0.0	2.197159723424149	1	attack
129.173.67.123	1	12.0	1	5	4	16	3.0040366795773417	0.2	2.2464393446710154	2	attack
129.173.67.123	1	0	0	5	0	14	2.9209060137669285	0.0	1.950212064914747	1	attack
129.173.67.123	1	0	0	6	0	16	2.89879063752842	0.0	2.1556390622295667	1	attack
129.173.67.123	1	0	0	6	0	18	2.852110057532423	0.0	2.1971597234241496	1	attack
129.173.67.123	1	0	0	4	0	16	3.097574793743174	0.0	1.8112781244591327	1	attack
129.173.67.123	1	0	0	5	0	16	3.0563557924447013	0.0	2.25	1	attack
129.173.67.123	1	0	0	5	0	16	3.0398228478726663	0.0	1.9056390622295665	1	attack
129.173.67.123	1	0	0	5	0	18	3.2204578777488178	0.0	2.1971597234241496	1	attack
129.173.67.123	1	0	0	6	0	18	3.19561718041294	0.0	2.2810361125534233	1	attack
129.173.67.123	3	0	0	5	0	20	2.980253888986994	0.0	2.1219280948873624	1	attack
129.173.67.123	1	0	0	6	0	24	2.9338097861722257	0.0	2.188721875540867	1	attack
129.173.67.123	1	10.909090909090908	1	7	4	18	2.9928645690565783	0.18181818181818182	2.16264411804726	2	attack
129.173.67.123	1	0	0	6	0	20	3.060014212719726	0.0	1.8464393446710157	1	attack
129.173.67.123	1	0	0	6	0	20	3.1715145769598445	0.0	2.246439344671016	1	attack
129.173.67.123	1	0	0	5	0	16	3.119255847646848	0.0	1.2987949406953987	1	attack
129.173.67.123	1	0	0	7	0	24	3.1094384050153594	0.0	2.1887218755408675	1	attack
129.173.67.123	1	0	0	4	0	20	3.117064442847027	0.0	2.246439344671016	1	attack
129.173.67.123	1	10.0	1	8	4	20	3.1647372379554852	0.14814814814814814	2.229573958513622	2	attack
129.173.67.123	3	0	0	6	0	28	3.1081152150165434	0.0	2.074164743022575	1	attack
129.173.67.123	1	0	0	5	0	20	3.0214674170722065	0.0	2.1709505944546685	1	attack
129.173.67.123	1	900.0	1	8	8	24	3.2612912636433915	0.26666666666666666	2.2806390622295667	2	attack
129.173.67.123	1	0	0	5	0	20	2.873594973741711	0.0	2.1709505944546685	1	attack
129.173.67.123	1	0	0	5	0	20	2.9373732838522	0.0	2.246439344671016	1	attack
129.173.67.123	1	0	0	7	4	20	3.1097429509662136	0.16666666666666666	2.117492461184755	2	attack
129.173.67.123	1	0	0	6	0	20	3.0604047511843446	0.0	2.246439344671016	1	attack
129.173.67.123	3	0	0	7	0	22	2.9390109679747027	0.0	2.1180782093497093	1	attack
129.173.67.123	1	0	0	6	4	22	3.2217131490080497	0.16	2.1996877947313274	2	attack
129.173.67.123	1	0	0	7	0	18	3.1115810211188686	0.0	1.974937501201927	1	attack
129.173.67.123	3	0	0	6	0	24	2.88214223335396	0.0	2.1887218755408675	1	attack
129.173.67.123	1	0	0	8	0	22	3.088652327712946	0.0	2.231270254607576	1	attack
129.173.67.123	1	0	0	6	0	20	3.0156753381805648	0.0	2.1709505944546685	1	attack
129.173.67.123	1	0	0	6	0	20	3.1901146628561983	0.0	1.970950594454669	1	attack
129.173.67.123	1	0	0	6	0	20	3.1754077655674346	0.0	2.1709505944546685	1	attack
129.173.67.123	1	0	0	6	0	22	3.1842207128201427	0.0	2.299896391167891	1	attack
129.173.67.123	1	0	0	5	0	22	3.17021478710712	0.0	2.231270254607576	1	attack
129.173.67.123	1	0	0	6	4	18	3.0639082378832003	0.18181818181818182	2.299896391167891	2	attack
129.173.67.123	1	0	0	6	0	20	2.873805147611919	0.0	2.1219280948873624	1	attack
129.173.67.123	1	0	0	5	4	18	2.9546303861937755	0.18181818181818182	2.186704345910025	2	attack
129.173.67.123	1	0	0	8	0	22	3.203867847638337	0.0	2.2998963911678914	1	attack
129.173.67.123	1	0	0	7	0	20	3.1418547411320756	0.0	2.3219280948873626	1	attack
129.173.67.123	3	0	0	4	0	28	2.8314389621523954	0.0	2.270942421748537	1	attack
129.173.67.123	1	0	0	5	0	18	3.1576176047889337	0.0	1.8365916681089793	1	attack
129.173.67.123	1	0	0	7	0	22	3.195332819203259	0.0	2.16264411804726	1	attack
129.173.67.123	1	0	0	5	0	20	3.162801576978153	0.0	2.1709505944546685	1	attack
129.173.67.123	3	0	0	7	0	22	3.13450270658806	0.0	2.299896391167891	1	attack
129.173.67.123	1	0	0	7	0	22	3.1354228679712732	0.0	1.9808259362290785	1	attack
129.173.67.123	1	0	0	7	0	20	3.0164333477455125	0.0	2.246439344671016	1	attack
129.173.67.123	3	830.7692307692307	1	6	8	18	2.886217520623925	0.32	2.1039099102823644	2	attack
129.173.67.123	1	0	0	7	0	24	3.0026990139885044	0.0	2.292481250360578	1	attack
129.173.67.123	1	0	0	7	0	24	3.1329448408610623	0.0	2.1887218755408675	1	attack
129.173.67.123	1	0	0	7	0	24	3.200062582134548	0.0	2.1887218755408666	1	attack
129.173.67.123	3	0	0	7	4	24	3.1268100901801774	0.14285714285714285	1.9852281360342514	2	attack
129.173.67.123	3	0	0	9	0	30	3.1620323647935322	0.0	2.2565647621309544	1	attack
129.173.67.123	3	0	0	7	0	30	3.193762512899038	0.0	1.9329145639793979	1	attack
129.173.67.123	1	0	0	8	0	20	3.063362323755976	0.0	2.1219280948873624	1	attack
129.173.67.123	1	0	0	6	0	24	3.136711753638383	0.0	2.2295739585136225	1	attack
129.173.67.123	3	0	0	6	0	20	3.244695774770319	0.0	2.1709505944546685	1	attack
129.173.67.123	1	0	0	8	0	30	3.1611411461479553	0.0	2.155913095175825	1	attack
129.173.67.123	1	0	0	8	0	24	3.181406535575288	0.0	2.2295739585136225	1	attack
129.173.67.123	1	0	0	8	0	26	3.1235945469019857	0.0	2.199687794731328	1	attack
129.173.67.123	1	0	0	8	0	30	3.07381589724254	0.0	2.2565647621309544	1	attack
129.173.67.123	1	0	0	8	0	26	2.99214574548481	0.0	2.161978179679554	1	attack
129.173.67.123	1	0	0	7	0	22	3.045565560115283	0.0	2.1867043459100244	1	attack
129.173.67.123	3	0	0	7	0	28	3.295342571016245	0.0	2.0670314951575843	1	attack
129.173.67.123	1	5768.0	2	7	8	22	3.0843247264114706	0.26666666666666666	2.2062389286533897	2	attack
129.173.67.123	1	0	0	6	0	22	3.137572909659099	0.0	2.1180782093497093	1	attack
129.173.67.123	1	0	0	7	0	24	3.1107409479680217	0.0	2.1887218755408675	1	attack
129.173.67.123	1	0	0	8	0	20	3.1075901283784066	0.0	2.246439344671016	1	attack
129.173.67.123	3	0	0	9	0	38	3.1327114961165856	0.0	2.214812224859865	1	attack
129.173.67.123	1	0	0	7	0	26	2.936441263788215	0.0	2.2954656791802917	1	attack
129.173.67.123	1	0	0	7	0	24	3.237803126634004	0.0	2.292481250360578	1	attack
129.173.67.123	1	0	0	7	0	30	3.238649259967273	0.0	2.2565647621309544	1	attack
129.173.67.123	1	0	0	8	0	26	3.0546857977414956	0.0	2.2577560641285177	1	attack
129.173.67.123	1	0	0	6	0	22	3.048685489600642	0.0	2.1180782093497093	1	attack
129.173.67.123	3	0	0	6	0	44	3.1133030643944504	0.0	2.2312702546075758	1	attack
129.173.67.123	1	0	0	6	0	26	3.227678339112116	0.0	2.199687794731328	1	attack
129.173.67.123	1	0	0	9	0	28	3.070887613304573	0.0	2.3059584928680414	1	attack
129.173.67.123	1	0	0	9	0	28	3.109563841782434	0.0	2.270942421748537	1	attack
129.173.67.123	1	0	0	7	0	26	3.0561093147561276	0.0	2.2954656791802917	1	attack
129.173.67.123	3	7.0588235294117645	1	7	8	26	3.1293014290303147	0.19047619047619047	2.1895415173391393	2	attack
129.173.67.123	2	0	0	7	0	34	3.0254809689923245	0.0	2.256908989558354	1	attack
129.173.67.123	1	0	0	9	0	28	3.179060740865397	0.0	2.1820058147602137	1	attack
129.173.67.123	1	0	0	7	0	26	3.0931473719194686	0.0	2.2954656791802917	1	attack
129.173.67.123	3	5760.0	2	5	12	28	3.0360665374551976	0.3	2.0464393446710156	2	attack
129.173.67.123	1	0	0	6	0	22	3.25503722184553	0.0	2.231270254607576	1	attack
129.173.67.123	1	7.5	1	7	8	24	2.797895323545573	0.26666666666666666	2.1493974703476995	2	attack
129.173.67.123	1	40.0	1	7	4	26	2.997151616053569	0.13333333333333333	2.2892464285091583	2	attack
129.173.67.123	1	0	0	8	0	28	3.2650966986328487	0.0	2.1820058147602133	1	attack
129.173.67.123	1	0	0	7	0	24	2.987913485603435	0.0	2.292481250360578	1	attack
129.173.67.123	1	0	0	6	0	26	2.987574116373084	0.0	2.1039099102823644	1	attack
129.173.67.123	3	0	0	8	0	22	3.012396875062003	0.0	1.8230679822736608	1	attack
129.173.67.123	3	0	0	7	0	36	2.898218355009087	0.0	2.0781758650865774	1	attack
129.173.67.123	3	0	0	7	0	28	3.0956430834366877	0.0	2.217021885879718	1	attack
129.173.67.123	1	0	0	7	0	24	3.0936598414132734	0.0	2.2924812503605785	1	attack
129.173.67.123	1	0	0	6	0	22	3.1702023763785614	0.0	2.231270254607576	1	attack
129.173.67.123	3	0	0	7	0	32	3.1395805490512716	0.0	2.1084585933443494	1	attack
129.173.67.123	2	0	0	7	0	28	3.198587084817128	0.0	2.0930692077718898	1	attack
129.173.67.123	1	9.23076923076923	1	8	4	22	3.168034974476446	0.14285714285714285	1.987773371487984	2	attack
129.173.67.123	3	0	0	8	0	30	3.1331257710570055	0.0	2.232262897024269	1	attack
129.173.67.123	1	0	0	6	0	24	3.2082757354281397	0.0	2.188721875540867	1	attack
129.173.67.123	1	0	0	7	0	26	2.868119425558925	0.0	2.2954656791802917	1	attack
129.173.67.123	1	0	0	5	0	24	3.1619516353340056	0.0	2.292481250360578	1	attack
129.173.67.123	1	0	0	9	0	26	3.1163811960273913	0.0	2.2954656791802917	1	attack
129.173.67.123	3	0	0	6	0	22	3.1058733900564186	0.0	2.16264411804726	1	attack
129.173.67.123	2	0	0	7	0	32	3.0968720575246333	0.0	2.0996017527145816	1	attack
129.173.67.123	1	0	0	7	0	24	3.0226134931602395	0.0	2.292481250360578	1	attack
129.173.67.123	1	0	0	8	0	28	3.0950596617302093	0.0	2.270942421748537	1	attack
129.173.67.123	3	0	0	9	0	28	3.0658061071113116	0.0	2.2359263506290326	1	attack
129.173.67.123	1	0	0	7	0	22	2.997676482680207	0.0	2.231270254607576	1	attack
129.173.67.123	3	0	0	7	0	20	2.8735746085590272	0.0	2.2464393446710154	1	attack
129.173.67.123	2	0	0	7	0	36	3.066442018827793	0.0	2.171360087495807	1	attack
129.173.67.123	1	0	0	6	0	20	3.252556014753471	0.0	2.1219280948873624	1	attack
129.173.67.123	1	0	0	7	0	23	3.1065092624669357	0.0	2.3009786743716325	1	attack
129.173.67.123	1	0	0	6	0	24	3.0685788534650644	0.0	2.292481250360578	1	attack
129.173.67.123	1	0	0	7	0	22	3.1177012340434613	0.0	2.299896391167891	1	attack
129.173.67.123	2	0	0	6	0	22	3.132024236153377	0.0	1.8230679822736608	1	attack
129.173.67.123	3	0	0	7	0	32	3.0087957155522327	0.0	1.7717822215997985	1	attack
129.173.67.123	1	0	0	8	0	24	3.1352369603025534	0.0	2.292481250360578	1	attack
129.173.67.123	3	0	0	8	0	26	3.1970066079326807	0.0	2.1339375660949167	1	attack
129.173.67.123	1	0	0	7	0	28	3.161525578437194	0.0	2.270942421748537	1	attack
129.173.67.123	3	0	0	7	0	26	3.043797851710896	0.0	2.2577560641285177	1	attack
129.173.67.123	3	0	0	7	0	26	2.95293691135574	0.0	2.199687794731328	1	attack
129.173.67.123	3	0	0	8	0	26	2.9230613251139395	0.0	1.922023142851573	1	attack
129.173.67.123	3	0	0	8	0	22	3.01554652827555	0.0	2.1180782093497093	1	attack
129.173.67.123	3	0	0	8	0	26	3.0798422985302905	0.0	2.1339375660949167	1	attack
129.173.67.123	1	41.37931034482759	1	6	4	25	3.028986055835968	0.13793103448275862	2.0559678583626972	2	attack
129.173.67.123	1	900.0	1	6	8	24	3.0846248686132975	0.3333333333333333	2.186278124459133	1	attack
129.173.67.123	1	0	0	7	0	26	3.2098387783607363	0.0	2.2577560641285177	1	attack
129.173.67.123	3	1092.0	1	7	18	28	3.1776188722063368	0.6	2.074053415724953	2	attack
129.173.67.123	1	0	0	8	0	24	3.0050764472391998	0.0	2.292481250360578	1	attack
129.173.67.123	1	0	0	8	0	26	3.185795743779846	0.0	2.161978179679554	1	attack
129.173.67.123	1	0	0	7	0	28	3.0741238740438557	0.0	2.1820058147602137	1	attack
129.173.67.123	1	0	0	9	0	30	3.154924958453873	0.0	2.2892464285091587	1	attack
129.173.67.123	1	0	0	6	0	26	3.0480027071756526	0.0	2.0381596816459533	1	attack
129.173.67.123	1	10472.727272727272	1	9	8	25	3.023976381786235	0.24242424242424243	2.2683444080118833	2	attack
129.173.67.123	1	0	0	6	0	26	3.0036208145991203	0.0	2.1339375660949167	1	attack
129.173.67.123	3	0	0	9	0	42	3.3573844095002943	0.0	1.9533040442609688	1	attack
129.173.67.123	1	0	0	7	4	28	3.1102006679434804	0.125	2.2806390622295667	2	attack
129.173.67.123	3	0	0	6	0	32	3.0374790340109454	0.0	2.2272170014624826	1	attack
129.173.67.123	1	0	0	7	0	24	2.982889814536434	0.0	2.1887218755408675	1	attack
129.173.67.123	1	0	0	7	0	30	3.0309427609486295	0.0	2.232262897024269	1	attack
129.173.67.123	1	0	0	9	4	22	3.0545427577424378	0.12903225806451613	2.199687794731328	2	attack
129.173.67.123	1	0	0	7	0	30	3.1220080559279775	0.0	2.0729055953200564	1	attack
129.173.67.123	1	0	0	6	4	26	3.07724833964955	0.13333333333333333	2.2062389286533897	2	attack
129.173.67.123	3	0	0	7	0	38	3.1007660053429213	0.0	1.9312952802328744	1	attack
129.173.67.123	3	0	0	7	0	34	3.0740114809502064	0.0	2.2066294029540403	1	attack
129.173.67.123	1	0	0	7	0	32	3.087506795952488	0.0	2.25	1	attack
129.173.67.123	1	0	0	8	0	34	3.034470606891668	0.0	2.133387491316597	1	attack
129.173.67.123	1	0	0	6	0	21	3.0907090602575127	0.0	1.9560669723630382	1	attack
129.173.67.123	3	0	0	6	0	30	2.9526287577243746	0.0	2.232262897024269	1	attack
129.173.67.123	3	0	0	8	0	34	3.119129298905454	0.0	2.189541517339139	1	attack
129.173.67.123	1	0	0	7	0	28	3.0503580144913234	0.0	2.270942421748537	1	attack
129.173.67.123	1	0	0	7	0	24	3.0596932347631367	0.0	2.054585169337799	1	attack
129.173.67.123	3	0	0	7	0	36	3.0772842783894476	0.0	2.147348781633051	1	attack
129.173.67.123	1	0	0	9	0	28	3.161776229463186	0.0	2.2709424217485368	1	attack
129.173.67.123	1	0	0	9	0	34	3.112263166141257	0.0	2.2280722251069975	1	attack
129.173.67.123	1	0	0	7	0	26	3.059642155925877	0.0	2.2373974097831018	1	attack
129.173.67.123	1	0	0	9	0	28	3.139107264677668	0.0	2.155968102145908	1	attack
129.173.67.123	1	0	0	7	0	32	2.975801485799813	0.0	2.2806390622295667	1	attack
129.173.67.123	1	0	0	8	0	28	3.0274991482047504	0.0	2.2098886380147267	1	attack
129.173.67.123	1	0	0	8	4	27	3.0116060998452365	0.12903225806451613	2.2494069093557685	2	attack
129.173.67.123	3	0	0	6	0	34	3.013660769906569	0.0	2.1836670779209113	1	attack
129.173.67.123	3	0	0	8	0	36	3.1129735406053953	0.0	2.147348781633051	1	attack
129.173.67.123	1	0	0	5	0	26	3.0155944157821057	0.0	1.9220231428515728	1	attack
129.173.67.123	1	0	0	8	4	24	3.0851422449262285	0.14285714285714285	2.2709424217485368	2	attack
129.173.67.123	1	0	0	6	0	30	3.025128860790943	0.0	2.2892464285091587	1	attack
129.173.67.123	1	0	0	6	0	30	3.0225238337286546	0.0	2.2892464285091583	1	attack
129.173.67.123	1	0	0	6	0	26	3.1657605070564787	0.0	2.2577560641285177	1	attack
129.173.67.123	1	0	0	9	0	32	3.1778234386414344	0.0	2.0550365325772657	1	attack
129.173.67.123	1	0	0	8	0	28	3.1720673456466275	0.0	2.2709424217485368	1	attack
129.173.67.123	1	0	0	8	0	28	3.132593896241868	0.0	2.2170218858797184	1	attack
129.173.67.123	1	0	0	8	0	32	3.1509498515743393	0.0	2.2272170014624826	1	attack
129.173.67.123	1	0	0	8	0	30	3.074247903906207	0.0	2.2892464285091583	1	attack
129.173.67.123	3	0	0	7	0	36	3.0683394533190027	0.0	2.147348781633051	1	attack
129.173.67.123	1	0	0	8	4	30	2.93191803962113	0.15384615384615385	2.256908989558354	2	attack
129.173.67.123	1	0	0	8	0	32	3.173620374933247	0.0	2.2806390622295667	1	attack
129.173.67.123	1	0	0	9	0	30	3.0929073041873067	0.0	2.155913095175825	1	attack
129.173.67.123	3	7.5	1	7	4	28	3.073862220750707	0.13333333333333333	2.10845859334435	2	attack
129.173.67.123	1	0	0	6	0	28	3.152860167048409	0.0	2.1559681021459074	1	attack
129.173.67.123	1	0	0	7	0	26	3.0455979714424983	0.0	2.2373974097831018	1	attack
129.173.67.123	1	0	0	6	0	26	3.1474371683863067	0.0	2.2577560641285177	1	attack
129.173.67.123	1	0	0	5	0	24	3.150971346933641	0.0	2.292481250360578	1	attack
129.173.67.123	3	8.0	1	8	4	26	3.0559268718536425	0.11764705882352941	2.1492553971685	2	attack
129.173.67.123	1	0	0	7	0	30	3.0522081303820507	0.0	2.2062389286533897	1	attack
129.173.67.123	1	0	0	7	0	22	3.0282548364894057	0.0	1.867633890971212	1	attack
129.173.67.123	1	0	0	6	0	22	3.061882427553842	0.0	2.1180782093497093	1	attack
129.173.67.123	3	0	0	6	0	30	3.13011483935427	0.0	2.041946032206046	1	attack
129.173.67.123	1	0	0	7	0	28	3.098634670709074	0.0	2.120952031026403	1	attack
129.173.67.123	1	0	0	6	0	26	3.0653935332176685	0.0	2.2577560641285177	1	attack
129.173.67.123	1	0	0	6	0	24	3.0461720137357062	0.0	2.2516291673878226	1	attack
129.173.67.123	1	0	0	8	0	24	3.1571396577658914	0.0	2.292481250360578	1	attack
129.173.67.123	1	0	0	6	0	28	3.2182580186466487	0.0	2.2170218858797184	1	attack
129.173.67.123	1	0	0	5	0	22	3.1327524539684064	0.0	2.2312702546075758	1	attack
129.173.67.123	3	0	0	5	4	26	3.1043202190407033	0.13333333333333333	2.1492553971685004	2	attack
129.173.67.123	3	0	0	7	0	34	3.0498054858572177	0.0	1.7033848993102918	1	attack
129.173.67.123	1	0	0	6	0	26	3.0084585373778308	0.0	2.2954656791802917	1	attack
129.173.67.123	1	0	0	6	0	24	2.95873634684373	0.0	2.292481250360578	1	attack
129.173.67.123	1	0	0	8	0	24	3.0825321836515687	0.0	2.292481250360578	1	attack
129.173.67.123	1	0	0	8	0	26	3.1774020723193703	0.0	2.2954656791802917	1	attack
129.173.67.123	1	0	0	7	0	22	3.1197028513791825	0.0	1.9808259362290785	1	attack
129.173.67.123	3	189.47368421052633	1	7	8	30	3.185305217726053	0.21052631578947367	1.8282344370732122	2	attack
129.173.67.123	1	0	0	5	0	20	3.1749252876959444	0.0	2.246439344671016	1	attack
129.173.67.123	3	0	0	7	0	38	3.2600141854435702	0.0	1.893766673801451	1	attack
129.173.67.123	1	0	0	8	0	22	3.1549069923833617	0.0	2.231270254607576	1	attack
129.173.67.123	1	0	0	6	0	22	3.162720747628285	0.0	2.2998963911678914	1	attack
129.173.67.123	1	300.0	1	6	2	22	3.0530379584937744	0.07142857142857142	2.1887218755408675	2	attack
129.173.67.123	1	0	0	7	0	26	3.1180404651614153	0.0	2.161978179679554	2	attack
129.173.67.123	1	0	0	4	0	20	3.1125022051335853	0.0	1.8464393446710157	1	attack
129.173.67.123	1	0	0	6	0	18	3.030913248496049	0.0	1.974937501201927	1	attack
129.173.67.123	1	0	0	7	0	22	2.9957305453072838	0.0	2.1180782093497093	1	attack
129.173.67.123	1	0	0	5	0	22	2.9996281961481204	0.0	2.2312702546075758	1	attack
129.173.67.123	1	0	0	7	4	18	2.9819439194050585	0.18181818181818182	2.2312702546075758	2	attack
129.173.67.123	1	0	0	7	0	22	3.1070106776268074	0.0	2.2312702546075758	1	attack
129.173.67.123	1	0	0	6	0	20	3.0691050877268187	0.0	2.2464393446710154	1	attack
129.173.67.123	1	0	0	6	0	22	3.0455810901889446	0.0	2.2312702546075758	1	attack
129.173.67.123	1	0	0	7	0	22	3.0084724489745027	0.0	2.1180782093497093	1	attack
129.173.67.123	1	0	0	5	0	20	3.1573964564074197	0.0	2.1709505944546685	1	attack
129.173.67.123	1	0	0	5	0	20	3.148855163069355	0.0	2.0464393446710156	1	attack
129.173.67.123	2	0	0	7	0	24	3.0998668897857384	0.0	2.1258145836939115	1	attack
129.173.67.123	3	0	0	6	0	24	2.912368900639016	0.0	2.2295739585136225	1	attack
129.173.67.123	1	0	0	8	0	20	3.115231585277186	0.0	2.246439344671016	1	attack
129.173.67.123	1	0	0	6	0	20	3.111785976740056	0.0	2.246439344671016	1	attack
129.173.67.123	1	0	0	6	0	20	2.978134716884019	0.0	2.246439344671016	1	attack
129.173.67.123	3	0	0	7	0	24	3.079188713078849	0.0	1.959147917027245	1	attack
129.173.67.123	1	0	0	6	0	19	3.1405912985307456	0.0	2.1890109092981254	1	attack
129.173.67.123	1	0	0	4	0	20	2.8497955630251752	0.0	2.246439344671016	1	attack
129.173.67.123	1	0	0	8	0	20	3.0586442268272616	0.0	2.3219280948873626	1	attack
129.173.67.123	1	0	0	7	0	20	3.1161950952348443	0.0	1.8464393446710157	1	attack
129.173.67.123	1	0	0	7	0	22	3.146973072744346	0.0	2.2312702546075758	1	attack
129.173.67.123	1	0	0	6	0	26	3.090904390794961	0.0	2.161978179679554	1	attack
129.173.67.123	1	0	0	9	0	22	3.1588337465597736	0.0	2.2312702546075758	1	attack
129.173.67.123	1	0	0	5	0	18	3.0243536919655956	0.0	1.8910611120726528	1	attack
129.173.67.123	1	0	0	7	0	20	3.0731807006411946	0.0	1.8464393446710157	1	attack
129.173.67.123	1	0	0	7	0	22	3.2791640574361436	0.0	2.2312702546075758	1	attack
129.173.67.123	1	0	0	5	0	20	2.872147624550898	0.0	2.1709505944546685	1	attack
129.173.67.123	1	9.23076923076923	1	7	4	22	3.2102587914770018	0.15384615384615385	2.2577560641285177	2	attack
129.173.67.123	1	10.909090909090908	1	5	4	18	2.7328687289988123	0.18181818181818182	1.6858157091530304	2	attack
129.173.67.123	1	0	0	6	0	18	2.9731827092460654	0.0	1.7527152789797051	1	attack
129.173.67.123	1	0	0	5	0	22	3.231863792179772	0.0	2.231270254607576	1	attack
129.173.67.123	1	0	0	6	0	20	3.2457341609190515	0.0	1.8464393446710154	1	attack
129.173.67.123	1	0	0	8	0	22	3.0826250535558444	0.0	1.9362600275315274	1	attack
129.173.67.123	3	0	0	7	0	28	2.903144147846674	0.0	1.9211854965885542	1	attack
129.173.67.123	1	0	0	5	0	18	3.1658894697181634	0.0	2.197159723424149	1	attack
129.173.67.123	1	0	0	7	0	20	2.9780468194884566	0.0	2.1709505944546685	1	attack
129.173.67.123	1	0	0	6	0	18	3.2275604105079125	0.0	1.8910611120726528	1	attack
129.173.67.123	1	0	0	7	0	22	3.1599655788829724	0.0	2.2312702546075758	1	attack
129.173.67.123	1	0	0	6	0	18	3.2000103560538946	0.0	2.1971597234241496	1	attack
129.173.67.123	1	0	0	6	0	26	3.2116544893927332	0.0	2.199687794731328	1	attack
129.173.67.123	1	0	0	5	0	20	2.9350002352682014	0.0	2.1709505944546685	1	attack
129.173.67.123	1	0	0	5	0	20	3.19357102968936	0.0	2.1219280948873624	1	attack
129.173.67.123	3	0	0	8	0	26	3.2225233079963322	0.0	1.9877733714879842	1	attack
129.173.67.123	3	1500.0	1	6	10	14	2.7516570678545182	0.35714285714285715	2.054585169337799	2	attack
129.173.67.123	2	0	0	5	0	16	3.056643638790915	0.0	2.25	1	attack
129.173.67.123	1	0	0	3	0	14	2.9038200933250873	0.0	1.8423709931771086	1	attack
129.173.67.123	1	0	0	4	0	14	3.353018730523536	0.0	1.8423709931771086	1	attack
129.173.67.123	1	0	0	8	0	18	2.9860208750817256	0.0	1.9749375012019272	1	attack
129.173.67.123	1	0	0	5	0	14	2.8413640939771034	0.0	2.2359263506290326	1	attack
129.173.67.123	3	0	0	5	0	30	3.1100924887465573	0.0	2.1995812306460647	1	attack
129.173.67.123	1	0	0	4	0	18	3.07601552864869	0.0	2.1971597234241496	1	attack
129.173.67.123	1	0	0	5	0	16	2.901555977543125	0.0	1.9056390622295662	1	attack
129.173.67.123	1	0	0	6	4	14	3.0727607216565147	0.2222222222222222	2.2810361125534238	2	attack
129.173.67.123	1	0	0	5	0	16	3.104651248175254	0.0	2.25	1	attack
129.173.67.123	3	30.0	1	5	4	16	3.090387700410916	0.16666666666666666	2.1709505944546685	2	attack
129.173.67.123	1	0	0	8	0	20	3.1062427138142894	0.0	1.8464393446710157	1	attack
129.173.67.123	1	0	0	7	0	20	3.268578294741342	0.0	2.2464393446710154	1	attack
129.173.67.123	1	0	0	6	0	18	3.0892395978570173	0.0	2.1971597234241496	1	attack
129.173.67.123	1	0	0	8	0	20	3.1534649217006416	0.0	2.3219280948873626	1	attack
129.173.67.123	1	0	0	6	0	16	3.115486670050151	0.0	2.25	1	attack
129.173.67.123	1	0	0	6	0	16	3.0942290157739456	0.0	2.25	1	attack
129.173.67.123	1	0	0	5	0	18	2.9672307327367275	0.0	2.197159723424149	1	attack
129.173.67.123	1	0	0	5	0	16	2.9807605037667186	0.0	2.25	1	attack
129.173.67.123	1	0	0	3	0	14	3.12613768609865	0.0	2.2359263506290326	1	attack
129.173.67.123	3	0	0	4	0	22	3.2357577991266444	0.0	1.9362600275315278	1	attack
129.173.67.123	1	0	0	6	0	18	3.1293275581957842	0.0	1.6577427265048887	1	attack
129.173.67.123	3	0	0	7	0	22	2.9273247321522784	0.0	2.2312702546075758	1	attack
129.173.67.123	1	0	0	7	0	16	3.0086681869866423	0.0	2.25	1	attack
129.173.67.123	1	0	0	4	0	16	3.10953907225343	0.0	2.25	1	attack
129.173.67.123	1	0	0	6	0	18	2.9973257650973455	0.0	2.1971597234241496	1	attack
129.173.67.123	3	0	0	6	0	22	2.9902247241852287	0.0	2.231270254607576	1	attack
129.173.67.123	1	0	0	5	0	18	3.0963604559598856	0.0	2.1971597234241496	1	attack
129.173.67.123	1	0	0	6	0	14	3.1222474265555986	0.0	1.8423709931771086	1	attack
129.173.67.123	1	0	0	5	0	16	3.2772312296283688	0.0	2.1556390622295667	1	attack
129.173.67.123	1	0	0	3	0	16	3.2820783678186882	0.0	1.8112781244591327	1	attack
129.173.67.123	1	0	0	7	0	18	3.1601033226840065	0.0	1.836591668108979	1	attack
129.173.67.123	1	0	0	7	4	18	3.215869625795118	0.18181818181818182	2.1180782093497093	2	attack
129.173.67.123	1	0	0	6	4	18	3.172992010897966	0.2	1.9362600275315274	2	attack
129.173.67.123	1	0	0	5	0	14	3.1802232196132345	0.0	2.2359263506290326	1	attack
129.173.67.123	3	0	0	2	0	20	3.1119636476167067	0.0	1.8464393446710154	1	attack
129.173.67.123	1	0	0	6	0	16	3.1172786825420107	0.0	2.25	1	attack
129.173.67.123	1	0	0	5	0	16	3.0334786403242426	0.0	2.25	1	attack
129.173.67.123	3	0	0	6	0	26	3.3195081687923795	0.0	2.1339375660949167	1	attack
129.173.67.123	1	0	0	8	0	22	3.093076843986634	0.0	2.299896391167891	1	attack
129.173.67.123	1	0	0	6	0	20	3.1001637547413354	0.0	2.1709505944546685	1	attack
129.173.67.123	1	0	0	7	0	18	2.9281250224562867	0.0	2.197159723424149	1	attack
129.173.67.123	1	30.0	1	6	4	20	3.0887454929663445	0.17391304347826086	2.1887218755408675	2	attack
129.173.67.123	1	0	0	7	0	22	3.119912521512781	0.0	2.1180782093497093	1	attack
129.173.67.123	2	0	0	7	0	28	3.026345619360439	0.0	1.7884504573082896	1	attack
129.173.67.123	1	0	0	6	0	20	3.0800925248755258	0.0	1.3609640474436813	1	attack
129.173.67.123	1	0	0	5	0	18	3.124078158181588	0.0	1.974937501201927	1	attack
129.173.67.123	1	0	0	5	0	22	3.101557435179336	0.0	2.2312702546075758	1	attack
129.173.67.123	1	0	0	6	0	20	2.967733053909759	0.0	2.2464393446710154	1	attack
129.173.67.123	1	6646.153846153846	1	7	8	18	3.0729107920942567	0.3333333333333333	2.199687794731328	2	attack
129.173.67.123	1	0	0	7	0	22	3.175300987239686	0.0	2.231270254607576	1	attack
129.173.67.123	1	0	0	6	0	18	3.0019660752229615	0.0	2.197159723424149	1	attack
129.173.67.123	3	0	0	6	0	24	3.0791274335562817	0.0	2.2295739585136225	1	attack
129.173.67.123	1	0	0	7	0	20	2.9564760145746445	0.0	2.3219280948873626	1	attack
129.173.67.123	1	0	0	7	0	24	3.2060566651715394	0.0	2.1887218755408675	1	attack
129.173.67.123	1	0	0	5	0	18	2.952178484251707	0.0	2.197159723424149	1	attack
129.173.67.123	3	0	0	6	0	24	3.121386544848181	0.0	2.292481250360578	1	attack
129.173.67.123	1	0	0	7	0	20	3.0301092272294463	0.0	2.1709505944546685	1	attack
129.173.67.123	1	0	0	7	0	22	3.0218483109557512	0.0	2.299896391167891	1	attack
129.173.67.123	1	0	0	6	0	22	2.9495479002653124	0.0	2.16264411804726	1	attack
129.173.67.123	1	0	0	6	0	22	3.0365616143628174	0.0	2.299896391167891	1	attack
129.173.67.123	1	0	0	6	0	22	3.1384606445992485	0.0	2.1180782093497093	1	attack
129.173.67.123	1	10.0	1	7	4	20	3.1906537243041733	0.16666666666666666	2.1887218755408675	2	attack
129.173.67.123	1	28800.0	1	4	4	14	3.0174632673502098	0.2222222222222222	2.1971597234241496	2	attack
129.173.67.123	1	21600.0	1	9	4	20	3.0517925190135746	0.15384615384615385	2.292481250360578	2	attack
129.173.67.123	1	0	0	5	0	24	3.1285821234561535	0.0	2.1887218755408675	1	attack
129.173.67.123	1	0	0	4	0	18	3.2144442787400225	0.0	2.2810361125534233	1	attack
129.173.67.123	1	0	0	6	0	22	3.0836513168887496	0.0	2.186704345910025	1	attack
129.173.67.123	1	0	0	6	0	22	3.1817877343221244	0.0	2.2312702546075758	1	attack
129.173.67.123	1	0	0	6	0	20	3.1163169639996307	0.0	2.246439344671016	1	attack
129.173.67.123	1	0	0	4	0	18	2.9547317991165096	0.0	2.1971597234241496	1	attack
129.173.67.123	3	0	0	7	0	22	3.1464057592000176	0.0	2.2312702546075758	1	attack
129.173.67.123	1	0	0	6	0	24	3.2613246218292153	0.0	2.292481250360578	1	attack
129.173.67.123	1	0	0	6	0	20	3.066478804404527	0.0	2.246439344671016	1	attack
129.173.67.123	1	9.23076923076923	1	10	4	22	3.1535342365618897	0.15384615384615385	2.199687794731328	2	attack
129.173.67.123	1	0	0	4	4	14	2.983790649745418	0.2222222222222222	1.974937501201927	2	attack
129.173.67.123	1	0	0	5	0	20	3.1195164054434876	0.0	2.1219280948873624	1	attack
129.173.67.123	1	0	0	6	0	20	3.0167084452491797	0.0	2.1219280948873624	1	attack
129.173.67.123	3	0	0	7	0	22	2.9408284384851804	0.0	2.231270254607576	1	attack
129.173.67.123	1	0	0	7	0	22	2.9939197911664097	0.0	2.0403733936884962	1	attack
129.173.67.123	1	0	0	6	0	20	3.134744693967018	0.0	2.1219280948873624	1	attack
129.173.67.123	1	0	0	5	0	22	3.0730350923706764	0.0	2.1867043459100244	1	attack
129.173.67.123	1	0	0	7	0	22	3.0822422736576933	0.0	2.16264411804726	1	attack
129.173.67.123	3	0	0	6	0	28	3.321682364054098	0.0	1.483831706844689	1	attack
129.173.67.123	1	0	0	7	4	20	3.0765655450200846	0.16666666666666666	2.1258145836939115	2	attack
129.173.67.123	1	0	0	6	0	20	2.9983737081043613	0.0	2.1709505944546685	1	attack
129.173.67.123	1	0	0	4	0	20	3.0700872832638884	0.0	2.1219280948873624	1	attack
129.173.67.123	1	0	0	6	0	16	3.1698479106133224	0.0	2.1556390622295667	1	attack
129.173.67.123	1	0	0	8	4	20	3.0219519173156817	0.15384615384615385	2.2516291673878226	2	attack
129.173.67.123	1	0	0	9	0	22	2.9933430278831072	0.0	2.186704345910025	1	attack
129.173.67.123	1	0	0	8	0	22	2.948991423788706	0.0	2.299896391167891	1	attack
129.173.67.123	1	0	0	7	0	22	2.96883045360893	0.0	2.16264411804726	1	attack
129.173.67.123	1	0	0	8	0	17	3.0736054342889845	0.0	1.9039678130877662	1	attack
129.173.67.123	3	0	0	5	0	16	3.1034930796272002	0.0	1.9056390622295665	1	attack
129.173.67.123	2	0	0	7	0	26	3.145959705094959	0.0	1.2389012566026307	1	attack
129.173.67.123	1	0	0	6	0	26	3.1897950073302868	0.0	1.884313527799799	1	attack
129.173.67.123	1	0	0	7	0	24	3.0976640868761836	0.0	2.1887218755408675	1	attack
129.173.67.123	1	0	0	5	0	20	3.1732514942527095	0.0	2.246439344671016	1	attack
129.173.67.123	1	0	0	6	0	20	2.9895781032364597	0.0	1.970950594454669	1	attack
129.173.67.123	3	0	0	5	0	19	3.0818955759483413	0.0	1.944009749716357	1	attack
129.173.67.123	1	0	0	7	0	20	3.0162787639543747	0.0	2.1709505944546685	1	attack
129.173.67.123	1	0	0	6	0	19	3.2419351310445936	0.0	2.189010909298125	1	attack
129.173.67.123	3	0	0	7	0	28	3.272839176745044	0.0	1.8073549220576042	1	attack
129.173.67.123	1	0	0	5	0	22	2.976845749106643	0.0	2.2312702546075758	1	attack
129.173.67.123	1	0	0	7	0	22	3.179288660922312	0.0	2.1180782093497093	1	attack
129.173.67.123	1	0	0	6	0	20	3.041585331753371	0.0	2.1219280948873624	1	attack
129.173.67.123	3	0	0	6	0	26	3.1246546349939592	0.0	1.823026490712885	1	attack
129.173.67.123	1	0	0	6	0	21	3.0432659959251986	0.0	2.1251916859008166	1	attack
129.173.67.123	1	0	0	7	0	22	3.0946767002924855	0.0	2.16264411804726	1	attack
129.173.67.123	1	0	0	7	0	18	3.1520165585855513	0.0	1.7527152789797051	1	attack
129.173.67.123	1	0	0	4	0	20	3.1205435172899763	0.0	2.2464393446710154	1	attack
129.173.67.123	1	0	0	5	0	20	3.0705731397379017	0.0	2.3219280948873626	1	attack
129.173.67.123	1	0	0	6	0	18	3.1122454309218224	0.0	2.1971597234241496	1	attack
129.173.67.123	1	0	0	6	0	22	2.94488629400157	0.0	2.1180782093497093	1	attack
129.173.67.123	3	0	0	8	0	22	3.2613509822072784	0.0	2.16264411804726	1	attack
129.173.67.123	2	0	0	5	0	28	3.0906484528876184	0.0	1.9211854965885542	1	attack
129.173.67.123	1	0	0	6	0	20	3.0662418057854186	0.0	2.246439344671016	1	attack
129.173.67.123	1	0	0	8	4	22	3.1495870558715584	0.15384615384615385	2.161978179679554	2	attack
129.173.67.123	1	0	0	7	0	17	3.093416922974759	0.0	2.027489311329523	1	attack
129.173.67.123	1	0	0	6	0	20	3.061064885996561	0.0	2.2464393446710154	1	attack
129.173.67.123	1	0	0	6	0	22	3.1569688211137974	0.0	1.9362600275315274	1	attack
129.173.67.123	1	0	0	5	0	20	3.1110657432472135	0.0	2.1709505944546685	1	attack
129.173.67.123	1	0	0	6	0	22	2.9745676496054725	0.0	2.231270254607576	1	attack
129.173.67.123	1	0	0	6	0	20	3.171241601034466	0.0	2.1219280948873624	1	attack
129.173.67.123	3	0	0	5	0	20	3.2344156941573234	0.0	2.3219280948873626	1	attack
129.173.67.123	3	0	0	4	0	27	3.085463493952003	0.0	1.7686211879749245	1	attack
129.173.67.123	1	0	0	5	0	20	3.066742670742452	0.0	2.1709505944546685	1	attack
129.173.67.123	1	0	0	7	4	18	3.107444782529834	0.18181818181818182	2.16264411804726	2	attack
129.173.67.123	1	0	0	7	0	20	3.025762346768527	0.0	2.1709505944546685	1	attack
129.173.67.123	1	0	0	6	0	24	3.070836020691061	0.0	2.1887218755408675	1	attack
129.173.67.123	1	0	0	8	4	16	3.0932930360819375	0.18181818181818182	2.1219280948873624	2	attack
129.173.67.123	1	0	0	7	0	22	3.075628212927344	0.0	2.231270254607576	1	attack
129.173.67.123	1	0	0	4	0	20	3.1088853675556085	0.0	2.2464393446710154	1	attack
129.173.67.123	3	0	0	7	0	24	2.912748098186534	0.0	2.1887218755408675	1	attack
129.173.67.123	1	0	0	6	0	18	3.3103994635218363	0.0	1.836591668108979	1	attack
129.173.67.123	1	0	0	5	0	22	3.203346724738025	0.0	2.299896391167891	1	attack
129.173.67.123	1	0	0	6	0	22	3.114084128978383	0.0	2.299896391167891	1	attack
129.173.67.123	1	0	0	5	0	20	3.1438582427271338	0.0	2.246439344671016	1	attack
129.173.67.123	1	0	0	8	0	24	3.2352363983373027	0.0	2.1258145836939115	1	attack
129.173.67.123	1	0	0	7	0	22	3.0681598335589175	0.0	2.1180782093497093	1	attack
129.173.67.123	3	0	0	5	0	24	3.0728836922460445	0.0	1.959147917027245	1	attack
129.173.67.123	1	6171.428571428572	1	7	4	24	3.0003310452108933	0.15384615384615385	1.5774062828523454	2	attack
129.173.67.123	3	0	0	4	0	18	3.168041223078626	0.0	1.8910611120726528	1	attack
129.173.67.123	1	0	0	6	0	30	3.181379646886535	0.0	2.1995812306460647	1	attack
129.173.67.123	1	0	0	6	0	20	2.986338239709314	0.0	2.246439344671016	1	attack
129.173.67.123	1	0	0	7	0	18	3.101811577316726	0.0	1.836591668108979	1	attack
129.173.67.123	1	0	0	4	0	20	3.0688917810205134	0.0	2.246439344671016	1	attack
129.173.67.123	1	0	0	7	0	24	3.2053843519332883	0.0	2.2295739585136225	1	attack
129.173.67.123	1	0	0	5	0	22	3.0981143176506123	0.0	2.1180782093497093	1	attack
129.173.67.123	1	10.0	1	6	4	20	3.033701440119941	0.16666666666666666	2.117492461184755	2	attack
129.173.67.123	1	0	0	7	0	24	3.202952853118209	0.0	2.292481250360578	1	attack
129.173.67.123	1	0	0	6	0	20	3.2499301436337324	0.0	2.1709505944546685	1	attack
129.173.67.123	1	0	0	6	0	22	3.226021315053693	0.0	2.231270254607576	1	attack
129.173.67.123	3	0	0	6	0	28	3.254757347707303	0.0	1.924174352300441	1	attack
129.173.67.123	3	0	0	6	0	26	3.227107938661241	0.0	2.045841640885174	1	attack
129.173.67.123	1	0	0	7	0	19	3.052367451393549	0.0	2.2339979078388277	1	attack
129.173.67.123	1	0	0	4	0	20	3.0068157941790803	0.0	2.246439344671016	1	attack
129.173.67.123	1	0	0	7	0	24	3.0831998269168874	0.0	2.2295739585136225	1	attack
129.173.67.123	1	0	0	7	0	22	3.1506746003900927	0.0	2.231270254607576	1	attack
129.173.67.123	1	0	0	4	0	20	2.928080709266818	0.0	2.246439344671016	1	attack
129.173.67.123	1	0	0	6	0	22	2.9930042873537768	0.0	2.231270254607576	1	attack
129.173.67.123	1	300.0	1	7	4	20	2.937280555617941	0.16666666666666666	2.1258145836939115	2	attack
129.173.67.123	1	0	0	7	0	22	3.1840406053213544	0.0	2.16264411804726	1	attack
129.173.67.123	1	0	0	9	0	20	3.0361065562094165	0.0	2.246439344671016	1	attack
129.173.67.123	3	0	0	5	0	22	2.95630637567826	0.0	1.7899290753099995	1	attack
129.173.67.123	3	0	0	8	0	26	3.1739032762140016	0.0	2.199687794731328	1	attack
129.173.67.123	1	0	0	5	0	20	3.099254972881771	0.0	1.8464393446710157	1	attack
129.173.67.123	1	0	0	5	0	22	3.0970000881704363	0.0	2.16264411804726	1	attack
129.173.67.123	1	0	0	6	0	20	3.0874447314904097	0.0	2.1709505944546685	1	attack
129.173.67.123	1	0	0	8	0	20	3.111382010459247	0.0	1.8464393446710154	1	attack
129.173.67.123	3	0	0	8	0	26	3.0492576671168856	0.0	2.2954656791802917	1	attack
129.173.67.123	1	0	0	8	0	22	3.245032915842903	0.0	2.231270254607576	1	attack
129.173.67.123	1	0	0	7	0	20	3.0622370845767657	0.0	2.1709505944546685	1	attack
129.173.67.123	1	0	0	7	0	22	3.0446454903020266	0.0	2.2312702546075758	1	attack
129.173.67.123	1	0	0	6	0	20	3.06780755295114	0.0	2.1709505944546685	1	attack
129.173.67.123	1	0	0	6	0	20	3.0464212726754267	0.0	2.1709505944546685	1	attack
129.173.67.123	1	0	0	7	0	24	3.106600080035536	0.0	2.292481250360578	1	attack
129.173.67.123	1	0	0	5	0	20	3.081312205636406	0.0	2.1709505944546685	1	attack
129.173.67.123	1	0	0	5	0	20	3.026029961612042	0.0	2.2464393446710154	1	attack
129.173.67.123	1	0	0	7	0	20	3.144105164846917	0.0	2.2464393446710154	1	attack
129.173.67.123	1	0	0	10	0	26	3.1368158185046435	0.0	2.2577560641285177	1	attack
129.173.67.123	1	0	0	5	0	22	3.1858409052122547	0.0	2.299896391167891	1	attack
129.173.67.123	1	0	0	7	0	20	2.9204718327579746	0.0	2.246439344671016	1	attack
129.173.67.123	1	0	0	6	0	18	2.9335268289148537	0.0	2.197159723424149	1	attack
129.173.67.123	1	0	0	8	0	22	3.1242721974200798	0.0	2.1180782093497093	1	attack
129.173.67.123	1	0	0	7	0	24	3.085739853865834	0.0	2.292481250360578	1	attack
129.173.67.123	1	0	0	5	0	20	3.0236259247071096	0.0	2.246439344671016	1	attack
129.173.67.123	1	0	0	7	0	26	3.171242391990822	0.0	2.199687794731328	1	attack
129.173.67.123	1	0	0	6	0	28	3.2594077313310637	0.0	2.020244207153756	1	attack
129.173.67.123	1	0	0	5	0	18	3.0591801234862612	0.0	2.2810361125534233	1	attack
129.173.67.123	1	0	0	7	0	24	3.1679557284159228	0.0	2.188721875540867	1	attack
129.173.67.123	1	0	0	9	0	22	3.0959098304184085	0.0	2.0403733936884962	1	attack
129.173.67.123	3	0	0	6	0	24	2.9614946675830462	0.0	2.292481250360578	1	attack
129.173.67.123	1	0	0	6	0	22	3.0753705649351244	0.0	2.231270254607576	1	attack
129.173.67.123	1	0	0	5	0	20	3.045878598119054	0.0	2.1709505944546685	1	attack
129.173.67.123	1	0	0	7	0	22	3.261031867315028	0.0	1.9362600275315274	1	attack
129.173.67.123	1	0	0	6	0	20	3.0434312367294805	0.0	2.3219280948873626	1	attack
129.173.67.123	3	0	0	6	0	22	3.1240966821848812	0.0	2.1180782093497093	1	attack
129.173.67.123	1	0	0	7	0	22	3.1340516545484616	0.0	2.299896391167891	1	attack
129.173.67.123	1	0	0	5	4	18	3.0989651663819857	0.18181818181818182	2.186704345910025	2	attack
129.173.67.123	1	0	0	7	0	24	3.2576865773918526	0.0	2.188721875540867	1	attack
129.173.67.123	1	0	0	5	0	20	3.0087619826010155	0.0	2.1709505944546685	1	attack
129.173.67.123	1	0	0	5	0	22	3.206958505310939	0.0	2.186704345910025	1	attack
129.173.67.123	1	0	0	7	0	22	2.983314756956601	0.0	2.299896391167891	1	attack
129.173.67.123	1	0	0	5	0	18	3.063853937122855	0.0	1.7527152789797051	1	attack
129.173.67.123	3	0	0	4	0	18	3.176240678697593	0.0	2.1971597234241496	1	attack
129.173.67.123	3	0	0	6	0	24	3.087647479877098	0.0	1.959147917027245	1	attack
129.173.67.123	2	0	0	6	0	28	3.1255456441983993	0.0	2.1820058147602137	1	attack
129.173.67.123	3	0	0	5	0	24	2.9789884795903383	0.0	2.292481250360578	1	attack
129.173.67.123	1	0	0	6	0	26	3.0048427354418066	0.0	2.1339375660949167	1	attack
129.173.67.123	1	0	0	5	0	20	3.1788710554055473	0.0	2.246439344671016	1	attack
129.173.67.123	1	0	0	6	0	20	3.0281806911120244	0.0	2.246439344671016	1	attack
129.173.67.123	1	0	0	7	4	18	3.065079902900911	0.18181818181818182	2.231270254607576	2	attack
129.173.67.123	1	0	0	6	0	22	3.092517355849164	0.0	2.2312702546075758	1	attack
129.173.67.123	1	0	0	8	0	20	3.0635745307217883	0.0	2.246439344671016	1	attack
129.173.67.123	1	0	0	8	0	26	2.996137259059899	0.0	1.9877733714879842	1	attack
129.173.67.123	1	0	0	6	0	16	3.2488481496516886	0.0	2.1556390622295667	1	attack
129.173.67.123	3	0	0	7	0	28	2.9814405871098675	0.0	2.0741647430225747	1	attack
129.173.67.123	3	0	0	6	0	26	3.195142257443702	0.0	2.161978179679554	1	attack
129.173.67.123	1	0	0	6	0	20	3.1518090280727806	0.0	1.7219280948873625	1	attack
129.173.67.123	3	0	0	7	0	18	3.003030238865535	0.0	2.197159723424149	1	attack
129.173.67.123	1	0	0	7	0	24	3.0526813723839066	0.0	1.7841591278514217	1	attack
129.173.67.123	1	0	0	6	0	18	3.123466861648267	0.0	1.3921472236645347	1	attack
129.173.67.123	1	0	0	7	0	20	3.012867293042156	0.0	2.1709505944546685	1	attack
129.173.67.123	1	0	0	7	0	20	3.1572828428155884	0.0	2.1709505944546685	1	attack
129.173.67.123	1	0	0	9	0	22	3.1551205608061563	0.0	2.2312702546075758	1	attack
129.173.67.123	2	0	0	5	0	22	3.1973568133598578	0.0	2.231270254607576	1	attack
129.173.67.123	1	9.6	1	5	4	21	3.058312609264092	0.16	2.1777968115985957	2	attack
129.173.67.123	1	0	0	7	0	22	3.0684686334984446	0.0	2.1180782093497093	1	attack
129.173.67.123	1	0	0	5	0	20	2.9940362563579126	0.0	1.8464393446710157	1	attack
129.173.67.123	1	0	0	6	0	22	3.096107947717195	0.0	2.231270254607576	1	attack
129.173.67.123	1	0	0	6	0	20	3.0623991308205256	0.0	2.246439344671016	1	attack
129.173.67.123	1	0	0	6	0	20	3.013708789700261	0.0	1.721928094887362	1	attack
129.173.67.123	1	0	0	7	0	24	3.113432770516947	0.0	2.1887218755408675	1	attack
129.173.67.123	1	0	0	6	0	22	3.181762745619529	0.0	2.186704345910025	1	attack
129.173.67.123	1	0	0	6	0	20	3.000124904207125	0.0	2.1709505944546685	1	attack
129.173.67.123	1	0	0	6	0	18	2.951053209853251	0.0	1.974937501201927	1	attack
129.173.67.123	3	0	0	6	0	22	3.150255170773717	0.0	2.1180782093497093	1	attack
129.173.67.123	1	0	0	7	0	24	2.8867524192618403	0.0	2.292481250360578	1	attack
129.173.67.123	1	0	0	8	0	22	3.209585965275423	0.0	1.9808259362290785	1	attack
129.173.67.123	1	0	0	6	0	18	3.1465482119183212	0.0	2.197159723424149	1	attack
129.173.67.123	1	600.0	1	6	8	16	2.9323700039315033	0.3076923076923077	2.084962500721156	2	attack
129.173.67.123	1	0	0	7	0	22	3.180092164200331	0.0	2.1867043459100244	1	attack
129.173.67.123	1	0	0	5	4	22	3.0679903521484553	0.15384615384615385	2.2373974097831018	2	attack
129.173.67.123	1	0	0	6	0	22	3.1349997239706635	0.0	2.2998963911678914	1	attack
129.173.67.123	1	0	0	6	0	24	3.00518546045346	0.0	2.1887218755408675	1	attack
129.173.67.123	3	0	0	9	8	22	3.199975846446314	0.2222222222222222	2.0729055953200564	2	attack
129.173.67.123	2	0	0	9	0	32	3.124167724581425	0.0	2.0524212838293647	1	attack
129.173.67.123	3	184.6153846153846	1	6	4	35	3.000377674115015	0.10810810810810811	2.3199795405442174	2	attack
129.173.67.123	1	0	0	7	0	22	3.1913481897765963	0.0	2.2998963911678914	1	attack
129.173.67.123	3	0	0	8	0	26	3.0896609477496453	0.0	2.1339375660949167	1	attack
129.173.67.123	1	0	0	6	0	24	3.191379936427179	0.0	2.188721875540867	1	attack
129.173.67.123	1	0	0	8	0	24	2.9743875686652816	0.0	2.1887218755408675	1	attack
129.173.67.123	1	0	0	7	0	26	3.1480800048797724	0.0	2.199687794731328	1	attack
129.173.67.123	1	0	0	6	0	20	3.014370019081202	0.0	2.1219280948873624	1	attack
129.173.67.123	3	0	0	8	4	32	3.22826080717214	0.11764705882352941	2.0781758650865774	2	attack
129.173.67.123	3	0	0	7	8	30	2.9760399940698936	0.21052631578947367	2.2339979078388277	2	attack
129.173.67.123	1	0	0	6	0	24	3.060783937216918	0.0	2.1887218755408666	1	attack
129.173.67.123	1	0	0	7	4	22	3.162238361379523	0.15384615384615385	2.161978179679554	2	attack
129.173.67.123	1	0	0	6	0	24	3.077340568055096	0.0	2.292481250360578	1	attack
129.173.67.123	1	0	0	9	0	28	3.114987608988414	0.0	2.2709424217485368	1	attack
129.173.67.123	1	0	0	6	0	26	2.9338167696842277	0.0	2.2954656791802917	1	attack
129.173.67.123	3	0	0	6	0	28	3.110708991766926	0.0	2.074164743022575	1	attack
129.173.67.123	1	0	0	6	0	28	3.0521717528747208	0.0	2.1820058147602137	1	attack
129.173.67.123	1	0	0	10	0	24	3.083502711589449	0.0	2.188721875540867	1	attack
129.173.67.123	2	0	0	7	0	30	3.0317832747060955	0.0	2.232262897024269	1	attack
129.173.67.123	1	0	0	6	0	24	3.2375549006095894	0.0	2.2516291673878226	1	attack
129.173.67.123	1	0	0	9	0	26	3.12710662018252	0.0	2.2954656791802917	1	attack
129.173.67.123	1	0	0	8	0	28	3.1135066232315247	0.0	2.2709424217485368	1	attack
129.173.67.123	1	0	0	6	0	24	3.0100395483595364	0.0	2.1887218755408675	1	attack
129.173.67.123	1	0	0	7	0	24	2.9333039129387415	0.0	2.1258145836939115	1	attack
129.173.67.123	1	0	0	7	0	22	3.0738982664157715	0.0	2.16264411804726	1	attack
129.173.67.123	1	0	0	7	0	22	3.059182455745146	0.0	2.2312702546075758	1	attack
129.173.67.123	3	0	0	8	0	32	3.1023148774507465	0.0	2.2578560636920493	1	attack
129.173.67.123	3	0	0	6	4	28	2.9509771190007172	0.125	1.936278124459133	2	attack
129.173.67.123	1	0	0	6	0	24	3.188307265425141	0.0	2.1258145836939115	1	attack
129.173.67.123	3	0	0	6	0	28	3.194798417708908	0.0	2.155968102145908	1	attack
129.173.67.123	1	0	0	6	0	24	2.9494554305926317	0.0	2.2295739585136225	1	attack
129.173.67.123	1	0	0	6	0	30	3.1265172284717844	0.0	2.3219280948873626	1	attack
129.173.67.123	1	0	0	7	0	26	3.1577975221248002	0.0	2.2954656791802917	1	attack
129.173.67.123	1	0	0	7	0	24	3.0439499139659247	0.0	2.292481250360578	1	attack
129.173.67.123	1	0	0	6	0	26	2.8855409022701783	0.0	2.161978179679554	1	attack
129.173.67.123	1	0	0	7	0	20	3.0828107523735317	0.0	2.3219280948873626	1	attack
129.173.67.123	3	0	0	6	0	28	3.018472851865075	0.0	2.0930692077718898	1	attack
129.173.67.123	3	0	0	7	0	28	3.0846602489301667	0.0	2.2359263506290326	1	attack
129.173.67.123	1	0	0	9	0	28	3.1649314408341738	0.0	2.074164743022575	1	attack
129.173.67.123	1	0	0	5	0	26	3.1380034306413314	0.0	2.2577560641285177	1	attack
129.173.67.123	1	0	0	7	0	26	3.0884086182224166	0.0	2.199687794731328	1	attack
129.173.67.123	1	0	0	6	0	26	3.0538727429160093	0.0	2.2954656791802917	1	attack
129.173.67.123	1	0	0	5	0	28	3.1395632188830107	0.0	2.270942421748537	1	attack
129.173.67.123	1	0	0	8	0	26	3.042259817758176	0.0	2.2954656791802917	1	attack
129.173.67.123	3	0	0	8	0	30	2.9508982024098134	0.0	2.1995812306460647	1	attack
129.173.67.123	1	0	0	10	0	32	3.0709470481525347	0.0	2.2806390622295667	1	attack
129.173.67.123	3	0	0	6	0	30	3.178330319386957	0.0	2.1995812306460647	1	attack
129.173.67.123	1	0	0	8	0	28	2.9986561285935314	0.0	2.1820058147602137	1	attack
129.173.67.123	1	0	0	7	0	30	3.0399917492531414	0.0	2.2892464285091587	1	attack
129.173.67.123	1	0	0	7	0	28	3.173280883238884	0.0	2.1820058147602137	1	attack
129.173.67.123	1	0	0	7	0	26	3.138162645111627	0.0	2.2373974097831018	1	attack
129.173.67.123	1	0	0	7	0	28	3.150651103400157	0.0	2.270942421748537	1	attack
129.173.67.123	1	0	0	8	0	28	3.061408249657597	0.0	2.270942421748537	1	attack
129.173.67.123	1	0	0	7	0	28	3.029185410216927	0.0	2.2098886380147267	1	attack
129.173.67.123	3	0	0	8	0	38	3.1537668816462907	0.0	2.0182155146751497	1	attack
129.173.67.123	1	0	0	6	0	32	2.9865213700636546	0.0	2.1266144718101816	1	attack
129.173.67.123	1	0	0	6	0	28	3.0309398762016073	0.0	2.270942421748537	1	attack
129.173.67.123	1	0	0	6	0	28	2.987053625377088	0.0	2.2709424217485368	1	attack
129.173.67.123	1	0	0	8	0	28	3.0380905588014793	0.0	2.2170218858797184	1	attack
129.173.67.123	1	0	0	9	0	32	3.1329351932700122	0.0	2.0487949406953985	1	attack
129.173.67.123	1	0	0	5	0	28	3.138343313492477	0.0	2.270942421748537	1	attack
129.173.67.123	3	0	0	6	0	32	3.054882411858794	0.0	2.227217001462482	1	attack
129.173.67.123	3	0	0	8	0	34	3.0488441601918694	0.0	2.218378281790496	1	attack
129.173.67.123	1	0	0	10	4	26	3.104232211780347	0.14814814814814814	2.232262897024269	2	attack
129.173.67.123	3	0	0	8	0	30	3.1796377772992495	0.0	2.2565647621309544	1	attack
129.173.67.123	1	0	0	7	0	28	3.021159524763034	0.0	2.305958492868042	1	attack
129.173.67.123	1	0	0	9	0	32	3.0483999022075805	0.0	2.25	1	attack
129.173.67.123	1	0	0	7	0	26	2.9944904443598443	0.0	1.95006375643621	1	attack
129.173.67.123	1	0	0	5	0	26	3.1262940371976224	0.0	1.77585894824464	1	attack
129.173.67.123	1	0	0	7	0	30	3.055103532914201	0.0	2.2565647621309544	1	attack
129.173.67.123	3	0	0	9	4	28	3.0312108999771055	0.11764705882352941	2.202819531114783	2	attack
129.173.67.123	1	0	0	8	4	30	3.1024808200109155	0.11764705882352941	2.133387491316597	2	attack
129.173.67.123	3	0	0	9	0	40	3.137771990706171	0.0	1.9016094970590276	1	attack
129.173.67.123	1	0	0	8	0	23	3.160164573170634	0.0	2.2353362828791568	1	attack
129.173.67.123	1	0	0	7	0	28	2.985346344424451	0.0	2.270942421748537	1	attack
129.173.67.123	1	0	0	8	4	28	3.06951580618481	0.13333333333333333	2.311278124459133	2	attack
129.173.67.123	1	0	0	8	0	21	3.061373152564296	0.0	2.125191685900817	1	attack
129.173.67.123	3	0	0	8	0	37	3.1458747190481895	0.0	2.1113671363562285	1	attack
129.173.67.123	1	0	0	4	0	24	3.1872708773592087	0.0	2.054585169337799	1	attack
129.173.67.123	1	0	0	7	0	30	2.929931163357733	0.0	2.1492553971685	1	attack
129.173.67.123	1	0	0	8	4	30	3.090985150101435	0.11764705882352941	2.189541517339139	2	attack
129.173.67.123	1	0	0	8	0	28	3.125156054491087	0.0	2.2170218858797184	1	attack
129.173.67.123	1	0	0	6	4	32	3.103032529592773	0.11764705882352941	2.107735252622104	2	attack
129.173.67.123	1	0	0	8	0	26	3.231397144870812	0.0	2.161978179679554	1	attack
129.173.67.123	3	0	0	9	8	29	3.004082185455919	0.2222222222222222	2.2472960316701007	2	attack
129.173.67.123	1	0	0	8	0	30	3.0491727186489954	0.0	2.256564762130954	1	attack
129.173.67.123	1	0	0	5	0	27	3.0626712795061293	0.0	2.2447231499109743	1	attack
129.173.67.123	1	0	0	10	0	30	3.169745443425926	0.0	2.3219280948873626	1	attack
129.173.67.123	1	0	0	8	0	32	3.1455979748007765	0.0	2.227217001462482	1	attack
129.173.67.123	1	0	0	7	0	26	2.9363312121667926	0.0	2.2577560641285177	1	attack
129.173.67.123	1	0	0	8	0	32	3.1511327308466175	0.0	2.2578560636920493	1	attack
129.173.67.123	1	0	0	8	4	29	3.1017009219009433	0.12121212121212122	1.9225895736416698	2	attack
129.173.67.123	1	0	0	8	0	24	3.059046597227247	0.0	2.2295739585136225	1	attack
129.173.67.123	1	0	0	8	0	28	2.990315270139443	0.0	2.1820058147602137	1	attack
129.173.67.123	1	0	0	7	0	30	3.1010516036034605	0.0	1.965596230357602	1	attack
129.173.67.123	1	0	0	7	0	30	3.0608279937070897	0.0	2.232262897024269	1	attack
129.173.67.123	1	0	0	6	0	26	3.0506899925251756	0.0	2.199687794731328	1	attack
129.173.67.123	2	0	0	6	0	32	3.08948806633761	0.0	2.1737949406953985	1	attack
129.173.67.123	1	0	0	7	0	28	3.062490673358303	0.0	2.270942421748537	1	attack
129.173.67.123	3	0	0	6	0	32	2.9821342328477045	0.0	2.2578560636920493	1	attack
129.173.67.123	1	0	0	8	0	29	3.136881415482786	0.0	2.2528473736918935	1	attack
129.173.67.123	1	0	0	6	0	24	3.1549768781688328	0.0	2.2295739585136225	1	attack
129.173.67.123	1	0	0	9	4	32	3.106067051193513	0.11764705882352941	2.2607845582978525	2	attack
129.173.67.123	1	0	0	6	0	26	3.006224158913292	0.0	2.199687794731328	1	attack
129.173.67.123	3	0	0	8	0	34	3.033470336379317	0.0	2.256908989558354	1	attack
129.173.67.123	1	0	0	7	0	32	3.1140935936534833	0.0	2.1737949406953985	1	attack
129.173.67.123	1	0	0	7	0	30	3.1749686292543795	0.0	2.2062389286533897	1	attack
129.173.67.123	1	0	0	8	0	29	2.960390836889415	0.0	2.1669775462548913	1	attack
129.173.67.123	1	0	0	8	0	28	3.1403901677997896	0.0	2.305958492868042	1	attack
129.173.67.123	1	0	0	8	0	36	3.0832744983088314	0.0	2.260784558297852	1	attack
129.173.67.123	1	0	0	8	8	26	3.0510662591245343	0.23529411764705882	2.1392619307348246	2	attack
129.173.67.123	3	0	0	6	0	24	3.114972025026523	0.0	2.1887218755408675	1	attack
129.173.67.123	2	0	0	8	0	36	3.1415772894102107	0.0	2.0441104177484006	1	attack
129.173.67.123	1	0	0	8	0	30	3.058162928900566	0.0	2.2892464285091587	1	attack
129.173.67.123	1	240.0	1	7	2	28	3.108687301199112	0.0625	2.199581230646065	2	attack
129.173.67.123	1	0	0	8	4	24	3.036225019990262	0.125	2.270942421748537	2	attack
129.173.67.123	1	0	0	6	0	22	3.1264145441630604	0.0	2.2312702546075758	1	attack
129.173.67.123	1	0	0	7	0	24	3.110788317594306	0.0	2.084962500721156	1	attack
129.173.67.123	3	0	0	8	0	24	3.031395861690612	0.0	2.084962500721156	1	attack
129.173.67.123	2	0	0	8	0	32	3.0353576360172254	0.0	2.10845859334435	1	attack
129.173.67.123	1	0	0	6	0	28	2.952122136822435	0.0	2.1820058147602137	1	attack
129.173.67.123	1	0	0	6	0	24	3.1283372647225445	0.0	2.2295739585136225	1	attack
129.173.67.123	3	0	0	8	0	32	3.2164389223236545	0.0	2.1084585933443494	1	attack
129.173.67.123	1	0	0	8	0	28	3.113256373370227	0.0	2.0670314951575843	1	attack
129.173.67.123	1	0	0	8	0	24	3.006441528060078	0.0	2.2295739585136225	1	attack
129.173.67.123	1	0	0	5	0	24	3.182114128050023	0.0	2.292481250360578	1	attack
129.173.67.123	3	0	0	6	0	34	2.9438360242529282	0.0	2.1451363701530526	1	attack
129.173.67.123	1	0	0	6	0	24	3.099602139671216	0.0	2.292481250360578	1	attack
129.173.67.123	1	0	0	6	0	32	3.20707120999539	0.0	2.186278124459133	1	attack
129.173.67.123	1	0	0	5	0	24	3.1765425783344186	0.0	2.292481250360578	1	attack
129.173.67.123	1	0	0	8	0	26	3.075134337591754	0.0	2.2954656791802917	1	attack
129.173.67.123	1	0	0	5	0	24	3.051454988184254	0.0	2.2516291673878226	1	attack
129.173.67.123	1	0	0	8	0	24	3.1023712841082585	0.0	2.1258145836939115	1	attack
129.173.67.123	1	0	0	7	0	26	3.0365183757487695	0.0	2.2577560641285177	1	attack
129.173.67.123	1	0	0	7	0	24	3.0299439786052935	0.0	2.292481250360578	1	attack
129.173.67.123	1	0	0	7	0	24	3.0113566090051083	0.0	2.292481250360578	1	attack
129.173.67.123	3	0	0	8	0	22	3.090094199509777	0.0	2.16264411804726	1	attack
129.173.67.123	2	0	0	8	0	34	3.0632933462057155	0.0	2.063558608511122	1	attack
129.173.67.123	1	0	0	8	4	22	3.1312366941323173	0.15384615384615385	2.1039099102823644	2	attack
129.173.67.123	1	0	0	7	0	26	3.0187046225123675	0.0	2.2954656791802917	1	attack
129.173.67.123	3	0	0	9	4	24	3.1148876007387183	0.125	2.120952031026403	2	attack
129.173.67.123	1	0	0	7	0	26	3.103904523084675	0.0	2.199687794731328	1	attack
129.173.67.123	3	0	0	7	9	22	3.100367920397722	0.3103448275862069	2.194555180656724	2	attack
129.173.67.123	3	0	0	8	0	28	2.9405215023626146	0.0	2.1820058147602137	1	attack
129.173.67.123	1	0	0	8	0	26	3.2149314151807062	0.0	2.199687794731328	1	attack
129.173.67.123	1	0	0	8	0	24	3.111665155965181	0.0	2.2516291673878226	1	attack
129.173.67.123	1	0	0	8	0	26	3.151044154442441	0.0	2.2954656791802917	1	attack
129.173.67.123	1	0	0	5	0	26	3.137010745021276	0.0	2.2577560641285177	1	attack
129.173.67.123	1	0	0	7	0	26	3.059222164879532	0.0	2.075869296697727	1	attack
129.173.67.123	1	0	0	5	0	20	3.1131630273289126	0.0	2.246439344671016	1	attack
129.173.67.123	1	0	0	8	4	25	3.1662384066872327	0.12903225806451613	2.200786166646137	2	attack
129.173.67.123	3	0	0	7	0	30	3.172906067063642	0.0	2.2565647621309544	1	attack
129.173.67.123	1	0	0	7	0	22	3.1282078708688035	0.0	2.2312702546075758	1	attack
129.173.67.123	1	0	0	8	0	26	3.0331028696126108	0.0	2.2577560641285177	1	attack
129.173.67.123	1	0	0	8	0	24	3.030087975628095	0.0	2.292481250360578	1	attack
129.173.67.123	1	0	0	7	0	28	3.019904188806256	0.0	2.2098886380147267	1	attack
129.173.67.123	1	0	0	7	0	26	3.2359642039977126	0.0	2.2954656791802917	1	attack
129.173.67.123	1	0	0	6	0	24	2.9871897857401972	0.0	2.292481250360578	1	attack
129.173.67.123	1	0	0	6	0	26	3.0691553677310877	0.0	2.199687794731328	1	attack
129.173.67.123	1	0	0	8	4	24	3.02354663024243	0.14285714285714285	2.067031495157584	2	attack
129.173.67.123	1	0	0	8	0	23	3.2018288762366276	0.0	2.1270656308933713	1	attack
129.173.67.123	3	0	0	8	0	26	3.1083327461637174	0.0	2.2577560641285177	1	attack
129.173.67.123	1	0	0	8	0	32	3.108067606196066	0.0	2.1800365325772657	1	attack
129.173.67.123	1	327.27272727272725	1	5	2	20	3.177198006171792	0.08333333333333333	2.186704345910025	2	attack
129.173.67.123	2	0	0	6	0	24	3.0091064412720976	0.0	2.188721875540867	2	attack
129.173.67.123	1	0	0	6	0	21	3.1478471423042214	0.0	2.2437738285519155	1	attack
129.173.67.123	1	0	0	4	0	18	3.184327607017521	0.0	2.1971597234241496	1	attack
129.173.67.123	1	0	0	6	0	20	3.080747540738578	0.0	2.1219280948873624	1	attack
129.173.67.123	3	0	0	5	0	24	3.046967144864576	0.0	2.2516291673878226	1	attack
129.173.67.123	1	0	0	6	0	20	3.0002756426305384	0.0	2.246439344671016	1	attack
129.173.67.123	1	0	0	7	0	20	3.136953128327966	0.0	2.246439344671016	1	attack
129.173.67.123	3	0	0	8	8	25	3.062064385790017	0.25806451612903225	1.8282762305064264	2	attack
129.173.67.123	1	0	0	7	0	20	3.026790992195577	0.0	2.1709505944546685	1	attack
129.173.67.123	1	0	0	7	0	22	3.1785872768585195	0.0	2.231270254607576	1	attack
129.173.67.123	1	0	0	6	0	20	3.0240542237807735	0.0	2.1709505944546685	1	attack
129.173.67.123	1	0	0	6	0	20	2.978988396761506	0.0	2.1709505944546685	1	attack
129.173.67.123	1	0	0	5	0	22	3.0143512795150453	0.0	1.9362600275315274	1	attack
129.173.67.123	3	0	0	4	0	22	3.089977063159607	0.0	2.1180782093497093	1	attack
129.173.67.123	1	0	0	6	0	20	3.074387675170261	0.0	2.246439344671016	1	attack
129.173.67.123	1	0	0	6	0	20	3.101611893019064	0.0	2.1709505944546685	1	attack
129.173.67.123	1	0	0	6	0	22	3.0864257499544916	0.0	2.231270254607576	1	attack
129.173.67.123	1	0	0	7	0	20	3.22326905860488	0.0	2.246439344671016	1	attack
129.173.67.123	1	0	0	5	0	18	3.094304453882614	0.0	2.0588138903312014	1	attack
129.173.67.123	1	0	0	7	0	21	3.099300802365794	0.0	2.21258230321603	1	attack
129.173.67.123	1	0	0	7	0	22	3.1115306355223877	0.0	2.2312702546075758	1	attack
129.173.67.123	1	0	0	6	0	20	3.1456903066874493	0.0	2.1709505944546685	1	attack
129.173.67.123	1	0	0	6	0	22	3.075090382488763	0.0	2.231270254607576	1	attack
129.173.67.123	1	0	0	7	0	20	3.04113639158796	0.0	2.1709505944546685	1	attack
129.173.67.123	1	0	0	5	0	20	3.039905272146961	0.0	2.1709505944546685	1	attack
129.173.67.123	1	0	0	5	0	22	3.1151131664582166	0.0	2.231270254607576	1	attack
129.173.67.123	1	0	0	7	0	20	3.017948688629244	0.0	2.1709505944546685	1	attack
129.173.67.123	3	0	0	7	0	22	3.030942840862926	0.0	2.299896391167891	1	attack
129.173.67.123	1	0	0	7	0	20	3.069429423707773	0.0	2.1709505944546685	1	attack
129.173.67.123	1	0	0	7	0	18	2.9840717971406447	0.0	1.8910611120726528	1	attack
129.173.67.123	3	0	0	6	0	24	2.969014274070301	0.0	2.1258145836939115	1	attack
129.173.67.123	1	0	0	6	0	22	3.0213740583785627	0.0	2.231270254607576	1	attack
129.173.67.123	1	0	0	6	0	20	3.2336792908203145	0.0	2.246439344671016	1	attack
129.173.67.123	1	0	0	4	0	20	3.147181664414987	0.0	2.1709505944546685	1	attack
129.173.67.123	1	0	0	6	0	22	3.250130145852033	0.0	2.186704345910025	1	attack
129.173.67.123	1	0	0	6	0	22	2.9836345924048246	0.0	1.9362600275315274	1	attack
129.173.67.123	1	0	0	7	0	22	3.1488889521648242	0.0	2.1180782093497093	1	attack
129.173.67.123	1	0	0	6	0	20	3.0347991589304284	0.0	2.1709505944546685	1	attack
129.173.67.123	1	0	0	7	0	24	3.0921316315761853	0.0	2.188721875540867	1	attack
129.173.67.123	1	1371.4285714285713	1	6	4	17	3.1077460136266435	0.19047619047619047	2.2125823032160294	2	attack
129.173.67.123	1	0	0	5	0	20	2.9460002437090846	0.0	2.1709505944546685	1	attack
129.173.67.123	1	0	0	6	0	20	3.1256429289565473	0.0	1.8464393446710157	1	attack
129.173.67.123	1	0	0	7	0	24	3.1408234659835075	0.0	2.1887218755408675	1	attack
129.173.67.123	3	0	0	6	0	20	3.187815857369778	0.0	2.1709505944546685	1	attack
129.173.67.123	3	0	0	6	0	26	3.0980188879831623	0.0	1.5262349099495225	1	attack
129.173.67.123	1	0	0	7	0	28	3.2310519387919006	0.0	1.9241743523004413	1	attack
129.173.67.123	1	0	0	5	0	22	2.880282273813313	0.0	2.231270254607576	1	attack
129.173.67.123	1	0	0	8	0	20	3.215228576482731	0.0	2.1709505944546685	1	attack
129.173.67.123	1	0	0	6	0	20	3.0163338962952775	0.0	2.1709505944546685	1	attack
129.173.67.123	1	0	0	6	0	20	2.9719692249622573	0.0	2.1709505944546685	1	attack
129.173.67.123	3	0	0	4	0	24	3.149000669053106	0.0	1.9591479170272446	1	attack
129.173.67.123	1	0	0	6	0	22	3.0546993537316482	0.0	2.231270254607576	1	attack
129.173.67.123	1	0	0	8	0	22	3.046074658401667	0.0	2.2312702546075758	1	attack
129.173.67.123	1	0	0	6	0	20	3.233041366489215	0.0	2.2464393446710154	1	attack
129.173.67.123	1	0	0	9	0	24	3.251810548142928	0.0	1.7841591278514217	1	attack
129.173.67.123	1	0	0	5	0	18	3.096496347272225	0.0	2.1971597234241496	1	attack
129.173.67.123	1	0	0	7	0	25	3.0640529049254015	0.0	2.12307418942857	1	attack
129.173.67.123	1	0	0	7	0	25	3.161325701404456	0.0	2.1044984515601635	1	attack
129.173.67.123	1	0	0	6	0	20	2.936205619255163	0.0	2.3219280948873626	1	attack
129.173.67.123	3	0	0	6	0	22	3.155661787972849	0.0	1.8585552118703148	1	attack
129.173.67.123	1	0	0	6	0	26	3.0620397127104515	0.0	2.2577560641285177	1	attack
129.173.67.123	1	0	0	6	0	24	3.1581295435618633	0.0	2.1258145836939115	1	attack
129.173.67.123	1	0	0	5	0	20	2.910634454841243	0.0	2.246439344671016	1	attack
129.173.67.123	3	0	0	6	4	20	3.095952568139804	0.14814814814814814	1.6140054628542204	2	attack
129.173.67.123	1	0	0	6	0	20	3.06725170726123	0.0	2.1709505944546685	1	attack
129.173.67.123	1	0	0	5	0	20	3.1419325849467166	0.0	2.1709505944546685	1	attack
129.173.67.123	1	0	0	5	0	20	2.8962714064532507	0.0	2.2464393446710154	1	attack
129.173.67.123	1	0	0	6	0	22	3.137160830927444	0.0	2.2998963911678914	1	attack
129.173.67.123	1	0	0	7	0	18	2.9560841705842202	0.0	2.1971597234241496	1	attack
129.173.67.123	3	0	0	6	0	18	3.016196627052361	0.0	2.197159723424149	1	attack
129.173.67.123	1	2541.176470588235	1	5	8	26	3.079356066549772	0.27586206896551724	1.9688738747207213	2	attack
129.173.67.123	1	0	0	6	0	19	2.8927079891657113	0.0	2.1029334343823507	1	attack
129.173.67.123	1	0	0	7	0	22	3.021078942431379	0.0	2.231270254607576	1	attack
129.173.67.123	3	0	0	7	0	24	3.0654725076354197	0.0	2.1887218755408666	1	attack
129.173.67.123	1	0	0	6	0	20	3.1688512885701723	0.0	2.1219280948873624	1	attack
129.173.67.123	1	300.0	1	7	4	20	3.0661925192128887	0.16666666666666666	2.1887218755408666	2	attack
129.173.67.123	1	0	0	6	0	18	3.0569843428662185	0.0	2.1971597234241496	1	attack
129.173.67.123	1	0	0	8	0	22	3.198032486519006	0.0	2.299896391167891	1	attack
129.173.67.123	1	0	0	6	0	18	2.9084694471551473	0.0	2.0588138903312014	1	attack
129.173.67.123	1	0	0	7	0	24	3.072070961606617	0.0	2.1887218755408675	1	attack
129.173.67.123	1	0	0	7	0	16	3.1568817177328743	0.0	2.1556390622295667	1	attack
129.173.67.123	3	0	0	6	0	26	3.0612831796999305	0.0	1.8262452584026092	1	attack
129.173.67.123	1	0	0	7	0	22	3.096565218134333	0.0	2.299896391167891	1	attack
129.173.67.123	1	0	0	6	0	22	3.130996998691012	0.0	2.2312702546075758	1	attack
129.173.67.123	1	0	0	7	0	18	3.032449932033937	0.0	2.1971597234241496	1	attack
129.173.67.123	1	0	0	7	0	26	3.203652692677094	0.0	2.161978179679554	1	attack
129.173.67.123	1	0	0	5	0	20	3.0328252424322732	0.0	2.246439344671016	1	attack
129.173.67.123	1	0	0	7	0	20	3.0876131096380703	0.0	2.246439344671016	1	attack
129.173.67.123	1	0	0	5	0	20	3.0327043534085028	0.0	1.970950594454669	1	attack
129.173.67.123	1	0	0	6	0	22	2.823697197414161	0.0	2.231270254607576	1	attack
129.173.67.123	1	0	0	9	8	20	3.207541016666439	0.3076923076923077	2.270942421748537	2	attack
129.173.67.123	1	0	0	7	0	22	3.2020556849441983	0.0	2.299896391167891	1	attack
129.173.67.123	1	0	0	7	0	22	3.1411104889744115	0.0	2.299896391167891	1	attack
129.173.67.123	1	0	0	8	0	24	3.056562814745229	0.0	2.292481250360578	1	attack
129.173.67.123	3	0	0	6	0	26	3.041600832964465	0.0	2.1339375660949167	1	attack
129.173.67.123	3	0	0	5	0	24	2.937326385221724	0.0	2.054585169337799	1	attack
129.173.67.123	1	0	0	4	0	18	3.0889074298539194	0.0	1.8910611120726528	1	attack
129.173.67.123	1	0	0	7	0	22	3.164818712720776	0.0	2.1867043459100244	1	attack
129.173.67.123	1	0	0	7	0	18	3.191696503059496	0.0	2.2810361125534238	1	attack
129.173.67.123	1	0	0	8	12	18	3.0038168518644865	0.42857142857142855	2.041946032206046	2	attack
129.173.67.123	1	0	0	6	0	22	3.231977315754476	0.0	2.231270254607576	1	attack
129.173.67.123	1	0	0	7	0	24	3.118023269319868	0.0	2.1258145836939115	1	attack
129.173.67.123	1	0	0	4	0	16	2.92798864008985	0.0	2.1556390622295662	1	attack
129.173.67.123	1	0	0	5	8	18	2.903633106291903	0.3076923076923077	2.045841640885174	2	attack
129.173.67.123	1	0	0	6	0	18	2.984013032806185	0.0	2.1971597234241496	1	attack
129.173.67.123	1	0	0	7	0	24	3.138538942331962	0.0	2.292481250360578	1	attack
129.173.67.123	1	0	0	6	0	20	3.269102981847257	0.0	1.970950594454669	1	attack
129.173.67.123	1	0	0	8	4	22	3.000587754387358	0.16	2.1039099102823644	2	attack
129.173.67.123	1	0	0	7	0	22	3.1552442663768123	0.0	2.299896391167891	1	attack
129.173.67.123	1	0	0	7	0	20	3.0797417396863986	0.0	2.1709505944546685	1	attack
129.173.67.123	1	0	0	7	0	22	3.1585051097901955	0.0	2.231270254607576	1	attack
129.173.67.123	1	0	0	7	0	22	3.203030575063138	0.0	2.1180782093497093	1	attack
129.173.67.123	1	0	0	7	0	18	2.9524128637787883	0.0	2.197159723424149	1	attack
129.173.67.123	1	0	0	7	0	26	3.1609553388076796	0.0	2.1339375660949167	1	attack
129.173.67.123	1	0	0	6	0	22	3.0280986145968396	0.0	2.1180782093497093	1	attack
129.173.67.123	1	0	0	6	0	16	3.0108600160411814	0.0	2.1556390622295667	1	attack
129.173.67.123	2	0	0	7	0	28	3.0912491818355345	0.0	1.8773870642966128	1	attack
129.173.67.123	1	0	0	7	0	22	3.1491490918726233	0.0	2.231270254607576	1	attack
129.173.67.123	1	0	0	8	0	26	3.2235980927350054	0.0	2.199687794731328	1	attack
129.173.67.123	1	0	0	6	0	22	3.1224142155108283	0.0	1.9362600275315278	1	attack
129.173.67.123	1	0	0	6	4	20	3.1550953556143457	0.16666666666666666	1.887918502671133	2	attack
129.173.67.123	1	0	0	5	0	18	3.0465131837840977	0.0	1.974937501201927	1	attack
129.173.67.123	2	720.0	1	8	4	26	3.091207528396033	0.13333333333333333	1.8565647621309542	2	attack
129.173.67.123	1	0	0	5	0	18	3.079431862434791	0.0	1.7527152789797047	1	attack
129.173.67.123	3	0	0	7	4	24	3.1816637700620536	0.15384615384615385	1.788450457308289	2	attack
129.173.67.123	1	54.54545454545455	1	5	4	18	3.0004610078881595	0.18181818181818182	2.2312702546075758	2	attack
129.173.67.123	1	0	0	6	0	20	2.913495015082658	0.0	2.246439344671016	1	attack
129.173.67.123	1	0	0	7	0	20	3.1817789626880293	0.0	1.970950594454669	1	attack
129.173.67.123	1	0	0	8	0	20	3.098889290366381	0.0	2.1709505944546685	1	attack
129.173.67.123	3	0	0	6	0	22	3.1058842879280486	0.0	1.867633890971212	1	attack
129.173.67.123	1	0	0	5	0	22	3.084873053256442	0.0	1.8230679822736613	1	attack
129.173.67.123	1	0	0	6	0	20	3.1600828765280795	0.0	2.1709505944546685	1	attack
129.173.67.123	1	0	0	4	0	20	2.8176650652759525	0.0	2.246439344671016	1	attack
129.173.67.123	1	0	0	7	0	18	3.127607742987388	0.0	2.1971597234241496	1	attack
129.173.67.123	3	0	0	8	0	24	3.1529129908104965	0.0	2.1887218755408675	1	attack
129.173.67.123	1	0	0	6	0	20	3.169348424597158	0.0	2.246439344671016	1	attack
129.173.67.123	3	0	0	5	0	18	2.9820822233776583	0.0	2.2810361125534238	1	attack
129.173.67.123	3	0	0	8	0	42	3.152527286701026	0.0	1.7814164026211203	1	attack
129.173.67.123	1	0	0	8	0	20	3.128403396812585	0.0	2.246439344671016	1	attack
129.173.67.123	1	0	0	7	0	20	3.0998624191288844	0.0	2.0464393446710156	1	attack
129.173.67.123	1	0	0	7	0	22	3.2169358611606067	0.0	2.2312702546075758	1	attack
129.173.67.123	1	0	0	6	0	22	3.161106246504318	0.0	2.2312702546075758	1	attack
129.173.67.123	1	0	0	6	8	20	3.0802338380962233	0.3076923076923077	2.067031495157584	2	attack
129.173.67.123	1	0	0	7	4	22	3.092802070520437	0.15384615384615385	2.075869296697727	2	attack
129.173.67.123	3	0	0	7	0	22	3.077621260260141	0.0	2.16264411804726	1	attack
129.173.67.123	2	0	0	6	0	28	3.0749844049941615	0.0	1.959190423419946	1	attack
129.173.67.123	1	0	0	9	0	24	3.062516451322774	0.0	2.188721875540867	1	attack
129.173.67.123	1	0	0	7	0	22	3.100700723806142	0.0	2.1180782093497093	1	attack
129.173.67.123	1	0	0	4	0	20	3.082387075911246	0.0	2.1709505944546685	1	attack
129.173.67.123	1	9.23076923076923	1	8	4	22	3.1243723861695925	0.16666666666666666	2.075869296697727	2	attack
129.173.67.123	1	0	0	4	0	20	2.9055130679682235	0.0	2.246439344671016	1	attack
129.173.67.123	1	0	0	6	0	22	3.0029428082703475	0.0	2.299896391167891	1	attack
129.173.67.123	1	0	0	6	0	20	2.9647300635953533	0.0	2.3219280948873626	1	attack
129.173.67.123	1	0	0	5	0	22	3.10280269978261	0.0	2.299896391167891	1	attack
129.173.67.123	1	0	0	6	0	18	3.0633571135081556	0.0	2.197159723424149	1	attack
129.173.67.123	3	0	0	6	4	22	3.018517474642244	0.15384615384615385	2.199687794731328	2	attack
129.173.67.123	1	0	0	6	0	20	3.1180597916836903	0.0	1.8464393446710157	1	attack
129.173.67.123	1	0	0	4	0	20	2.8900428529190734	0.0	1.970950594454669	1	attack
129.173.67.123	3	0	0	6	0	20	3.1117250698214645	0.0	2.1709505944546685	1	attack
129.173.67.123	3	128.57142857142858	1	5	4	24	3.0573212523795443	0.15384615384615385	2.209888638014727	2	attack
129.173.67.123	1	0	0	8	0	24	3.1211634965463606	0.0	2.2295739585136225	1	attack
129.173.67.123	1	0	0	8	0	20	3.1692767305499037	0.0	2.2464393446710154	1	attack
129.173.67.123	1	0	0	5	0	18	2.933650440218957	0.0	2.0588138903312014	1	attack
129.173.67.123	1	0	0	8	0	22	3.0858681483006936	0.0	2.231270254607576	1	attack
129.173.67.123	1	0	0	8	0	22	3.0484733260616355	0.0	2.231270254607576	1	attack
129.173.67.123	1	0	0	7	0	20	3.0432078153351942	0.0	2.2464393446710154	1	attack
129.173.67.123	1	0	0	7	4	20	3.0159429996774	0.18181818181818182	2.084962500721156	2	attack
129.173.67.123	3	0	0	7	0	18	3.0660373055687336	0.0	2.0588138903312014	1	attack
129.173.67.123	2	0	0	6	4	30	3.0930253070427667	0.14285714285714285	1.971335285306981	2	attack
129.173.67.123	3	0	0	8	0	20	3.045855924055404	0.0	2.1219280948873624	1	attack
129.173.67.123	3	0	0	5	0	16	2.9316135243283705	0.0	2.1556390622295667	1	attack
129.173.67.123	3	0	0	6	0	16	2.977671538250379	0.0	2.1556390622295667	1	attack
129.173.67.123	1	0	0	6	0	18	2.932057947249995	0.0	1.8910611120726528	1	attack
129.173.67.123	1	0	0	6	0	22	3.2460449023901625	0.0	2.1180782093497093	1	attack
129.173.67.123	3	0	0	6	0	30	3.2483406946104387	0.0	1.272905595320056	1	attack
129.173.67.123	1	0	0	5	0	40	2.9400697560514053	0.0	1.880482023721841	1	attack
129.173.67.123	1	0	0	7	0	22	3.04298406129315	0.0	2.231270254607576	1	attack
129.173.67.123	1	0	0	6	0	22	3.170406543151064	0.0	2.28332693768606	1	attack
129.173.67.123	1	0	0	6	0	20	2.876138563774007	0.0	2.246439344671016	1	attack
129.173.67.123	1	0	0	6	0	24	3.082891099364685	0.0	2.2295739585136225	1	attack
129.173.67.123	3	1200.0	1	6	14	16	3.0165847157184604	0.4117647058823529	1.9301249653149701	2	attack
129.173.67.123	1	12.0	1	6	4	16	2.9372037461680405	0.18181818181818182	2.1709505944546685	2	attack
129.173.67.123	3	0	0	4	0	20	3.1907370087778752	0.0	2.1219280948873624	1	attack
129.173.67.123	1	0	0	6	0	16	3.1680817058949082	0.0	1.9056390622295665	1	attack
129.173.67.123	1	0	0	8	0	18	3.2029626488804843	0.0	2.2810361125534238	1	attack
129.173.67.123	1	0	0	7	0	20	3.1493499486378362	0.0	1.8954618442383218	1	attack
129.173.67.123	1	0	0	7	4	26	3.134313970762023	0.16666666666666666	1.9628066316931743	2	attack
129.173.67.123	1	0	0	5	0	16	3.0063555884068696	0.0	1.9056390622295665	1	attack
129.173.67.123	1	0	0	7	0	16	3.113153414335464	0.0	1.9056390622295665	1	attack
129.173.67.123	1	0	0	5	0	14	3.112796249344054	0.0	1.4488156357251847	1	attack
129.173.67.123	1	0	0	4	0	16	3.2652454413203156	0.0	2.0	1	attack
129.173.67.123	1	0	0	6	4	14	3.0860938690781685	0.2222222222222222	2.0588138903312014	2	attack
129.173.67.123	3	0	0	4	0	22	3.120615047771986	0.0	1.8676338909712122	1	attack
129.173.67.123	1	0	0	4	0	16	3.109400922448135	0.0	2.25	1	attack
129.173.67.123	1	0	0	5	0	16	3.007953866862469	0.0	2.1556390622295667	1	attack
129.173.67.123	1	0	0	5	0	16	3.189920347740573	0.0	2.1556390622295667	1	attack
129.173.67.123	1	0	0	5	0	16	3.145847424378831	0.0	2.1556390622295667	1	attack
129.173.67.123	1	0	0	7	0	20	3.197742502795226	0.0	2.1709505944546685	1	attack
129.173.67.123	1	0	0	6	0	16	3.0128915367826337	0.0	2.1556390622295667	1	attack
129.173.67.123	1	0	0	7	0	18	3.229207520203324	0.0	2.197159723424149	1	attack
129.173.67.123	1	0	0	6	0	16	3.0108040370321265	0.0	2.25	1	attack
129.173.67.123	1	0	0	6	0	22	3.139337939285109	0.0	2.231270254607576	1	attack
129.173.67.123	1	0	0	3	0	16	3.1117600598307003	0.0	2.0	1	attack
129.173.67.123	1	0	0	4	0	16	2.9449254890051026	0.0	2.25	1	attack
129.173.67.123	1	0	0	7	0	18	3.0225647827744133	0.0	1.8910611120726528	1	attack
129.173.67.123	1	0	0	3	0	16	3.0399957840907534	0.0	2.0	1	attack
129.173.67.123	1	2160.0	1	6	4	16	3.019792550532792	0.2	2.246439344671016	2	attack
129.173.67.123	3	0	0	5	0	16	3.1634888134305275	0.0	1.561278124459133	1	attack
129.173.67.123	1	0	0	6	0	18	3.243286440472679	0.0	1.836591668108979	1	attack
129.173.67.123	1	0	0	6	0	18	2.993212573089134	0.0	2.113283334294875	1	attack
129.173.67.123	3	0	0	6	0	16	3.0380280982937427	0.0	1.9056390622295665	1	attack
129.173.67.123	2	0	0	7	0	26	2.9623913176352876	0.0	1.884313527799799	1	attack
129.173.67.123	1	0	0	6	0	16	3.183617758637078	0.0	1.8112781244591327	1	attack
129.173.67.123	1	0	0	5	0	20	3.15944414287777	0.0	2.2464393446710154	1	attack
129.173.67.123	1	7854.545454545455	1	6	4	18	2.948191189092234	0.19047619047619047	1.867633890971212	2	attack
129.173.67.123	1	0	0	6	0	15	3.083708148449032	0.0	2.2565647621309544	1	attack
129.173.67.123	3	0	0	6	0	20	2.953518937172948	0.0	2.1709505944546685	1	attack
129.173.67.123	1	0	0	5	0	14	2.9888833849690806	0.0	1.950212064914747	1	attack
129.173.67.123	1	0	0	4	0	14	3.143776433167671	0.0	1.950212064914747	1	attack
129.173.67.123	1	0	0	6	4	20	2.9991682301956804	0.18181818181818182	1.9591479170272446	2	attack
129.173.67.123	1	0	0	4	0	16	3.0486712061824917	0.0	1.9056390622295665	1	attack
129.173.67.123	1	0	0	5	0	16	3.20074985375602	0.0	1.9056390622295665	1	attack
129.173.67.123	1	0	0	6	4	18	3.130755670923292	0.18181818181818182	2.231270254607576	2	attack
129.173.67.123	1	0	0	4	0	16	3.1726037212125506	0.0	2.1556390622295667	1	attack
129.173.67.123	3	0	0	7	0	18	3.1029201385361946	0.0	1.9749375012019272	1	attack
129.173.67.123	1	0	0	6	0	26	3.1499090771361127	0.0	2.1920058354921066	1	attack
129.173.67.123	1	0	0	8	0	18	2.943671146371644	0.0	2.197159723424149	1	attack
129.173.67.123	1	0	0	5	0	16	2.9550670684262808	0.0	2.25	1	attack
129.173.67.123	1	0	0	6	0	16	3.0009807799697397	0.0	2.1556390622295667	1	attack
129.173.67.123	1	0	0	5	0	14	3.023463213214723	0.0	2.128085278891394	1	attack
129.173.67.123	1	0	0	6	0	18	3.0925493047610266	0.0	2.1971597234241496	1	attack
129.173.67.123	1	0	0	5	0	18	3.0450556226786074	0.0	2.197159723424149	1	attack
129.173.67.123	1	0	0	6	0	14	3.0940540432181893	0.0	2.2359263506290326	1	attack
129.173.67.123	3	0	0	5	0	20	3.310542338336352	0.0	1.8464393446710154	1	attack
129.173.67.123	1	0	0	4	0	14	3.320022482534156	0.0	1.8423709931771086	1	attack
129.173.67.123	3	0	0	6	0	28	3.2247993532807486	0.0	2.020244207153756	1	attack
129.173.67.123	1	300.0	1	5	8	16	3.084153026141509	0.36363636363636365	2.1258145836939115	2	attack
129.173.67.123	1	0	0	5	0	16	3.1106823160769195	0.0	1.4056390622295665	1	attack
129.173.67.123	1	0	0	5	0	16	3.0362173374336683	0.0	1.5	1	attack
129.173.67.123	1	0	0	4	0	16	3.120050595032762	0.0	1.4056390622295665	1	attack
129.173.67.123	1	0	0	6	0	16	2.9985424702382146	0.0	1.8112781244591327	1	attack
129.173.67.123	1	0	0	5	0	18	3.026720917552436	0.0	1.7527152789797047	1	attack
129.173.67.123	1	0	0	7	4	22	3.1038996121234654	0.15384615384615385	2.199687794731328	2	attack
129.173.67.123	1	0	0	6	0	20	3.2805568435747174	0.0	2.2464393446710154	1	attack
129.173.67.123	1	0	0	7	0	22	3.240714760234531	0.0	2.1180782093497093	1	attack
129.173.67.123	3	0	0	6	0	16	3.1555116018783607	0.0	2.1556390622295667	1	attack
129.173.67.123	2	0	0	6	0	30	3.1992610235558083	0.0	2.0634582986483037	1	attack
129.173.67.123	1	0	0	6	0	22	2.9566703045588723	0.0	2.2312702546075758	1	attack
129.173.67.123	1	0	0	7	0	22	3.1079943692042518	0.0	1.789929075309999	1	attack
129.173.67.123	1	0	0	4	0	20	3.044599206046505	0.0	1.8464393446710157	1	attack
129.173.67.123	1	0	0	7	0	22	3.119395838541187	0.0	2.231270254607576	1	attack
129.173.67.123	3	0	0	6	0	24	3.063105754436687	0.0	1.7295739585136227	1	attack
129.173.67.123	1	0	0	5	0	18	3.176644144764472	0.0	2.2243944454059856	1	attack
129.173.67.123	1	0	0	6	0	18	3.071986835819882	0.0	2.1971597234241496	1	attack
129.173.67.123	1	10.0	1	6	4	20	3.0569774575416155	0.16666666666666666	2.1258145836939115	2	attack
129.173.67.123	3	0	0	7	0	22	3.05043379166585	0.0	1.789929075309999	1	attack
129.173.67.123	1	0	0	6	0	22	3.1277705431592566	0.0	2.231270254607576	1	attack
129.173.67.123	1	0	0	8	0	22	3.0047400460434806	0.0	2.1180782093497093	1	attack
129.173.67.123	3	0	0	8	0	30	3.219636714044079	0.0	2.1492553971685	1	attack
129.173.67.123	1	0	0	7	0	22	3.1992854910582804	0.0	2.231270254607576	1	attack
129.173.67.102	0	101.0	1	0	3	0	3.5778195311147836	0	0.9182958340544894	0	attack
129.173.67.123	1	0	0	6	0	20	3.0716393406421556	0.0	1.8464393446710157	1	attack
129.173.67.123	1	0	0	7	0	20	2.979387675170261	0.0	2.1709505944546685	1	attack
129.173.67.123	1	0	0	7	0	18	3.180805464580207	0.0	2.197159723424149	1	attack
129.173.67.123	3	0	0	7	0	24	3.041635341720856	0.0	2.1258145836939115	1	attack
129.173.67.123	1	0	0	9	4	22	3.1442383149989297	0.14285714285714285	1.4604846813131114	2	attack
129.173.67.123	1	0	0	7	4	18	3.133176842260405	0.2	2.1180782093497093	2	attack
129.173.67.123	1	0	0	5	0	20	3.1483367145971024	0.0	2.2464393446710154	1	attack
129.173.67.123	1	0	0	5	0	18	3.1248236489796843	0.0	2.2810361125534233	1	attack
129.173.67.123	1	0	0	6	0	22	3.1314714105356463	0.0	2.2312702546075758	1	attack
129.173.67.123	1	0	0	6	0	20	3.113353255758418	0.0	2.1709505944546685	1	attack
129.173.67.123	1	0	0	5	0	20	3.139239741934774	0.0	2.246439344671016	1	attack
129.173.67.123	1	0	0	6	0	20	3.1142197681560564	0.0	2.246439344671016	1	attack
129.173.67.123	1	0	0	6	0	22	2.9805149195133462	0.0	1.9362600275315278	1	attack
129.173.67.123	1	0	0	6	0	22	3.091297199404747	0.0	2.2312702546075758	1	attack
129.173.67.123	1	0	0	5	0	18	3.1902443174935002	0.0	1.9749375012019272	1	attack
129.173.67.123	1	0	0	7	0	20	3.046931256796639	0.0	2.1709505944546685	1	attack
129.173.67.123	1	300.0	1	8	4	20	3.1179672261736955	0.16666666666666666	2.1887218755408675	2	attack
129.173.67.123	1	0	0	5	0	18	2.963533852158471	0.0	2.1971597234241496	1	attack
129.173.67.123	1	0	0	8	0	20	2.961269519678263	0.0	2.1709505944546685	1	attack
129.173.67.123	3	0	0	7	0	26	3.108734929183363	0.0	2.2577560641285177	1	attack
129.173.67.123	1	0	0	6	0	20	3.169395557056556	0.0	2.2464393446710154	1	attack
129.173.67.123	1	0	0	7	0	20	3.113005083938807	0.0	1.8464393446710157	1	attack
129.173.67.123	1	0	0	6	4	22	2.987213694845011	0.16666666666666666	2.199687794731328	2	attack
129.173.67.123	1	0	0	5	0	18	3.1050953573876194	0.0	1.3921472236645347	1	attack
129.173.67.123	3	0	0	5	0	24	3.3181084828899734	0.0	2.1258145836939115	1	attack
129.173.67.123	1	0	0	8	0	24	3.155106227170671	0.0	2.188721875540867	1	attack
129.173.67.123	1	0	0	6	0	20	2.8719409367930355	0.0	2.1709505944546685	1	attack
129.173.67.123	1	1309.090909090909	1	6	4	18	3.0865606104775973	0.18181818181818182	2.2312702546075758	2	attack
129.173.67.123	1	0	0	6	0	20	3.055689770341156	0.0	2.246439344671016	1	attack
129.173.67.123	1	0	0	7	0	22	3.1678477125554916	0.0	2.1180782093497093	1	attack
129.173.67.123	1	5625.0	2	6	6	26	2.968572058495013	0.2	2.202819531114783	2	attack
129.173.67.123	1	0	0	5	0	20	3.087973645750785	0.0	1.970950594454669	1	attack
129.173.67.123	1	0	0	6	4	18	3.063584827200835	0.18181818181818182	2.2312702546075758	2	attack
129.173.67.123	1	0	0	5	0	20	3.007902457961427	0.0	2.246439344671016	1	attack
129.173.67.123	1	0	0	8	4	24	2.981660712092765	0.14285714285714285	2.2709424217485368	2	attack
129.173.67.123	1	0	0	7	0	24	3.108500874274544	0.0	2.2516291673878226	1	attack
129.173.67.123	1	0	0	4	0	22	2.9623878555049545	0.0	2.16264411804726	1	attack
129.173.67.123	1	0	0	6	0	20	2.9623757743688843	0.0	2.246439344671016	1	attack
129.173.67.123	1	0	0	6	0	20	3.019601357833726	0.0	1.8464393446710157	1	attack
129.173.67.123	1	0	0	7	4	22	3.06729089188768	0.14285714285714285	2.075869296697727	2	attack
129.173.67.123	3	0	0	9	0	28	3.1438546360207114	0.0	2.1820058147602137	1	attack
129.173.67.123	1	0	0	6	0	20	3.1335899850819455	0.0	1.970950594454669	1	attack
129.173.67.123	1	0	0	7	0	20	3.0197925485384483	0.0	1.6854752972273344	1	attack
129.173.67.123	1	0	0	5	0	18	3.110687581970204	0.0	2.1971597234241496	1	attack
129.173.67.123	1	360.0	1	7	2	18	2.973120303316038	0.08	2.1219280948873624	2	attack
129.173.67.123	1	0	0	6	0	22	3.201556957880687	0.0	2.299896391167891	1	attack
129.173.67.123	1	0	0	6	4	18	3.1120212296284864	0.18181818181818182	1.867633890971212	2	attack
129.173.67.123	1	12.0	1	6	4	16	3.0989831333086757	0.2	2.1219280948873624	2	attack
129.173.67.123	1	0	0	7	0	16	2.9565067619730723	0.0	2.0	1	attack
129.173.67.123	3	0	0	6	0	18	2.9935874219381153	0.0	2.1971597234241496	1	attack
129.173.67.123	1	0	0	6	0	26	3.027653368733264	0.0	2.2577560641285177	1	attack
129.173.67.123	3	0	0	6	0	18	2.9968211655655654	0.0	1.8910611120726528	1	attack
129.173.67.123	1	0	0	7	0	18	3.1940078471689373	0.0	2.113283334294875	1	attack
129.173.67.123	1	0	0	5	0	16	2.892441961547603	0.0	2.25	1	attack
129.173.67.123	1	0	0	6	0	20	3.14584409354739	0.0	2.1219280948873624	1	attack
129.173.67.123	1	0	0	6	4	16	2.933698556441592	0.2	2.1709505944546685	2	attack
129.173.67.123	1	0	0	6	4	14	3.139975777488306	0.2222222222222222	1.5304930567574826	2	attack
129.173.67.123	1	0	0	5	0	16	3.1616573779245645	0.0	2.1556390622295667	1	attack
129.173.67.123	1	0	0	5	0	18	2.9183218338614036	0.0	2.197159723424149	1	attack
129.173.67.123	1	0	0	5	0	16	2.968679038407269	0.0	1.9056390622295665	1	attack
129.173.67.123	1	10.909090909090908	1	6	4	18	3.1444478481444293	0.18181818181818182	1.867633890971212	2	attack
129.173.67.123	1	0	0	7	0	18	3.120299601396371	0.0	1.836591668108979	1	attack
129.173.67.123	1	0	0	6	4	14	3.2227575181888315	0.2222222222222222	2.1971597234241496	2	attack
129.173.67.123	1	0	0	6	0	16	3.0927298186656333	0.0	1.8112781244591327	1	attack
129.173.67.123	1	0	0	6	0	18	2.935798377930339	0.0	2.2810361125534233	1	attack
129.173.67.123	1	0	0	4	0	14	2.940218489687915	0.0	2.2359263506290326	1	attack
129.173.67.123	1	0	0	6	0	18	3.0386616738422134	0.0	2.2810361125534238	1	attack
129.173.67.123	1	0	0	8	0	18	3.16057500324665	0.0	2.197159723424149	1	attack
129.173.67.123	1	0	0	6	0	18	3.1445607238641893	0.0	2.2810361125534238	1	attack
129.173.67.123	1	0	0	7	0	18	2.882590413425754	0.0	2.2810361125534233	1	attack
129.173.67.123	1	0	0	6	0	16	3.1275439403649345	0.0	2.25	1	attack
129.173.67.123	1	0	0	5	0	16	3.055764851999332	0.0	2.25	1	attack
129.173.67.123	1	0	0	6	0	18	3.0645950739570558	0.0	2.2810361125534233	1	attack
129.173.67.123	1	0	0	7	0	18	3.1596698843704596	0.0	2.1971597234241496	1	attack
129.173.67.123	1	0	0	6	0	18	3.112669664445796	0.0	2.2810361125534238	1	attack
129.173.67.123	1	0	0	6	0	16	2.903810454887764	0.0	2.25	1	attack
129.173.67.123	1	0	0	6	0	18	3.0487341078166845	0.0	2.113283334294875	1	attack
129.173.67.123	1	0	0	6	0	16	3.1431454450193095	0.0	2.1556390622295667	1	attack
129.173.67.123	1	0	0	7	0	16	3.1884122282929273	0.0	2.1556390622295667	1	attack
129.173.67.123	1	0	0	5	0	18	3.115499692748954	0.0	1.8365916681089793	1	attack
129.173.67.123	3	0	0	6	4	14	2.8972406201169556	0.16666666666666666	1.7527152789797051	2	attack
129.173.67.123	2	0	0	4	0	24	3.1181836832916594	0.0	1.7806721295208876	1	attack
129.173.67.123	1	257.14285714285717	1	7	12	16	3.145341649382636	0.42857142857142855	2.1820058147602133	2	attack
129.173.67.123	1	0	0	5	4	16	3.163030057157759	0.2	2.0464393446710156	2	attack
129.173.67.123	1	0	0	4	4	14	2.9978923204302994	0.2222222222222222	2.113283334294875	2	attack
129.173.67.123	1	0	0	6	0	20	2.943728891529883	0.0	2.246439344671016	1	attack
129.173.67.123	1	0	0	6	0	16	3.1606408042931786	0.0	2.25	1	attack
129.173.67.123	1	0	0	6	0	18	3.0550461178659347	0.0	2.2810361125534233	1	attack
129.173.67.123	3	0	0	5	0	22	3.022169436142261	0.0	1.8676338909712122	1	attack
129.173.67.123	1	0	0	6	0	18	3.1851748065663994	0.0	2.113283334294875	1	attack
129.173.67.123	1	0	0	4	0	14	3.1944136736810576	0.0	1.950212064914747	1	attack
129.173.67.123	1	0	0	7	0	18	3.0809666115886736	0.0	2.1971597234241496	1	attack
129.173.67.123	1	0	0	6	0	22	3.169655034539859	0.0	2.231270254607576	1	attack
129.173.67.123	2	0	0	6	0	14	3.0170696221934423	0.0	2.2359263506290326	1	attack
129.173.67.123	2	0	0	6	0	18	3.034591751139837	0.0	1.836591668108979	1	attack
129.173.67.123	1	0	0	5	0	18	3.0317966189973835	0.0	2.1971597234241496	1	attack
129.173.67.123	1	0	0	6	0	14	2.9873078137189415	0.0	2.2359263506290326	1	attack
129.173.67.123	1	0	0	6	0	16	3.0809893906691617	0.0	2.1556390622295667	1	attack
129.173.67.123	1	0	0	7	0	16	2.9643663131586595	0.0	1.8112781244591327	1	attack
129.173.67.123	1	0	0	5	4	14	3.0927813803030277	0.2222222222222222	1.8365916681089793	2	attack
129.173.67.123	1	0	0	5	0	18	3.1932956333709734	0.0	1.3516441151533922	1	attack
129.173.67.123	3	0	0	6	0	20	3.102617690582964	0.0	2.046439344671015	1	attack
129.173.67.123	3	0	0	5	0	26	2.9215605492606636	0.0	1.7272486062639207	1	attack
129.173.67.123	1	0	0	6	0	16	2.8210076193017084	0.0	1.5	1	attack
129.173.67.123	1	0	0	7	0	20	3.249767469409312	0.0	2.1709505944546685	1	attack
129.173.67.123	1	0	0	4	0	16	2.933586283031082	0.0	2.25	1	attack
129.173.67.123	1	0	0	7	0	20	3.2173548213652774	0.0	2.1709505944546685	1	attack
129.173.67.123	1	0	0	5	0	14	3.1777885509341743	0.0	2.128085278891394	1	attack
129.173.67.123	1	0	0	7	4	13	3.1743958939174313	0.21052631578947367	1.8726696380501493	2	attack
129.173.67.123	1	0	0	7	0	18	3.32571610321631	0.0	2.197159723424149	1	attack
129.173.67.123	1	0	0	4	0	18	3.0901475340269906	0.0	2.1971597234241496	1	attack
129.173.67.123	1	0	0	5	0	16	3.072875084819976	0.0	2.1556390622295667	1	attack
129.173.67.123	1	0	0	4	4	14	3.029682040429323	0.2222222222222222	2.197159723424149	2	attack
129.173.67.123	1	0	0	6	0	16	3.032589950851232	0.0	2.25	1	attack
129.173.67.123	1	0	0	6	0	18	3.0667863605721695	0.0	2.197159723424149	1	attack
129.173.67.123	1	0	0	6	0	18	2.895044258270355	0.0	2.197159723424149	1	attack
129.173.67.123	1	0	0	5	0	14	3.065305617631142	0.0	2.2359263506290326	1	attack
129.173.67.123	3	0	0	6	0	22	2.996062455339115	0.0	1.9362600275315274	1	attack
129.173.67.123	1	0	0	4	0	16	2.816790769183972	0.0	2.1556390622295667	1	attack
129.173.67.123	1	0	0	4	0	16	3.011482337298662	0.0	2.25	1	attack
129.173.67.123	1	0	0	6	0	16	3.001979224430312	0.0	2.1556390622295667	1	attack
129.173.67.123	1	0	0	7	0	18	3.1333579830506597	0.0	2.113283334294875	1	attack
129.173.67.123	1	0	0	7	0	18	3.063148105905313	0.0	2.0588138903312014	1	attack
129.173.67.123	3	0	0	5	0	20	3.0623146609071528	0.0	2.1709505944546685	1	attack
129.173.67.123	1	0	0	7	0	16	3.2110485580932004	0.0	2.25	1	attack
129.173.67.123	1	0	0	5	0	18	3.213862116842085	0.0	2.197159723424149	1	attack
129.173.67.123	1	0	0	6	0	20	2.996757726189365	0.0	2.1709505944546685	1	attack
129.173.67.123	1	0	0	7	0	20	3.0950694336423785	0.0	2.1709505944546685	1	attack
129.173.67.123	1	0	0	5	0	16	3.0781616624839314	0.0	2.25	1	attack
129.173.67.123	1	0	0	6	0	18	3.309916071421929	0.0	2.2810361125534238	1	attack
129.173.67.123	1	0	0	7	0	16	3.0226553639739118	0.0	2.25	1	attack
129.173.67.123	1	0	0	3	0	16	3.052371498923279	0.0	2.25	1	attack
129.173.67.123	1	0	0	8	0	18	3.2249980604436077	0.0	2.2810361125534238	1	attack
129.173.67.123	1	0	0	5	0	16	2.929447979182013	0.0	2.25	1	attack
129.173.67.123	1	0	0	7	0	20	3.0321071538138744	0.0	2.246439344671016	1	attack
129.173.67.123	1	0	0	6	0	16	3.005521835182037	0.0	2.25	1	attack
129.173.67.123	1	0	0	5	0	16	3.0184640049075364	0.0	2.25	1	attack
129.173.67.123	3	0	0	6	0	18	3.2088686360235092	0.0	1.8365916681089793	1	attack
129.173.67.123	1	0	0	4	0	18	3.30315818478405	0.0	2.1971597234241496	1	attack
129.173.67.123	3	0	0	6	0	20	3.093883122913011	0.0	2.246439344671016	1	attack
129.173.67.123	3	0	0	5	0	14	2.994256847673146	0.0	1.8423709931771086	1	attack
129.173.67.123	2	0	0	7	0	24	3.1014989483748097	0.0	2.188721875540867	1	attack
129.173.67.123	3	0	0	6	0	18	3.126220977123265	0.0	1.836591668108979	1	attack
129.173.67.123	1	0	0	5	0	16	3.2031224412146937	0.0	1.8112781244591327	1	attack
129.173.67.123	1	0	0	4	0	16	3.016833755651442	0.0	1.8112781244591327	1	attack
129.173.67.123	3	0	0	6	0	20	3.154453694298552	0.0	1.970950594454669	1	attack
129.173.67.123	1	0	0	7	0	16	3.2003554251829476	0.0	2.0	1	attack
129.173.67.123	1	0	0	7	0	18	2.9983392784262652	0.0	1.8910611120726528	1	attack
129.173.67.123	1	0	0	5	0	16	2.8900438500565926	0.0	2.1556390622295667	1	attack
129.173.67.123	1	0	0	5	0	16	2.9784935147907055	0.0	2.1556390622295667	1	attack
129.173.67.123	1	0	0	6	0	16	3.1190680471531995	0.0	2.1556390622295667	1	attack
129.173.67.123	1	0	0	4	0	16	3.0143020866874393	0.0	2.1556390622295667	1	attack
129.173.67.123	1	0	0	6	0	16	2.948951746664922	0.0	1.8112781244591327	1	attack
129.173.67.123	1	0	0	5	0	18	3.049959489725664	0.0	2.197159723424149	1	attack
129.173.67.123	1	0	0	5	0	16	3.0986718697303286	0.0	2.25	1	attack
129.173.67.123	1	0	0	5	0	16	3.041233618055764	0.0	2.1556390622295667	1	attack
129.173.67.123	1	0	0	6	0	20	3.0711609112769414	0.0	2.2464393446710154	1	attack
129.173.67.123	1	0	0	6	0	16	3.1259225945884643	0.0	2.25	1	attack
129.173.67.123	1	27.272727272727273	1	7	4	18	3.063415932026186	0.2	2.0403733936884962	2	attack
129.173.67.123	1	0	0	4	4	14	3.0349254730121724	0.2222222222222222	2.197159723424149	2	attack
129.173.67.123	3	0	0	7	0	22	3.11808272329105	0.0	2.231270254607576	1	attack
129.173.67.123	1	0	0	7	0	16	2.9518806246347955	0.0	2.25	1	attack
129.173.67.123	1	0	0	6	0	16	3.0739791978689612	0.0	2.25	1	attack
129.173.67.123	1	0	0	6	0	16	3.0314775745368263	0.0	2.25	1	attack
129.173.67.123	1	300.0	1	7	2	22	3.0620032984839862	0.08333333333333333	2.292481250360578	2	attack
129.173.67.123	1	0	0	4	0	14	3.019627151626608	0.0	1.8423709931771086	1	attack
129.173.67.123	1	0	0	5	0	12	3.1855567895247865	0.0	1.9182958340544896	1	attack
129.173.67.123	1	720.0	1	5	8	12	2.980985222104824	0.4444444444444444	1.9609640474436811	2	attack
129.173.67.123	1	0	0	4	0	12	3.096100836357237	0.0	2.2516291673878226	1	attack
129.173.67.123	1	0	0	5	0	12	3.0976702732180947	0.0	2.2516291673878226	1	attack
129.173.67.123	1	0	0	6	0	14	2.9878147206673047	0.0	1.8423709931771086	1	attack
129.173.67.123	1	0	0	5	0	14	3.1281920864752712	0.0	2.2359263506290326	1	attack
129.173.67.123	1	0	0	4	0	12	3.0913617134322546	0.0	2.2516291673878226	1	attack
129.173.67.123	1	0	0	5	0	10	3.228526346022772	0.0	1.370950594454669	1	attack
129.173.67.123	3	0	0	4	0	18	3.3404041232145234	0.0	1.836591668108979	1	attack
129.173.67.123	3	0	0	4	0	16	3.1219417120416213	0.0	2.25	1	attack
129.173.67.123	1	0	0	3	0	16	3.095463574615755	0.0	1.8112781244591327	1	attack
129.173.67.123	3	0	0	4	0	14	3.048513679460959	0.0	1.3787834934861756	1	attack
129.173.67.123	1	0	0	6	0	12	3.063945684104272	0.0	1.459147917027245	1	attack
129.173.67.123	1	0	0	6	0	10	3.2161586308502423	0.0	1.370950594454669	1	attack
129.173.67.123	1	0	0	3	0	14	2.9271170030611087	0.0	1.8423709931771086	1	attack
129.173.67.123	3	0	0	5	0	10	2.8612013642700163	0.0	2.3219280948873626	1	attack
129.173.67.123	2	0	0	4	0	20	2.891191572661769	0.0	1.9609640474436811	1	attack
129.173.67.123	1	0	0	5	0	12	3.2381058637921196	0.0	2.2516291673878226	1	attack
129.173.67.123	1	0	0	5	0	10	2.9823700363413024	0.0	1.9219280948873625	1	attack
129.173.67.123	3	0	0	5	0	20	2.9507080796728222	0.0	1.9219280948873625	1	attack
129.173.67.123	1	0	0	5	0	14	3.0527569279708473	0.0	2.2359263506290326	1	attack
129.173.67.123	1	0	0	6	0	12	3.119021533331569	0.0	1.9182958340544893	1	attack
129.173.67.123	1	0	0	4	8	10	3.165535588599182	0.4444444444444444	2.113283334294875	2	attack
129.173.67.123	1	0	0	4	0	12	2.8923517706961057	0.0	2.2516291673878226	1	attack
129.173.67.123	1	0	0	4	0	12	3.0973786271472368	0.0	1.9182958340544896	1	attack
129.173.67.123	1	0	0	6	0	14	3.1550759120146137	0.0	1.950212064914747	1	attack
129.173.67.123	1	0	0	5	0	14	3.1416801792310207	0.0	1.8423709931771086	1	attack
129.173.67.123	1	0	0	5	0	14	2.966183423293267	0.0	1.950212064914747	1	attack
129.173.67.123	1	0	0	6	0	14	3.26181034809352	0.0	2.128085278891394	1	attack
129.173.67.123	1	0	0	6	0	14	3.038846250491065	0.0	2.2359263506290326	1	attack
129.173.67.123	1	0	0	3	0	10	2.810345826584137	0.0	1.9219280948873625	1	attack
129.173.67.123	1	0	0	6	0	12	2.97478502735157	0.0	1.4591479170272446	1	attack
129.173.67.123	1	0	0	4	0	12	3.1021607612283035	0.0	1.4591479170272446	1	attack
129.173.67.123	1	0	0	5	0	14	2.923895112388531	0.0	1.556656707462823	1	attack
129.173.67.123	3	0	0	3	0	18	3.1531563241921337	0.0	0.9864267287308426	1	attack
129.173.67.123	1	0	0	4	0	12	3.2111732543321145	0.0	1.459147917027245	1	attack
129.173.67.123	1	0	0	6	0	12	2.9210971365776652	0.0	2.2516291673878226	1	attack
129.173.67.123	1	0	0	5	0	14	3.125633431235632	0.0	1.8423709931771086	1	attack
129.173.67.123	1	0	0	5	0	12	3.139986154046009	0.0	1.9182958340544893	1	attack
129.173.67.123	1	0	0	7	0	14	3.1197644778578932	0.0	1.950212064914747	1	attack
129.173.67.123	1	0	0	3	0	14	2.7991278017095977	0.0	1.950212064914747	1	attack
129.173.67.123	1	0	0	5	4	10	3.077422959025299	0.2857142857142857	1.6644977792004612	2	attack
129.173.67.123	1	0	0	7	0	16	3.3076823832877467	0.0	1.9056390622295662	1	attack
129.173.67.123	1	0	0	4	0	10	2.995781818177549	0.0	1.9219280948873625	1	attack
129.173.67.123	1	0	0	5	0	12	3.09093013320301	0.0	2.2516291673878226	1	attack
129.173.67.123	3	0	0	6	0	16	3.175367868181608	0.0	2.1556390622295667	1	attack
129.173.67.123	1	0	0	8	0	22	3.16326688374216	0.0	2.2312702546075758	1	attack
129.173.67.123	3	0	0	5	0	22	2.7368403763925566	0.0	1.7899290753099995	1	attack
129.173.67.123	1	0	0	6	0	18	3.248590388629318	0.0	2.2810361125534233	1	attack
129.173.67.123	1	0	0	6	0	16	3.1577911790405158	0.0	2.25	1	attack
129.173.67.123	1	0	0	7	0	18	3.2083641273019667	0.0	2.113283334294875	1	attack
129.173.67.123	1	0	0	8	0	20	3.179344507687781	0.0	2.246439344671016	1	attack
129.173.67.123	1	0	0	6	0	18	3.189538920593349	0.0	2.1971597234241496	1	attack
129.173.67.123	1	0	0	5	0	16	3.1720153906731334	0.0	2.25	1	attack
129.173.67.123	1	0	0	4	0	18	3.0655178309801965	0.0	2.197159723424149	1	attack
129.173.67.123	3	0	0	4	0	22	3.323420952276756	0.0	2.1180782093497093	1	attack
129.173.67.123	1	13.333333333333334	1	7	4	14	2.9445173009890855	0.2222222222222222	1.836591668108979	2	attack
129.173.67.123	1	0	0	7	0	18	3.2217003905478014	0.0	1.974937501201927	1	attack
129.173.67.123	3	0	0	4	0	14	2.9717120265224213	0.0	2.2359263506290326	1	attack
129.173.67.123	2	0	0	6	0	26	3.1507166762358456	0.0	2.161978179679554	1	attack
129.173.67.123	1	0	0	6	0	18	3.132245246313865	0.0	2.2810361125534233	1	attack
129.173.67.123	1	0	0	4	0	16	3.0034643878496508	0.0	2.1556390622295667	1	attack
129.173.67.123	3	0	0	6	0	14	3.023814078233141	0.0	2.2359263506290326	1	attack
129.173.67.123	3	1028.5714285714287	1	5	6	22	3.025215704604741	0.25	1.6893917467430877	2	attack
129.173.67.123	1	800.0	1	8	2	16	3.0266428124195226	0.125	2.0588138903312014	1	attack
129.173.67.123	1	0	0	5	0	18	3.1193385262576143	0.0	1.8910611120726528	1	attack
129.173.67.123	1	0	0	6	0	16	3.1499314900185436	0.0	2.25	1	attack
129.173.67.123	1	0	0	6	0	20	3.182441706309004	0.0	2.1219280948873624	1	attack
129.173.67.123	1	0	0	4	0	14	2.954345858098305	0.0	1.950212064914747	1	attack
129.173.67.123	1	0	0	7	0	16	3.1212637818643127	0.0	1.9056390622295665	1	attack
129.173.67.123	3	0	0	5	0	18	3.092315295744176	0.0	1.6577427265048887	1	attack
129.173.67.123	1	0	0	5	0	18	3.0901678745558594	0.0	1.8910611120726528	1	attack
129.173.67.123	1	0	0	4	0	16	3.088817099559093	0.0	2.25	1	attack
129.173.67.123	1	0	0	7	0	18	3.0918834825727592	0.0	2.1971597234241496	1	attack
129.173.67.123	1	0	0	7	0	18	2.9758878263204016	0.0	2.197159723424149	1	attack
129.173.67.123	1	0	0	7	0	16	3.1201803815872995	0.0	2.1556390622295667	1	attack
129.173.67.123	1	0	0	8	0	18	3.010264884225199	0.0	2.197159723424149	1	attack
129.173.67.123	1	0	0	6	0	16	3.2260029171663205	0.0	2.25	1	attack
129.173.67.123	1	0	0	5	0	16	2.8341743110825073	0.0	2.25	1	attack
129.173.67.123	1	0	0	5	0	16	2.9876068281824453	0.0	2.25	1	attack
129.173.67.123	1	0	0	6	0	18	3.0500201182775055	0.0	2.2810361125534233	1	attack
129.173.67.123	1	0	0	5	0	16	2.9027352153089265	0.0	2.25	1	attack
129.173.67.123	1	0	0	5	0	16	3.1236844560805905	0.0	2.25	1	attack
129.173.67.123	1	0	0	6	0	20	3.166897366165265	0.0	1.970950594454669	1	attack
129.173.67.123	1	0	0	7	0	18	3.176214454130699	0.0	2.1971597234241496	1	attack
129.173.67.123	3	0	0	6	0	20	3.069921744488645	0.0	1.970950594454669	1	attack
129.173.67.123	3	0	0	7	0	20	3.172472842691349	0.0	2.246439344671016	1	attack
129.173.67.123	1	0	0	6	0	16	3.09769013651808	0.0	2.25	1	attack
129.173.67.123	1	0	0	7	0	16	3.110421426082457	0.0	1.9056390622295665	1	attack
129.173.67.123	1	180.0	1	6	4	16	2.9528182647756287	0.2	2.1709505944546685	2	attack
129.173.67.123	3	0	0	6	0	20	3.1088518971322836	0.0	2.2464393446710154	1	attack
129.173.67.123	1	0	0	5	0	20	3.290637402499545	0.0	2.246439344671016	1	attack
129.173.67.123	1	0	0	7	0	20	3.159669241650359	0.0	2.2464393446710154	1	attack
129.173.67.123	1	0	0	7	0	20	3.1319838940002986	0.0	2.2464393446710154	1	attack
129.173.67.123	1	0	0	5	4	12	2.9058257685311806	0.2222222222222222	2.1556390622295667	2	attack
129.173.67.123	3	0	0	6	0	20	3.199502348076273	0.0	2.1709505944546685	1	attack
129.173.67.123	1	0	0	7	0	22	3.143588219646341	0.0	1.8676338909712122	1	attack
129.173.67.123	1	0	0	4	0	16	3.209145417268141	0.0	2.1556390622295667	1	attack
129.173.67.123	1	0	0	6	0	16	2.959499216501964	0.0	2.1556390622295667	1	attack
129.173.67.123	3	0	0	4	0	22	3.3753860714680815	0.0	2.0403733936884962	1	attack
129.173.67.123	1	0	0	5	0	16	3.04476861866655	0.0	2.1556390622295667	1	attack
129.173.67.123	3	0	0	4	0	20	2.8394791647641995	0.0	1.8954618442383218	1	attack
129.173.67.123	3	0	0	4	0	20	3.0796953738667887	0.0	2.0464393446710156	1	attack
129.173.67.123	2	0	0	5	0	18	3.041533418914037	0.0	1.974937501201927	1	attack
129.173.67.123	1	0	0	6	0	18	3.2174732666050487	0.0	1.974937501201927	1	attack
129.173.67.123	1	0	0	5	0	18	2.949632384276982	0.0	1.4355205042826666	1	attack
129.173.67.123	1	0	0	6	0	18	3.1165291831342143	0.0	1.6577427265048892	1	attack
129.173.67.123	1	0	0	6	0	16	3.095849561292654	0.0	2.25	1	attack
129.173.67.123	1	7854.545454545455	1	7	4	18	3.1029319575727126	0.2	2.1180782093497093	2	attack
129.173.67.123	1	0	0	6	0	16	3.195563076053667	0.0	2.1556390622295667	1	attack
129.173.67.123	1	0	0	5	0	16	2.921197643502643	0.0	2.25	1	attack
129.173.67.123	1	12.0	1	6	4	16	3.0520044873643766	0.19047619047619047	2.246439344671016	2	attack
129.173.67.123	1	0	0	5	0	16	2.9393466362376253	0.0	2.25	1	attack
129.173.67.123	1	0	0	6	0	16	3.0450450363886437	0.0	1.9056390622295665	1	attack
129.173.67.123	2	0	0	7	0	20	2.9169804955179486	0.0	2.0464393446710156	1	attack
129.173.67.123	1	0	0	6	0	16	2.9356206219799668	0.0	1.811278124459133	1	attack
129.173.67.123	1	0	0	5	0	18	2.9973956204690286	0.0	1.5304930567574826	1	attack
129.173.67.123	1	0	0	4	0	18	3.076483895254074	0.0	1.5304930567574826	1	attack
129.173.67.123	3	0	0	7	0	20	3.2458880004294173	0.0	1.7219280948873625	1	attack
129.173.67.123	1	0	0	6	0	17	3.3287857441121678	0.0	1.8654371053199075	1	attack
129.173.67.123	1	0	0	6	0	14	2.772781538331008	0.0	2.2359263506290326	1	attack
129.173.67.123	3	0	0	6	0	24	3.23903123223574	0.0	1.959147917027245	1	attack
129.173.67.123	1	0	0	3	0	18	3.3077891785871985	0.0	2.2810361125534233	1	attack
129.173.67.123	1	0	0	6	0	14	3.0267795080717357	0.0	1.8423709931771086	1	attack
129.173.67.123	3	0	0	3	0	18	2.7561707155525017	0.0	1.8910611120726528	1	attack
129.173.67.123	1	0	0	7	0	16	3.004745037794612	0.0	2.25	1	attack
129.173.67.123	1	0	0	6	0	16	3.029654447268529	0.0	2.25	1	attack
129.173.67.123	1	12.0	1	6	4	16	3.0267957714016402	0.2222222222222222	2.246439344671016	2	attack
129.173.67.123	1	0	0	5	0	16	3.0447755796385443	0.0	2.25	1	attack
129.173.67.123	1	0	0	5	0	16	3.114815015365673	0.0	2.1556390622295667	1	attack
129.173.67.123	1	0	0	6	0	18	3.134514134832566	0.0	1.8910611120726528	1	attack
129.173.67.123	1	0	0	6	0	16	3.0455318115260566	0.0	2.1556390622295662	1	attack
129.173.67.123	1	0	0	3	0	14	3.0204238585440053	0.0	1.950212064914747	1	attack
129.173.67.123	3	0	0	5	0	20	2.9614667136510517	0.0	2.246439344671016	1	attack
129.173.67.123	1	0	0	6	0	16	3.069057939989492	0.0	2.1556390622295667	1	attack
129.173.67.123	1	0	0	6	0	16	3.144649236748081	0.0	1.8112781244591327	1	attack
129.173.67.123	1	0	0	5	0	16	3.103081082167466	0.0	2.25	1	attack
129.173.67.123	1	0	0	7	0	18	3.118585418541523	0.0	1.8910611120726528	1	attack
129.173.67.123	1	0	0	5	0	16	3.028060110753312	0.0	2.1556390622295667	1	attack
129.173.67.123	1	0	0	4	0	16	2.910716095569947	0.0	2.25	1	attack
129.173.67.123	1	0	0	6	0	18	3.0158364066972894	0.0	2.1971597234241496	1	attack
129.173.67.123	3	0	0	4	0	20	3.1514473303621147	0.0	1.9219280948873625	1	attack
129.173.67.123	1	0	0	5	0	14	2.910417907330042	0.0	1.8423709931771086	1	attack
129.173.67.123	1	0	0	7	0	18	3.1515124975677953	0.0	2.197159723424149	1	attack
129.173.67.123	1	0	0	7	0	18	3.251810563556553	0.0	2.197159723424149	1	attack
129.173.67.123	1	0	0	7	0	18	3.027306390416347	0.0	2.2810361125534233	1	attack
129.173.67.123	1	0	0	6	0	16	3.1996557475134377	0.0	2.25	1	attack
129.173.67.123	1	0	0	6	0	16	3.1945975451242195	0.0	2.25	1	attack
129.173.67.123	1	0	0	6	0	16	2.983217234205715	0.0	2.0	1	attack
129.173.67.123	3	0	0	5	0	24	3.2533855026117275	0.0	2.1887218755408675	1	attack
129.173.67.123	1	0	0	6	0	18	3.1074098301499555	0.0	1.8910611120726528	1	attack
129.173.67.123	3	0	0	4	0	20	3.2895272142174847	0.0	1.7609640474436814	1	attack
129.173.67.123	3	0	0	4	0	22	3.2239835485743216	0.0	1.971747257128181	1	attack
129.173.67.123	1	0	0	6	0	20	3.2098884864861343	0.0	2.1709505944546685	1	attack
129.173.67.123	1	0	0	6	0	18	3.1403433905952247	0.0	2.1971597234241496	1	attack
129.173.67.123	1	0	0	7	0	22	3.0244147458949397	0.0	2.2312702546075758	1	attack
129.173.67.123	1	10.909090909090908	1	7	4	18	3.044933478531472	0.18181818181818182	2.231270254607576	2	attack
129.173.67.123	1	0	0	5	0	22	3.1262195994124666	0.0	2.231270254607576	1	attack
129.173.67.123	1	0	0	7	0	20	3.200614698037912	0.0	2.1709505944546685	1	attack
129.173.67.123	3	0	0	5	0	22	3.0301455468882907	0.0	1.9808259362290783	1	attack
129.173.67.123	1	0	0	6	0	18	3.129153089742534	0.0	1.974937501201927	1	attack
129.173.67.123	1	720.0	1	5	4	16	2.9450284972961738	0.2	2.3219280948873626	2	attack
129.173.67.123	1	1309.090909090909	1	5	4	18	3.057971301167204	0.17391304347826086	2.231270254607576	2	attack
129.173.67.123	1	1028.5714285714287	1	7	4	24	3.1674651227919077	0.14814814814814814	2.2709424217485368	2	attack
129.173.67.123	1	0	0	7	0	18	3.0699659834116653	0.0	2.2810361125534238	1	attack
129.173.67.123	3	0	0	8	0	26	3.1216308757526714	0.0	2.1339375660949167	1	attack
129.173.67.123	1	0	0	5	0	21	3.133478674254213	0.0	2.094000160564931	1	attack
129.173.67.123	3	0	0	6	0	20	3.035389952939946	0.0	2.2464393446710154	1	attack
129.173.67.123	3	0	0	7	0	26	3.1924827134924336	0.0	2.1039099102823644	1	attack
129.173.67.123	2	1028.5714285714287	1	6	4	24	2.992525702026328	0.18181818181818182	2.120952031026403	2	attack
129.173.67.123	1	0	0	9	0	24	3.2058005261544	0.0	2.1258145836939115	1	attack
129.173.67.123	1	0	0	7	0	24	2.9534516489302827	0.0	2.188721875540867	1	attack
129.173.67.123	1	0	0	5	0	26	3.030811366938361	0.0	2.199687794731328	1	attack
129.173.67.123	1	0	0	5	0	26	3.0417834679099767	0.0	2.161978179679554	1	attack
129.173.67.123	1	0	0	6	0	22	3.122637185681825	0.0	2.1180782093497093	1	attack
129.173.67.123	1	0	0	5	0	22	3.0146344466917467	0.0	2.2312702546075758	1	attack
129.173.67.123	1	0	0	7	0	24	3.12463776833007	0.0	1.959147917027245	1	attack
129.173.67.123	1	0	0	8	0	21	3.0646614174762385	0.0	2.243773828551915	1	attack
129.173.67.123	1	0	0	8	0	26	3.105919216845204	0.0	2.1339375660949167	1	attack
129.173.67.123	3	0	0	9	0	30	3.081579163687341	0.0	2.2892464285091583	1	attack
129.173.67.123	1	0	0	6	0	22	2.9584356836576773	0.0	2.2312702546075758	1	attack
129.173.67.123	1	0	0	8	0	26	3.0864068726561813	0.0	2.199687794731328	1	attack
129.173.67.123	1	0	0	7	0	26	3.1659875398833583	0.0	2.2954656791802917	1	attack
129.173.67.123	3	0	0	7	4	22	3.038282587884862	0.13333333333333333	2.199687794731328	2	attack
129.173.67.123	1	0	0	7	2	24	3.0021115481482537	0.08333333333333333	2.2954656791802917	2	attack
129.173.67.123	1	0	0	7	2	24	3.1536531821434206	0.07692307692307693	2.2954656791802917	1	attack
129.173.67.123	1	0	0	7	4	22	3.1079187365436813	0.16666666666666666	2.1339375660949167	2	attack
129.173.67.123	1	0	0	6	0	21	3.2044398047149407	0.0	2.2125823032160294	1	attack
129.173.67.123	3	0	0	6	8	26	3.00520259811578	0.23529411764705882	2.116299605701696	2	attack
129.173.67.123	1	0	0	8	0	24	3.1194801203293268	0.0	2.292481250360578	1	attack
129.173.67.123	1	0	0	6	0	24	3.172561773026201	0.0	2.292481250360578	1	attack
129.173.67.123	1	0	0	7	0	26	3.1096190051784895	0.0	2.199687794731328	1	attack
129.173.67.123	1	0	0	7	0	28	3.139956715520494	0.0	2.2709424217485368	1	attack
129.173.67.123	3	0	0	6	0	24	3.139264965815698	0.0	2.292481250360578	1	attack
129.173.67.123	1	0	0	5	0	32	3.1783407680356115	0.0	2.186278124459133	1	attack
129.173.67.123	1	0	0	7	0	24	3.0839236750496206	0.0	2.292481250360578	1	attack
129.173.67.123	1	0	0	7	0	26	3.0726112586424095	0.0	2.1039099102823644	1	attack
129.173.67.123	1	0	0	7	0	30	3.1030949980639067	0.0	2.1055872616982603	1	attack
129.173.67.123	3	0	0	7	0	28	3.2424752272873625	0.0	1.9852281360342514	1	attack
129.173.67.123	3	0	0	7	0	22	3.155057000662719	0.0	1.9362600275315274	1	attack
129.173.67.123	3	109.0909090909091	1	6	6	16	2.9128662222700896	0.14285714285714285	2.186704345910025	2	attack
129.173.67.123	3	6981.818181818182	1	8	44	22	2.9492914344122667	1.2222222222222223	1.7990453685798906	2	attack
129.173.67.123	1	0	0	6	0	20	3.037351499086926	0.0	2.1219280948873624	1	attack
129.173.67.123	3	0	0	4	0	24	3.0638907490878644	0.0	1.9591479170272446	1	attack
129.173.67.123	1	0	0	6	0	20	3.048122626145267	0.0	2.246439344671016	1	attack
129.173.67.123	3	0	0	6	0	24	3.1152049535700357	0.0	2.2295739585136225	1	attack
129.173.67.123	1	0	0	6	0	22	3.0090758397748147	0.0	2.2312702546075758	1	attack
129.173.67.123	1	0	0	8	0	20	3.0899685142898763	0.0	2.246439344671016	1	attack
129.173.67.123	1	0	0	6	0	22	3.0205102930353473	0.0	2.299896391167891	1	attack
129.173.67.123	1	0	0	6	0	22	2.9731284496114196	0.0	2.231270254607576	1	attack
129.173.67.123	1	0	0	7	0	20	3.127863016916551	0.0	2.1709505944546685	1	attack
129.173.67.123	3	0	0	6	0	24	3.118084328344249	0.0	2.1887218755408675	1	attack
129.173.67.123	3	0	0	7	0	28	3.043261933594044	0.0	1.7244078178625921	1	attack
129.173.67.123	1	0	0	5	0	20	3.1422994427199353	0.0	2.2464393446710154	1	attack
129.173.67.123	1	0	0	6	0	22	3.0490588329699286	0.0	1.9362600275315274	1	attack
129.173.67.123	1	0	0	7	0	22	3.023640360898742	0.0	1.789929075309999	1	attack
129.173.67.123	2	0	0	7	0	24	2.983443015698794	0.0	2.1258145836939115	1	attack
129.173.67.123	1	0	0	7	0	22	3.1093289774824804	0.0	2.299896391167891	1	attack
129.173.67.123	1	0	0	6	0	22	3.010833206764446	0.0	2.299896391167891	1	attack
129.173.67.123	1	0	0	6	0	22	3.2035314973955398	0.0	2.231270254607576	1	attack
129.173.67.123	3	0	0	7	0	22	2.9674863391007746	0.0	1.539484756931502	1	attack
129.173.67.123	1	276.9230769230769	1	7	4	22	3.110949022300558	0.16666666666666666	2.199687794731328	2	attack
129.173.67.123	1	0	0	6	0	20	3.0686047627844095	0.0	2.1709505944546685	1	attack
129.173.67.123	3	0	0	7	0	24	2.827858955967695	0.0	2.1887218755408675	1	attack
129.173.67.123	1	0	0	7	0	20	3.0736721078541343	0.0	1.8464393446710157	1	attack
129.173.67.123	1	0.3125	1	9	2	30	3.049795101489834	0.06666666666666667	2.0550365325772657	2	attack
129.173.67.123	1	0	0	6	0	20	3.1271813460138835	0.0	2.1709505944546685	1	attack
129.173.67.123	1	0	0	6	0	20	3.012235241000162	0.0	2.2464393446710154	1	attack
129.173.67.123	1	0	0	6	0	20	3.0539358915975763	0.0	2.3219280948873626	1	attack
129.173.67.123	1	10.0	1	5	4	20	2.8844565456802074	0.16666666666666666	2.292481250360578	2	attack
129.173.67.123	1	0	0	7	0	20	3.0748028183446445	0.0	2.1709505944546685	1	attack
129.173.67.123	1	0	0	5	0	18	2.8991918545325834	0.0	2.1971597234241496	1	attack
129.173.67.123	3	0	0	7	0	20	3.0968317282935005	0.0	2.1709505944546685	1	attack
129.173.67.123	3	0	0	7	0	30	2.9541947227858163	0.0	1.8892464285091584	1	attack
129.173.67.123	2	0	0	5	0	24	2.962439009552111	0.0	2.1887218755408675	1	attack
129.173.67.123	1	0	0	7	0	20	3.0764901108082867	0.0	2.1709505944546685	1	attack
129.173.67.123	1	0	0	6	0	22	3.0674065080024833	0.0	2.2312702546075758	1	attack
129.173.67.123	1	0	0	5	0	20	3.005549753411772	0.0	2.1709505944546685	1	attack
129.173.67.123	1	0	0	6	0	20	3.0582409036699922	0.0	2.1709505944546685	1	attack
129.173.67.123	1	0	0	7	0	20	3.0295611565076848	0.0	2.246439344671016	1	attack
129.173.67.123	3	0	0	6	0	26	3.136206230282824	0.0	2.2954656791802917	1	attack
129.173.67.123	1	0	0	9	0	22	3.07867259789856	0.0	2.299896391167891	1	attack
129.173.67.123	1	0	0	5	0	20	3.117029411789388	0.0	2.1709505944546685	1	attack
129.173.67.123	1	0	0	6	0	22	3.146921543417221	0.0	2.1180782093497093	1	attack
129.173.67.123	1	0	0	7	0	24	3.054315800683911	0.0	2.188721875540867	1	attack
129.173.67.123	1	0	0	7	0	20	3.0660082277686405	0.0	2.1709505944546685	1	attack
129.173.67.123	1	0	0	7	0	20	3.030352586678638	0.0	2.1709505944546685	1	attack
129.173.67.123	1	0	0	9	0	22	3.079272786462015	0.0	1.867633890971212	1	attack
129.173.67.123	1	0	0	8	0	20	3.3016699408018937	0.0	2.246439344671016	1	attack
129.173.67.123	1	0	0	8	0	20	3.2124804929449082	0.0	2.1709505944546685	1	attack
129.173.67.123	1	0	0	6	0	20	3.0436374601382523	0.0	2.246439344671016	1	attack
129.173.67.123	1	0	0	8	0	22	2.947695094349635	0.0	1.867633890971212	1	attack
129.173.67.123	1	0	0	8	0	26	3.084562962304702	0.0	2.1339375660949167	1	attack
129.173.67.123	3	0	0	5	0	20	3.060269723572108	0.0	2.1709505944546685	1	attack
129.173.67.123	3	0	0	6	0	38	3.180554405958796	0.0	2.0418145155018155	1	attack
129.173.67.123	1	0	0	6	0	20	2.9972287217844027	0.0	2.2464393446710154	1	attack
129.173.67.123	1	0	0	6	0	20	3.034105516233584	0.0	2.1709505944546685	1	attack
129.173.67.123	1	0	0	4	0	20	3.018510982464078	0.0	2.1219280948873624	1	attack
129.173.67.123	1	0	0	6	4	18	3.180860998957601	0.18181818181818182	2.231270254607576	2	attack
129.173.67.123	1	0	0	6	0	22	3.0134576254346372	0.0	2.2312702546075758	1	attack
129.173.67.123	3	0	0	7	4	24	3.1422752572919914	0.14285714285714285	1.9751060324573733	2	attack
129.173.67.123	3	0	0	6	0	22	3.2414778915706504	0.0	2.0403733936884962	1	attack
129.173.67.123	1	0	0	6	0	20	2.8750597888218308	0.0	2.246439344671016	1	attack
129.173.67.123	1	0	0	8	0	22	3.0892733039809417	0.0	2.186704345910025	1	attack
129.173.67.123	1	0	0	6	0	22	3.0444713291296055	0.0	2.299896391167891	1	attack
129.173.67.123	1	0	0	8	0	22	3.0644917419640776	0.0	1.9362600275315278	1	attack
129.173.67.123	1	0	0	7	0	20	3.0342365965779443	0.0	1.7219280948873625	1	attack
129.173.67.123	1	0	0	6	0	24	3.162961298638436	0.0	2.1887218755408666	1	attack
129.173.67.123	1	0	0	6	0	22	2.985434254750522	0.0	2.1867043459100244	1	attack
129.173.67.123	1	0	0	7	0	24	3.1734030136846516	0.0	2.1887218755408675	1	attack
129.173.67.123	1	0	0	6	0	20	3.10554091653094	0.0	1.8464393446710154	1	attack
129.173.67.123	1	0	0	7	0	20	3.0562633884452453	0.0	2.246439344671016	1	attack
129.173.67.123	1	0	0	7	0	24	3.0529823665522073	0.0	2.188721875540867	1	attack
129.173.67.123	3	0	0	7	0	16	3.119061284512354	0.0	2.25	1	attack
129.173.67.123	3	0	0	5	0	36	3.175616554112019	0.0	2.0713451397302376	1	attack
129.173.67.123	1	0	0	7	0	22	3.1102015014588513	0.0	2.231270254607576	1	attack
129.173.67.123	1	0	0	5	0	22	3.111532894952229	0.0	2.299896391167891	1	attack
129.173.67.123	1	0	0	7	0	18	3.1096680309421436	0.0	2.197159723424149	1	attack
129.173.67.123	1	0	0	4	0	20	3.111783362664041	0.0	2.2464393446710154	1	attack
129.173.67.123	3	0	0	7	0	26	3.2519571052004363	0.0	1.9877733714879842	1	attack
129.173.67.123	3	0	0	6	0	18	3.133040270525196	0.0	2.1971597234241496	1	attack
129.173.67.123	3	50.0	1	6	4	36	3.29809044758716	0.125	2.1833830982290134	2	attack
129.173.67.123	1	0	0	7	0	22	3.069996990653072	0.0	1.867633890971212	1	attack
129.173.67.123	2	0	0	7	0	22	3.1231189382764954	0.0	2.16264411804726	1	attack
129.173.67.123	1	0	0	5	0	22	3.043343627580299	0.0	2.16264411804726	1	attack
129.173.67.123	1	0	0	8	0	22	3.130467795221498	0.0	2.1867043459100244	1	attack
129.173.67.123	1	0	0	7	0	24	3.0891990838612493	0.0	2.054585169337799	1	attack
129.173.67.123	2	0	0	4	0	22	3.066688830051597	0.0	2.299896391167891	1	attack
129.173.67.123	1	0	0	6	4	24	2.888058981585752	0.15384615384615385	1.8773870642966128	2	attack
129.173.67.123	1	0	0	7	0	24	3.0683167492249264	0.0	1.8250112108241774	1	attack
129.173.67.123	3	0	0	7	0	26	3.101207999743305	0.0	2.199687794731328	1	attack
129.173.67.123	1	0	0	5	0	25	3.1072247264188095	0.0	2.217014811252441	1	attack
129.173.67.123	3	0	0	5	4	24	2.9226322861753453	0.14285714285714285	2.155968102145908	2	attack
129.173.67.123	1	0	0	7	0	24	3.0395298159141872	0.0	2.2295739585136225	1	attack
129.173.67.123	1	0	0	6	0	24	2.9765220925718143	0.0	2.188721875540867	1	attack
129.173.67.123	1	0	0	7	0	24	3.152589710318693	0.0	2.1887218755408675	1	attack
129.173.67.123	1	0	0	8	4	28	3.1188355398373915	0.11764705882352941	2.2806390622295667	2	attack
129.173.67.123	1	0	0	8	0	24	3.0336801154789934	0.0	2.2295739585136225	1	attack
129.173.67.123	1	0	0	8	0	24	3.111619507787695	0.0	2.054585169337799	1	attack
129.173.67.123	3	0	0	6	0	26	3.2001973617638977	0.0	2.038159681645953	1	attack
129.173.67.123	3	0	0	5	0	34	3.0823952769994443	0.0	2.116299605701696	1	attack
129.173.67.123	1	0	0	6	0	24	3.1059125964403456	0.0	2.188721875540867	1	attack
129.173.67.123	3	257.14285714285717	1	9	2	26	2.9555721809023834	0.05555555555555555	2.2359263506290326	2	attack
129.173.67.123	2	299.8333333333333	1	5	2	22	3.119826870276421	0.09090909090909091	2.188721875540867	1	attack
129.173.67.123	1	0	0	8	0	20	3.0905329380927773	0.0	2.246439344671016	1	attack
129.173.67.123	3	0	0	8	0	30	3.229288567577399	0.0	2.232262897024269	1	attack
129.173.67.123	1	0	0	8	0	22	3.057447105187974	0.0	2.1180782093497093	1	attack
129.173.67.123	1	0	0	8	0	24	3.058929100440386	0.0	2.2295739585136225	1	attack
129.173.67.123	1	0	0	4	0	26	3.008441126052171	0.0	2.1339375660949167	1	attack
129.173.67.123	1	0	0	8	0	20	3.0918174607773343	0.0	2.1219280948873624	1	attack
129.173.67.123	1	0	0	5	0	22	3.1906006633194606	0.0	2.2312702546075758	1	attack
129.173.67.123	1	0	0	6	4	18	3.1312058321462586	0.18181818181818182	2.1180782093497093	2	attack
129.173.67.123	3	0	0	6	0	26	3.0220585582141055	0.0	2.2577560641285177	1	attack
129.173.67.123	1	0	0	7	0	24	3.0780350328402433	0.0	2.1258145836939115	1	attack
129.173.67.123	1	0	0	7	0	26	3.205406712398032	0.0	2.199687794731328	1	attack
129.173.67.123	1	0	0	6	0	22	3.2244077123646893	0.0	2.299896391167891	1	attack
129.173.67.123	1	0	0	8	0	24	3.0556891643236224	0.0	2.292481250360578	1	attack
129.173.67.123	1	0	0	7	0	24	2.95821530703199	0.0	2.2295739585136225	1	attack
129.173.67.123	3	0	0	6	0	26	3.091821827916112	0.0	2.075869296697727	1	attack
129.173.67.123	1	0	0	7	0	22	3.1334200388720883	0.0	2.231270254607576	1	attack
129.173.67.123	1	0	0	8	0	28	3.108904575325348	0.0	2.3059584928680414	1	attack
129.173.67.123	1	0	0	6	0	22	3.1377003122321354	0.0	1.9808259362290785	1	attack
129.173.67.123	3	0	0	6	0	36	3.1405993215201384	0.0	1.9693894195291561	1	attack
129.173.67.123	1	0	0	6	0	24	3.028668881762993	0.0	1.9591479170272446	1	attack
129.173.67.123	1	0	0	8	4	22	3.0129962412753795	0.14285714285714285	2.2954656791802917	2	attack
129.173.67.123	3	0	0	6	0	20	2.9444433941960138	0.0	2.1219280948873624	1	attack
129.173.67.123	3	0	0	7	0	26	3.029376072674557	0.0	2.199687794731328	1	attack
129.173.67.123	3	0	0	7	0	22	2.9833184643203072	0.0	2.1180782093497093	1	attack
129.173.67.123	1	0	0	7	0	24	3.0468580722901137	0.0	2.2295739585136225	1	attack
129.173.67.123	1	0	0	6	0	24	3.0175414625807675	0.0	2.054585169337799	1	attack
129.173.67.123	1	0	0	5	4	38	2.837947130281536	0.15384615384615385	1.935945569184765	2	attack
129.173.67.123	3	0	0	9	0	60	3.025993921908254	0.0	1.781839568683646	1	attack
129.173.67.123	1	0	0	7	0	24	3.086938512614316	0.0	2.292481250360578	1	attack
129.173.67.123	3	0	0	6	0	38	2.973667698077632	0.0	2.154536065505831	1	attack
129.173.67.123	1	0	0	6	4	20	2.9078167184633292	0.16	2.1887218755408675	2	attack
129.173.67.123	1	0	0	9	4	20	3.1158626280723993	0.16666666666666666	2.229573958513622	2	attack
129.173.67.123	3	0	0	6	0	29	3.430962806198571	0.0	2.1240426325363897	1	attack
129.173.67.123	1	0	0	8	0	21	3.2360517789831653	0.0	2.094000160564931	1	attack
129.173.67.123	1	0	0	6	4	24	3.124710043904084	0.13333333333333333	2.2359263506290326	2	attack
129.173.67.123	3	0	0	7	0	38	3.0290752653121955	0.0	1.9698110652780976	1	attack
129.173.67.123	1	0	0	6	0	28	3.18515615241386	0.0	2.1820058147602137	1	attack
129.173.67.123	1	0	0	6	0	20	3.15543587353607	0.0	1.6854752972273344	1	attack
129.173.67.123	1	0	0	9	0	26	3.0258992475980286	0.0	2.199687794731328	1	attack
129.173.67.123	3	0	0	5	0	32	3.1210289460050067	0.0	2.021782221599798	1	attack
129.173.67.123	3	0	0	7	0	32	3.0937857327683203	0.0	2.1800365325772657	1	attack
129.173.67.123	1	0	0	7	0	26	3.0882266023635045	0.0	2.199687794731328	1	attack
129.173.67.123	3	0	0	6	0	26	3.1807653989702476	0.0	2.2954656791802917	1	attack
129.173.67.123	1	0	0	8	0	26	3.069834205208537	0.0	2.2577560641285177	1	attack
129.173.67.123	3	0	0	5	0	26	3.010341808013479	0.0	2.2373974097831018	1	attack
129.173.67.123	1	0	0	8	0	26	3.176020664789252	0.0	2.161978179679554	1	attack
129.173.67.123	3	0	0	9	0	26	3.1066342375208857	0.0	1.9220231428515728	1	attack
129.173.67.123	1	0	0	9	4	30	3.162647390213772	0.13333333333333333	2.3071885761626683	2	attack
129.173.67.123	1	0	0	7	0	24	3.095860708606431	0.0	2.2295739585136225	1	attack
129.173.67.123	1	0	0	7	0	20	3.021969665302222	0.0	1.8464393446710157	1	attack
129.173.67.123	2	15.789473684210526	1	6	4	34	3.0431366030112326	0.11764705882352941	2.1868085945630504	2	attack
129.173.67.123	1	0	0	8	0	28	3.20589512258888	0.0	2.305958492868042	1	attack
129.173.67.123	1	8.88888888888889	1	5	8	19	3.153151649794793	0.2962962962962963	2.305296187814667	2	attack
129.173.67.123	1	0	0	5	0	24	3.1644090152918607	0.0	2.1887218755408675	1	attack
129.173.67.123	1	0	0	6	0	24	3.117657179286695	0.0	2.2295739585136225	1	attack
129.173.67.123	3	0	0	6	0	34	3.0734980618980874	0.0	2.1368005201485647	1	attack
129.173.67.123	1	0	0	9	0	30	3.099464436426259	0.0	2.1492553971685	1	attack
129.173.67.123	1	0	0	6	0	22	2.897944562517229	0.0	2.2312702546075758	1	attack
129.173.67.123	1	0	0	6	0	22	3.0960283015505463	0.0	2.0403733936884962	1	attack
129.173.67.123	1	0	0	6	0	24	3.1372994731040844	0.0	2.292481250360578	1	attack
129.173.67.123	3	0	0	5	0	24	3.0357493872396897	0.0	2.1258145836939115	1	attack
129.173.67.123	3	0	0	5	0	34	2.7392138575580938	0.0	2.1392619307348246	1	attack
129.173.67.123	1	0	0	7	0	21	3.0400201408985117	0.0	2.1066031370644747	1	attack
129.173.67.123	1	0	0	6	0	26	3.1496569451919543	0.0	1.95006375643621	1	attack
129.173.67.123	3	0	0	8	0	28	3.1344734100879736	0.0	2.270942421748537	1	attack
129.173.67.123	1	0	0	6	0	26	3.1208322060075653	0.0	2.2954656791802917	1	attack
129.173.67.123	1	0	0	7	4	24	3.001278365175532	0.14285714285714285	1.8423709931771086	2	attack
129.173.67.123	1	0	0	6	4	24	3.0043921233564777	0.14285714285714285	1.9211854965885542	2	attack
129.173.67.123	3	0	0	6	0	42	3.254946384803524	0.0	1.7723388509380995	1	attack
129.173.67.123	1	0	0	6	0	22	3.0075031322781105	0.0	2.16264411804726	1	attack
129.173.67.123	1	0	0	7	0	28	3.089370354346563	0.0	2.155968102145908	1	attack
129.173.67.123	1	0	0	8	4	22	3.058227463932016	0.14285714285714285	2.1039099102823644	2	attack
129.173.67.123	1	0	0	9	0	26	3.1007334508455107	0.0	1.95006375643621	1	attack
129.173.67.123	3	0	0	9	0	36	3.249767336465453	0.0	1.7527152789797051	1	attack
129.173.67.123	2	0	0	7	0	24	3.051772253331853	0.0	2.117492461184755	1	attack
129.173.67.123	1	0	0	6	0	23	3.1270255931533075	0.0	2.229871195093384	1	attack
129.173.67.123	1	0	0	7	0	26	3.1492301724991454	0.0	2.199687794731328	1	attack
129.173.67.123	1	0	0	8	0	28	3.100998881546914	0.0	2.1820058147602137	1	attack
129.173.67.123	1	0	0	5	0	22	3.054235171030888	0.0	2.299896391167891	1	attack
129.173.67.123	1	0	0	6	0	24	3.005963928904188	0.0	2.292481250360578	1	attack
129.173.67.123	1	0	0	8	0	22	3.09388027768487	0.0	2.2312702546075758	1	attack
129.173.67.123	3	0	0	9	0	28	3.1969963379444715	0.0	2.1559681021459074	1	attack
129.173.67.123	1	327.27272727272725	1	7	2	20	3.186769435236979	0.06896551724137931	2.2312702546075758	2	attack
129.173.67.123	3	5760.0	1	8	4	26	3.065079259790697	0.13793103448275862	2.1492553971685	2	attack
129.173.67.123	1	0	0	8	0	22	3.007896903853416	0.0	2.186704345910025	1	attack
129.173.67.123	3	0	0	8	4	16	3.0944443335313867	0.15384615384615385	2.1219280948873624	2	attack
129.173.67.123	2	0	0	5	0	30	3.2011557253472156	0.0	2.0729055953200564	1	attack
129.173.67.123	1	0	0	4	0	18	3.1459058534521924	0.0	2.2810361125534238	1	attack
129.173.67.123	1	0	0	6	0	26	2.9382685121216983	0.0	1.922023142851573	1	attack
129.173.67.123	1	0	0	8	0	22	3.070336233250215	0.0	2.1180782093497093	1	attack
129.173.67.123	1	0	0	6	4	20	3.1041586297184836	0.16666666666666666	2.2295739585136225	2	attack
129.173.67.123	1	0	0	6	0	22	3.052814496566253	0.0	2.299896391167891	1	attack
129.173.67.123	3	0	0	6	0	18	3.196380216902439	0.0	2.197159723424149	1	attack
129.173.67.123	3	0	0	6	0	34	3.280192772210171	0.0	2.0948567835487384	1	attack
129.173.67.123	1	7200.0	1	5	4	20	2.9848916570366426	0.16666666666666666	2.1887218755408675	2	attack
129.173.67.123	3	0	0	5	0	20	3.0055325428123476	0.0	2.1709505944546685	1	attack
129.173.67.123	1	10.909090909090908	1	5	4	18	3.0780937684200285	0.18181818181818182	2.299896391167891	2	attack
129.173.67.123	1	0	0	6	0	24	2.901932849671639	0.0	2.188721875540867	1	attack
129.173.67.123	1	0	0	7	0	20	3.296113450344081	0.0	2.1709505944546685	1	attack
129.173.67.123	1	0	0	5	0	20	3.0627031000327447	0.0	2.3219280948873626	1	attack
129.173.67.123	1	0	0	7	0	20	3.104704140421464	0.0	2.246439344671016	1	attack
129.173.67.123	1	0	0	8	0	22	3.1623907626480543	0.0	2.231270254607576	1	attack
129.173.67.123	1	0	0	9	0	20	3.2435168874532794	0.0	2.1709505944546685	1	attack
129.173.67.123	1	0	0	6	0	20	3.0272846748565767	0.0	2.246439344671016	1	attack
129.173.67.123	3	0	0	8	0	26	3.174592064083237	0.0	1.5465935642949384	1	attack
129.173.67.123	1	0	0	7	0	22	2.943941642782619	0.0	2.1180782093497093	1	attack
129.173.67.123	1	0	0	6	0	20	2.991338332901688	0.0	2.1219280948873624	1	attack
129.173.67.123	1	0	0	6	0	20	3.1167743594977475	0.0	1.7219280948873625	1	attack
129.173.67.123	1	0	0	8	0	18	3.0159410605381742	0.0	2.0588138903312014	1	attack
129.173.67.123	1	0	0	5	0	20	2.9899599574133173	0.0	2.1709505944546685	1	attack
129.173.67.123	1	0	0	7	0	20	3.1669574621973355	0.0	2.1709505944546685	1	attack
129.173.67.123	3	0	0	5	0	24	3.1271237529688616	0.0	2.2295739585136225	1	attack
129.173.67.123	1	0	0	6	0	24	3.0990054771787885	0.0	1.7841591278514217	1	attack
129.173.67.123	1	0	0	6	0	20	3.067516621034076	0.0	1.8464393446710157	1	attack
129.173.67.123	1	7200.0	1	6	4	20	3.0249504145847577	0.16666666666666666	1.7841591278514217	2	attack
129.173.67.123	3	0	0	8	0	26	3.1002091078259473	0.0	2.1339375660949167	1	attack
129.173.67.123	1	0	0	6	0	20	3.1579511410284677	0.0	2.2464393446710154	1	attack
129.173.67.123	1	0	0	6	0	22	3.0912956085597125	0.0	2.231270254607576	1	attack
129.173.67.123	1	0	0	7	0	20	3.1470870815617937	0.0	2.2464393446710154	1	attack
129.173.67.123	3	0	0	5	0	28	3.0438786462792202	0.0	2.209888638014727	1	attack
129.173.67.123	3	0	0	6	0	24	3.2192021228864185	0.0	2.188721875540867	1	attack
129.173.67.123	1	0	0	6	0	20	3.046107028059305	0.0	2.1709505944546685	1	attack
129.173.67.123	1	0	0	6	0	24	3.3212193455958974	0.0	1.9591479170272446	1	attack
129.173.67.123	1	0	0	5	0	18	3.0808788536876626	0.0	2.113283334294875	1	attack
129.173.67.123	1	0	0	5	0	22	3.036890229329771	0.0	2.2312702546075758	1	attack
129.173.67.123	1	0	0	8	0	22	3.0980814286259784	0.0	2.299896391167891	1	attack
129.173.67.123	3	6.315789473684211	1	5	4	34	2.898208942142606	0.1	1.7843151288554941	2	attack
129.173.67.123	3	0	0	7	0	24	3.0438077407816224	0.0	2.188721875540867	1	attack
129.173.67.123	3	0	0	7	4	18	3.155371129930005	0.15384615384615385	2.16264411804726	2	attack
129.173.67.123	3	0	0	6	0	30	3.020361540624783	0.0	2.1819370635467044	1	attack
129.173.67.123	1	0	0	5	0	20	3.0986428451763004	0.0	1.8464393446710157	1	attack
129.173.67.123	1	0	0	6	0	22	3.2452790602877553	0.0	2.1180782093497093	1	attack
129.173.67.123	3	0	0	7	0	20	3.159493915491231	0.0	2.0464393446710156	1	attack
129.173.67.123	1	0	0	8	8	22	3.059138005629401	0.3076923076923077	2.232262897024269	2	attack
129.173.67.123	3	0	0	6	0	18	3.0047835021010534	0.0	2.197159723424149	1	attack
129.173.67.123	2	0	0	4	0	26	3.1410348514238398	0.0	2.1339375660949167	1	attack
129.173.67.123	1	0	0	6	0	24	3.0684854878450607	0.0	2.292481250360578	1	attack
129.173.67.123	3	7.5	1	6	4	28	3.0312320343937316	0.125	2.2272170014624826	2	attack
129.173.67.123	1	0	0	5	0	20	3.2346082340223794	0.0	2.1709505944546685	1	attack
129.173.67.123	1	0	0	5	0	20	3.1169176240224514	0.0	2.2464393446710154	1	attack
129.173.67.123	3	0	0	5	0	24	2.9861255473182644	0.0	2.292481250360578	1	attack
129.173.67.123	1	0	0	7	0	18	3.1297713616206218	0.0	2.113283334294875	1	attack
129.173.67.123	3	0	0	6	0	22	2.9998855577144927	0.0	2.2312702546075758	1	attack
129.173.67.123	1	0	0	6	0	20	2.978514120517683	0.0	1.8464393446710154	1	attack
129.173.67.123	1	0	0	6	0	20	2.9649976305046906	0.0	1.970950594454669	1	attack
129.173.67.123	1	0	0	6	0	22	3.280233644762509	0.0	2.231270254607576	1	attack
129.173.67.123	1	0	0	7	0	22	3.0227671876372892	0.0	2.1867043459100244	1	attack
129.173.67.123	1	10.909090909090908	1	5	4	18	2.970455702612508	0.16666666666666666	2.1180782093497093	2	attack
129.173.67.123	1	0	0	8	0	22	3.0756342677033746	0.0	2.1180782093497093	1	attack
129.173.67.123	1	0	0	7	4	18	3.173598403315191	0.18181818181818182	2.1180782093497093	2	attack
129.173.67.123	1	0	0	7	0	22	3.286781318819781	0.0	2.299896391167891	1	attack
129.173.67.123	1	0	0	6	0	22	3.1004959425939065	0.0	2.299896391167891	1	attack
129.173.67.123	1	0	0	6	0	22	3.336064253635712	0.0	2.231270254607576	1	attack
129.173.67.123	3	0	0	4	0	26	3.00410933852443	0.0	2.075869296697727	1	attack
129.173.67.123	1	0	0	9	0	20	3.093986718163685	0.0	2.1709505944546685	1	attack
129.173.67.123	1	0	0	8	4	22	3.1242063354275817	0.16666666666666666	2.2954656791802917	2	attack
129.173.67.123	1	0	0	5	0	20	3.0251397683899817	0.0	2.246439344671016	1	attack
129.173.67.123	1	0	0	6	0	18	3.2156280848878054	0.0	2.197159723424149	1	attack
129.173.67.123	1	0	0	7	0	20	3.0546604098493346	0.0	2.1709505944546685	1	attack
129.173.67.123	3	0	0	4	0	16	3.154627328822742	0.0	2.25	1	attack
129.173.67.123	1	635.2941176470588	1	7	4	30	3.0301218168321205	0.16666666666666666	2.107963755697208	2	attack
129.173.67.123	1	0	0	7	0	20	3.1526527835717615	0.0	2.1709505944546685	1	attack
129.173.67.123	1	0	0	6	0	24	3.138668798482448	0.0	2.2295739585136225	1	attack
129.173.67.123	1	8.571428571428571	1	6	4	24	3.0840758867734985	0.15384615384615385	2.1820058147602133	2	attack
129.173.67.123	1	0	0	7	0	24	3.1163666344324965	0.0	2.2516291673878226	1	attack
129.173.67.123	1	0	0	5	0	18	3.0178357544122427	0.0	2.0588138903312014	1	attack
129.173.67.123	1	0	0	8	0	21	3.102137219063882	0.0	2.243773828551915	1	attack
129.173.67.123	2	0	0	5	0	20	3.2047222227610086	0.0	2.1709505944546685	1	attack
129.173.67.123	1	0	0	6	0	20	2.953020509012519	0.0	2.2464393446710154	1	attack
129.173.67.123	1	0	0	6	0	24	3.142533334614008	0.0	2.117492461184755	1	attack
129.173.67.123	1	0	0	8	0	20	3.1664862349275156	0.0	2.1219280948873624	1	attack
129.173.67.123	3	0	0	6	0	18	3.200131601871694	0.0	2.1971597234241496	1	attack
129.173.67.123	3	0	0	5	0	34	3.240400861116159	0.0	1.990316696873679	1	attack
129.173.67.123	1	0	0	6	0	22	3.1568975129734085	0.0	2.1180782093497093	1	attack
129.173.67.123	1	0	0	6	0	18	3.1431508721092496	0.0	1.8910611120726528	1	attack
129.173.67.123	3	0	0	6	0	28	3.115882453575438	0.0	1.9241743523004413	1	attack
129.173.67.123	3	0	0	6	0	26	3.2448847629539452	0.0	2.2577560641285177	1	attack
129.173.67.123	1	0	0	8	0	24	3.171699967233056	0.0	2.292481250360578	1	attack
129.173.67.123	1	0	0	8	4	18	3.161773704462098	0.18181818181818182	2.186704345910025	2	attack
129.173.67.123	1	0	0	8	4	20	3.044083328988874	0.16666666666666666	2.2295739585136225	2	attack
129.173.67.123	1	0	0	8	0	22	3.1657252182742113	0.0	2.231270254607576	1	attack
129.173.67.123	1	0	0	7	0	20	3.0607808077255787	0.0	2.246439344671016	1	attack
129.173.67.123	3	0	0	7	0	22	2.976301138367761	0.0	2.1867043459100244	1	attack
129.173.67.123	3	0	0	8	0	26	3.2038327564102937	0.0	2.1339375660949167	1	attack
129.173.67.123	1	0	0	7	0	22	3.1135763497369764	0.0	2.299896391167891	1	attack
129.173.67.123	1	0	0	6	0	20	3.238670960938746	0.0	2.3219280948873626	1	attack
129.173.67.123	1	0	0	8	0	26	3.2468392127976693	0.0	2.1996877947313274	1	attack
129.173.67.123	1	0	0	7	0	22	3.2850951527931027	0.0	2.299896391167891	1	attack
129.173.67.123	1	0	0	7	4	20	3.12048233231897	0.16666666666666666	2.054585169337799	2	attack
129.173.67.123	1	0	0	5	0	20	2.828876294956403	0.0	2.246439344671016	1	attack
129.173.67.123	1	0	0	5	4	20	3.11539271256625	0.16666666666666666	2.292481250360578	2	attack
129.173.67.123	1	0	0	5	0	20	3.1384804700585622	0.0	2.246439344671016	1	attack
129.173.67.123	3	0	0	5	0	26	3.185360766951192	0.0	2.2076418753282696	1	attack
129.173.67.123	1	0	0	6	4	16	3.031798873830187	0.2	2.2464393446710154	2	attack
129.173.67.123	1	0	0	4	0	20	3.11627804526512	0.0	1.7219280948873625	1	attack
129.173.67.123	1	0	0	7	0	20	3.053559875088387	0.0	2.1219280948873624	1	attack
129.173.67.123	1	0	0	8	0	24	3.131310467066959	0.0	1.8553885422075338	1	attack
129.173.67.123	1	0	0	7	4	20	2.9544968413787807	0.16666666666666666	2.1887218755408675	2	attack
129.173.67.123	3	0	0	4	0	22	3.0560313425578403	0.0	1.8585552118703148	1	attack
129.173.67.123	1	0	0	6	0	18	3.076592655739562	0.0	1.8910611120726528	1	attack
129.173.67.123	3	0	0	7	0	24	3.356574784357988	0.0	1.8879185026711327	1	attack
129.173.67.123	1	0	0	5	0	18	3.0655818222453144	0.0	2.2810361125534238	1	attack
129.173.67.123	1	257.14285714285717	1	7	4	24	3.0259723140179253	0.14285714285714285	2.1820058147602133	2	attack
129.173.67.123	1	0	0	6	0	20	2.8330416242592484	0.0	2.246439344671016	1	attack
129.173.67.123	1	0	0	7	0	18	3.113488534515523	0.0	2.197159723424149	1	attack
129.173.67.123	1	0	0	5	0	18	2.9575938536248056	0.0	2.1971597234241496	1	attack
129.173.67.123	1	0	0	6	0	20	2.933447803193536	0.0	2.246439344671016	1	attack
129.173.67.123	3	0	0	8	4	28	3.0838182280267965	0.125	2.186278124459133	2	attack
129.173.67.123	3	9600.0	1	9	8	28	2.961041923073587	0.2222222222222222	1.5577277787393196	2	attack
129.173.67.123	1	0	0	7	0	22	2.940398944055234	0.0	2.231270254607576	1	attack
129.173.67.123	1	0	0	6	0	20	3.124772127860308	0.0	2.1709505944546685	1	attack
129.173.67.123	1	0	0	7	0	20	3.152929388232829	0.0	2.1219280948873624	1	attack
129.173.67.123	1	0	0	5	0	18	3.1904642573037876	0.0	2.2810361125534233	1	attack
129.173.67.123	3	0	0	7	0	26	3.1076914938016356	0.0	2.2577560641285177	1	attack
129.173.67.123	1	0	0	6	0	20	3.0763831181515173	0.0	2.1709505944546685	1	attack
129.173.67.123	3	0	0	5	0	22	3.28933469433867	0.0	1.8230679822736608	1	attack
129.173.67.123	1	0	0	6	0	21	3.1978500779209105	0.0	2.243773828551915	1	attack
129.173.67.123	1	0	0	8	0	20	3.162420216921673	0.0	2.246439344671016	1	attack
129.173.67.123	1	0	0	5	0	20	3.0250836295746355	0.0	2.1709505944546685	1	attack
129.173.67.123	1	0	0	5	0	20	2.9303960075901245	0.0	2.1709505944546685	1	attack
129.173.67.123	1	0	0	7	4	20	3.114778471093393	0.16666666666666666	2.1887218755408666	2	attack
129.173.67.123	1	0	0	7	4	24	3.2675351126570717	0.14285714285714285	2.270942421748537	2	attack
129.173.67.123	1	0	0	5	0	20	3.096378330649815	0.0	2.246439344671016	1	attack
129.173.67.123	1	0	0	5	0	18	3.044490844918093	0.0	2.2810361125534238	1	attack
129.173.67.123	1	0	0	8	0	22	3.0807328190926366	0.0	2.1180782093497093	1	attack
129.173.67.123	3	0	0	6	0	22	3.0709226126968745	0.0	2.1867043459100244	1	attack
129.173.67.123	1	0	0	7	0	24	3.190154070216768	0.0	1.9591479170272446	1	attack
129.173.67.123	1	0	0	5	0	20	3.2750223222139674	0.0	2.246439344671016	1	attack
129.173.67.123	1	0	0	6	0	18	3.0630967587167897	0.0	2.197159723424149	1	attack
129.173.67.123	1	0	0	9	4	20	3.1825634710511848	0.15384615384615385	2.229573958513622	2	attack
129.173.67.123	3	0	0	7	0	32	3.193382489388765	0.0	1.9528195311147833	1	attack
129.173.67.123	1	0	0	6	0	18	2.940834164923127	0.0	1.974937501201927	1	attack
129.173.67.123	1	0	0	6	0	24	3.1735282673560916	0.0	2.2295739585136225	1	attack
129.173.67.123	1	0	0	6	4	16	3.1773668376619293	0.18181818181818182	2.246439344671016	2	attack
129.173.67.123	1	0	0	6	0	22	3.0395790896126713	0.0	2.299896391167891	1	attack
129.173.67.123	1	0	0	4	0	22	2.8236412841713623	0.0	2.299896391167891	1	attack
129.173.67.123	1	0	0	6	0	18	3.2118357781776936	0.0	2.1971597234241496	1	attack
129.173.67.123	3	0	0	6	0	38	3.213762852205382	0.0	2.1148051443393325	1	attack
129.173.67.123	1	0	0	7	0	20	3.130246064729375	0.0	1.970950594454669	1	attack
129.173.67.123	1	0	0	8	0	24	3.2728907572519947	0.0	2.1887218755408675	1	attack
129.173.67.123	1	0	0	8	0	20	3.024681755932915	0.0	2.246439344671016	1	attack
129.173.67.123	1	0	0	7	0	24	3.128272209887779	0.0	2.292481250360578	1	attack
129.173.67.123	1	0	0	7	0	20	3.0172306463022527	0.0	2.246439344671016	1	attack
129.173.67.123	1	10.0	1	7	4	20	2.9219259843497483	0.16666666666666666	2.117492461184755	2	attack
129.173.67.123	1	0	0	5	0	20	3.2052038422668034	0.0	2.1219280948873624	1	attack
129.173.67.123	1	0	0	5	0	18	3.013241732397793	0.0	2.197159723424149	1	attack
129.173.67.123	1	0	0	6	0	20	3.136608062422492	0.0	2.0464393446710156	1	attack
129.173.67.123	1	0	0	6	0	20	2.997163978443384	0.0	2.1709505944546685	1	attack
129.173.67.123	1	0	0	5	0	18	2.976218320666734	0.0	2.197159723424149	1	attack
129.173.67.123	1	0	0	6	0	18	3.235222385198118	0.0	2.197159723424149	1	attack
129.173.67.123	1	0	0	8	0	26	3.1685436878511597	0.0	2.199687794731328	1	attack
129.173.67.123	1	0	0	6	0	20	3.0115475636466025	0.0	2.246439344671016	1	attack
129.173.67.123	1	0	0	8	0	22	3.066097434156971	0.0	2.1180782093497093	1	attack
129.173.67.123	3	0	0	5	0	24	3.146158813371564	0.0	2.1887218755408675	1	attack
129.173.67.123	1	0	0	7	0	24	2.990982169537448	0.0	2.188721875540867	1	attack
129.173.67.123	1	0	0	8	0	22	3.1220378835496914	0.0	2.2998963911678914	1	attack
129.173.67.123	1	0	0	8	0	22	3.0203872271588965	0.0	2.1180782093497093	1	attack
129.173.67.123	1	0	0	6	0	20	3.168669212759201	0.0	2.246439344671016	1	attack
129.173.67.123	1	0	0	8	0	20	3.0503111649619874	0.0	1.8464393446710157	1	attack
129.173.67.123	1	0	0	8	0	22	3.1537818608686177	0.0	2.2312702546075758	1	attack
129.173.67.123	3	0	0	8	0	30	2.930816853746043	0.0	1.9086126988727123	1	attack
129.173.67.123	1	0	0	7	0	18	3.0333202661211733	0.0	1.7527152789797047	1	attack
129.173.67.123	1	0	0	7	0	22	3.0885334637955157	0.0	2.231270254607576	1	attack
129.173.67.123	1	0	0	7	0	22	3.1018460537645183	0.0	2.16264411804726	1	attack
129.173.67.123	1	0	0	7	0	20	3.1053041360140954	0.0	2.1709505944546685	1	attack
129.173.67.123	1	0	0	7	0	22	3.2123396833475524	0.0	1.4353713907745331	1	attack
129.173.67.123	1	0	0	7	0	24	3.2819844639024516	0.0	2.084962500721156	1	attack
129.173.67.123	1	0	0	5	0	20	3.03159228551102	0.0	2.3219280948873626	1	attack
129.173.67.123	3	0	0	8	0	34	3.297307857466649	0.0	2.027489311329523	1	attack
129.173.67.123	3	0	0	5	0	30	3.151863081833031	0.0	1.8256051990169437	1	attack
129.173.67.123	1	0	0	7	0	20	3.210199516920781	0.0	1.3609640474436813	1	attack
129.173.67.123	1	0	0	6	0	24	3.239454085903313	0.0	2.1258145836939115	1	attack
129.173.67.123	1	0	0	9	0	24	3.1326860542945596	0.0	2.188721875540867	1	attack
129.173.67.123	3	1028.5714285714287	1	6	4	24	2.9110136714785555	0.14285714285714285	1.610577243331642	2	attack
129.173.67.123	1	0	0	5	0	18	3.170439762704628	0.0	2.1971597234241496	1	attack
129.173.67.123	1	0	0	5	0	18	3.0932291185914607	0.0	2.197159723424149	1	attack
129.173.67.123	3	0	0	6	0	26	3.171463650017698	0.0	2.2954656791802917	1	attack
129.173.67.123	1	0	0	6	0	24	3.1236319744209005	0.0	2.1887218755408675	1	attack
129.173.67.123	1	0	0	6	0	24	3.295434788960763	0.0	2.1887218755408675	1	attack
129.173.67.123	1	7854.545454545455	1	6	2	20	3.1388217216014564	0.08333333333333333	2.1180782093497093	2	attack
129.173.67.123	1	0	0	6	2	18	2.9997690374519714	0.1111111111111111	2.246439344671016	1	attack
129.173.67.123	1	0	0	6	0	16	3.185082880630233	0.0	2.25	1	attack
129.173.67.123	1	0	0	6	0	18	3.059494700204022	0.0	2.197159723424149	1	attack
129.173.67.123	1	0	0	6	0	16	3.031113738680385	0.0	2.25	1	attack
129.173.67.123	1	0	0	6	0	18	3.0435622681812236	0.0	2.1971597234241496	1	attack
129.173.67.123	1	0	0	4	0	18	3.0958050834851454	0.0	2.2810361125534233	1	attack
129.173.67.123	3	0	0	5	0	18	2.99511417351353	0.0	2.0588138903312014	1	attack
129.173.67.123	3	0	0	6	0	16	3.1116006717395974	0.0	1.75	1	attack
129.173.67.123	1	0	0	7	0	20	3.1424853644563178	0.0	1.9609640474436811	1	attack
129.173.67.123	1	0	0	8	0	24	3.0233231026210814	0.0	2.2295739585136225	1	attack
129.173.67.123	1	0	0	7	0	22	3.166196412900443	0.0	2.2312702546075758	1	attack
129.173.67.123	1	0	0	7	0	22	2.91950820186742	0.0	2.231270254607576	1	attack
129.173.67.123	1	0	0	5	0	22	3.0566098673011513	0.0	1.971747257128181	1	attack
129.173.67.123	1	0	0	9	0	26	3.087811318414561	0.0	2.161978179679554	1	attack
129.173.67.123	1	5760.0	1	7	4	26	3.0881220083621037	0.13333333333333333	2.199581230646065	2	attack
129.173.67.123	3	0	0	6	0	24	2.9722545141035983	0.0	2.084962500721156	1	attack
129.173.67.123	1	0	0	7	0	26	3.1091146351439263	0.0	2.199687794731328	1	attack
129.173.67.123	1	0	0	7	0	26	3.2682631330960623	0.0	2.2373974097831018	1	attack
129.173.67.123	3	0	0	8	0	30	3.0980471163985546	0.0	2.2322628970242686	1	attack
129.173.67.123	1	0	0	7	4	20	2.992423943718945	0.15384615384615385	2.0	2	attack
129.173.67.123	1	0	0	7	0	26	3.1878060906205548	0.0	2.2577560641285177	1	attack
129.173.67.123	1	0	0	8	0	28	3.1241165841161447	0.0	2.270942421748537	1	attack
129.173.67.123	3	0	0	4	0	26	2.915908668538008	0.0	2.1339375660949167	1	attack
129.173.67.123	1	0	0	8	0	24	3.174515580012427	0.0	2.292481250360578	1	attack
129.173.67.123	3	0	0	8	0	28	3.131829083149277	0.0	2.270942421748537	1	attack
129.173.67.123	3	0	0	7	0	28	3.1515362592154847	0.0	2.0670314951575843	1	attack
129.173.67.123	1	0	0	5	0	24	3.1211731594282774	0.0	2.292481250360578	1	attack
129.173.67.123	3	0	0	7	0	30	2.989463691936475	0.0	2.2892464285091583	1	attack
129.173.67.123	1	0	0	7	0	22	2.927393084000866	0.0	2.299896391167891	1	attack
129.173.67.123	1	8.0	1	8	4	26	3.052239800930065	0.13793103448275862	2.232262897024269	2	attack
129.173.67.123	1	0	0	8	0	26	3.183256150805952	0.0	2.199687794731328	1	attack
129.173.67.123	1	0	0	9	0	26	3.1293795520463323	0.0	2.2577560641285177	1	attack
129.173.67.123	3	0	0	8	0	30	3.044399517005939	0.0	2.2565647621309544	1	attack
129.173.67.123	1	0	0	9	0	26	3.175311902281822	0.0	2.1339375660949167	1	attack
129.173.67.123	1	0	0	4	0	28	3.262292613040116	0.0	2.155968102145908	1	attack
129.173.67.123	1	0	0	9	0	24	3.109201680726173	0.0	2.292481250360578	1	attack
129.173.67.123	3	0	0	7	0	24	3.0409379860516492	0.0	2.2295739585136225	1	attack
129.173.67.123	3	0	0	9	0	20	2.9703901308521554	0.0	2.1709505944546685	1	attack
129.173.67.123	3	0	0	8	0	24	3.066274100248387	0.0	2.2924812503605785	1	attack
129.173.67.123	1	0	0	8	0	24	3.0026715073959616	0.0	2.2516291673878226	1	attack
129.173.67.123	1	0	0	9	0	26	3.0416849281360645	0.0	2.199687794731328	1	attack
129.173.67.123	1	0	0	7	0	38	2.9515356046482455	0.0	2.1029334343823503	1	attack
129.173.67.123	1	0	0	5	4	52	2.9108971948563944	0.14285714285714285	1.5997285817674223	2	attack
129.173.67.123	1	0	0	8	0	24	3.018873572635945	0.0	2.188721875540867	1	attack
129.173.67.123	1	0	0	5	0	22	3.0470577749197587	0.0	2.299896391167891	1	attack
129.173.67.123	1	0	0	7	0	25	3.1628753162321424	0.0	2.0994705707972523	1	attack
129.173.67.123	1	0	0	6	0	24	3.0658859281630506	0.0	2.1887218755408675	1	attack
129.173.67.123	1	0	0	6	0	24	3.0565389889953085	0.0	2.188721875540867	1	attack
129.173.67.123	1	0	0	5	0	25	3.1004253035304714	0.0	2.2986885704510973	1	attack
129.173.67.123	1	0	0	8	0	23	3.1474655281245525	0.0	2.103932197169916	1	attack
129.173.67.123	3	0	0	6	0	36	3.161942651171412	0.0	1.9874687506009634	1	attack
129.173.67.123	1	0	0	4	0	24	3.1199837744931487	0.0	2.292481250360578	1	attack
129.173.67.123	1	0	0	6	0	28	3.10644331384749	0.0	2.2359263506290326	1	attack
129.173.67.123	1	0	0	7	0	24	3.030813429818379	0.0	2.292481250360578	1	attack
129.173.67.123	1	0	0	8	0	24	2.9291099661326228	0.0	2.2295739585136225	1	attack
129.173.67.123	1	0	0	8	0	28	3.015012950948101	0.0	2.305958492868042	1	attack
129.173.67.123	1	0	0	9	0	30	3.090852888101127	0.0	2.2892464285091583	1	attack
129.173.67.123	1	0	0	8	0	24	3.203888389640882	0.0	2.1887218755408666	1	attack
129.173.67.123	1	0	0	6	0	18	3.020365062644024	0.0	1.9749375012019272	1	attack
129.173.67.123	3	0	0	7	0	28	3.1416311684244858	0.0	1.809200032697812	1	attack
129.173.67.123	1	0	0	8	4	24	3.173836807141984	0.14285714285714285	1.8352377453121176	2	attack
129.173.67.123	1	0	0	6	0	24	3.12522204755696	0.0	2.1887218755408675	1	attack
129.173.67.123	2	0	0	6	0	20	3.108616271697599	0.0	1.7219280948873625	1	attack
129.173.67.123	1	0	0	7	0	28	3.169370748143851	0.0	2.2170218858797184	1	attack
129.173.67.123	1	0	0	9	0	28	3.012105919407484	0.0	2.1820058147602137	1	attack
129.173.67.123	1	0	0	5	0	24	3.0296972508272337	0.0	2.084962500721156	1	attack
129.173.67.123	1	0	0	6	0	24	3.132195185963305	0.0	2.292481250360578	1	attack
129.173.67.123	1	0	0	8	4	24	3.026518391474822	0.14285714285714285	2.1820058147602137	2	attack
129.173.67.123	3	0	0	6	0	20	2.865989534234307	0.0	2.1219280948873624	1	attack
129.173.67.123	2	0	0	7	0	30	2.883751399947169	0.0	2.1055872616982603	1	attack
129.173.67.123	1	0	0	6	0	24	3.06709083162639	0.0	2.2295739585136225	1	attack
129.173.67.123	3	0	0	7	0	34	3.0925959744176796	0.0	2.1451363701530526	1	attack
129.173.67.123	1	240.0	1	8	4	26	3.0631073409585574	0.12903225806451613	1.7819370635467042	2	attack
129.173.67.123	1	0	0	7	4	28	2.9915785011361122	0.13333333333333333	1.7489992230622806	2	attack
129.173.67.123	1	0	0	6	0	18	3.2096259135655423	0.0	1.974937501201927	1	attack
129.173.67.123	3	0	0	9	0	32	2.905629868694681	0.0	1.9211796919474975	1	attack
129.173.67.123	1	0	0	5	0	26	3.016571041256695	0.0	2.161978179679554	1	attack
129.173.67.123	1	0	0	6	0	24	3.1076597139445443	0.0	2.292481250360578	1	attack
129.173.67.123	1	0	0	7	0	26	3.196564266916414	0.0	2.0381596816459533	1	attack
129.173.67.123	3	0	0	6	0	28	3.115324864864916	0.0	2.1820058147602137	1	attack
129.173.67.123	1	0	0	9	0	24	3.027568199935411	0.0	2.2295739585136225	1	attack
129.173.67.123	1	0	0	7	0	26	3.0319574445154673	0.0	2.199687794731328	1	attack
129.173.67.123	1	0	0	6	0	24	3.0676800383049954	0.0	2.188721875540867	1	attack
129.173.67.123	1	0	0	8	0	22	3.107069179407989	0.0	2.231270254607576	1	attack
129.173.67.123	1	0	0	8	0	24	3.141811835432737	0.0	2.2295739585136225	1	attack
129.173.67.123	3	0	0	6	0	26	3.0944852735205974	0.0	2.199687794731328	1	attack
129.173.67.123	1	0	0	6	0	24	3.0516371158299984	0.0	1.7841591278514217	1	attack
129.173.67.123	1	0	0	5	0	24	3.206216807166522	0.0	1.7841591278514217	1	attack
129.173.67.123	1	0	0	8	0	28	3.0940827223070944	0.0	1.8631205685666308	1	attack
129.173.67.123	1	0	0	7	0	24	3.1621274390115888	0.0	1.784159127851422	1	attack
129.173.67.123	1	0	0	7	0	27	3.079799709125477	0.0	1.9726869288759221	1	attack
129.173.67.123	1	0	0	8	0	22	3.053329634390533	0.0	2.231270254607576	1	attack
129.173.67.123	1	0	0	6	0	24	3.0281883879779237	0.0	2.188721875540867	1	attack
129.173.67.123	1	0	0	8	0	26	3.0174354817593683	0.0	2.2577560641285177	1	attack
129.173.67.123	3	0	0	7	0	34	3.0871383030308057	0.0	2.1836670779209113	1	attack
129.173.67.123	1	0	0	8	0	26	3.2529022827552767	0.0	2.1339375660949167	1	attack
129.173.67.123	3	1136.842105263158	1	10	8	30	2.9731560292837886	0.2	2.2750883842139	2	attack
129.173.67.123	1	0	0	7	0	30	3.0697823241780036	0.0	2.256564762130954	1	attack
129.173.67.123	1	0	0	8	0	26	3.057501523078182	0.0	2.2954656791802917	1	attack
129.173.67.123	3	0	0	8	0	34	3.0545667584706546	0.0	2.3071885761626683	1	attack
129.173.67.123	1	0	0	7	0	30	3.1828594467677713	0.0	2.2892464285091587	1	attack
129.173.67.123	1	0	0	7	0	30	2.97728679184017	0.0	2.2892464285091587	1	attack
129.173.67.123	1	0	0	7	4	28	3.0834361414325873	0.125	2.227217001462482	2	attack
129.173.67.123	1	0	0	6	0	26	3.0003194024343696	0.0	2.1996877947313274	1	attack
129.173.67.123	3	0	0	7	0	25	3.160488240860223	0.0	2.0048894517332414	1	attack
129.173.67.123	3	0	0	7	0	31	3.0940894032744306	0.0	2.151913555442461	1	attack
129.173.67.123	1	0	0	9	0	28	3.0873080781836526	0.0	2.1820058147602137	1	attack
129.173.67.123	1	266.6666666666667	1	8	2	25	2.9569311844898643	0.05714285714285714	2.2447231499109743	2	attack
129.173.67.123	3	0	0	7	0	42	3.1025348388904552	0.0	2.048542139499064	1	attack
129.173.67.123	1	0	0	8	0	26	3.028371505010496	0.0	2.161978179679554	1	attack
129.173.67.123	1	0	0	9	0	24	3.1871012431662504	0.0	2.292481250360578	1	attack
129.173.67.123	1	0	0	7	0	24	3.1087688205345696	0.0	2.292481250360578	1	attack
129.173.67.123	1	0	0	7	0	28	3.008399778847265	0.0	2.305958492868042	1	attack
129.173.67.123	1	0	0	9	0	32	3.0591752031049775	0.0	2.2272170014624826	1	attack
129.173.67.123	1	0	0	6	4	22	3.1614982073850495	0.15384615384615385	2.2577560641285177	2	attack
129.173.67.123	1	0	0	8	0	24	3.0546792390442277	0.0	2.292481250360578	1	attack
129.173.67.123	1	0	0	5	0	26	3.0418667451427748	0.0	2.2954656791802917	1	attack
129.173.67.123	1	0	0	6	0	24	2.9440027255082257	0.0	2.188721875540867	1	attack
129.173.67.123	1	0	0	6	0	24	3.0593927728998502	0.0	2.2295739585136225	1	attack
129.173.67.123	1	0	0	8	0	26	3.1956498970900307	0.0	2.2954656791802917	1	attack
129.173.67.123	3	0	0	5	0	20	3.0967476778044287	0.0	2.1709505944546685	1	attack
129.173.67.123	1	0	0	7	0	26	3.03895875945259	0.0	1.9877733714879842	1	attack
129.173.67.123	1	0	0	8	0	30	3.056625532771295	0.0	2.2062389286533897	1	attack
129.173.67.123	1	0	0	6	0	24	3.126481759729208	0.0	2.2295739585136225	1	attack
129.173.67.123	1	0	0	7	0	26	3.1258051755338836	0.0	2.2577560641285177	1	attack
129.173.67.123	1	0	0	7	0	24	3.0065451188562893	0.0	2.1887218755408675	1	attack
129.173.67.123	1	0	0	8	0	24	3.0620611335091987	0.0	2.1887218755408675	1	attack
129.173.67.123	1	0	0	7	0	28	2.922658515631273	0.0	2.2389211020256887	1	attack
129.173.67.123	3	0	0	7	0	28	3.1242036253427203	0.0	2.155968102145908	1	attack
129.173.67.123	1	0	0	6	0	27	3.1060436368405657	0.0	1.9386245385594778	1	attack
129.173.67.123	1	0	0	6	0	24	3.0911642985085392	0.0	2.084962500721156	1	attack
129.173.67.123	1	42.857142857142854	1	9	4	24	3.085451740907334	0.14285714285714285	2.1820058147602137	2	attack
129.173.67.123	1	0	0	7	0	26	3.297797058735526	0.0	2.0381596816459533	1	attack
129.173.67.123	1	0	0	7	0	22	3.047210640789283	0.0	2.2312702546075758	1	attack
129.173.67.123	1	0	0	7	0	24	3.1058296945219865	0.0	2.084962500721156	1	attack
129.173.67.123	1	0	0	7	0	26	2.9847383242199457	0.0	2.2373974097831018	1	attack
129.173.67.123	3	0	0	9	0	28	3.059368001903937	0.0	2.270942421748537	1	attack
129.173.67.123	1	0	0	7	4	20	3.016109939659631	0.18181818181818182	2.1887218755408675	2	attack
129.173.67.123	3	0	0	7	0	29	3.2111549522560856	0.0	2.139742325358247	1	attack
129.173.67.123	1	0	0	8	0	30	3.1314586512217186	0.0	2.2892464285091583	1	attack
129.173.67.123	1	0	0	8	4	28	3.042973334084441	0.125	2.2578560636920493	2	attack
129.173.67.123	1	276.9230769230769	1	5	4	22	3.0239509537780127	0.15384615384615385	2.1339375660949167	2	attack
129.173.67.123	1	0	0	8	0	25	3.1864863478386756	0.0	2.2986885704510973	1	attack
129.173.67.123	1	0	0	6	4	22	2.988994586498525	0.15384615384615385	2.2577560641285177	2	attack
129.173.67.123	1	0	0	6	0	24	3.1280539511745133	0.0	2.1887218755408675	1	attack
129.173.67.123	1	0	0	8	0	26	3.1628432231503885	0.0	2.199687794731328	1	attack
129.173.67.123	1	0	0	6	4	26	3.2131262280800366	0.14285714285714285	2.1492553971685	2	attack
129.173.67.123	1	0	0	6	0	24	3.0907265534037567	0.0	2.2295739585136225	1	attack
129.173.67.123	3	0	0	7	0	29	3.2194769612475413	0.0	2.300022047976398	1	attack
129.173.67.123	1	0	0	6	0	28	3.039240163854713	0.0	2.209888638014727	1	attack
129.173.67.123	1	0	0	9	0	26	3.09691108220348	0.0	2.2954656791802917	1	attack
129.173.67.123	1	0	0	6	0	18	3.1091012349319844	0.0	1.9749375012019272	1	attack
129.173.67.123	1	0	0	8	0	24	3.138121652723768	0.0	2.2295739585136225	1	attack
129.173.67.123	3	0	0	7	0	22	3.096197506675979	0.0	1.9362600275315278	1	attack
129.173.67.123	1	0	0	8	4	26	2.932377139406266	0.15384615384615385	2.155913095175825	2	attack
129.173.67.123	1	0	0	7	0	22	3.010791990677613	0.0	2.231270254607576	1	attack
129.173.67.123	1	0	0	7	0	26	3.113247157723546	0.0	2.2954656791802917	1	attack
129.173.67.123	1	2541.176470588235	1	8	8	26	3.082303133088293	0.25	2.1451363701530526	2	attack
129.173.67.123	1	0	0	8	0	24	3.0972356284254494	0.0	2.084962500721156	1	attack
129.173.67.123	1	0	0	6	0	26	3.071137403065628	0.0	2.2954656791802917	1	attack
129.173.67.123	3	0	0	6	0	25	3.109475945910715	0.0	2.172878689342031	1	attack
129.173.67.123	1	0	0	6	0	24	3.0866887457328676	0.0	2.2295739585136225	1	attack
129.173.67.123	1	0	0	8	0	28	3.1357757108353748	0.0	2.2359263506290326	1	attack
129.173.67.123	1	0	0	8	0	22	3.057177109525644	0.0	2.0403733936884962	1	attack
129.173.67.123	1	7.5	1	7	4	28	3.0077863054147427	0.13333333333333333	2.1800365325772657	2	attack
129.173.67.123	1	0	0	5	0	20	2.995451486669256	0.0	2.246439344671016	1	attack
129.173.67.123	1	0	0	9	0	26	3.1018652465992744	0.0	2.2577560641285177	1	attack
129.173.67.123	3	0	0	4	0	28	3.1505940525261713	0.0	1.8352377453121176	1	attack
129.173.67.123	3	33.333333333333336	1	6	4	32	2.8762073533590318	0.1111111111111111	1.5715416718219246	2	attack
129.173.67.123	1	0	0	6	0	24	3.0112859394481277	0.0	2.2295739585136225	1	attack
129.173.67.123	1	0	0	5	0	28	3.153867235128545	0.0	2.1820058147602137	1	attack
129.173.67.123	1	0	0	6	0	20	3.1499692802824075	0.0	2.1709505944546685	1	attack
129.173.67.123	1	0	0	8	4	24	3.027586945690261	0.14814814814814814	2.1820058147602137	2	attack
129.173.67.123	1	0	0	6	0	24	3.1071034192839284	0.0	2.1887218755408675	1	attack
129.173.67.123	3	0	0	8	0	38	3.1244668416919863	0.0	2.1418215960223486	1	attack
129.173.67.123	1	0	0	6	0	26	2.937771170424388	0.0	2.1996877947313282	1	attack
129.173.67.123	3	0	0	6	0	28	2.9677387051576964	0.0	2.209888638014727	1	attack
129.173.67.123	3	0	0	7	4	36	3.162413023953112	0.11764705882352941	2.1833830982290134	2	attack
129.173.67.123	1	0	0	7	0	30	3.1543547364023286	0.0	2.1819370635467044	1	attack
129.173.67.123	3	0	0	6	0	23	3.0832995084517436	0.0	1.9701247407004667	1	attack
129.173.67.123	1	0	0	9	0	30	3.11071167497574	0.0	2.2892464285091583	1	attack
129.173.67.123	1	0	0	8	0	26	3.0885055762155704	0.0	2.2954656791802917	1	attack
129.173.67.123	1	0	0	7	0	22	2.8496664846297013	0.0	2.299896391167891	1	attack
129.173.67.123	3	0	0	8	0	28	3.0855556639659834	0.0	2.2170218858797184	1	attack
129.173.67.123	1	0	0	6	0	28	3.1248914677683426	0.0	2.1820058147602137	1	attack
129.173.67.123	3	0	0	6	4	20	3.0250537460478837	0.11428571428571428	2.1887218755408666	2	attack
129.173.67.123	3	0	0	7	14	22	3.059842958265747	0.56	2.2607845582978525	2	attack
129.173.67.123	1	40.0	1	5	4	26	3.0105035666845747	0.13333333333333333	2.1492553971685004	2	attack
129.173.67.123	1	0	0	5	0	26	3.1429436789421876	0.0	2.1339375660949167	1	attack
129.173.67.123	1	0	0	7	0	24	3.165722452846021	0.0	2.1887218755408675	1	attack
129.173.67.123	3	0	0	7	0	20	3.2097605882887628	0.0	1.970950594454669	1	attack
129.173.67.123	2	0	0	7	0	36	3.004940902353624	0.0	1.7924812503605778	1	attack
129.173.67.123	1	0	0	8	0	26	3.190703036857891	0.0	2.199687794731328	1	attack
129.173.67.123	1	0	0	7	0	26	3.012825593528893	0.0	1.884313527799799	1	attack
129.173.67.123	1	0	0	7	0	22	2.940770273783215	0.0	2.231270254607576	1	attack
129.173.67.123	1	0	0	4	0	26	2.9753675952123393	0.0	2.199687794731328	1	attack
129.173.67.123	1	0	0	6	0	24	3.1936625788614763	0.0	2.2295739585136225	1	attack
129.173.67.123	3	0	0	6	0	32	2.9800216984972168	0.0	1.9772170014624826	1	attack
129.173.67.123	1	0	0	6	0	24	3.0016163014481285	0.0	2.2295739585136225	1	attack
129.173.67.123	1	0	0	9	0	24	3.0604858137806907	0.0	2.1258145836939115	1	attack
129.173.67.123	1	0	0	6	0	25	3.0781364767917774	0.0	2.217014811252441	1	attack
129.173.67.123	1	0	0	7	4	24	3.124824394027864	0.13333333333333333	2.155968102145908	2	attack
129.173.67.123	1	0	0	7	0	24	3.0762001871567493	0.0	2.188721875540867	1	attack
129.173.67.123	1	0	0	4	0	24	3.136030057663231	0.0	2.292481250360578	1	attack
129.173.67.123	3	0	0	9	0	26	2.992783666242508	0.0	2.2954656791802917	1	attack
129.173.67.123	1	0	0	6	0	36	2.9625157423198702	0.0	2.1054105870684143	1	attack
129.173.67.123	1	0	0	8	0	26	3.1061776184030547	0.0	2.199687794731328	1	attack
129.173.67.123	1	0	0	7	0	24	3.168547440854744	0.0	2.292481250360578	1	attack
129.173.67.123	1	0	0	8	0	28	3.1547289537612024	0.0	2.2709424217485368	1	attack
129.173.67.123	1	0	0	6	0	24	3.122340434878239	0.0	2.2295739585136225	1	attack
129.173.67.123	1	0	0	8	0	26	3.1233577322565265	0.0	2.199687794731328	1	attack
129.173.67.123	1	0	0	7	0	26	3.124922860073406	0.0	2.1339375660949167	1	attack
129.173.67.123	1	0	0	8	0	24	2.989051538458121	0.0	2.292481250360578	1	attack
129.173.67.123	3	0	0	7	0	27	2.977870507435781	0.0	2.193359374062352	1	attack
129.173.67.123	3	0	0	9	4	36	3.2616243009841215	0.1	1.7854752972273342	2	attack
129.173.67.123	1	0	0	7	0	28	3.0401987007530242	0.0	2.1559681021459074	1	attack
129.173.67.123	1	0	0	8	0	24	3.1436384694647317	0.0	2.2295739585136225	1	attack
129.173.67.123	1	0	0	8	0	26	3.1227136740101353	0.0	2.199687794731328	1	attack
129.173.67.123	1	0	0	6	0	24	3.009053977960738	0.0	2.292481250360578	1	attack
129.173.67.123	1	0	0	7	0	24	3.0591996018193686	0.0	2.1887218755408675	1	attack
129.173.67.123	1	0	0	7	0	24	3.190171411332725	0.0	2.1887218755408675	1	attack
129.173.67.123	1	0	0	7	0	28	3.0902240855983054	0.0	2.2709424217485368	1	attack
129.173.67.123	1	0	0	8	4	20	3.0533941553993573	0.14285714285714285	2.229573958513622	2	attack
129.173.67.123	3	0	0	8	0	34	3.0019107888512098	0.0	2.0430576940642533	1	attack
129.173.67.123	3	0	0	7	0	28	3.140916955692298	0.0	2.074164743022575	1	attack
129.173.67.123	1	0	0	8	0	26	3.1042367392707013	0.0	2.2954656791802917	1	attack
129.173.67.123	1	0	0	6	0	21	3.09728013633329	0.0	2.1658942083900237	1	attack
129.173.67.123	1	0	0	5	0	22	3.1398744508161243	0.0	2.1180782093497093	1	attack
129.173.67.123	1	0	0	7	0	22	3.098589868265502	0.0	2.299896391167891	1	attack
129.173.67.123	1	40.0	1	6	4	26	2.8724284201686117	0.13333333333333333	2.0662478973127314	2	attack
129.173.67.123	1	0	0	7	0	22	3.0189766765804404	0.0	2.231270254607576	1	attack
129.173.67.123	1	0	0	8	0	32	3.019402977750484	0.0	2.2806390622295667	1	attack
129.173.67.123	1	0	0	6	0	24	2.9514830709583815	0.0	2.229573958513622	1	attack
129.173.67.123	1	0	0	6	0	24	3.0458469168338036	0.0	2.084962500721156	1	attack
129.173.67.123	3	0	0	7	0	24	3.129539424216009	0.0	2.188721875540867	1	attack
129.173.67.123	2	0	0	8	4	32	3.169828595692083	0.13793103448275862	2.0588138903312014	2	attack
129.173.67.123	1	0	0	8	0	28	3.144395341321954	0.0	2.2709424217485368	1	attack
129.173.67.123	1	0	0	8	0	29	3.0296275020187586	0.0	2.252847373691893	1	attack
129.173.67.123	1	0	0	7	0	22	3.135866195805977	0.0	2.231270254607576	1	attack
129.173.67.123	2	0	0	5	0	24	3.0567003004899878	0.0	2.1887218755408675	1	attack
129.173.67.123	1	0	0	7	0	22	3.0493166717985187	0.0	2.231270254607576	1	attack
129.173.67.123	1	0	0	6	0	24	3.1203852877044373	0.0	2.292481250360578	1	attack
129.173.67.123	1	0	0	6	0	22	2.95676322691713	0.0	2.2312702546075758	1	attack
129.173.67.123	3	257.14285714285717	1	8	8	20	3.1168472669174148	0.2222222222222222	2.1820058147602137	2	attack
129.173.67.123	2	0	0	7	0	34	3.2462429935027144	0.0	2.20662940295404	1	attack
129.173.67.123	1	0	0	6	0	24	3.140520336486223	0.0	2.2295739585136225	1	attack
129.173.67.123	1	0	0	5	0	28	3.1625703734882533	0.0	2.2709424217485368	1	attack
129.173.67.123	1	0	0	7	0	24	3.0281343991622056	0.0	2.292481250360578	1	attack
129.173.67.123	1	0	0	8	0	30	3.2400001453602996	0.0	2.2565647621309544	1	attack
129.173.67.123	1	46.15384615384615	1	9	4	22	3.1559240508232573	0.14285714285714285	2.1339375660949167	2	attack
129.173.67.123	1	0	0	7	4	24	3.1042195952941793	0.15384615384615385	2.217021885879718	2	attack
129.173.67.123	1	0	0	9	0	26	2.9996222748321957	0.0	2.199687794731328	1	attack
129.173.67.123	1	0	0	7	0	24	3.031267616390329	0.0	2.2295739585136225	1	attack
129.173.67.123	1	0	0	8	0	26	3.088958062062469	0.0	2.1339375660949167	1	attack
129.173.67.123	1	0	0	7	0	26	3.0925824464691876	0.0	2.1039099102823644	1	attack
129.173.67.123	1	0	0	7	0	26	3.037909831137119	0.0	2.161978179679554	1	attack
129.173.67.123	1	288.75	4	9	14	18	3.0764575645746604	0.35	2.1800365325772657	2	attack
129.173.67.123	3	0	0	7	0	26	3.0893699297055424	0.0	2.199687794731328	1	attack
129.173.67.123	1	0	0	7	4	18	3.0686651952207558	0.18181818181818182	1.971747257128181	2	attack
[truncated: 10,759 more rows]
