# Supplementary material for: Hybrid rule-based botnet detection approach using machine learning for analysing DNS traffic
Source: PeerJ Comput Sci. 2021 Aug 13;7:e640. doi: 10.7717/peerj-cs.640 (PMC8372004; doi:10.7717/peerj-cs.640)
Supplement: Supplemental Information 4 [file peerj-cs-07-640-s004.zip › ayman_alaney-saif_dns_project-de8562c47cfc/result/Citadel20.csv]

Source_IP	NO_Distinct_Destination	Arg_TTL	NO_Distinct_TTL	NO_Distinct_Packet	No_suc_resp	No_error_resp	Avg_domain_ent	Ratio_suc_resp	rand_query	number_record_type	class
129.173.67.99	1	418.8888888888889	1	3	5	4	3.1806654783001007	0.625	0.5032583347756457	2	attack
129.173.67.99	1	15.0	1	3	2	2	2.7107842179523707	0.5	0.0	3	attack
129.173.67.123	1	0	0	2	8	0	3.7691057584763743	1.0	1.0	2	attack
129.173.67.123	1	38800.0	2	3	8	4	3.499152667544632	0.6666666666666666	1.4591479170272446	2	attack
129.173.67.99	1	257.0	1	3	6	4	3.2108086727473952	0.6	0.46899559358928117	2	attack
129.173.67.123	1	86400.0	1	4	18	2	3.2995453143329185	0.8181818181818182	2.246439344671016	2	attack
129.173.67.123	3	8.571428571428571	1	2	6	8	3.2598452095960786	0.5	1.556656707462823	2	attack
129.173.67.123	1	34560.0	1	3	8	2	3.512290219044894	0.6666666666666666	1.5219280948873626	2	attack
129.173.67.123	1	31527.272727272728	2	7	20	2	3.36315082399777	0.9090909090909091	2.2998963911678914	2	attack
129.173.67.123	3	0	0	1	0	0	3.849223912390625	0.0	0.0	1	attack
129.173.67.123	3	0	0	1	0	0	3.8492239123906242	0.0	0.0	1	attack
129.173.67.123	1	2.5555555555555554	1	4	1	8	3.4465599154044275	0.09090909090909091	1.836591668108979	1	attack
129.173.67.123	1	100.0	1	2	4	2	3.285614167676285	1.0	0.9182958340544894	2	attack
