# Supplementary material for: Hybrid rule-based botnet detection approach using machine learning for analysing DNS traffic
Source: PeerJ Comput Sci. 2021 Aug 13;7:e640. doi: 10.7717/peerj-cs.640 (PMC8372004; doi:10.7717/peerj-cs.640)
Supplement: Supplemental Information 4 [file peerj-cs-07-640-s004.zip › ayman_alaney-saif_dns_project-de8562c47cfc/result/Alexa20.csv]

Source_IP	NO_Distinct_Destination	Arg_TTL	NO_Distinct_TTL	NO_Distinct_Packet	No_suc_resp	No_error_resp	Avg_domain_ent	Ratio_suc_resp	rand_query	number_record_type	class
129.173.67.123	2	250.0	1	2	12	0	2.261798795087668	1.7142857142857142	0.6500224216483541	2	normal
129.173.67.123	1	5275.214285714285	7	6	28	0	2.9003761202263445	1.0769230769230769	1.6893917467430877	2	normal
129.173.67.123	1	904.7058823529412	4	5	17	0	2.8419860687076923	1.0	2.107963755697208	2	normal
129.173.67.123	1	2192.52	7	6	25	0	2.8872004675540492	0.9259259259259259	1.761706277574314	2	normal
129.173.67.123	3	128.57142857142858	1	4	14	0	2.9600129882424238	0.875	0.8631205685666311	2	normal
129.173.67.123	1	166.66666666666666	2	3	18	0	2.8871539451245316	1.2857142857142858	1.7527152789797047	2	normal
129.173.67.123	1	620.8333333333334	4	7	24	0	3.112639184570088	0.9230769230769231	1.9182958340544896	2	normal
129.173.67.123	1	2465.6	4	4	20	0	3.049333312550683	1.1111111111111112	2.3219280948873626	2	normal
129.173.67.123	1	4982.35294117647	6	7	34	0	2.9129676931017907	1.0	1.8726696380501493	2	normal
129.173.67.123	1	7440.0	6	10	36	0	3.2446359087270826	1.0	2.184977448486726	2	normal
129.173.67.123	1	112.5	2	4	16	0	2.952712635973695	1.0	2.0	2	normal
129.173.67.123	1	1007.5	4	6	26	0	2.7808907246170445	1.0	1.760495029766198	2	normal
129.173.67.123	3	552.972972972973	4	3	37	0	2.8768405576141425	1.0	1.9436487091685508	2	normal
129.173.67.123	1	717.0	4	5	18	0	3.2354197596964513	1.0	1.974937501201927	2	normal
129.173.67.123	1	11180.595744680852	5	8	47	0	3.1454347009607027	0.9591836734693877	2.282198345999665	2	normal
129.173.67.123	1	436.3636363636364	2	5	22	0	3.157272996769946	1.0	1.8585552118703144	2	normal
129.173.67.123	1	486.2692307692308	6	8	26	0	3.1407352592734346	1.0833333333333333	1.987773371487984	2	normal
129.173.67.123	1	4557.142857142857	4	4	21	0	2.936206041569208	1.0	1.7004448031130073	2	normal
129.173.67.123	1	128.57142857142858	1	4	14	0	3.0130774427525946	0.9333333333333333	1.950212064914747	2	normal
129.173.67.123	1	12.0	1	2	10	0	3.3064248001739607	1.1111111111111112	1.5219280948873626	2	normal
129.173.67.123	1	268.4375	3	5	16	0	3.437161084813202	1.0	1.5	2	normal
129.173.67.123	1	11.0	1	1	2	0	3.202819531114783	1.0	0.0	2	normal
129.173.67.123	1	1.0	1	1	2	0	3.202819531114783	1.0	0.0	2	normal
129.173.67.123	1	3.5	1	1	2	0	3.202819531114783	1.0	0.0	2	normal
129.173.67.123	1	9.0	1	1	2	0	3.202819531114783	1.0	0.0	2	normal
129.173.67.123	1	2.0	1	1	2	0	3.202819531114783	1.0	0.0	2	normal
129.173.67.123	1	7.5	1	1	2	0	3.202819531114783	1.0	0.0	2	normal
