# Supplementary material for: Hybrid rule-based botnet detection approach using machine learning for analysing DNS traffic
Source: PeerJ Comput Sci. 2021 Aug 13;7:e640. doi: 10.7717/peerj-cs.640 (PMC8372004; doi:10.7717/peerj-cs.640)
Supplement: Supplemental Information 4 [file peerj-cs-07-640-s004.zip › ayman_alaney-saif_dns_project-de8562c47cfc/result/Zeus-1.csv]

Source_IP	NO_Distinct_Destination	Arg_TTL	NO_Distinct_TTL	NO_Distinct_Packet	No_suc_resp	No_error_resp	Avg_domain_ent	Ratio_suc_resp	rand_query	number_record_type	class
129.173.67.123	3	0	0	1	0	9	3.28670749108984	0.0	0.0	1	attack
129.173.67.123	3	0	0	1	0	0	3.277613436819116	0.0	0.0	1	attack
129.173.67.123	3	180.0	1	2	4	0	3.1571263985445177	0.4	0.0	2	attack
129.173.67.123	2	28800.0	1	2	14	22	3.4034344039205706	1.0	0.9910760598382222	2	attack
129.173.67.123	3	1440.0	1	3	8	2	3.397386872758699	0.4444444444444444	1.5219280948873626	2	attack
129.173.67.123	3	0	0	4	0	38	3.3697451122862487	0.0	1.6477365663957944	1	attack
129.173.67.123	2	1440.0	1	3	20	0	3.2761204349161552	1.25	1.2344977967946407	2	attack
129.173.67.123	3	0	0	1	0	0	3.8239348962840567	0.0	0.0	1	attack
129.173.67.123	3	0	0	1	0	0	3.823934896284056	0.0	0.0	1	attack
129.173.67.123	1	14400.0	2	3	8	6	3.5285483177495975	0.8	0.9852281360342515	2	attack
129.173.67.123	3	0	0	1	0	0	3.849223912390625	0.0	0.0	1	attack
129.173.67.123	3	0	0	1	0	0	3.8492239123906242	0.0	0.0	1	attack
129.173.67.123	3	0	0	3	0	18	3.4749780625140323	0.0	0.5032583347756457	1	attack
129.173.67.123	3	13371.42857142857	2	3	8	20	3.5352263404417577	0.5714285714285714	1.7783283537314114	2	attack
129.173.67.123	3	3000.0	2	2	12	0	2.8428956390993196	1.0	0.6500224216483541	2	attack
129.173.67.123	3	0	0	1	0	8	3.302167512022592	0.0	0.5435644431995964	1	attack
129.173.67.123	3	0	0	1	0	14	3.60304853222501	0.0	0.0	1	attack
129.173.67.123	1	4500.0	2	2	8	0	3.144448205184366	1.0	1.5	2	attack
129.173.67.123	0	0	0	0	0	22	3.0286393118385746	0	0.9456603046006401	0	attack
129.173.67.123	1	30.0	1	1	1	0	3.202819531114783	1.0	0.0	1	attack
129.173.67.123	1	30.0	1	1	1	0	3.202819531114783	1.0	0.0	1	attack
129.173.67.123	1	30.0	1	1	1	0	3.202819531114783	1.0	0.0	1	attack
129.173.67.123	1	30.0	1	1	1	0	3.202819531114783	1.0	0.0	1	attack
129.173.67.123	1	30.0	1	1	1	0	3.202819531114783	1.0	0.0	1	attack
129.173.67.123	1	30.0	1	1	1	0	3.202819531114783	1.0	0.0	1	attack
129.173.67.123	1	30.0	1	1	1	0	3.202819531114783	1.0	0.0	1	attack
129.173.67.123	1	30.0	1	1	1	0	3.202819531114783	1.0	0.0	1	attack
129.173.67.123	1	30.0	1	1	1	0	3.202819531114783	1.0	0.0	1	attack
129.173.67.123	1	24.0	1	1	1	0	3.202819531114783	1.0	0.0	1	attack
129.173.67.123	1	30.0	1	1	1	0	3.202819531114783	1.0	0.0	1	attack
129.173.67.123	1	30.0	1	1	1	0	3.202819531114783	1.0	0.0	1	attack
129.173.67.99	1	0.2	1	3	6	4	3.2108086727473952	0.6	0.0	2	attack
129.173.67.123	1	30.0	1	1	1	0	3.202819531114783	1.0	0.0	1	attack
129.173.67.99	1	15.0	1	3	2	2	2.7107842179523707	0.5	0.8112781244591328	3	attack
129.173.67.123	1	10.0	1	1	1	0	3.202819531114783	1.0	0.0	1	attack
129.173.67.123	1	2.0	1	1	1	0	3.202819531114783	1.0	0.0	1	attack
129.173.67.123	1	27.0	1	1	1	0	3.202819531114783	1.0	0.0	1	attack
129.173.67.123	1	22.0	1	1	1	0	3.202819531114783	1.0	0.0	1	attack
129.173.67.123	1	30.0	1	1	1	0	3.202819531114783	1.0	0.0	1	attack
129.173.67.123	1	29.0	1	1	1	0	3.202819531114783	1.0	0.0	1	attack
129.173.67.99	1	0	0	1	1	0	3.609496334425698	1.0	0.0	1	attack
129.173.67.123	1	4116.428571428572	2	3	5	2	3.1087478253923035	0.7142857142857143	0.5916727785823274	2	attack
129.173.67.123	3	0	0	2	4	2	3.47445913864797	0.2857142857142857	0.0	2	attack
129.173.67.123	3	0	0	1	0	0	3.2927701939369887	0.0	0.0	1	attack
129.173.67.123	1	2880.0	1	3	8	2	3.3042335424800213	0.8	0.9709505944546688	2	attack
129.173.67.123	3	0	0	2	0	2	3.0580077328026127	0.0	0.0	1	attack
129.173.67.123	3	0	0	1	0	0	2.9477027792200907	0.0	0.0	1	attack
129.173.67.123	1	0	0	1	0	0	2.7219280948873625	0.0	0.0	1	attack
129.173.67.123	1	6171.428571428572	1	3	4	24	3.233982862121831	0.6666666666666666	2.1820058147602137	2	attack
129.173.67.123	1	21615.0	2	1	8	0	3.180832987205441	1.0	0.0	2	attack
129.173.67.123	1	24218.18181818182	3	6	20	2	3.5161061900457544	0.9090909090909091	1.9362600275315274	2	attack
129.173.67.123	1	6646.153846153846	1	1	4	22	3.0833993079963222	1.0	0.9957274520849256	2	attack
129.173.67.123	1	0	0	1	0	0	2.5	0.0	0.0	1	attack
129.173.67.123	2	3600.0	2	3	8	2	3.1094074250033654	0.6666666666666666	0.7219280948873623	2	attack
129.173.67.123	3	0	0	1	0	0	3.378783493486176	0.0	0.0	1	attack
129.173.67.123	3	0	0	1	0	0	3.3787834934861753	0.0	0.0	1	attack
129.173.67.123	3	0	0	2	4	6	3.172565382792132	0.4	0.9709505944546688	2	attack
129.173.67.123	3	37440.0	2	2	8	2	3.1950183675854924	0.5714285714285714	0.7219280948873623	2	attack
129.173.67.123	3	1200.0	1	3	8	10	3.321437260252709	0.3333333333333333	1.4355205042826666	2	attack
129.173.67.123	3	0	0	1	0	14	3.4216406363433185	0.0	1.2958363892911637	1	attack
129.173.67.123	3	0	0	1	0	6	3.4502120649147474	0.0	0.0	1	attack
129.173.67.123	1	7200.0	1	1	4	0	3.084962500721156	1.0	0.0	2	attack
129.173.67.123	3	0	0	3	0	4	3.3801632127497965	0.0	0.0	1	attack
129.173.67.123	3	0	0	1	0	22	3.4851660002413802	0.0	1.1433201021277661	1	attack
129.173.67.123	3	0	0	3	4	14	3.620484035642751	0.2222222222222222	0.7642045065086203	2	attack
129.173.67.123	1	7200.0	1	2	8	0	3.4450689397094068	1.0	1.5	2	attack
129.173.67.123	3	2879.7	2	3	6	4	3.2026446834777467	0.42857142857142855	1.9219280948873625	2	attack
129.173.67.123	1	17.647058823529413	1	2	8	26	3.327415979446268	1.0	1.7574839898128802	2	attack
129.173.67.123	1	29.0	1	1	1	0	3.202819531114783	1.0	0.0	1	attack
129.173.67.99	1	494.2	1	3	6	4	3.2108086727473952	0.6	0.0	2	attack
129.173.67.99	1	15.0	1	3	2	2	2.7107842179523707	0.5	0.8112781244591328	3	attack
129.173.67.123	1	0	0	1	4	0	3.7091479170272446	1.0	0.8112781244591328	2	attack
129.173.67.123	1	112.5	1	4	16	0	3.579261594988633	1.0	1.9056390622295665	2	attack
129.173.67.123	3	7200.0	1	3	4	4	3.3376945003713385	0.25	1.5	2	attack
129.173.67.123	2	0	0	1	0	0	3.6053885422075336	0.0	0.0	1	attack
129.173.67.123	2	0	0	1	0	0	3.6053885422075336	0.0	0.0	1	attack
129.173.67.123	3	3600.0	1	2	16	0	3.61014803201445	1.0	1.0	2	attack
129.173.67.123	3	14400.0	1	5	16	8	3.5236726575923494	0.6666666666666666	2.0	2	attack
129.173.67.123	1	7199.857142857143	3	5	12	2	3.3025745706799947	0.75	1.950212064914747	2	attack
129.173.67.123	1	600.0	1	2	8	16	3.483785123656909	1.3333333333333333	1.6403360647604435	2	attack
129.173.67.123	3	12959.9	2	3	10	0	3.3599542926928554	0.625	0.9709505944546688	2	attack
129.173.67.123	3	3600.0	1	5	12	20	3.515720030845411	0.46153846153846156	1.5487949406953987	2	attack
129.173.67.123	3	1800.0	1	3	8	0	3.478309470155888	0.5714285714285714	0.0	2	attack
129.173.67.123	2	14400.0	1	1	12	0	3.3502090290998985	2.0	0.0	2	attack
129.173.67.123	1	30.0	1	1	1	0	3.202819531114783	1.0	0.0	1	attack
129.173.67.123	3	0	0	1	0	2	3.419381945646372	0.0	0.0	1	attack
129.173.67.123	2	2185.6428571428573	4	5	12	16	3.379893726388199	0.6666666666666666	1.1488348542809168	2	attack
129.173.67.123	3	2160.0666666666666	2	6	12	18	3.4369029262520727	0.4	2.1492553971685	2	attack
129.173.67.123	1	7200.0	1	2	8	0	3.3592976885479753	1.3333333333333333	1.0	2	attack
129.173.67.123	3	0	0	1	0	2	3.484183719779189	0.0	0.0	1	attack
129.173.67.123	3	4800.0	1	3	8	16	3.4271246721005943	0.5	1.0408520829727552	2	attack
129.173.67.123	1	2880.0	2	3	8	2	3.4081014840957184	0.6666666666666666	1.5219280948873626	2	attack
129.173.67.123	3	6744.0	3	8	20	10	3.3276757102172003	0.7142857142857143	2.256564762130954	2	attack
129.173.67.123	3	0	0	2	0	8	3.4731853600361853	0.0	0.0	1	attack
129.173.67.123	3	2880.0	1	3	4	6	3.1824412976077796	0.2857142857142857	1.370950594454669	2	attack
129.173.67.123	3	0	0	1	0	6	2.7961996682848347	0.0	0.9182958340544894	1	attack
129.173.67.123	2	12342.857142857143	1	3	4	10	3.0445764772218125	0.5	1.556656707462823	2	attack
129.173.67.123	3	0	0	1	0	0	3.6250000000000004	0.0	0.0	1	attack
129.173.67.123	3	0	0	1	0	0	3.6250000000000004	0.0	0.0	1	attack
129.173.67.123	1	0	0	2	4	2	3.2247588757374004	0.6666666666666666	0.0	2	attack
129.173.67.123	1	1571.4285714285713	2	3	12	2	3.077074621102997	0.8571428571428571	1.4488156357251847	2	attack
129.173.67.123	0	0	0	0	0	8	3.6250000000000004	0	1.5487949406953985	0	attack
129.173.67.123	0	0	0	0	0	14	3.6250000000000004	0	0.0	0	attack
