# Supplementary material for: Hybrid rule-based botnet detection approach using machine learning for analysing DNS traffic
Source: PeerJ Comput Sci. 2021 Aug 13;7:e640. doi: 10.7717/peerj-cs.640 (PMC8372004; doi:10.7717/peerj-cs.640)
Supplement: Supplemental Information 4 [file peerj-cs-07-640-s004.zip › ayman_alaney-saif_dns_project-de8562c47cfc/resultAttack/Configure2000.csv]

Source_IP	NO_Distinct_Destination	Arg_TTL	NO_Distinct_TTL	NO_Distinct_Packet	No_suc_resp	No_error_resp	Avg_domain_ent	Ratio_suc_resp	rand_query	number_record_type	class
129.173.67.123	1	0	0	3	0	6	3.467989974383061	0.0	1.584962500721156	1	attack
129.173.67.123	1	0	0	2	0	4	3.321194409647936	0.0	1.0	1	attack
129.173.67.123	1	0	0	2	0	4	3.250355794186769	0.0	1.0	1	attack
129.173.67.123	1	0	0	2	0	4	3.4699682351989036	0.0	1.0	1	attack
129.173.67.123	1	0	0	2	0	4	3.222732476247554	0.0	1.0	1	attack
129.173.67.123	2	0	0	3	0	6	3.0916121801675476	0.0	0.9182958340544894	1	attack
129.173.67.123	1	0	0	3	0	10	3.219619635652561	0.0	0.9709505944546688	1	attack
129.173.67.123	1	0	0	4	0	12	3.3283534005290067	0.0	1.584962500721156	1	attack
129.173.67.123	1	0	0	3	0	8	3.3531153677174563	0.0	1.0	1	attack
129.173.67.123	1	600.0	1	5	4	8	3.0078159778226383	0.3333333333333333	0.9182958340544894	2	attack
129.173.67.123	1	0	0	4	0	8	3.200784278232544	0.0	1.5	1	attack
129.173.67.123	1	0	0	4	0	8	3.3139250875981134	0.0	2.0	1	attack
129.173.67.123	1	600.0	1	4	4	8	3.2448536801213224	0.3333333333333333	1.7924812503605778	2	attack
129.173.67.123	1	514.2857142857143	1	4	4	10	3.0489947189012656	0.2857142857142857	1.8423709931771086	2	attack
129.173.67.123	1	0	0	5	0	14	3.257655166945192	0.0	2.2359263506290326	1	attack
129.173.67.123	1	0	0	5	0	14	3.204930324840967	0.0	1.950212064914747	1	attack
129.173.67.123	1	0	0	5	0	12	3.0375752619141956	0.0	1.9182958340544896	1	attack
129.173.67.123	1	450.0	1	6	4	12	3.1274602171041423	0.25	2.25	2	attack
129.173.67.123	3	0	0	3	0	18	3.1964173889230425	0.0	1.6577427265048887	1	attack
129.173.67.123	1	0	0	5	0	16	3.3500587025036226	0.0	2.1556390622295667	1	attack
129.173.67.123	1	0	0	5	0	16	3.2589812693981806	0.0	2.1556390622295667	1	attack
129.173.67.123	1	0	0	5	0	18	3.034727336036253	0.0	2.113283334294875	1	attack
129.173.67.123	1	360.0	1	5	4	16	3.2401808178693026	0.2	2.1219280948873624	2	attack
129.173.67.123	1	0	0	6	0	16	3.092926331779401	0.0	2.1556390622295667	1	attack
129.173.67.123	1	0	0	6	0	18	3.231397643821125	0.0	1.7527152789797047	1	attack
129.173.67.123	1	276.9230769230769	1	7	4	22	3.2697546943351194	0.15384615384615385	1.7381493331928664	2	attack
129.173.67.123	3	0	0	5	0	28	3.1886391356856447	0.0	2.0496760912097316	1	attack
129.173.67.123	3	0	0	6	0	20	3.163391147108525	0.0	1.7609640474436814	1	attack
129.173.67.123	3	0	0	5	0	25	3.1154075790580924	0.0	1.5656780552463372	1	attack
129.173.67.123	1	257.14285714285717	1	8	4	24	3.246595130175649	0.14285714285714285	2.0059777114237742	2	attack
129.173.67.123	3	0	0	8	0	28	3.12603211157485	0.0	2.1559681021459074	1	attack
129.173.67.123	1	0	0	5	0	24	3.0186793636445146	0.0	2.292481250360578	1	attack
129.173.67.123	1	0	0	5	0	26	3.1051910079903817	0.0	2.2954656791802917	1	attack
129.173.67.123	3	0	0	7	0	26	3.1916523932519305	0.0	2.103909910282364	1	attack
129.173.67.123	3	0	0	8	0	33	3.176299794820088	0.0	2.2819317115181454	1	attack
129.173.67.123	3	0	0	6	8	26	3.222270472183442	0.23529411764705882	2.218378281790496	2	attack
129.173.67.123	1	0	0	7	0	32	3.0509234376956886	0.0	2.1084585933443494	1	attack
129.173.67.123	1	0	0	5	0	28	3.1080081581404335	0.0	2.0670314951575843	1	attack
129.173.67.123	3	0	0	8	0	32	3.122850194907606	0.0	2.1800365325772657	1	attack
129.173.67.123	1	0	0	6	0	32	3.049983069055335	0.0	2.10845859334435	1	attack
129.173.67.123	3	0	0	8	0	36	2.9213493152023	0.0	2.155221528859512	1	attack
129.173.67.123	1	189.47368421052633	1	6	4	34	3.0231762736915546	0.1111111111111111	2.10209067485585	2	attack
129.173.67.123	2	0	0	9	0	34	3.233881614495692	0.0	1.8512268158971918	1	attack
129.173.67.123	2	0	0	8	0	34	3.032302396885509	0.0	1.901506402501506	1	attack
129.173.67.123	3	150.0	1	10	4	44	3.2188065987317143	0.08333333333333333	2.255123044017255	2	attack
129.173.67.123	1	0	0	8	0	35	3.0490188365433135	0.0	2.276469547460272	1	attack
129.173.67.123	1	0	0	8	0	36	3.0845582416825987	0.0	2.2607845582978525	1	attack
129.173.67.123	3	0	0	8	0	36	3.1023330899761254	0.0	2.1916116417513782	1	attack
129.173.67.123	1	0	0	7	0	42	3.125257658616484	0.0	2.0698936164374757	1	attack
129.173.67.123	3	647.32	1	10	6	44	3.2064747594832723	0.13043478260869565	2.2986885704510973	2	attack
129.173.67.123	1	342.85714285714283	1	9	8	34	3.1352953656992213	0.19047619047619047	2.243773828551915	2	attack
129.173.67.123	3	7.2	1	9	10	40	3.048567443118456	0.2	2.2286345734705733	2	attack
129.173.67.123	1	0	0	9	0	40	3.177079651988764	0.0	2.2282129458410016	1	attack
129.173.67.123	3	0	0	9	0	42	3.2032953532222175	0.0	2.298309401300804	1	attack
129.173.67.123	3	0	0	8	0	36	2.9938000683483965	0.0	2.1971597234241496	1	attack
129.173.67.123	2	0.54	1	7	2	48	2.985968762446006	0.05263157894736842	2.067125158510303	2	attack
129.173.67.123	1	0	0	10	0	42	3.1103452621948247	0.0	2.298309401300804	1	attack
129.173.67.123	1	0	0	8	0	40	3.181314503578418	0.0	2.260964047443681	1	attack
129.173.67.123	1	0	0	8	4	44	3.032084809467828	0.08	2.2772925846689	2	attack
129.173.67.123	1	0	0	9	0	48	3.090175526001907	0.0	2.292481250360578	1	attack
129.173.67.123	1	0	0	7	0	38	3.090999702911746	0.0	2.187981961474237	1	attack
129.173.67.123	3	0	0	7	0	43	3.1112882845142122	0.0	2.224158139080912	1	attack
129.173.67.123	1	0	0	8	0	38	3.04348123504172	0.0	1.94084227278118	1	attack
129.173.67.123	3	0	0	10	4	58	3.043904064404867	0.06451612903225806	2.249406909355769	2	attack
129.173.67.123	1	0	0	8	0	44	3.1896726765008014	0.0	2.0773238024297203	1	attack
129.173.67.123	1	0	0	10	0	49	3.0985918478639314	0.0	2.069575341020695	1	attack
129.173.67.123	1	0	0	8	0	46	3.1038720796548933	0.0	2.1732203729713637	1	attack
129.173.67.123	1	0	0	9	0	52	3.111446047720044	0.0	2.2437357573361996	1	attack
129.173.67.123	3	10692.24	1	9	2	48	3.1603395153840923	0.03571428571428571	2.272487689168954	2	attack
129.173.67.123	3	0	0	10	0	58	3.0273597080733454	0.0	2.2507520132504406	1	attack
129.173.67.123	3	0	0	8	0	52	3.083976342151627	0.0	2.3066385274669576	1	attack
129.173.67.123	1	0	0	9	8	54	2.987189296339976	0.13793103448275862	2.2967595230448175	2	attack
129.173.67.123	1	0	0	8	4	48	3.2202205282267777	0.07692307692307693	2.2437357573361996	2	attack
129.173.67.123	3	138.46153846153845	1	10	2	50	3.088768453398317	0.03125	2.1943429682921884	2	attack
129.173.67.123	2	0	0	10	0	58	3.1272015372380664	0.0	2.053670743930751	1	attack
129.173.67.123	1	0	0	9	4	44	3.136199364467917	0.0784313725490196	2.2008257945180887	2	attack
129.173.67.123	1	0	0	9	0	54	3.1001439697024695	0.0	2.2214197986853934	1	attack
129.173.67.123	1	0	0	8	0	48	3.0500704887094847	0.0	2.219508336839199	1	attack
129.173.67.123	1	257.14285714285717	1	10	2	54	3.098220777934854	0.034482758620689655	2.166342889840669	2	attack
129.173.67.123	1	205.71428571428572	1	10	10	60	3.03532745666263	0.16129032258064516	2.2245757905807357	2	attack
129.173.67.123	1	0	0	9	0	50	3.0871051175824173	0.0	2.162292189082415	1	attack
129.173.67.123	1	0	0	7	0	50	3.072513666848065	0.0	2.289025573643651	1	attack
129.173.67.123	1	0	0	8	0	50	3.210045551632731	0.0	2.2186885704510972	1	attack
129.173.67.123	1	0	0	9	0	50	3.1608822189056234	0.0	2.31030833266923	1	attack
129.173.67.123	1	0	0	9	0	54	3.1779422953565115	0.0	2.2855899294576503	1	attack
129.173.67.123	1	0	0	9	0	56	3.1691849518645534	0.0	2.297330817147107	1	attack
129.173.67.123	1	0	0	10	0	58	3.038170958810409	0.0	2.2916918783148064	1	attack
129.173.67.123	3	0	0	7	4	54	3.0627648559319818	0.06666666666666667	2.2945776700366287	2	attack
129.173.67.123	3	0	0	9	0	60	3.203791405465958	0.0	2.2206512148101605	1	attack
129.173.67.123	2	0	0	9	4	66	3.206127763941832	0.06557377049180328	2.197880581259407	2	attack
129.173.67.123	1	0	0	8	0	54	3.082820708010215	0.0	2.272088893287269	1	attack
129.173.67.123	1	0	0	9	0	52	3.1437675411513952	0.0	2.27215402930389	1	attack
129.173.67.123	3	0	0	9	0	66	3.1061054596081443	0.0	2.3043218651896593	1	attack
129.173.67.123	3	0	0	8	0	60	3.073536216886206	0.0	2.3138755975478236	1	attack
129.173.67.123	1	0	0	10	0	60	3.1283217910906633	0.0	2.2505377798848194	1	attack
129.173.67.123	3	0	0	9	0	63	3.093263150041125	0.0	2.264568178775839	1	attack
129.173.67.123	1	0	0	9	0	60	3.0642378597733892	0.0	2.2602209150665966	1	attack
129.173.67.123	1	0	0	9	0	61	3.172311621075217	0.0	2.180174234534282	1	attack
129.173.67.123	1	3.2432432432432434	1	9	4	70	3.110047188307361	0.05405405405405406	2.2538664274176865	2	attack
129.173.67.123	1	0	0	9	0	58	2.991590146619991	0.0	2.1721080498885814	1	attack
129.173.67.123	1	0	0	10	0	68	3.0720219628696106	0.0	2.232796664016174	1	attack
129.173.67.123	1	0	0	10	0	64	3.1481496223544103	0.0	2.20421806304599	1	attack
129.173.67.123	1	0	0	7	0	60	3.0321268869688107	0.0	2.2383868473314767	1	attack
129.173.67.123	3	0	0	9	0	72	3.0295803664773393	0.0	2.3015604200856443	1	attack
129.173.67.123	3	0	0	8	0	66	3.072522484546593	0.0	2.246251803369442	1	attack
129.173.67.123	1	0	0	9	0	71	3.0750292525697542	0.0	2.291988810805853	1	attack
129.173.67.123	1	0	0	9	0	58	3.0655231783336596	0.0	2.2845606336416866	1	attack
129.173.67.123	3	0	0	9	0	72	3.0674828572011004	0.0	2.2348308825687826	1	attack
129.173.67.123	1	0	0	8	0	63	3.07272554449037	0.0	2.2285331321200195	1	attack
129.173.67.123	1	0	0	10	0	68	3.140257270831714	0.0	2.3000834314513106	1	attack
129.173.67.123	1	0	0	9	4	59	3.0854809951783357	0.06349206349206349	2.2505639045934256	2	attack
129.173.67.123	1	0	0	10	0	67	3.061910904823189	0.0	2.13758855105092	1	attack
129.173.67.123	1	0	0	9	0	67	3.1996917518568697	0.0	2.1987169015397736	1	attack
129.173.67.123	3	0	0	9	0	70	3.1545277563072562	0.0	2.02108552082581	1	attack
129.173.67.123	1	0	0	8	0	60	3.1642316048340615	0.0	2.077865082165957	1	attack
129.173.67.123	1	0	0	9	4	62	3.0719983037771934	0.06060606060606061	2.1281954141343835	2	attack
129.173.67.123	1	0	0	8	0	62	3.096848314079895	0.0	2.157095198117041	1	attack
129.173.67.123	3	0	0	10	4	64	3.10548352724011	0.05714285714285714	2.1561867153842487	2	attack
129.173.67.123	3	0	0	9	0	70	3.078362697979662	0.0	2.139877574570947	1	attack
129.173.67.123	1	0	0	10	0	66	3.1286612094166637	0.0	1.995729337006547	1	attack
129.173.67.123	1	0	0	9	0	57	3.1086732284101353	0.0	2.0291418587235146	1	attack
129.173.67.123	3	64.86486486486487	2	10	8	66	2.9566254823385947	0.1111111111111111	2.146778194282734	2	attack
129.173.67.123	1	0	0	9	0	66	3.122497832223762	0.0	2.2073362726074945	1	attack
129.173.67.123	3	0	0	9	0	64	3.071717129808895	0.0	2.1342114918933284	1	attack
129.173.67.123	3	0	0	10	0	66	3.0214947574015727	0.0	2.285255486914184	1	attack
129.173.67.123	1	0	0	9	0	62	3.0354494534640897	0.0	2.2967595230448175	1	attack
129.173.67.123	3	0	0	10	0	70	3.1508702680650766	0.0	2.1591331032820698	1	attack
129.173.67.123	1	0	0	9	0	70	3.0749953330288884	0.0	2.2345723674063858	1	attack
129.173.67.123	1	0	0	10	0	63	3.0789832442412153	0.0	2.3011601191928657	1	attack
129.173.67.123	1	3.6363636363636362	1	9	4	62	2.9265147347925793	0.05970149253731343	2.2547621069048196	2	attack
129.173.67.123	1	0	0	9	0	60	3.060234985879829	0.0	2.2062389286533897	1	attack
129.173.67.123	3	0	0	9	0	66	3.1157262262717125	0.0	2.292575939041037	1	attack
129.173.67.123	1	0	0	9	4	72	3.1045907306586393	0.06060606060606061	2.298501196743178	2	attack
129.173.67.123	3	3.1578947368421053	1	9	4	72	3.1637034324228552	0.05263157894736842	2.2292397639603	2	attack
129.173.67.123	1	0	0	10	0	61	3.1799649390749707	0.0	2.3094501805112357	1	attack
129.173.67.123	1	0	0	10	0	61	3.062273128774922	0.0	2.313244448860886	1	attack
129.173.67.123	1	0	0	10	0	61	3.171990982935674	0.0	2.317370669697668	1	attack
129.173.67.123	1	109.0909090909091	1	8	4	62	3.0305818968974085	0.05970149253731343	2.311642317316513	2	attack
129.173.67.123	1	0	0	10	0	64	3.111512061712118	0.0	2.250306847436231	1	attack
129.173.67.123	1	0	0	9	0	58	3.0920658812589874	0.0	2.1242866034088292	1	attack
129.173.67.123	3	2.6666666666666665	1	10	4	86	3.186809085249367	0.046511627906976744	2.2733026010177912	2	attack
129.173.67.123	1	0	0	9	0	64	3.125520401227172	0.0	2.267439550117998	1	attack
129.173.67.123	3	0	0	9	4	62	2.981355279522489	0.06060606060606061	2.2907345616833976	2	attack
129.173.67.123	1	0	0	10	0	62	3.0422188446578904	0.0	2.245962536896508	1	attack
129.173.67.123	1	0	0	10	0	66	3.1328989008977453	0.0	2.2764526367489317	1	attack
129.173.67.123	3	0	0	10	0	68	3.105331457269668	0.0	2.284434343932502	1	attack
129.173.67.123	1	0	0	9	0	64	3.01686654445442	0.0	2.2806390622295667	1	attack
129.173.67.123	1	0	0	8	0	60	3.0987079036126954	0.0	2.256564762130954	1	attack
129.173.67.123	1	0	0	10	4	60	3.1412172968574037	0.0625	2.284066705606732	2	attack
129.173.67.123	3	0	0	10	0	72	3.085740802995107	0.0	2.2477690149595557	1	attack
129.173.67.123	3	0	0	8	8	60	2.958581162330693	0.12121212121212122	2.265452932365805	2	attack
129.173.67.123	1	0	0	9	0	60	3.1321794759068697	0.0	2.2880874676869687	1	attack
129.173.67.123	1	0	0	9	0	66	3.017510438626855	0.0	2.2789886355347755	1	attack
129.173.67.123	1	0	0	8	0	60	3.0830361566162177	0.0	2.3138755975478236	1	attack
129.173.67.123	1	0	0	9	0	60	3.109097283473347	0.0	2.2961399650265077	1	attack
129.173.67.123	3	0	0	10	0	72	3.146298884213437	0.0	2.1971937314679386	1	attack
129.173.67.123	1	0	0	9	4	60	3.1195626617936494	0.06060606060606061	2.273089845973749	2	attack
129.173.67.123	3	0	0	9	0	64	2.993127921253611	0.0	2.2961796919474975	1	attack
129.173.67.123	3	0	0	9	8	64	3.0733530811378564	0.11428571428571428	2.2965379348805324	2	attack
129.173.67.123	1	16.216216216216218	1	10	8	66	3.100181708212163	0.1111111111111111	2.2322918002662164	2	attack
129.173.67.123	3	0	0	10	0	74	3.0779433492867287	0.0	2.2764937468445874	1	attack
129.173.67.123	1	0	0	10	0	65	3.1321083613222562	0.0	2.285046615311715	1	attack
129.173.67.123	3	0	0	10	0	66	2.9936288518935745	0.0	2.298318677442879	1	attack
129.173.67.123	1	0	0	10	0	71	3.129044294671553	0.0	2.269313266153366	1	attack
129.173.67.123	1	85.71428571428571	1	10	8	76	3.1406731381942365	0.0975609756097561	2.294868665104522	2	attack
129.173.67.123	1	2.823529411764706	1	10	8	77	3.086950139217144	0.0963855421686747	2.296935844793728	2	attack
129.173.67.123	1	153.19148936170214	1	10	16	78	3.1229232104976976	0.16326530612244897	2.293863164846825	2	attack
129.173.67.123	1	157.89473684210526	2	11	10	66	3.186638833018276	0.13333333333333333	2.214812224859865	2	attack
129.173.67.123	1	0	0	10	0	80	3.070849165011119	0.0	2.1884790868834987	1	attack
129.173.67.123	1	0	0	10	0	92	3.051829229066991	0.0	2.2518101207921064	1	attack
129.173.67.123	3	0	0	10	0	92	3.0999568809654305	0.0	2.1953952465595066	1	attack
129.173.67.123	3	0	0	10	0	88	3.1224587817592786	0.0	2.2555177992287097	1	attack
129.173.67.123	1	0	0	10	8	92	3.0518677246305366	0.08247422680412371	2.2394791842889465	2	attack
129.173.67.123	3	151.57894736842104	1	9	8	87	3.160946824343443	0.08333333333333333	2.208758357904242	2	attack
129.173.67.123	1	110.76923076923077	1	10	2	63	3.142122332016865	0.028985507246376812	2.182767726696546	2	attack
129.173.67.123	1	0	0	10	2	72	3.155955642831456	0.02857142857142857	2.1193338320477557	1	attack
129.173.67.123	1	0	0	10	0	68	3.1015567632092855	0.0	2.2030581284264046	1	attack
129.173.67.123	1	2.926829268292683	1	10	4	78	3.052009605032148	0.04878048780487805	2.221379496862204	2	attack
129.173.67.123	3	0	0	10	0	72	3.1216423746519806	0.0	1.9402931343985665	1	attack
129.173.67.123	1	85.71428571428571	1	9	4	80	3.1896165743446265	0.04878048780487805	2.238879023648485	2	attack
129.173.67.123	1	0	0	9	8	70	3.137531765463451	0.10256410256410256	2.178623594200817	2	attack
129.173.67.123	1	3.6363636363636362	1	10	4	62	3.1018947387358318	0.058823529411764705	2.2294288772499358	2	attack
129.173.67.123	1	0	0	10	0	66	3.0945227231890504	0.0	2.2686419570409564	1	attack
129.173.67.123	3	170.2325581395349	2	10	12	74	3.108222147712686	0.15	2.2337326705251628	2	attack
129.173.67.123	1	0	0	10	0	68	3.1102518931832908	0.0	2.2598462092674683	1	attack
129.173.67.123	3	0	0	9	0	66	3.0824890058706917	0.0	2.2599222572593	1	attack
129.173.67.123	1	75.0	2	10	8	72	3.0609766220744077	0.10256410256410256	2.2709505944546686	2	attack
129.173.67.123	1	0	0	10	4	78	3.1004343303419084	0.05	2.2906170710395166	2	attack
129.173.67.123	1	0	0	9	4	70	3.106582577224116	0.05263157894736842	2.280365075832447	2	attack
129.173.67.123	1	0	0	9	0	86	3.0803603862796383	0.0	2.3153627894386917	1	attack
129.173.67.123	1	0	0	10	0	90	3.0881050836301274	0.0	2.3107709545938504	1	attack
129.173.67.123	1	0	0	10	0	65	3.1410745345021933	0.0	2.2819791000363305	1	attack
129.173.67.123	3	175.609756097561	1	10	6	76	3.033239832767012	0.07317073170731707	2.270015931129908	2	attack
129.173.67.123	1	0	0	9	0	67	3.075574110550324	0.0	2.283870007701942	1	attack
129.173.67.123	3	3.2432432432432434	1	10	4	70	3.033691901839615	0.05714285714285714	2.302727013692877	2	attack
129.173.67.123	1	0	0	9	0	60	3.149994988311206	0.0	2.2593598634345	1	attack
129.173.67.123	1	0	0	10	0	64	3.011240343033737	0.0	2.246970111616323	1	attack
129.173.67.123	1	0	0	10	4	64	3.1914768143887247	0.058823529411764705	2.2786406092983533	2	attack
129.173.67.123	3	0	0	9	0	65	3.1268397414015823	0.0	2.1384885274595034	1	attack
129.173.67.123	1	0	0	10	0	63	3.0671894759097356	0.0	2.2544965386292595	1	attack
129.173.67.123	1	0	0	10	0	64	3.067798801573922	0.0	2.2336796919474975	1	attack
129.173.67.123	1	0	0	10	0	62	3.1545453250586464	0.0	2.2143351178208266	1	attack
129.173.67.123	3	0	0	9	0	62	2.99517669161573	0.0	2.2314986331640356	1	attack
129.173.67.123	3	317.6470588235294	1	10	16	52	3.203415847139443	0.2	2.1291371701329544	2	attack
129.173.67.123	1	0	0	10	4	56	3.063180622253293	0.06451612903225806	2.2383868473314767	2	attack
129.173.67.123	1	0	0	10	4	82	3.118211762632935	0.05714285714285714	2.272416118884397	2	attack
129.173.67.123	1	118.0327868852459	1	8	5	56	3.08037923103463	0.07575757575757576	2.245133041299456	2	attack
129.173.67.123	3	109.0909090909091	1	8	4	62	3.135428149317966	0.05970149253731343	2.251119407094048	2	attack
129.173.67.123	1	0	0	6	4	70	3.1184517657889854	0.06666666666666667	2.1612694802719004	2	attack
129.173.67.123	1	101.40845070422536	1	10	6	65	3.100762825770495	0.08450704225352113	1.9614976618000568	2	attack
129.173.67.123	1	0	0	8	0	58	3.083790653834057	0.0	2.200786166646137	1	attack
129.173.67.123	3	0	0	9	0	60	3.0670003286181386	0.0	2.2242103996847296	1	attack
129.173.67.123	1	0	0	8	0	56	3.1681345530735436	0.0	2.030618994848517	1	attack
129.173.67.123	1	529.4117647058823	2	9	8	60	3.187569803965711	0.12121212121212122	2.191657670693919	2	attack
129.173.67.123	1	4.137931034482759	1	8	4	54	3.0382531912962234	0.06896551724137931	2.057463503274454	2	attack
129.173.67.123	1	0	0	9	0	52	3.080913795741943	0.0	2.0646964484110613	1	attack
129.173.67.123	1	0	0	9	4	56	3.0586923021520724	0.07142857142857142	2.192159449067716	2	attack
129.173.67.123	1	124.13793103448276	1	10	4	54	3.1265698847773087	0.06666666666666667	2.213042222567653	2	attack
129.173.67.123	3	0	0	9	4	72	3.095411739415685	0.05405405405405406	2.1552158431101174	2	attack
129.173.67.123	3	0	0	9	0	60	3.1503332702750764	0.0	1.953654682481227	1	attack
129.173.67.123	1	138.46153846153845	1	10	4	48	3.11511449057059	0.07407407407407407	1.957559997608388	2	attack
129.173.67.123	1	0	0	9	0	56	3.1021780475450917	0.0	1.8063579129130554	1	attack
129.173.67.123	2	124.13793103448276	1	10	4	54	3.148901374041864	0.07142857142857142	1.9175317277522659	2	attack
129.173.67.123	1	0	0	9	0	55	3.0920268315569284	0.0	2.0346149898857275	1	attack
129.173.67.123	1	0	0	8	0	60	3.0934871867316676	0.0	1.9474638036681577	1	attack
129.173.67.123	3	0	0	9	0	60	3.100151048022538	0.0	2.019250912838829	1	attack
129.173.67.123	1	0	0	9	0	52	3.1328699926191	0.0	2.1173143543437782	1	attack
129.173.67.123	3	3.870967741935484	1	9	4	58	3.131722326983801	0.06451612903225806	2.2526283761335066	2	attack
129.173.67.123	3	0	0	9	0	65	3.1088988638724384	0.0	2.3077812328858673	1	attack
129.173.67.123	1	0	0	10	0	55	3.1644494634255977	0.0	2.246166025235295	1	attack
129.173.67.123	1	0	0	8	0	56	3.056150131384759	0.0	2.2579235654413847	1	attack
129.173.67.123	1	0	0	8	0	55	3.055966419698705	0.0	2.1218500998176797	1	attack
129.173.67.123	1	240.0	1	8	4	56	3.008258824772755	0.06666666666666667	2.133057020150504	2	attack
129.173.67.123	1	0	0	7	8	55	3.161370930730465	0.12698412698412698	2.1855134170084405	2	attack
129.173.67.123	1	0	0	10	0	54	3.178315238887631	0.0	2.2447231499109743	1	attack
129.173.67.123	1	4.0	1	8	4	56	3.0725394792651803	0.06666666666666667	2.2682734124061357	2	attack
129.173.67.123	1	0	0	9	0	56	3.1549782815948926	0.0	2.2783283537314114	1	attack
129.173.67.123	1	0	0	7	4	52	3.0717214488845834	0.07142857142857142	2.3163332805628034	2	attack
129.173.67.123	1	0	0	7	0	58	3.1451334768370693	0.0	2.284560633641686	1	attack
129.173.67.123	1	615.5384615384615	1	9	4	48	3.0684386659750933	0.07142857142857142	2.2861743360962086	2	attack
129.173.67.123	1	0	0	8	8	60	3.074098752852423	0.12307692307692308	2.285745754009711	2	attack
129.173.67.123	3	0	0	10	4	66	3.1468377941058803	0.057971014492753624	2.3101106037147634	2	attack
129.173.67.123	1	0	0	9	0	56	3.072923623635276	0.0	2.2813172094432987	1	attack
129.173.67.123	3	0	0	8	4	64	3.045113597171031	0.0625	2.265452932365805	2	attack
129.173.67.123	1	0	0	9	0	54	3.0280646022659274	0.0	2.2876470821575006	1	attack
129.173.67.123	3	0	0	9	0	60	3.1985832732458173	0.0	2.171231921074726	1	attack
129.173.67.123	1	2880.0	1	10	4	56	3.133122747536162	0.06666666666666667	2.2505377798848194	2	attack
129.173.67.123	1	0	0	8	0	55	3.1331374538972363	0.0	2.2298612610277804	1	attack
129.173.67.123	1	0	0	8	8	52	3.24811299644511	0.13793103448275862	2.2634582986483034	2	attack
129.173.67.123	1	0	0	8	0	56	3.024173247854947	0.0	2.297330817147107	1	attack
129.173.67.123	3	0	0	10	0	57	3.0454249227947936	0.0	2.2803241680323976	1	attack
129.173.67.123	3	0	0	9	0	74	3.050919121898601	0.0	2.2285728585333344	1	attack
129.173.67.123	1	0	0	9	0	50	3.0558027969673054	0.0	2.2890255736436513	1	attack
129.173.67.123	3	0	0	9	0	70	3.067914930710773	0.0	2.2980424783556153	1	attack
129.173.67.123	3	0	0	8	0	54	3.129808515546547	0.0	2.2963489685485134	1	attack
129.173.67.123	3	0	0	8	0	51	3.040447867458363	0.0	2.253759363618903	1	attack
129.173.67.123	2	560.0	2	9	24	54	3.007384490667226	0.36363636363636365	2.186636989876578	2	attack
129.173.67.123	1	0	0	9	0	57	3.0678586776557673	0.0	2.318299158377978	1	attack
129.173.67.123	3	0	0	9	0	61	3.103331134362405	0.0	2.3094501805112357	1	attack
129.173.67.123	1	0	0	8	0	54	3.1510203394788485	0.0	2.2523826349302514	1	attack
129.173.67.123	1	3311.9032258064517	2	11	8	54	3.1888922853461796	0.12903225806451613	2.220167681284828	2	attack
129.173.67.123	1	0	0	8	0	55	2.97311741338694	0.0	2.206042278044013	1	attack
129.173.67.123	1	0	0	9	8	54	3.1120038131215035	0.12903225806451613	2.2729248433299802	2	attack
129.173.67.123	1	0	0	8	0	55	3.0444065347937443	0.0	2.229861261027781	1	attack
129.173.67.123	1	0	0	7	0	52	3.1125826514362136	0.0	2.123035733252339	1	attack
129.173.67.123	1	0	0	8	0	52	3.0189792010805867	0.0	2.1754881607663017	1	attack
129.173.67.123	2	0	0	9	0	57	3.064842779036701	0.0	2.1936059714706113	1	attack
129.173.67.123	1	0	0	9	0	56	3.0550354974809046	0.0	2.216450013343878	1	attack
129.173.67.123	1	0	0	8	0	53	3.0509557508522054	0.0	2.216351889686695	1	attack
129.173.67.123	1	0	0	9	0	57	3.122972379685589	0.0	2.211994138492988	1	attack
129.173.67.123	1	0	0	8	0	54	3.120773170259267	0.0	2.201713540328376	1	attack
129.173.67.123	1	0	0	10	4	53	3.1022895971259437	0.07272727272727272	2.107198015800327	2	attack
129.173.67.123	1	0	0	9	0	53	3.092877857529353	0.0	2.205766843881638	1	attack
129.173.67.123	1	0	0	9	0	57	3.0662584117354093	0.0	2.2340709975488013	1	attack
129.173.67.123	1	21.428571428571427	1	9	4	52	3.02150950476089	0.06896551724137931	2.149984495037365	2	attack
129.173.67.123	3	0	0	8	0	62	3.0827403913876794	0.0	2.1966497473106164	1	attack
129.173.67.123	1	0	0	8	0	56	3.1221191435476383	0.0	2.138460066586155	1	attack
129.173.67.123	1	0	0	8	0	54	3.1345935185828564	0.0	2.1426902794604756	1	attack
129.173.67.123	1	0	0	9	0	54	3.1731373436373036	0.0	2.23577593064482	1	attack
129.173.67.123	1	0	0	10	0	56	3.2072993820136793	0.0	2.258846120761488	1	attack
129.173.67.123	1	0	0	9	0	56	3.134442823848506	0.0	2.1995138503199656	1	attack
129.173.67.123	1	52.94117647058823	1	8	12	56	3.1411936376375045	0.17647058823529413	2.2466633876047295	2	attack
129.173.67.123	1	0	0	8	0	52	3.10166060374394	0.0	2.2556668782316116	1	attack
129.173.67.123	3	0	0	9	0	62	3.1682272441713977	0.0	2.2608959973946976	1	attack
129.173.67.123	1	0	0	10	0	56	3.190268910652111	0.0	2.3163332805628034	1	attack
129.173.67.123	3	0	0	9	0	66	3.0075977289934777	0.0	2.0953340787581514	1	attack
129.173.67.123	3	0	0	9	0	57	3.078971053318852	0.0	2.24079818087224	1	attack
129.173.67.123	1	0	0	7	4	54	3.1147985604845227	0.06896551724137931	2.2628644100868356	2	attack
129.173.67.123	1	0	0	9	0	59	3.164329032920937	0.0	2.293430181862603	1	attack
129.173.67.123	1	0	0	9	0	56	3.0547231144793328	0.0	2.297330817147107	1	attack
129.173.67.123	1	0	0	8	0	59	3.168257097650979	0.0	2.308629538327235	1	attack
129.173.67.123	1	0	0	9	0	56	3.031483918240522	0.0	2.2887031414261725	1	attack
129.173.67.123	1	0	0	8	0	50	3.0506346028533864	0.0	2.199079570624175	1	attack
129.173.67.123	1	0	0	7	0	58	2.9956777010753903	0.0	2.262864410086835	1	attack
129.173.67.123	1	0	0	9	0	57	3.191286717223027	0.0	2.252437862111807	1	attack
129.173.67.123	3	0	0	8	8	62	3.0697247924755753	0.11764705882352941	2.2432907057822673	2	attack
129.173.67.123	1	0	0	8	0	52	3.0527286010933525	0.0	2.2516898379331405	1	attack
129.173.67.123	1	0	0	10	0	56	3.1364440660592297	0.0	2.1734761377056597	1	attack
129.173.67.123	3	0	0	9	0	65	2.9931620252352364	0.0	2.2321525500015276	1	attack
129.173.67.123	1	0	0	9	0	55	2.9900666253709383	0.0	2.297804301318401	1	attack
129.173.67.123	1	0	0	9	0	56	3.182044919325843	0.0	2.218273605445758	1	attack
129.173.67.123	3	505.2631578947368	1	9	4	53	3.0747514973089474	0.057971014492753624	2.2413273517775902	2	attack
129.173.67.123	1	0	0	10	0	65	3.111105540129276	0.0	2.0579927394390616	1	attack
129.173.67.123	3	0	0	8	0	65	3.150416693631318	0.0	2.291409879789268	1	attack
129.173.67.123	3	0	0	10	0	60	3.095968894013929	0.0	2.2961399650265077	1	attack
129.173.67.123	1	0	0	9	0	62	3.0500309837013373	0.0	2.267092279865979	1	attack
129.173.67.123	1	0	0	10	0	60	3.1468434976711994	0.0	2.3058231002082845	1	attack
129.173.67.123	1	0	0	10	0	55	3.141204353154784	0.0	2.302012489851649	1	attack
129.173.67.123	1	0	0	8	0	57	3.1584377998493194	0.0	2.2952142913196867	1	attack
129.173.67.123	3	0	0	8	0	60	3.088750227328622	0.0	2.165596230357602	1	attack
129.173.67.123	1	0	0	9	0	60	3.054721089444599	0.0	2.2682734124061357	1	attack
129.173.67.123	3	0	0	10	0	69	3.1510946407475635	0.0	2.253603853496047	1	attack
129.173.67.123	1	0	0	8	0	59	2.9497545218951746	0.0	2.2848319337765104	1	attack
129.173.67.123	1	0	0	9	0	54	3.067791342108535	0.0	2.2766427101914957	1	attack
129.173.67.123	1	0	0	7	0	52	3.150931696586978	0.0	2.27215402930389	1	attack
129.173.67.123	1	0	0	7	0	53	3.097347375018684	0.0	2.244233967843675	1	attack
129.173.67.123	1	107.82608695652173	2	10	8	61	3.160847714829013	0.11940298507462686	2.2718412588030237	2	attack
129.173.67.123	1	0	0	7	0	54	3.2060149791166648	0.0	2.1345687628355265	1	attack
129.173.67.123	1	0	0	9	0	58	3.1586157469179392	0.0	2.052524221462357	1	attack
129.173.67.123	1	0	0	9	4	58	3.1216282362354506	0.0625	2.2143351178208266	2	attack
129.173.67.123	3	0	0	9	0	69	3.176518823741394	0.0	2.193733166934809	1	attack
129.173.67.123	1	0	0	8	0	58	3.1119766297882485	0.0	2.238182083022845	1	attack
129.173.67.123	3	0	0	10	0	64	3.207254299520172	0.0	2.1800365325772657	1	attack
129.173.67.123	1	0	0	8	0	61	3.087243605441819	0.0	2.1334229537739278	1	attack
129.173.67.123	1	0	0	9	0	57	3.1467278608306097	0.0	2.2026114553649507	1	attack
129.173.67.123	1	0	0	9	0	59	3.2207480490434173	0.0	2.244316390843086	1	attack
129.173.67.123	1	0	0	10	0	61	3.1520032602423202	0.0	2.304928110548108	1	attack
129.173.67.123	1	0	0	10	0	57	3.0409659013672323	0.0	2.299630071513435	1	attack
129.173.67.123	3	0	0	10	0	60	3.121343015705217	0.0	2.220651214810161	1	attack
129.173.67.123	3	0	0	9	0	48	3.1031771627051787	0.0	2.173533209849189	1	attack
129.173.67.123	3	0	0	10	0	74	3.1358766442384236	0.0	2.185390786928119	1	attack
129.173.67.123	3	0	0	7	0	50	3.060823686973035	0.0	2.244889451733241	1	attack
129.173.67.123	3	0	0	9	0	54	3.0633410240653114	0.0	2.188212504157995	1	attack
129.173.67.123	3	0	0	9	0	55	3.087747926336132	0.0	2.1716977186143818	1	attack
129.173.67.123	3	0	0	9	0	79	3.051569723050702	0.0	2.1962635933759436	1	attack
129.173.67.123	1	0	0	9	0	76	3.0278704979025073	0.0	2.2588842543304177	1	attack
129.173.67.123	1	0	0	10	0	73	3.146787014194738	0.0	2.2198659240442282	1	attack
129.173.67.123	1	0	0	10	0	60	3.126768072412089	0.0	2.2989295636909355	1	attack
129.173.67.123	1	0	0	9	0	87	3.0478830369162466	0.0	2.1871685231847966	1	attack
129.173.67.123	3	0	0	10	0	58	3.0838424490531167	0.0	2.2945776700366287	1	attack
129.173.67.123	3	0	0	8	0	56	3.1129835403351036	0.0	2.2887031414261725	1	attack
129.173.67.123	3	0	0	10	4	66	3.191451256525016	0.05	2.276931762036759	2	attack
129.173.67.123	2	0	0	10	0	62	3.068088864779992	0.0	2.243257600151141	1	attack
129.173.67.123	1	0	0	9	0	59	2.9597985264265994	0.0	2.2441509398185007	1	attack
129.173.67.123	1	3.5294117647058822	1	9	8	60	3.025959543059073	0.11764705882352941	2.1959079918775615	2	attack
129.173.67.123	1	0	0	8	0	100	3.004284982470118	0.0	2.0574061322995054	1	attack
129.173.67.123	1	0	0	10	4	65	3.139711973727707	0.057971014492753624	2.189309475068667	2	attack
129.173.67.123	1	0	0	10	4	53	3.0480600781655043	0.06557377049180328	2.2372855630602566	2	attack
129.173.67.123	3	0	0	8	0	55	3.0584660889271467	0.0	2.2296292439032075	1	attack
129.173.67.123	3	0	0	7	10	54	2.911779954871454	0.1388888888888889	2.200639523739353	2	attack
129.173.67.123	3	0	0	10	10	64	3.105247817696984	0.1388888888888889	2.19977102951297	2	attack
129.173.67.123	3	0	0	10	0	57	3.1889575886002146	0.0	2.276545204455143	1	attack
129.173.67.123	3	3.3333333333333335	1	10	12	60	3.0637597709514144	0.16666666666666666	2.2760136273483114	2	attack
129.173.67.123	3	1199.9555555555555	3	10	26	64	3.0063585336566407	0.325	2.2070871932706213	2	attack
129.173.67.123	2	0	0	10	0	67	3.0692300118385325	0.0	2.1951222395540486	1	attack
129.173.67.123	1	0	0	8	0	53	3.104330193088494	0.0	2.205766843881638	1	attack
129.173.67.123	1	0	0	10	0	61	3.1139125038108726	0.0	2.169427329409626	1	attack
129.173.67.123	1	0	0	9	0	56	3.1241288228102104	0.0	2.2887031414261725	1	attack
129.173.67.123	1	0	0	10	0	59	3.10023003960455	0.0	2.2683891651850967	1	attack
129.173.67.123	3	0	0	10	4	54	3.1410750502144653	0.06451612903225806	2.213042222567653	2	attack
129.173.67.123	3	0	0	8	0	76	3.10543084117474	0.0	2.244143456676198	1	attack
129.173.67.123	1	0	0	9	4	52	3.0338938860968017	0.07017543859649122	2.196869781707574	2	attack
129.173.67.123	1	0	0	10	0	59	3.1469015436022656	0.0	2.213757822793424	1	attack
129.173.67.123	1	0	0	9	0	56	3.1043726704674968	0.0	2.24929588972045	1	attack
129.173.67.123	1	0	0	9	0	52	2.9930171299767596	0.0	2.2083632750845066	1	attack
129.173.67.123	3	68.82352941176471	2	10	12	56	3.0375172498259913	0.16666666666666666	2.279116418421207	2	attack
129.173.67.123	3	0	0	10	0	74	3.1683519911401503	0.0	2.207361300233712	1	attack
129.173.67.123	1	0	0	9	0	58	3.0641182243014558	0.0	2.260774742030677	1	attack
129.173.67.123	3	0	0	7	0	58	3.110349452645579	0.0	2.3100390843713403	1	attack
129.173.67.123	1	0	0	9	0	57	3.1898625948715194	0.0	2.2863143503182926	1	attack
129.173.67.123	1	0	0	9	0	56	3.172512489639639	0.0	2.2229074943218796	1	attack
129.173.67.123	1	0	0	8	0	56	3.1085004389396684	0.0	2.235452476759574	1	attack
129.173.67.123	1	0	0	9	0	56	3.09452633224539	0.0	2.2389211020256887	1	attack
129.173.67.123	1	0	0	9	0	60	3.1510070410783655	0.0	2.2206512148101605	1	attack
129.173.67.123	1	0	0	10	0	57	3.1831199999969475	0.0	2.21506678163042	1	attack
129.173.67.123	3	0	0	10	0	62	3.156282912271774	0.0	2.2873887470624528	1	attack
129.173.67.123	1	126.3157894736842	1	9	4	53	3.0130426419624783	0.07142857142857142	2.2794816241019094	2	attack
129.173.67.123	3	0	0	9	0	68	3.186113746422874	0.0	2.3000834314513106	1	attack
129.173.67.123	1	120.0	1	10	4	56	3.163795149129541	0.06666666666666667	2.2908770663513964	2	attack
129.173.67.123	1	0	0	10	0	58	3.07152637809821	0.0	2.2628644100868356	1	attack
129.173.67.123	1	0	0	10	0	55	3.093832581069446	0.0	2.2010647351100734	1	attack
129.173.67.123	1	0	0	9	0	56	3.092430552360873	0.0	2.1874756116392025	1	attack
129.173.67.123	1	0	0	10	0	54	3.1074911489306865	0.0	2.1770554196044754	1	attack
129.173.67.123	1	0	0	10	0	53	3.116014945593579	0.0	2.2678983990269357	1	attack
129.173.67.123	1	0	0	10	0	55	3.1201358917348547	0.0	2.3121368773825495	1	attack
129.173.67.123	1	0	0	9	0	58	3.150582985683629	0.0	2.289913646377754	1	attack
129.173.67.123	3	0	0	9	0	61	3.1546948219071114	0.0	2.2424940567214326	1	attack
129.173.67.123	1	0	0	9	0	54	3.009510927061189	0.0	2.2963489685485134	1	attack
129.173.67.123	3	0	0	9	0	56	3.130824025046586	0.0	2.1499844950373648	1	attack
129.173.67.123	1	0	0	10	0	60	3.2031322853152218	0.0	2.2682734124061357	1	attack
129.173.67.123	1	0	0	10	0	61	3.1367167108025784	0.0	2.298543431952471	1	attack
129.173.67.123	3	0	0	9	0	56	3.1528267595582284	0.0	2.3077056048418685	1	attack
129.173.67.123	1	0	0	10	4	60	3.095087229879298	0.06451612903225806	2.2871017527145816	2	attack
129.173.67.123	3	0	0	10	0	58	3.137516153794302	0.0	2.300022047976398	1	attack
129.173.67.123	3	0	0	10	0	74	3.202114036521105	0.0	2.2565241503267504	1	attack
129.173.67.123	1	0	0	9	0	58	3.1564963567663127	0.0	2.3100390843713403	1	attack
129.173.67.123	1	0	0	10	4	56	3.1620978820884154	0.06666666666666667	2.3058231002082845	2	attack
129.173.67.123	3	0	0	9	4	56	3.2045913479073422	0.0625	2.2383868473314763	2	attack
129.173.67.123	1	0	0	8	0	58	3.0312412554619246	0.0	2.2945776700366283	1	attack
129.173.67.123	3	0	0	10	0	56	3.0477834961492096	0.0	2.2623147460276023	1	attack
129.173.67.123	1	644.776119402985	2	9	12	55	3.076759949724865	0.21052631578947367	2.2261753349650655	2	attack
129.173.67.123	1	168.75	1	9	6	58	3.1020150210976305	0.09375	2.2377361177297614	2	attack
129.173.67.123	3	0	0	10	0	57	3.1671453604410678	0.0	2.30982284538899	1	attack
129.173.67.123	1	0	0	7	4	56	3.010475389850342	0.06896551724137931	2.2682734124061357	2	attack
129.173.67.123	1	0	0	7	0	54	3.0682494969043552	0.0	2.263141674021115	1	attack
129.173.67.123	1	0	0	10	0	56	3.1577767392942646	0.0	2.267293180384829	1	attack
129.173.67.123	1	0	0	10	0	56	3.0595086047907327	0.0	2.2783283537314114	1	attack
129.173.67.123	1	0	0	9	0	53	2.981089078864773	0.0	2.2214779303335304	1	attack
129.173.67.123	1	0	0	9	4	55	3.0719928281576903	0.06557377049180328	2.261915779145203	2	attack
129.173.67.123	1	0	0	9	0	57	3.163510828750026	0.0	2.2472119911705413	1	attack
129.173.67.123	1	0	0	9	0	64	3.198454319430829	0.0	2.284066705606732	1	attack
129.173.67.123	1	0	0	10	0	60	3.093548742519244	0.0	2.2989295636909355	1	attack
129.173.67.123	1	0	0	8	0	57	3.0700424921516154	0.0	2.222939184755214	1	attack
129.173.67.123	3	0	0	10	0	67	3.098345710525017	0.0	2.119696778749151	1	attack
129.173.67.123	1	0	0	10	0	64	3.12224701602541	0.0	2.222288192678739	1	attack
129.173.67.123	1	104.34782608695652	1	10	4	65	3.1743506731720106	0.057971014492753624	1.7463515594339936	2	attack
129.173.67.123	1	0	0	10	0	56	2.9558834892552213	0.0	2.1499844950373648	1	attack
129.173.67.123	1	320.0769230769231	1	9	2	50	3.050058695754024	0.03571428571428571	2.067921565299767	2	attack
129.173.67.123	1	0	0	8	0	60	3.0926618587467316	0.0	2.232810383636848	1	attack
129.173.67.123	1	0	0	9	0	49	3.0416883595654665	0.0	2.117633992812826	1	attack
129.173.67.123	1	0	0	7	0	55	3.0731898275837306	0.0	2.242540779909841	1	attack
129.173.67.123	1	4.137931034482759	1	9	4	54	3.036174273906705	0.06666666666666667	2.2219302374077636	2	attack
129.173.67.123	1	0	0	9	0	56	3.140236944776721	0.0	2.265309497424259	1	attack
129.173.67.123	1	0	0	7	0	55	2.97507529851669	0.0	2.2699850082190625	1	attack
129.173.67.123	1	0	0	10	0	56	3.1010025123554192	0.0	2.2973308171471074	1	attack
129.173.67.123	3	0	0	9	0	66	3.039629148714424	0.0	2.213761714868377	1	attack
129.173.67.123	1	0	0	7	0	53	3.1693674515661434	0.0	2.2533500025676814	1	attack
129.173.67.123	1	0	0	9	0	53	3.0691641595270758	0.0	2.2890298549264325	1	attack
129.173.67.123	1	0	0	7	4	58	3.1946487660211886	0.06349206349206349	2.245962536896508	2	attack
129.173.67.123	1	3.9344262295081966	1	9	4	57	3.092086724919743	0.06666666666666667	2.282040456622345	2	attack
129.173.67.123	1	0	0	9	0	56	3.0675137108468946	0.0	2.225077689064813	1	attack
129.173.67.123	1	0	0	9	0	54	3.1168761081778844	0.0	2.255482189001838	1	attack
129.173.67.123	1	0	0	10	0	55	3.137397686408315	0.0	2.2826645271011228	1	attack
129.173.67.123	1	0	0	10	0	52	3.0865026440737373	0.0	2.2861743360962086	1	attack
129.173.67.123	3	0	0	9	0	56	2.914815784979807	0.0	2.1595347260784035	1	attack
129.173.67.109	0	291.0	1	0	1	0	3.5778195311147836	0	0.0	0	attack
129.173.67.123	3	0	0	9	0	52	3.1714017737992393	0.0	2.1024060634628348	1	attack
129.173.67.123	3	0	0	10	8	78	3.1629291966999262	0.10126582278481013	2.3158320579147857	2	attack
129.173.67.123	1	0	0	10	0	53	3.1146965550770433	0.0	1.8879925139092146	1	attack
129.173.67.123	3	0	0	8	4	60	3.099886085789713	0.0625	2.1266144718101816	2	attack
129.173.67.102	0	194.66666666666666	2	0	3	0	3.5778195311147836	0	0.9182958340544894	0	attack
129.173.67.123	1	0	0	9	0	55	3.1082856033391657	0.0	2.1415172776506557	1	attack
129.173.67.123	1	0	0	9	0	56	2.9919398938518	0.0	2.196869781707574	1	attack
129.173.67.106	0	0	0	0	0	1	3.51734290050757	0	0.0	0	attack
129.173.67.123	1	0	0	9	0	58	3.1055356645264243	0.0	2.2352962913010233	1	attack
129.173.67.123	1	0	0	9	0	56	3.105525181223026	0.0	2.189391746743088	1	attack
129.173.67.123	1	0	0	8	4	50	3.107672122135467	0.07407407407407407	2.263141674021115	2	attack
129.173.67.123	3	0	0	10	0	60	3.1981107984858244	0.0	2.281193931169619	1	attack
129.173.67.123	1	0	0	9	4	50	3.088254434362315	0.07142857142857142	2.133743060194321	2	attack
129.173.67.123	1	0	0	10	0	56	3.040762966834357	0.0	2.0794784789288974	1	attack
129.173.67.123	3	0	0	9	0	51	3.0401582027925214	0.0	2.159398550563735	1	attack
129.173.67.102	0	224.0	1	0	3	0	3.5778195311147836	0	1.584962500721156	0	attack
129.173.67.123	1	118.0327868852459	1	9	6	55	3.048974828144857	0.10526315789473684	2.1771681272095336	2	attack
129.173.67.123	3	0	0	10	0	61	3.146972380899982	0.0	2.25708477823717	1	attack
129.173.67.123	3	0	0	9	0	63	3.021768697286812	0.0	2.213635536820482	1	attack
129.173.67.123	1	0	0	10	0	54	3.10994702036485	0.0	2.23577593064482	1	attack
129.173.67.123	3	0	0	8	0	57	3.0613515482743052	0.0	2.263754749135835	1	attack
129.173.67.123	1	0	0	9	0	63	3.1233608716256436	0.0	2.1715091428260265	1	attack
129.173.67.123	1	0	0	9	0	55	3.02920067308032	0.0	2.1803824807062915	1	attack
129.173.67.123	1	0	0	8	0	56	3.069247600207666	0.0	2.24929588972045	1	attack
129.173.67.123	1	0	0	9	0	57	2.9825436681324295	0.0	2.125708833445021	1	attack
129.173.67.123	1	0	0	10	0	52	3.089186567340642	0.0	2.150295005687317	1	attack
129.173.67.123	3	436.3636363636364	1	10	4	62	3.186859559493288	0.05405405405405406	2.2190821987561167	2	attack
129.173.67.123	1	109.0909090909091	1	8	2	64	3.063216492784014	0.03225806451612903	1.9606178044233644	2	attack
129.173.67.123	3	0	0	10	0	62	3.223743779567531	0.0	2.2143351178208266	1	attack
129.173.67.123	3	0	0	9	0	51	3.044201952208453	0.0	2.2931204930820503	1	attack
129.173.67.123	1	0	0	10	0	64	3.052486744730311	0.0	2.123778124459133	1	attack
129.173.67.123	1	3031.5789473684213	1	9	8	49	3.1645089043492414	0.13559322033898305	2.2965071241938477	2	attack
129.173.67.123	1	1107.6923076923076	1	8	4	48	3.2103361131609165	0.07692307692307693	2.1903964516472447	2	attack
129.173.67.123	1	0	0	8	0	57	3.134817186847889	0.0	2.1737592732899325	1	attack
129.173.67.123	1	0	0	9	0	52	3.1717928656996763	0.0	2.199687794731328	1	attack
129.173.67.123	1	0	0	8	0	56	3.144983076014926	0.0	2.2623147460276023	1	attack
129.173.67.123	3	0	0	9	4	56	2.987202062691302	0.06666666666666667	2.2505377798848194	2	attack
129.173.67.123	1	0	0	9	0	58	3.05788491387102	0.0	2.2507520132504406	1	attack
129.173.67.123	3	0	0	9	0	61	3.1982958941815496	0.0	2.256957487434417	1	attack
129.173.67.123	1	900.0	1	9	8	56	3.0179561315100525	0.12698412698412698	2.2871017527145816	2	attack
129.173.67.123	3	0	0	8	0	48	3.1085720007883904	0.0	2.221251836004466	1	attack
129.173.67.123	2	0	0	9	0	56	3.1494160321146967	0.0	2.2783283537314114	1	attack
129.173.67.123	1	0	0	9	0	54	3.2012976483552427	0.0	2.205668190189008	1	attack
129.173.67.123	1	0	0	8	4	48	3.0889060666835633	0.07692307692307693	2.286174336096208	2	attack
129.173.67.123	1	0	0	8	0	50	3.053882980712433	0.0	2.262824692361507	1	attack
129.173.67.123	1	0	0	9	0	50	3.2164873012888044	0.0	2.2594705707972524	1	attack
129.173.67.123	1	0	0	9	0	55	3.0837085013268406	0.0	2.2458187096704085	1	attack
129.173.67.123	3	0	0	10	0	58	3.093683570012557	0.0	2.2058220508778046	1	attack
129.173.67.123	1	0	0	9	0	55	3.0906355215096784	0.0	2.2386148843742713	1	attack
129.173.67.123	3	0	0	10	0	64	3.1440334019293026	0.0	2.2095905746423012	1	attack
129.173.67.123	1	0	0	7	0	53	3.0848112940134813	0.0	2.138940751648929	1	attack
129.173.67.123	1	0	0	9	4	60	3.0715697799142836	0.0625	2.2871017527145816	2	attack
129.173.67.123	3	0	0	10	0	61	3.156840419828859	0.0	2.277914235785563	1	attack
129.173.67.123	1	58.064516129032256	1	9	8	54	3.1045966538025556	0.125	2.282295619312345	2	attack
129.173.67.123	3	52.94117647058823	1	9	4	64	3.1026100362458497	0.058823529411764705	2.3000834314513106	2	attack
129.173.67.123	1	0	0	9	0	64	3.1157533544371336	0.0	2.2897170014624826	1	attack
129.173.67.123	1	0	0	9	0	60	3.0650770825162383	0.0	2.3138755975478236	1	attack
129.173.67.123	1	0	0	9	0	60	3.183459991679943	0.0	2.281193931169619	1	attack
129.173.67.123	1	0	0	10	0	63	3.0865319500625747	0.0	2.2531191118832576	1	attack
129.173.67.123	1	0	0	10	4	62	3.1497329042399937	0.058823529411764705	2.292575939041038	2	attack
129.173.67.123	1	0	0	10	0	56	3.098552176417121	0.0	2.1995138503199656	1	attack
129.173.67.123	3	0	0	9	0	78	3.2678892144209706	0.0	2.301285798154459	1	attack
129.173.67.123	1	0	0	9	8	59	3.0754137866976787	0.125	2.2113027614971608	2	attack
129.173.67.123	3	0	0	9	0	72	3.0859577377540175	0.0	2.262065604550619	1	attack
129.173.67.123	1	0	0	9	0	63	3.047253926374744	0.0	2.236780170255421	1	attack
129.173.67.123	1	0	0	10	0	56	3.09679282418807	0.0	2.1968697817075737	1	attack
129.173.67.123	3	0	0	8	0	68	3.119261814472197	0.0	2.2815778290074666	1	attack
129.173.67.123	3	0	0	9	0	68	3.079311290326218	0.0	2.270177371274981	1	attack
129.173.67.123	1	0	0	8	4	68	3.0875097223842145	0.058823529411764705	2.2069169319868003	2	attack
129.173.67.123	3	0	0	9	4	64	3.1824552488067694	0.058823529411764705	2.0843177861616935	2	attack
129.173.67.123	3	0	0	10	0	70	3.1572654860706595	0.0	2.1077271075855735	1	attack
129.173.67.123	3	0	0	10	0	84	3.0626029161833794	0.0	2.2235896541594986	1	attack
129.173.67.123	1	0	0	9	4	59	3.0601569220405107	0.06557377049180328	2.2673481892335157	2	attack
129.173.67.123	1	0	0	10	0	64	3.13258513999888	0.0	2.2609768596329824	1	attack
129.173.67.123	1	0	0	10	0	64	3.0487289371631117	0.0	2.291615921862549	1	attack
129.173.67.123	1	0	0	9	0	61	3.0527470006652373	0.0	2.2775183866592172	1	attack
129.173.67.123	1	0	0	9	0	67	3.0826151321331823	0.0	2.2847275667488263	1	attack
129.173.67.123	1	0	0	9	0	73	3.11489133458886	0.0	2.3091739179710284	1	attack
129.173.67.123	3	0	0	9	4	62	3.0491912473907425	0.06060606060606061	2.259839106875704	2	attack
129.173.67.123	3	0	0	9	0	66	3.138611398148771	0.0	2.2852554869141843	1	attack
129.173.67.123	3	0	0	10	0	80	3.185243778439276	0.0	2.2282129458410016	1	attack
129.173.67.123	3	0	0	8	0	78	3.0353888289143596	0.0	2.22355621267503	1	attack
129.173.67.123	3	0	0	9	0	67	3.156413401472306	0.0	2.233697538553403	1	attack
129.173.67.123	3	83.72093023255815	1	9	2	84	3.081566489679872	0.02702702702702703	2.2129220962815563	2	attack
129.173.67.123	1	0	0	9	0	60	3.2364357212266177	0.0	2.172489766874951	1	attack
129.173.67.123	3	0	0	10	0	66	3.0895374099047714	0.0	2.276452636748932	1	attack
129.173.67.123	3	0	0	9	0	58	3.0722742715361617	0.0	2.3017089147097485	1	attack
129.173.67.123	1	0	0	9	0	65	3.1401901233652354	0.0	2.282177718758877	1	attack
129.173.67.123	1	0	0	9	0	62	3.1703769619860496	0.0	2.2371119762371565	1	attack
129.173.67.123	3	0	0	9	0	58	3.174799642530191	0.0	2.2845606336416866	1	attack
129.173.67.123	2	0	0	9	0	65	3.222227058841799	0.0	2.283112815018287	1	attack
129.173.67.123	1	0	0	9	0	57	3.0663691007901783	0.0	2.2952142913196862	1	attack
129.173.67.123	1	0	0	8	0	55	3.172960520564761	0.0	2.2932279472994255	1	attack
129.173.67.123	1	0	0	10	6	58	3.0713012830657584	0.09230769230769231	2.317740814944148	2	attack
129.173.67.123	1	0	0	10	0	60	3.0609884029270686	0.0	2.2880874676869682	1	attack
129.173.67.123	1	0	0	10	4	57	3.1505720863349214	0.06153846153846154	2.281098547505275	2	attack
129.173.67.123	1	0	0	9	0	62	3.074166642145133	0.0	2.303430687416446	1	attack
129.173.67.123	1	120.0	1	9	4	56	3.1926242583466915	0.06666666666666667	2.281193931169619	2	attack
129.173.67.123	1	0	0	10	0	58	3.1607505472546342	0.0	2.2536434973575568	1	attack
129.173.67.123	1	0	0	9	0	58	3.17152322242941	0.0	2.1721080498885814	1	attack
129.173.67.123	3	0	0	10	0	59	3.0414220805883923	0.0	2.0561971562550094	1	attack
129.173.67.123	2	0	0	9	0	62	3.0097224115236143	0.0	2.194555180656724	1	attack
129.173.67.123	1	4.137931034482759	1	9	8	50	3.068687559831831	0.13793103448275862	2.206468823073052	2	attack
129.173.67.123	1	0	0	9	0	54	3.084628183828176	0.0	2.272088893287269	1	attack
129.173.67.123	1	0	0	8	0	55	3.1848408512843265	0.0	2.218979075300646	1	attack
129.173.67.123	1	0	0	9	0	60	3.1546338381417716	0.0	2.2513073660949603	1	attack
129.173.67.123	1	0	0	10	0	56	3.097474106069797	0.0	2.175548333782212	1	attack
129.173.67.123	1	0	0	8	0	52	3.1906834251006986	0.0	2.1479578728872353	1	attack
129.173.67.123	1	0	0	9	4	54	3.1653876037580075	0.07017543859649122	2.2190387533006475	2	attack
129.173.67.123	1	0	0	9	0	58	3.1547245328335505	0.0	2.2916918783148064	1	attack
129.173.67.123	3	7.0588235294117645	1	10	12	56	2.9631696705518564	0.18181818181818182	2.262991521779545	2	attack
129.173.67.123	1	0	0	9	4	50	3.096852984404213	0.06896551724137931	2.2963489685485134	2	attack
129.173.67.123	3	0	0	9	0	62	3.1225283902935215	0.0	2.267092279865979	1	attack
129.173.67.123	1	0	0	10	0	62	3.1242017501806996	0.0	2.2416141699949246	1	attack
129.173.67.123	1	0	0	10	0	58	3.2348688037555746	0.0	2.300022047976398	1	attack
129.173.67.123	1	0	0	9	4	56	3.07572643873127	0.06779661016949153	2.252389217314685	2	attack
129.173.67.123	1	0	0	8	0	51	3.1313191505807847	0.0	2.195464610898793	1	attack
129.173.67.123	1	0	0	10	0	52	3.029919076682492	0.0	2.2609811810172236	1	attack
129.173.67.123	3	0	0	10	0	69	3.1909126685111597	0.0	2.242333424421014	1	attack
129.173.67.123	1	0	0	10	0	55	3.094727813064484	0.0	2.284004372079799	1	attack
129.173.67.123	1	0	0	9	0	54	3.0906006150476486	0.0	2.2855899294576503	1	attack
129.173.67.123	1	0	0	9	0	52	3.1645620307530073	0.0	2.3066385274669576	1	attack
129.173.67.123	3	0	0	7	4	54	2.9854200708151395	0.06666666666666667	2.2845606336416866	2	attack
129.173.67.123	1	0	0	8	0	55	3.036021648284199	0.0	2.3020124898516494	1	attack
129.173.67.123	3	0	0	9	4	70	3.103026998647971	0.05128205128205128	2.1968852039389954	2	attack
129.173.67.123	3	0	0	9	0	64	3.157093352477061	0.0	2.2222881926787386	1	attack
129.173.67.123	1	0	0	9	0	53	3.0681585038498214	0.0	2.245220967431292	1	attack
129.173.67.123	1	0	0	10	0	62	3.078117760705089	0.0	2.258466264732138	1	attack
129.173.67.123	1	0	0	8	0	60	3.175851888362293	0.0	2.2242103996847296	1	attack
129.173.67.123	1	0	0	9	0	52	3.101394357582106	0.0	2.1410036626032336	1	attack
129.173.67.123	3	0	0	9	0	58	3.0349545639859863	0.0	2.318369254032932	1	attack
129.173.67.123	3	1285.7142857142858	2	8	8	48	3.0938434112036575	0.12903225806451613	2.24929588972045	2	attack
129.173.67.123	1	0	0	9	0	60	3.1317538599799244	0.0	2.2682734124061357	1	attack
129.173.67.123	3	0	0	10	0	68	3.146645700664619	0.0	2.1834949936349015	1	attack
129.173.67.123	1	0	0	9	0	51	3.163729326677351	0.0	2.276478590584492	1	attack
129.173.67.123	1	0	0	9	8	54	3.1398112151597912	0.12903225806451613	2.2314986331640356	2	attack
129.173.67.123	1	0	0	9	0	52	3.0743727719754377	0.0	2.22327156596545	1	attack
129.173.67.123	1	523.6363636363636	1	9	4	51	3.042941856577479	0.07407407407407407	2.292788914632023	2	attack
129.173.67.123	1	0	0	9	0	50	3.0741377334007947	0.0	2.2774058114255182	1	attack
129.173.67.123	1	0	0	8	0	52	2.967074061898506	0.0	2.3066385274669576	1	attack
129.173.67.123	1	0	0	8	0	51	3.0113365099046954	0.0	2.309447700571272	1	attack
129.173.67.123	1	0	0	9	0	50	3.1950021884254056	0.0	2.284107451387086	1	attack
129.173.67.123	3	0	0	8	4	60	3.0925659252813884	0.05714285714285714	2.284066705606731	2	attack
129.173.67.123	1	0	0	10	0	68	3.1164023745715372	0.0	2.2947655059400156	1	attack
129.173.67.123	1	0	0	10	0	56	3.0831045213009785	0.0	2.3077056048418685	1	attack
129.173.67.123	3	0	0	8	0	52	3.13728435556904	0.0	2.27215402930389	1	attack
129.173.67.123	3	0	0	9	4	66	3.1294963224671926	0.0625	2.177140237381886	2	attack
129.173.67.123	1	0	0	9	0	53	3.0484420885146513	0.0	2.2821097716667036	1	attack
129.173.67.123	1	0	0	9	0	58	3.1128226298496005	0.0	2.3017089147097485	1	attack
129.173.67.123	1	0	0	9	4	50	3.1420784264901482	0.06896551724137931	2.2766427101914957	2	attack
129.173.67.123	1	0	0	10	0	56	3.1867920669858796	0.0	2.297330817147107	1	attack
129.173.67.123	1	0	0	10	0	56	3.102958067791762	0.0	2.316333280562803	1	attack
129.173.67.123	1	0	0	10	0	54	3.1350407096204957	0.0	2.3160552269055312	1	attack
129.173.67.123	1	0	0	10	8	56	3.132271706672263	0.125	2.291615921862549	2	attack
129.173.67.123	1	0	0	10	0	58	3.2932477395737374	0.0	2.2219302374077636	1	attack
129.173.67.123	1	19.35483870967742	1	10	8	54	3.2450967808280033	0.12903225806451613	2.2795960077016084	2	attack
129.173.67.123	1	0	0	9	0	51	3.0999490526928426	0.0	2.214689120533031	1	attack
129.173.67.123	3	0	0	8	0	60	3.027104505023565	0.0	2.1927846621897884	1	attack
129.173.67.123	1	0	0	10	0	54	2.982900786999786	0.0	2.1949091510981447	1	attack
129.173.67.123	1	724.0	2	8	8	52	3.0794845092455243	0.12903225806451613	2.2266781970562954	2	attack
129.173.67.123	3	0	0	7	0	61	3.053056174677272	0.0	2.2902270936396936	1	attack
129.173.67.123	1	0	0	10	0	56	3.1306332787650155	0.0	2.2887031414261725	1	attack
129.173.67.123	1	0	0	9	0	54	3.1321576107911904	0.0	2.296348968548513	1	attack
129.173.67.123	1	0	0	8	4	55	3.0265564345280045	0.07142857142857142	2.3128956310567887	2	attack
129.173.67.123	1	0	0	9	0	57	3.191058759245671	0.0	2.30982284538899	1	attack
129.173.67.123	3	0	0	9	0	56	3.1119490907496554	0.0	2.2623147460276027	1	attack
129.173.67.123	1	0	0	8	0	54	3.107644756638964	0.0	2.249276966815201	1	attack
129.173.67.123	1	0	0	10	0	53	3.1284912464665124	0.0	2.2244580146309305	1	attack
129.173.67.123	3	0	0	10	0	60	3.08634312609123	0.0	2.3138755975478236	1	attack
129.173.67.123	1	0	0	9	0	52	3.1196238411749966	0.0	2.2973471843828746	1	attack
129.173.67.123	1	0	0	8	0	56	2.9948742007064255	0.0	2.297330817147107	1	attack
129.173.67.123	3	0	0	9	0	54	3.082796043058619	0.0	2.3052961878146676	1	attack
129.173.67.123	1	150.0	2	10	6	54	3.047802343146704	0.10714285714285714	2.281193931169619	2	attack
129.173.67.123	1	0	0	9	2	52	3.153324153627734	0.03571428571428571	2.2689832251722186	1	attack
129.173.67.123	1	0	0	10	0	58	3.10799570364974	0.0	2.3017089147097485	1	attack
129.173.67.123	1	0	0	9	0	54	3.110380899636782	0.0	2.255482189001838	1	attack
129.173.67.123	3	0	0	9	0	66	3.0658447593637317	0.0	2.2462518033694425	1	attack
129.173.67.123	1	0	0	9	0	58	3.1224864916601236	0.0	2.300022047976398	1	attack
129.173.67.123	1	0	0	9	0	52	3.0138718703013407	0.0	2.2609811810172236	1	attack
129.173.67.123	1	0	0	10	0	54	3.129482263509945	0.0	2.272088893287269	1	attack
129.173.67.123	1	0	0	10	0	54	3.1312553884578103	0.0	2.3052961878146676	1	attack
129.173.67.123	1	0	0	10	0	56	3.0940170174851933	0.0	2.2579235654413843	1	attack
129.173.67.123	1	0	0	10	0	55	3.1805595671730726	0.0	2.2672329447852047	1	attack
129.173.67.123	1	0	0	9	0	57	3.1193327186335917	0.0	2.252437862111807	1	attack
129.173.67.123	1	0	0	9	8	50	3.0841305198296216	0.13333333333333333	2.174108790928011	2	attack
129.173.67.123	1	0	0	10	0	64	3.1328160419651914	0.0	2.2897170014624826	1	attack
129.173.67.123	1	0	0	8	0	54	3.1246281245553322	0.0	2.307108007639377	1	attack
129.173.67.123	1	0	0	9	0	54	3.127837756398756	0.0	2.220725117438646	1	attack
129.173.67.123	1	0	0	10	0	57	3.173094890960802	0.0	2.2940901781712126	1	attack
129.173.67.123	1	0	0	9	0	54	3.1242215750142974	0.0	2.255482189001838	1	attack
129.173.67.123	1	0	0	9	0	54	3.1502980265548985	0.0	2.23577593064482	1	attack
129.173.67.123	1	0	0	7	0	52	3.0523322231613297	0.0	2.281445372387973	1	attack
129.173.67.123	1	0	0	10	4	52	3.072775116132431	0.06896551724137931	2.295181457798237	2	attack
129.173.67.123	3	0	0	10	0	61	3.0222942518767244	0.0	2.289019036691707	1	attack
129.173.67.123	1	0	0	9	0	56	3.083689766445672	0.0	2.248471333066727	1	attack
129.173.67.123	1	0	0	9	0	52	3.1507722887198346	0.0	2.286174336096208	1	attack
129.173.67.123	1	0	0	10	0	54	3.1298253763259787	0.0	2.23577593064482	1	attack
129.173.67.123	1	2880.0	1	10	4	56	3.0632574849546956	0.06666666666666667	2.2444138295776113	2	attack
129.173.67.123	1	0	0	10	0	52	3.1290277376170335	0.0	2.2437357573361996	1	attack
129.173.67.123	1	0	0	8	0	57	3.0217703658384885	0.0	2.1857396378617233	1	attack
129.173.67.123	1	0	0	9	4	51	3.172275730548457	0.07272727272727272	2.1855547538630278	2	attack
129.173.67.123	1	0	0	9	0	54	3.1183852840581228	0.0	2.170397378351075	1	attack
129.173.67.123	1	0	0	8	4	56	3.1626077697577113	0.06666666666666667	2.1927846621897884	2	attack
129.173.67.123	1	0	0	9	0	57	3.03043700312429	0.0	2.0669433535068067	1	attack
129.173.67.123	1	0	0	9	0	61	3.1917132377688304	0.0	1.9189692886845577	1	attack
129.173.67.123	1	0	0	10	0	54	3.0889832130828094	0.0	2.0461679499498664	1	attack
129.173.67.123	1	0	0	8	0	54	3.1154485762646806	0.0	2.039521845354198	1	attack
129.173.67.123	1	0	0	10	0	56	3.058460069609516	0.0	2.225077689064813	1	attack
129.173.67.123	1	0	0	10	0	54	3.1268772582036175	0.0	2.276642710191496	1	attack
129.173.67.123	1	0	0	8	0	54	3.22248571190515	0.0	2.17675266977692	1	attack
129.173.67.123	3	0	0	10	4	56	3.1322525733389353	0.05970149253731343	2.2137576782928114	2	attack
129.173.67.123	2	0	0	10	0	68	3.0738397073611075	0.0	2.2405808553835387	1	attack
129.173.67.123	1	0	0	10	0	57	3.163971262150154	0.0	2.2150667816304206	1	attack
129.173.67.123	3	0	0	9	0	66	3.046412552586228	0.0	2.2462518033694425	1	attack
129.173.67.123	1	0	0	9	4	72	3.0875681231454277	0.05263157894736842	2.277716422901002	2	attack
129.173.67.123	1	1120.0	2	10	9	66	3.1074306421821105	0.12	2.2657733690584214	2	attack
129.173.67.123	1	0	0	9	0	66	3.0712697153507906	0.0	2.246251803369442	1	attack
129.173.67.123	3	0	0	10	0	68	3.0577119399725663	0.0	2.265452932365805	1	attack
129.173.67.123	1	0	0	10	0	62	3.1734140087544223	0.0	2.2314986331640356	1	attack
129.173.67.123	1	0	0	10	0	64	3.0998701764692638	0.0	2.2749887663738155	1	attack
129.173.67.123	3	0	0	10	4	64	3.149789086014832	0.05	2.210923024577848	2	attack
129.173.67.123	3	0	0	9	0	72	3.0465290077944123	0.0	2.2705417668605037	1	attack
129.173.67.123	1	0	0	10	0	62	3.1260863276497997	0.0	2.258466264732138	1	attack
129.173.67.123	1	0	0	8	0	66	3.103694078064707	0.0	2.3043218651896598	1	attack
129.173.67.123	3	0	0	8	0	64	2.964518329074793	0.0	2.3037289082033157	1	attack
129.173.67.123	1	332.3076923076923	1	9	4	61	3.0156557316695918	0.06153846153846154	2.2784183251235817	2	attack
129.173.67.123	1	0	0	10	0	63	3.119855785869695	0.0	2.296563044140746	1	attack
129.173.67.123	1	3.4285714285714284	1	10	4	66	3.0961140509896787	0.05555555555555555	2.3101106037147634	2	attack
129.173.67.123	1	0	0	10	0	58	3.1492456934692243	0.0	2.307547516780929	1	attack
129.173.67.123	3	0	0	10	0	70	3.007012676548773	0.0	2.194707746077399	1	attack
129.173.67.123	3	0	0	8	0	65	3.0597876257685024	0.0	2.099466986409018	1	attack
129.173.67.123	3	223.68354430379748	1	10	2	77	3.1331484191178283	0.025	2.251615086477671	2	attack
129.173.67.123	3	0	0	9	4	68	3.181353972000406	0.05714285714285714	2.2925154942099284	2	attack
129.173.67.123	1	0	0	10	0	62	3.17447882130602	0.0	2.3045522624056614	1	attack
129.173.67.123	1	0	0	9	0	62	3.0501911293626804	0.0	2.304552262405662	1	attack
129.173.67.123	1	0	0	9	0	62	3.139746737088802	0.0	2.2873887470624528	1	attack
129.173.67.123	1	0	0	10	0	60	3.2564683939793326	0.0	2.2500470135761215	1	attack
129.173.67.123	1	0	0	10	4	61	3.0939440446569155	0.06153846153846154	2.1832493389769083	2	attack
129.173.67.123	1	50.70422535211268	1	9	4	67	3.0530030290695294	0.056338028169014086	2.1708734189655816	2	attack
129.173.67.123	3	0	0	9	0	68	3.137155604989735	0.0	2.0925162143142333	1	attack
129.173.67.123	2	0	0	10	0	65	3.0731412822843063	0.0	2.1420615132639655	1	attack
129.173.67.123	3	105.88235294117646	1	10	2	66	3.1424348779383853	0.03125	2.2511602467616907	2	attack
129.173.67.123	3	0	0	9	0	76	2.9576279611765677	0.0	2.0203452039702716	1	attack
129.173.67.123	1	0	0	7	0	59	3.0497167207301548	0.0	2.2183831515131933	1	attack
129.173.67.123	1	0	0	10	0	59	3.0323149392512896	0.0	2.2123800268666316	1	attack
129.173.67.123	1	0	0	10	0	58	3.1555635542794485	0.0	2.2219302374077636	1	attack
129.173.67.123	1	0	0	9	0	57	3.0737623145040947	0.0	2.2472119911705413	1	attack
129.173.67.123	1	0	0	9	0	56	3.076608163062565	0.0	2.2887031414261725	1	attack
129.173.67.123	1	0	0	8	4	54	3.0459160406413734	0.06666666666666667	2.2762304639800948	2	attack
129.173.67.123	3	0	0	10	0	64	3.165365661124571	0.0	2.3085800759953763	1	attack
129.173.67.123	1	3.5294117647058822	1	9	16	52	3.122332281613597	0.24242424242424243	2.284434343932502	2	attack
129.173.67.123	1	232.2258064516129	2	9	4	58	2.9307702320023745	0.06451612903225806	2.2967595230448175	2	attack
129.173.67.123	3	0	0	10	0	63	3.136987793748592	0.0	2.1936612357699845	1	attack
129.173.67.123	1	0	0	9	0	64	3.0887140330912843	0.0	2.2806390622295667	1	attack
129.173.67.123	1	0	0	10	0	62	3.190405936573623	0.0	2.2795960077016084	1	attack
129.173.67.123	1	0	0	8	0	60	3.1072404148733654	0.0	2.2961399650265077	1	attack
129.173.67.123	3	0	0	8	0	65	3.0661577056456775	0.0	2.2091970196149937	1	attack
129.173.67.123	1	0	0	10	0	56	3.124295312763247	0.0	2.2783283537314114	1	attack
129.173.67.123	1	0	0	8	4	59	3.157019104012784	0.06451612903225806	2.2984735857841865	2	attack
129.173.67.123	1	126.3157894736842	1	9	2	55	3.054672525722064	0.03571428571428571	2.241327351777591	2	attack
129.173.67.123	1	126.3157894736842	1	9	2	55	2.958271709710327	0.03508771929824561	2.140350490073114	2	attack
129.173.67.123	1	0	0	6	0	44	3.066875260288772	0.0	1.9494643027794056	1	attack
129.173.67.123	1	0	0	10	0	54	3.1934973038960424	0.0	2.2523826349302514	1	attack
129.173.67.123	3	0	0	9	0	48	3.080641028688261	0.0	2.1821501304958755	1	attack
129.173.67.123	1	0	0	9	0	52	3.111957922399053	0.0	2.27215402930389	1	attack
129.173.67.123	1	0	0	8	0	50	3.0802447826589168	0.0	2.2841074513870865	1	attack
129.173.67.123	1	0	0	10	0	52	3.0832312130892605	0.0	2.281445372387973	1	attack
129.173.67.123	1	0	0	7	0	48	3.122567159106645	0.0	2.2893965036461212	1	attack
129.173.67.123	1	0	0	9	4	50	3.152410528000048	0.08	2.2720888932872696	2	attack
129.173.67.123	1	0	0	9	0	50	3.0354623842203354	0.0	2.3103083326692304	1	attack
129.173.67.123	1	0	0	11	0	52	3.1293750078396942	0.0	2.286174336096208	1	attack
129.173.67.123	1	0	0	10	4	48	3.1535292022358683	0.07692307692307693	2.3066385274669576	2	attack
129.173.67.123	1	0	0	8	8	48	3.1166701173365974	0.13793103448275862	2.2389211020256887	2	attack
129.173.67.123	3	0	0	10	4	58	3.1822217945318703	0.06451612903225806	2.2795960077016084	2	attack
129.173.67.123	1	0	0	9	0	54	3.15313599036843	0.0	2.3052961878146676	1	attack
129.173.67.123	3	0	0	10	0	49	3.084068132183189	0.0	2.3026163999817846	1	attack
129.173.67.123	1	0	0	8	0	54	3.1470416186923833	0.0	2.307108007639377	1	attack
129.173.67.123	3	0	0	9	0	50	3.0584942508939887	0.0	2.262824692361507	1	attack
129.173.67.123	1	0	0	10	0	54	3.1060631036600572	0.0	2.220725117438646	1	attack
129.173.67.123	1	4.615384615384615	1	8	4	48	3.02100228484162	0.07692307692307693	2.2954656791802917	2	attack
129.173.67.123	1	0	0	9	0	48	3.0653490161937764	0.0	2.099598313565133	1	attack
129.173.67.123	1	0	0	8	0	48	3.151414234735215	0.0	2.099598313565133	1	attack
129.173.67.123	1	0	0	8	0	48	3.025407244731811	0.0	2.099598313565133	1	attack
129.173.67.123	1	0	0	9	0	50	3.03590328486596	0.0	2.129024423493473	1	attack
129.173.67.123	3	0	0	8	0	48	3.1558282680030008	0.0	2.1922157521702994	1	attack
129.173.67.123	1	0	0	10	0	56	3.19691639513837	0.0	2.1820058147602137	1	attack
129.173.67.123	3	0	0	10	0	54	3.106339068425564	0.0	2.2214197986853934	1	attack
129.173.67.123	1	0	0	9	0	46	3.1190231698030044	0.0	2.2724994555866935	1	attack
129.173.67.123	1	0	0	9	0	48	3.173861522705429	0.0	2.267226962994476	1	attack
129.173.67.123	1	21.428571428571427	1	9	8	48	3.080792703981254	0.14285714285714285	2.2250776890648125	2	attack
129.173.67.123	1	0	0	9	0	50	3.1406484354022557	0.0	2.1777968115985957	1	attack
129.173.67.123	1	0	0	8	0	49	3.091163479812381	0.0	2.0639458253523117	1	attack
129.173.67.123	1	144.0	1	9	2	48	2.9660372678742615	0.04	2.1477110700184037	2	attack
129.173.67.123	3	0	0	9	0	53	3.1346965394285724	0.0	2.1365139018582613	1	attack
129.173.67.123	1	0	0	10	0	48	3.0198738627629615	0.0	2.197338796187554	1	attack
129.173.67.123	1	0	0	9	0	42	3.12213017081416	0.0	2.226415353475711	1	attack
129.173.67.123	3	0	0	8	0	58	3.1125459805978317	0.0	2.207264946738715	1	attack
129.173.67.123	3	0	0	6	0	50	3.1940422555237213	0.0	2.2186885704510977	1	attack
129.173.67.123	3	0	0	10	0	53	3.0946103972859555	0.0	2.235233703035428	1	attack
129.173.67.123	3	0	0	8	0	48	3.091766556843679	0.0	2.267226962994476	1	attack
129.173.67.123	1	0	0	9	0	48	3.196126402136157	0.0	2.25	1	attack
129.173.67.123	1	0	0	9	0	48	3.1172620660148804	0.0	2.3045851693377997	1	attack
129.173.67.123	1	0	0	10	0	46	3.118970424107597	0.0	2.2724994555866935	1	attack
129.173.67.123	1	0	0	8	0	45	3.186101964056847	0.0	2.3080080129100327	1	attack
129.173.67.123	1	0	0	9	0	46	3.1009866063913463	0.0	2.2724994555866935	1	attack
129.173.67.123	1	0	0	9	0	46	3.129903343150927	0.0	2.256650413125812	1	attack
129.173.67.123	1	5.217391304347826	1	9	4	42	2.9805430485984967	0.08333333333333333	2.1963538066948196	2	attack
129.173.67.123	1	0	0	8	0	46	2.9419787042861465	0.0	2.285129631910751	1	attack
129.173.67.123	1	0	0	8	0	48	3.1557767965302017	0.0	2.3045851693377997	1	attack
129.173.67.123	1	0	0	10	0	48	3.085454312692922	0.0	2.3045851693377997	1	attack
129.173.67.123	3	0	0	8	0	46	3.113259842466312	0.0	2.285129631910751	1	attack
129.173.67.123	1	0	0	9	0	45	3.015733493685027	0.0	2.1825539796859506	1	attack
129.173.67.123	1	0	0	8	8	46	3.0706205689692507	0.1509433962264151	2.2855899294576503	2	attack
129.173.67.123	1	0	0	9	0	48	3.129937957780236	0.0	2.267226962994476	1	attack
129.173.67.123	1	0	0	8	0	46	3.1920966057113733	0.0	2.110093477608016	1	attack
129.173.67.123	3	0	0	8	0	54	3.12925175798805	0.0	2.263141674021115	1	attack
129.173.67.123	1	0	0	8	0	44	3.0213600823992337	0.0	2.28332693768606	1	attack
129.173.67.123	1	0	0	9	0	43	3.0991859888342694	0.0	2.2917809463716137	1	attack
129.173.67.123	1	0	0	8	0	48	3.144511882050929	0.0	2.292481250360578	1	attack
129.173.67.123	1	0	0	9	0	54	3.1057416729887657	0.0	2.2447231499109743	1	attack
129.173.67.123	1	0	0	8	0	49	3.1026391331480774	0.0	2.2490269818913795	1	attack
129.173.67.123	1	0	0	7	0	46	3.1042443130940636	0.0	2.235336282879157	1	attack
129.173.67.123	1	0	0	9	0	52	3.2056966404290996	0.0	2.254908605622865	1	attack
129.173.67.123	1	0	0	9	0	48	3.0356170215869898	0.0	2.267226962994476	1	attack
129.173.67.123	1	0	0	8	0	47	3.1813862024151973	0.0	2.2690645873178177	1	attack
129.173.67.123	1	0	0	9	0	50	3.0915168183766024	0.0	2.3103083326692304	1	attack
129.173.67.123	3	0	0	9	0	58	3.255726971324756	0.0	2.273344672258273	1	attack
129.173.67.123	1	0	0	8	4	54	3.126685625917397	0.07142857142857142	2.228165046627903	2	attack
129.173.67.123	3	0	0	10	0	60	3.0951701905589477	0.0	2.144623214254579	1	attack
129.173.67.123	1	0	0	10	0	48	3.162389722103268	0.0	2.099483981787688	1	attack
129.173.67.123	2	11.538461538461538	1	9	8	44	3.041861031450345	0.16	2.22327156596545	2	attack
129.173.67.123	1	0	0	9	4	50	3.0419935692918054	0.07272727272727272	2.2523826349302514	2	attack
129.173.67.123	1	0	0	9	0	50	3.072073729280283	0.0	2.31030833266923	1	attack
129.173.67.123	1	0	0	8	0	52	3.0420665976812717	0.0	2.254908605622865	1	attack
129.173.67.123	1	0	0	9	0	48	3.058066060917554	0.0	2.2772925846689	1	attack
129.173.67.123	1	0	0	9	0	50	3.2096347867441204	0.0	2.2724876891689534	1	attack
129.173.67.123	2	0	0	8	4	50	3.1342194925406273	0.07407407407407407	2.2041184131532146	2	attack
129.173.67.123	1	0	0	9	0	48	3.0409209916702933	0.0	2.267226962994476	1	attack
129.173.67.123	3	0	0	9	4	56	3.1197004594750917	0.07142857142857142	2.2131324651707387	2	attack
129.173.67.123	3	0	0	9	0	58	3.109103002255695	0.0	2.2762304639800948	1	attack
129.173.67.123	1	0	0	10	0	53	3.1632929117976945	0.0	2.3021878462191365	1	attack
129.173.67.123	3	0	0	7	0	52	3.1944246893707144	0.0	2.286174336096208	1	attack
129.173.67.123	1	0	0	9	8	44	3.2614780921385305	0.16666666666666666	2.2689289124151837	2	attack
129.173.67.123	1	0	0	10	0	46	3.094682379770793	0.0	2.1032360045175893	1	attack
129.173.67.123	1	0	0	9	0	52	3.007512606502599	0.0	2.1943429682921884	1	attack
129.173.67.123	1	0	0	9	0	48	3.0749934011576774	0.0	2.08429531609601	1	attack
129.173.67.123	1	0	0	7	0	52	2.934283281578291	0.0	2.218542602257215	1	attack
129.173.67.123	1	0	0	8	0	48	3.0931466455180296	0.0	2.25	1	attack
129.173.67.123	1	0	0	10	0	50	3.1124764684321007	0.0	2.226960814271917	1	attack
129.173.67.123	3	0	0	10	0	56	3.1584928809822768	0.0	2.3077056048418685	1	attack
129.173.67.123	1	0	0	8	0	48	3.021196614146273	0.0	2.267226962994476	1	attack
129.173.67.123	3	0	0	9	0	62	3.0121714529229666	0.0	2.0740604228015758	1	attack
129.173.67.123	1	0	0	9	0	54	3.078822720609496	0.0	2.179003242102925	1	attack
129.173.67.123	1	0	0	9	0	48	3.1468957927106884	0.0	1.949082295352821	1	attack
129.173.67.123	1	0	0	9	0	48	2.958497207562056	0.0	2.217764837673932	1	attack
129.173.67.123	1	0	0	8	0	50	3.126678546092815	0.0	2.2774058114255182	1	attack
129.173.67.123	3	0	0	9	0	48	3.148515839409538	0.0	2.219508336839199	1	attack
129.173.67.123	2	0	0	9	0	58	2.99832946173382	0.0	2.262864410086835	1	attack
129.173.67.123	1	0	0	7	4	47	3.066339390096087	0.0784313725490196	2.2885822505461944	2	attack
129.173.67.123	1	0	0	8	0	52	3.0520826905471434	0.0	2.3066385274669576	1	attack
129.173.67.123	3	0	0	10	0	52	3.0148363833104717	0.0	2.243735757336199	1	attack
129.173.67.123	1	0	0	10	0	50	3.149698158570397	0.0	2.244889451733241	1	attack
129.173.67.123	3	0	0	9	0	52	3.008603379257924	0.0	2.260981181017224	1	attack
129.173.67.123	3	0	0	10	0	58	3.169155777822226	0.0	2.1114727023087942	1	attack
129.173.67.123	1	0	0	9	0	48	2.9826867959615937	0.0	2.151363669197544	1	attack
129.173.67.123	1	0	0	7	4	48	3.1592992267837166	0.0784313725490196	2.1479578728872353	2	attack
129.173.67.123	1	0	0	9	0	50	3.205004733208726	0.0	1.9869608142719166	1	attack
129.173.67.123	1	0	0	10	4	49	3.1088534858051666	0.07547169811320754	2.163421204582679	2	attack
129.173.67.123	1	0	0	8	0	48	3.0720025204743187	0.0	2.0204260414863775	1	attack
129.173.67.123	1	0	0	9	0	48	3.072221174508585	0.0	2.1322828074166593	1	attack
129.173.67.123	1	0	0	9	0	50	3.136650267803481	0.0	2.226960814271916	1	attack
129.173.67.123	1	4.285714285714286	1	10	4	52	3.0047894351194473	0.07142857142857142	2.0400712272231747	2	attack
129.173.67.123	3	0	0	8	4	62	3.205236850873307	0.06060606060606061	2.276452636748932	2	attack
129.173.67.123	1	30.508474576271187	1	10	4	55	3.038970799909881	0.06557377049180328	2.300031290241143	2	attack
129.173.67.123	1	0	0	9	0	54	3.200858360250891	0.0	2.2963489685485134	1	attack
129.173.67.123	1	0	0	10	0	56	3.1061578833432657	0.0	2.208394210158784	1	attack
129.173.67.123	1	0	0	10	0	54	3.041817926579603	0.0	2.1679070787573833	1	attack
129.173.67.123	1	0	0	10	0	56	3.0717999669453717	0.0	2.1734761377056597	1	attack
129.173.67.123	1	0	0	10	0	54	3.1621566668119594	0.0	2.208410187268525	1	attack
129.173.67.123	3	0	0	10	0	62	3.1144937003497257	0.0	2.2440023609996653	1	attack
129.173.67.123	1	0	0	10	4	51	3.1649223683299397	0.07017543859649122	2.227109197593923	2	attack
129.173.67.123	1	0	0	8	4	54	3.090089014069378	0.07407407407407407	2.2445172040303016	2	attack
129.173.67.123	1	0	0	9	0	54	3.204050712794165	0.0	2.2855899294576503	1	attack
129.173.67.123	3	0	0	9	4	68	3.101134046773594	0.05714285714285714	2.285770835910962	2	attack
129.173.67.123	3	0	0	9	4	54	3.1160259803729873	0.06896551724137931	2.235296291301023	2	attack
129.173.67.123	3	0	0	9	0	64	3.0651461015994337	0.0	2.2272170014624826	1	attack
129.173.67.123	3	0	0	9	4	64	3.2063563609696906	0.06060606060606061	2.2384033871145106	2	attack
129.173.67.123	1	0	0	8	0	52	3.1235841818574275	0.0	2.2092512591731315	1	attack
129.173.67.123	3	21.176470588235293	2	10	12	56	3.127593279025853	0.16666666666666666	2.195907991877561	2	attack
129.173.67.123	1	0	0	9	0	52	3.0348365609439854	0.0	2.3066385274669576	1	attack
129.173.67.123	3	0	0	10	0	54	3.1363819335306298	0.0	2.3160552269055312	1	attack
129.173.67.123	3	0	0	10	0	64	3.1959130233680004	0.0	2.2272170014624826	1	attack
129.173.67.123	3	0	0	10	4	50	3.095272013333482	0.06451612903225806	2.3052961878146676	2	attack
129.173.67.123	2	0	0	8	0	60	3.0643056310797188	0.0	2.038617183202383	1	attack
129.173.67.123	1	10.169491525423728	1	10	4	55	3.089385281577046	0.06779661016949153	2.134757179116281	2	attack
129.173.67.123	1	0	0	10	0	54	3.1764500566188865	0.0	2.255482189001838	1	attack
129.173.67.123	1	0	0	9	4	52	3.151164948045307	0.07407407407407407	2.274242023884593	2	attack
129.173.67.123	1	301.31481481481484	1	9	1	53	3.017118020422801	0.018518518518518517	2.2963489685485134	2	attack
129.173.67.123	1	4.363636363636363	1	9	8	47	3.1080547573449016	0.14545454545454545	2.252665167440741	2	attack
129.173.67.123	1	4.444444444444445	1	8	4	50	2.954975172242967	0.07272727272727272	2.2963489685485134	2	attack
129.173.67.123	1	0	0	8	12	54	3.063037696740849	0.18461538461538463	2.1281954141343835	2	attack
129.173.67.123	3	0	0	9	0	52	3.1332928885259292	0.0	2.0153036593670506	1	attack
129.173.67.123	1	0	0	10	0	58	3.0941862123342476	0.0	2.1114727023087942	1	attack
129.173.67.123	3	0	0	9	0	56	3.114037936548072	0.0	2.2229074943218796	1	attack
129.173.67.123	1	0	0	9	0	57	3.1645629490823484	0.0	2.1656419146403834	1	attack
129.173.67.123	1	120.0	1	10	4	56	3.0700097650989897	0.06666666666666667	2.2444138295776113	2	attack
129.173.67.123	1	0	0	9	4	53	3.1731895398765686	0.07017543859649122	2.291153758524447	2	attack
129.173.67.123	1	0	0	9	0	52	3.2139402194237676	0.0	2.254908605622865	1	attack
129.173.67.123	1	0	0	9	4	54	3.056779086894466	0.06666666666666667	2.300022047976398	2	attack
129.173.67.123	1	0	0	7	0	60	3.0760519553645045	0.0	2.3058231002082845	1	attack
129.173.67.123	1	0	0	9	0	50	3.1544425417884185	0.0	2.2986885704510973	1	attack
129.173.67.123	3	0	0	9	0	80	3.32362582462558	0.0	2.1067710003868743	1	attack
129.173.67.123	1	0	0	9	0	68	3.128882908925136	0.0	2.2137795395028834	1	attack
129.173.67.123	1	0	0	9	0	52	3.1888686642076443	0.0	2.22327156596545	1	attack
129.173.67.123	3	0	0	9	0	54	3.070742873759698	0.0	2.1897622811937882	1	attack
129.173.67.123	3	0	0	8	0	51	3.0908061473774926	0.0	2.2837605620593666	1	attack
129.173.67.123	1	0	0	9	0	60	3.1561216881208343	0.0	2.2266781970562954	1	attack
129.173.67.123	1	732.2033898305085	1	9	5	54	3.1103563775671006	0.08620689655172414	2.183139816474367	2	attack
129.173.67.123	1	0	0	9	4	52	3.064426278490598	0.07142857142857142	2.189391746743088	2	attack
129.173.67.123	1	0	0	9	0	51	3.1934735559421847	0.0	2.1997419616156972	1	attack
129.173.67.123	1	0	0	10	0	58	3.070549048066973	0.0	2.2536434973575568	1	attack
129.173.67.123	1	0	0	10	0	54	3.141158392996283	0.0	2.263141674021115	1	attack
129.173.67.123	3	0	0	8	0	59	3.1243188599762854	0.0	2.2587551304005515	1	attack
129.173.67.123	1	0	0	9	4	53	3.042458754372916	0.07017543859649122	2.2727868939614417	2	attack
129.173.67.123	1	0	0	8	0	51	3.13624588996013	0.0	2.283760562059366	1	attack
129.173.67.123	3	0	0	9	0	59	3.0191039063456113	0.0	2.298782282210174	1	attack
129.173.67.123	1	0	0	10	0	54	3.0268234728858427	0.0	2.2855899294576503	1	attack
129.173.67.123	3	0	0	9	0	62	3.1409702736487533	0.0	2.2967595230448175	1	attack
129.173.67.123	1	0	0	10	0	52	3.1008065822550384	0.0	2.22327156596545	1	attack
129.173.67.123	3	0	0	9	0	58	3.1912028149273364	0.0	2.1669775462548913	1	attack
129.173.67.123	1	0	0	8	0	50	3.0687903202848656	0.0	2.279627536341357	1	attack
129.173.67.123	1	4.285714285714286	1	9	4	52	3.0424638832078124	0.07142857142857142	2.229468869651031	2	attack
129.173.67.123	1	0	0	9	0	52	3.0675499751384003	0.0	2.2437357573361996	1	attack
129.173.67.123	1	0	0	10	0	54	3.109470546060471	0.0	2.272088893287269	1	attack
129.173.67.123	1	0	0	10	0	56	3.228926890359996	0.0	2.297330817147107	1	attack
129.173.67.123	1	0	0	9	0	54	3.1455910917414034	0.0	2.272088893287269	1	attack
129.173.67.123	3	0	0	9	0	60	3.1154871283983785	0.0	2.2989295636909355	1	attack
129.173.67.123	3	0	0	8	4	61	3.16711358401124	0.06349206349206349	2.304713717610483	2	attack
129.173.67.123	1	0	0	9	0	56	3.2321957279765474	0.0	2.3077056048418685	1	attack
129.173.67.123	1	0	0	9	0	52	3.192338693569998	0.0	2.27215402930389	1	attack
129.173.67.123	3	0	0	9	4	58	3.097531131950351	0.06666666666666667	2.1981374139267325	2	attack
129.173.67.123	1	0	0	9	4	50	2.987310451949907	0.07407407407407407	2.213065632419369	2	attack
129.173.67.123	1	0	0	7	0	52	3.0719571335716775	0.0	2.2516898379331405	1	attack
129.173.67.123	1	0	0	10	0	55	3.156213019179625	0.0	2.2567294454335975	1	attack
129.173.67.123	1	0	0	10	0	54	3.1160389347518316	0.0	2.2855899294576503	1	attack
129.173.67.123	3	0	0	9	0	60	3.17275279362085	0.0	2.281193931169619	1	attack
129.173.67.123	3	0	0	9	0	60	3.210775687344106	0.0	2.2989295636909355	1	attack
129.173.67.123	1	0	0	9	0	54	3.006901358696974	0.0	2.3052961878146676	1	attack
129.173.67.123	3	0	0	10	0	60	3.190152204475984	0.0	2.2634582986483034	1	attack
129.173.67.123	1	0	0	8	0	58	3.0906000548611665	0.0	2.2728814464817773	1	attack
129.173.67.123	1	0	0	8	0	52	3.0989649387852087	0.0	2.254908605622865	1	attack
129.173.67.123	1	0	0	9	0	56	3.135836846582987	0.0	2.2623147460276027	1	attack
129.173.67.123	1	0	0	10	4	52	3.098852047934007	0.06896551724137931	2.265309497424259	2	attack
129.173.67.123	1	4.137931034482759	1	9	4	54	3.0755222602478596	0.07142857142857142	2.2536434973575568	2	attack
129.173.67.123	1	4.285714285714286	1	9	4	52	3.150239279296572	0.07142857142857142	2.159534726078403	2	attack
129.173.67.123	3	0	0	9	0	58	3.0801704827107383	0.0	2.206468823073052	1	attack
129.173.67.123	3	0	0	9	0	62	3.163097954885319	0.0	2.249406909355769	1	attack
129.173.67.123	3	0	0	10	0	60	3.256427526434756	0.0	2.281193931169619	1	attack
129.173.67.123	1	0	0	10	0	54	3.098250768995975	0.0	2.2689832251722186	1	attack
129.173.67.123	1	0	0	8	0	56	3.048720433791785	0.0	2.297330817147107	1	attack
129.173.67.123	1	0	0	9	0	54	3.0117842762697324	0.0	2.2963489685485134	1	attack
129.173.67.123	1	4.444444444444445	1	8	4	50	3.0701781763104328	0.07272727272727272	2.2689832251722186	2	attack
129.173.67.123	3	0	0	8	0	58	3.040485185317292	0.0	2.1632547142815066	1	attack
129.173.67.123	1	0	0	10	4	52	3.073879757960914	0.07407407407407407	2.238395280980655	2	attack
129.173.67.123	2	0	0	8	0	58	3.1459777540506586	0.0	2.1692165657814653	1	attack
129.173.67.123	3	0	0	9	0	54	3.164538424804205	0.0	2.1679070787573833	1	attack
129.173.67.123	1	0	0	9	8	49	3.0413397775522752	0.14545454545454545	2.0890038287775923	2	attack
129.173.67.123	3	0	0	7	0	52	3.098931312302666	0.0	2.207641875328269	1	attack
129.173.67.123	1	580.6451612903226	2	9	8	54	3.1080825185450207	0.13793103448275862	2.2322433940125594	2	attack
129.173.67.123	1	0	0	9	0	60	3.0797038162233243	0.0	2.3058231002082845	1	attack
129.173.67.123	3	0	0	10	0	60	3.1266024988661774	0.0	2.3058231002082845	1	attack
129.173.67.123	1	0	0	9	0	57	3.1927017191174905	0.0	2.303690604308675	1	attack
129.173.67.123	3	0	0	9	0	59	3.1575386607410447	0.0	2.3128956310567887	1	attack
129.173.67.123	3	0	0	8	0	68	3.2455782355047282	0.0	2.2786406092983533	1	attack
129.173.67.123	1	0	0	9	0	57	3.1166532413570276	0.0	2.257054226743665	1	attack
129.173.67.123	3	0	0	10	0	64	3.1265902138315202	0.0	2.1991983467049896	1	attack
129.173.67.123	1	0	0	10	0	54	3.193046379020983	0.0	2.152492594515676	1	attack
129.173.67.123	1	0	0	10	0	55	3.156820276401052	0.0	2.2814995371108866	1	attack
129.173.67.123	3	0	0	9	0	54	3.1099247571963233	0.0	2.1426902794604756	1	attack
129.173.67.123	1	0	0	9	4	56	3.0860868807236956	0.07142857142857142	2.15079265267182	2	attack
129.173.67.123	1	0	0	10	0	54	3.088829455259594	0.0	2.0951268529736504	1	attack
129.173.67.123	1	0	0	9	0	51	3.1498942654712696	0.0	2.189623205838522	1	attack
129.173.67.123	1	0	0	7	0	50	3.227260202022262	0.0	2.1460373108197466	1	attack
129.173.67.123	1	0	0	10	0	56	3.150812796804933	0.0	2.2783283537314114	1	attack
129.173.67.123	3	274.22033898305085	1	9	6	53	2.97006493806271	0.09836065573770492	2.300031290241143	2	attack
129.173.67.123	3	0	0	9	0	58	2.97226644747542	0.0	2.3100390843713403	1	attack
129.173.67.123	1	12.727272727272727	2	10	16	50	3.0966614502357235	0.22857142857142856	2.2789886355347755	2	attack
129.173.67.123	1	4.0	1	10	4	56	3.0922719391965345	0.07017543859649122	2.167530280029051	2	attack
129.173.67.123	1	0	0	10	4	54	3.182413097002352	0.07017543859649122	2.2352962913010233	2	attack
129.173.67.123	1	0	0	8	0	50	3.1395747118622874	0.0	2.262824692361507	1	attack
129.173.67.123	3	0	0	9	0	58	3.0740966361453235	0.0	2.0931254962522607	1	attack
129.173.67.123	1	0	0	9	0	56	3.1510240065742265	0.0	2.159534726078403	1	attack
129.173.67.123	1	0	0	8	4	48	3.0962260807873587	0.07692307692307693	2.037543818915049	2	attack
129.173.67.123	3	0	0	10	0	60	3.1507766421255194	0.0	2.2355917460279313	1	attack
129.173.67.123	1	0	0	9	0	56	3.154589962470228	0.0	2.216450013343878	1	attack
129.173.67.123	1	0	0	10	0	55	3.174314333561911	0.0	2.155953414368314	1	attack
129.173.67.123	1	0	0	9	0	53	3.1616005853851443	0.0	2.1123938707371304	1	attack
129.173.67.123	3	0	0	8	0	56	3.1237887256962624	0.0	2.0750872983426794	1	attack
129.173.67.123	1	294.71666666666664	1	10	1	59	3.091576259555628	0.017857142857142856	2.2108016213311616	2	attack
129.173.67.123	3	0	0	9	0	60	3.1175812230697746	0.0	2.281193931169619	1	attack
129.173.67.123	1	114.28571428571429	1	10	4	59	3.1526297715270934	0.06557377049180328	2.290804540698911	2	attack
129.173.67.123	1	0	0	10	0	57	3.0826279570403763	0.0	2.2564983949070467	1	attack
129.173.67.123	1	0	0	10	0	56	3.2003124812539494	0.0	2.1820058147602137	1	attack
129.173.67.123	1	0	0	9	0	54	3.1034773518712733	0.0	2.23577593064482	1	attack
129.173.67.123	1	0	0	9	4	52	3.1851112961760006	0.06896551724137931	2.1900616179453083	2	attack
129.173.67.123	1	128.57142857142858	1	9	8	48	3.1138684082814767	0.14814814814814814	2.189391746743088	2	attack
129.173.67.123	1	0	0	9	4	50	3.0503914447664626	0.07272727272727272	2.11654330290876	2	attack
129.173.67.123	1	0	0	9	0	54	3.110150268655086	0.0	2.208410187268525	1	attack
129.173.67.123	1	0	0	10	0	57	3.1998615991321238	0.0	2.1936059714706113	1	attack
129.173.67.123	1	0	0	9	4	54	3.1157865985642723	0.06779661016949153	2.261220052959575	2	attack
129.173.67.123	2	0	0	11	0	54	3.17310339985514	0.0	2.219175340402853	1	attack
129.173.67.123	2	461.53846153846155	2	10	8	70	3.1983841464797935	0.1111111111111111	2.2135469940708457	2	attack
129.173.67.123	3	0	0	9	0	55	3.1842094361669946	0.0	2.303352334830325	1	attack
129.173.67.123	1	0	0	9	0	53	3.188302515405609	0.0	2.2683539989648063	1	attack
129.173.67.123	1	0	0	10	0	54	3.113409733231244	0.0	2.3052961878146676	1	attack
129.173.67.123	1	0	0	9	0	52	3.148224490902472	0.0	2.2689289124151837	1	attack
129.173.67.123	1	0	0	9	0	56	3.1299657252009463	0.0	2.270942421748537	1	attack
129.173.67.123	1	0	0	9	0	58	3.22185563584599	0.0	2.2845606336416866	1	attack
129.173.67.123	3	252.6875	1	8	6	58	3.0545036420550487	0.09090909090909091	2.2871017527145816	2	attack
129.173.67.123	1	0	0	10	0	60	3.1508305445165434	0.0	2.3138755975478236	1	attack
129.173.67.123	1	138.46153846153845	1	8	2	50	3.195338434852058	0.034482758620689655	2.286174336096208	2	attack
129.173.67.123	1	4.444444444444445	1	10	4	50	3.0417647724536394	0.07142857142857142	2.268983225172218	2	attack
129.173.67.123	1	4.615384615384615	1	10	4	48	3.038165047842868	0.0784313725490196	2.2689289124151837	2	attack
129.173.67.123	1	0	0	10	4	53	3.1230146489568207	0.06896551724137931	2.288800481021385	2	attack
129.173.67.123	3	58.064516129032256	1	7	4	58	3.1961605822764754	0.06666666666666667	2.114453572902778	2	attack
129.173.67.123	1	0	0	9	0	46	3.040499314044433	0.0	2.31360885069569	1	attack
129.173.67.123	1	0	0	9	0	50	3.0032965631726403	0.0	2.244889451733241	1	attack
129.173.67.123	1	276.9230769230769	1	9	4	48	3.1461745860775374	0.07692307692307693	2.1754881607663017	2	attack
129.173.67.123	1	0	0	9	0	48	3.1170520626454437	0.0	2.25	1	attack
129.173.67.123	1	0	0	8	0	44	2.890859182816954	0.0	2.2127988020363625	1	attack
129.173.67.123	1	0	0	9	0	46	3.1404228457246735	0.0	2.2619961981872954	1	attack
129.173.67.123	3	0	0	10	0	58	3.068829307151244	0.0	2.2662134275851527	1	attack
129.173.67.123	1	0	0	9	4	48	3.0803325857092414	0.07692307692307693	2.1808329872054406	2	attack
129.173.67.123	1	0	0	8	4	48	3.140451902053276	0.07692307692307693	2.2577560641285177	2	attack
129.173.67.123	1	146.9387755102041	1	8	6	43	3.036400060280626	0.11320754716981132	2.131564101949438	2	attack
129.173.67.123	2	288.0	1	8	8	42	2.9707107327993922	0.16	2.1477110700184037	2	attack
129.173.67.123	1	0	0	9	0	46	3.1897044293041383	0.0	2.2724994555866935	1	attack
129.173.67.123	3	0	0	7	0	48	3.0426727554191935	0.0	2.2364405016961446	1	attack
129.173.67.123	1	0	0	7	0	44	3.116947589430723	0.0	2.1339198250586535	1	attack
129.173.67.123	1	0	0	8	0	46	3.221516822980771	0.0	2.2724994555866935	1	attack
129.173.67.123	1	0	0	9	0	50	3.05527905248484	0.0	2.262824692361507	1	attack
129.173.67.123	1	0	0	8	2	46	3.1479411137367683	0.041666666666666664	2.2295739585136225	2	attack
129.173.67.123	1	5.0	1	8	4	44	3.1059567420333303	0.08333333333333333	2.3045851693377997	2	attack
129.173.67.123	1	0	0	9	0	44	3.0587708342352022	0.0	2.313100666415769	1	attack
129.173.67.123	1	0	0	9	0	46	3.097028178991826	0.0	2.31360885069569	1	attack
129.173.67.123	1	0	0	10	0	48	3.1644957719984608	0.0	2.3045851693377997	1	attack
129.173.67.123	1	0	0	9	0	44	3.204243080421881	0.0	2.2833269376860605	1	attack
129.173.67.123	1	0	0	9	0	48	3.073178853528582	0.0	2.267226962994476	1	attack
129.173.67.123	1	0	0	10	0	48	3.172283834642181	0.0	2.267226962994476	1	attack
129.173.67.123	1	0	0	10	0	48	3.113627152363111	0.0	2.2772925846689	1	attack
129.173.67.123	1	135.8490566037736	1	8	4	49	3.187518790320685	0.0784313725490196	2.2861739400422403	2	attack
129.173.67.123	3	254.31034482758622	1	9	4	54	3.072084279532266	0.0625	2.318369254032932	2	attack
129.173.67.123	2	239.97101449275362	1	9	2	67	3.031461829905232	0.03076923076923077	2.221801031119478	2	attack
129.173.67.123	3	0	0	9	0	66	3.0261306891813637	0.0	2.298055013810251	1	attack
129.173.67.123	1	0	0	10	4	56	3.0662514832733714	0.06451612903225806	2.2908770663513964	2	attack
129.173.67.123	1	0	0	9	0	58	3.135159535534595	0.0	2.2845606336416866	1	attack
129.173.67.123	3	0	0	9	0	62	3.0370181743100138	0.0	2.1161311711365074	1	attack
129.173.67.123	1	0	0	9	0	58	3.1288420530833174	0.0	2.1741087909280115	1	attack
129.173.67.123	3	4.0	1	10	4	56	3.071497941567288	0.0625	2.212059467131387	2	attack
129.173.67.123	1	0	0	8	0	64	3.101924684357354	0.0	2.2298374089345567	1	attack
129.173.67.123	3	0	0	9	4	56	3.107208377331575	0.06153846153846154	2.2505377798848194	2	attack
129.173.67.123	1	327.27272727272725	1	9	4	62	3.1762654416398637	0.06666666666666667	2.2686419570409564	2	attack
129.173.67.123	3	0	0	9	0	60	3.0817326562468947	0.0	2.223440813474588	1	attack
129.173.67.123	1	0	0	9	0	64	3.075919737363923	0.0	2.252620407472074	1	attack
129.173.67.123	3	0	0	9	0	66	3.012584404988757	0.0	2.073512300652158	1	attack
129.173.67.123	3	110.76923076923077	1	10	6	59	3.1283423434196713	0.08823529411764706	2.298549071855476	2	attack
129.173.67.123	2	436.3636363636364	1	10	4	62	3.1519275368417925	0.06666666666666667	2.2628653332426705	2	attack
129.173.67.123	1	0	0	9	0	56	3.1043228024512866	0.0	2.2973308171471074	1	attack
129.173.67.123	1	0	0	8	0	54	3.2278740976369003	0.0	2.307108007639377	1	attack
129.173.67.123	1	0	0	10	0	58	3.127808065429945	0.0	2.2762304639800948	1	attack
129.173.67.123	1	0	0	10	0	58	3.145476007669011	0.0	2.228165046627903	1	attack
129.173.67.123	3	0	0	9	0	54	3.179170221697338	0.0	2.214529046666837	1	attack
129.173.67.123	1	0	0	10	4	56	3.0821552772360596	0.06779661016949153	2.3138755975478236	2	attack
129.173.67.123	1	0	0	9	0	52	3.0642018038975456	0.0	2.2861743360962086	1	attack
129.173.67.123	1	0	0	9	4	54	3.132038417728634	0.07017543859649122	2.300022047976398	2	attack
129.173.67.123	1	0	0	9	0	54	3.141361735150826	0.0	2.255482189001838	1	attack
129.173.67.123	1	0	0	8	0	55	3.1392746122118673	0.0	2.2264707469198814	1	attack
129.173.67.123	1	0	0	8	0	56	3.127144324871616	0.0	2.2973308171471074	1	attack
129.173.67.123	1	0	0	7	0	56	3.027045589883938	0.0	2.2887031414261725	1	attack
129.173.67.123	1	0	0	9	0	53	3.1385325700786777	0.0	2.216351889686695	1	attack
129.173.67.123	3	0	0	10	0	52	3.0733209601485476	0.0	2.286174336096208	1	attack
129.173.67.123	3	0	0	9	0	72	3.1635505298228352	0.0	2.262065604550619	1	attack
129.173.67.123	1	0	0	9	0	61	3.118520923860517	0.0	2.298543431952471	1	attack
129.173.67.123	1	0	0	8	0	56	2.928502678710792	0.0	2.2973308171471074	1	attack
129.173.67.123	1	124.13793103448276	1	9	2	56	3.005247865649896	0.03225806451612903	2.3017089147097485	2	attack
129.173.67.123	3	0	0	10	0	61	3.0760013881414894	0.0	2.281098547505275	2	attack
129.173.67.123	1	0	0	9	0	55	3.1869820166405667	0.0	2.219661125979271	1	attack
129.173.67.123	1	0	0	10	0	58	3.0669071789605735	0.0	2.2762304639800948	1	attack
129.173.67.123	1	0	0	10	4	54	3.059226030945192	0.06779661016949153	2.170806830095245	2	attack
129.173.67.123	1	0	0	10	0	55	3.1660383095386737	0.0	2.3083677215167033	1	attack
129.173.67.123	1	20.0	1	9	4	56	3.074299188615066	0.06666666666666667	2.2682734124061357	2	attack
129.173.67.123	3	0	0	9	0	62	3.094175679038674	0.0	2.217779490280087	1	attack
129.173.67.123	1	0	0	9	0	58	3.0691039534892215	0.0	2.3100390843713403	1	attack
129.173.67.123	1	0	0	7	0	51	3.038486574679829	0.0	2.3094477005712726	1	attack
129.173.67.123	1	120.0	1	9	4	56	3.1663621824927626	0.06666666666666667	2.2682734124061357	2	attack
129.173.67.123	1	4.137931034482759	1	10	4	54	3.041013139555202	0.06666666666666667	2.3100390843713403	2	attack
129.173.67.123	1	118.0327868852459	1	10	8	53	3.049608889641438	0.13114754098360656	2.2466202775582143	2	attack
129.173.67.123	1	2979.310344827586	1	10	4	54	3.08997728133813	0.07142857142857142	2.2536434973575568	2	attack
129.173.67.123	1	0	0	10	0	51	3.112075181406822	0.0	2.187607709446333	1	attack
129.173.67.123	3	0	0	8	0	56	3.1087972149361187	0.0	2.1995138503199656	1	attack
129.173.67.123	1	0	0	8	0	50	3.0892390077666207	0.0	2.2269608142719166	1	attack
129.173.67.123	1	0	0	8	8	50	3.103609787542467	0.14285714285714285	2.3100390843713403	2	attack
129.173.67.123	1	0	0	10	0	56	3.1310959206384053	0.0	2.2579235654413843	1	attack
129.173.67.123	1	133.33333333333334	1	9	2	52	3.1305207818522254	0.03225806451612903	2.1949091510981447	2	attack
129.173.67.123	1	0	0	9	0	51	3.117733395348898	0.0	2.1524470446526176	1	attack
129.173.67.123	1	0	0	7	0	50	3.1420643437359774	0.0	2.163215692534585	1	attack
129.173.67.123	1	0	0	10	0	52	3.105547428546887	0.0	2.2609811810172236	1	attack
129.173.67.123	1	523.6363636363636	1	8	4	51	3.111470266417711	0.07272727272727272	2.155612389029002	2	attack
129.173.67.123	3	0	0	8	4	61	3.179537550893281	0.06153846153846154	2.240676863440611	2	attack
129.173.67.123	1	0	0	9	0	56	3.0664920555253348	0.0	1.8948950998563652	1	attack
129.173.67.123	1	0	0	9	0	50	3.1758071385169235	0.0	2.1777968115985957	1	attack
129.173.67.123	1	0	0	10	4	50	3.0924589629480264	0.07407407407407407	2.220725117438646	2	attack
129.173.67.123	3	0	0	9	0	50	3.1933454019025556	0.0	2.2286345734705737	1	attack
129.173.67.123	3	0	0	8	0	51	3.0996487120728204	0.0	2.2794465021308086	1	attack
129.173.67.123	2	0	0	10	0	70	3.2041678065565877	0.0	2.168840407226077	1	attack
129.173.67.123	3	0	0	8	16	42	2.9145158763350345	0.2807017543859649	2.2662134275851527	2	attack
129.173.67.123	1	0	0	9	0	46	3.107499467310899	0.0	2.31360885069569	1	attack
129.173.67.123	1	0	0	10	0	46	3.086100711019238	0.0	2.3009786743716325	1	attack
129.173.67.123	1	0	0	9	0	46	3.0864690752400272	0.0	2.31360885069569	1	attack
129.173.67.123	3	0	0	9	0	55	3.1815624677745795	0.0	2.1148802474945647	1	attack
129.173.67.123	1	0	0	7	0	44	3.0159567653244577	0.0	2.299896391167891	1	attack
129.173.67.123	1	0	0	9	0	47	3.1030338493792833	0.0	2.30420255443278	1	attack
129.173.67.123	1	0	0	7	0	44	3.0956879298128173	0.0	2.28332693768606	1	attack
129.173.67.123	1	0	0	9	0	48	3.192769424982776	0.0	2.2772925846689	1	attack
129.173.67.123	1	0	0	10	0	48	2.9922551225454566	0.0	2.2399343783255765	1	attack
129.173.67.123	1	0	0	9	0	44	2.9656366394735243	0.0	2.28332693768606	1	attack
129.173.67.123	1	0	0	8	0	46	3.046305437510047	0.0	2.2619961981872954	1	attack
129.173.67.123	1	124.13793103448276	1	10	4	54	3.121617781064737	0.06896551724137931	2.2030251861727113	2	attack
129.173.67.123	1	0	0	7	0	44	3.2304690358880204	0.0	2.2037201229354646	1	attack
129.173.67.123	3	0	0	8	4	48	3.1209403535984594	0.07407407407407407	2.1779855286997885	2	attack
129.173.67.123	1	0	0	8	0	44	3.1114887204783233	0.0	2.296531212933938	1	attack
129.173.67.123	1	288.0	1	9	4	46	3.1459775778273085	0.06666666666666667	2.217014811252441	2	attack
129.173.67.123	1	0	0	8	0	52	3.1174610316467803	0.0	2.0980017073931276	1	attack
129.173.67.123	1	0	0	10	0	42	3.1408473165717314	0.0	2.257606878811597	1	attack
129.173.67.123	1	0	0	9	4	40	3.1134606546658685	0.09090909090909091	2.2444745298554536	2	attack
129.173.67.123	1	0	0	7	4	40	3.184462486976804	0.09090909090909091	2.2147008011257445	2	attack
129.173.67.123	1	163.63636363636363	1	9	4	40	3.034494392557575	0.09090909090909091	2.140361163698485	2	attack
129.173.67.123	1	0	0	9	0	42	3.0709378668815543	0.0	2.2671178759649178	1	attack
129.173.67.123	1	0	0	8	0	38	3.1191421077180337	0.0	2.268472751631122	1	attack
129.173.67.123	1	0	0	8	0	40	3.029686665465988	0.0	2.303701696057349	1	attack
129.173.67.123	1	0	0	9	0	46	3.2240923435111735	0.0	2.285129631910751	1	attack
129.173.67.123	3	163.63636363636363	1	7	4	40	2.993281330999469	0.09090909090909091	2.244474529855454	2	attack
129.173.67.123	1	189.47368421052633	1	8	2	36	3.086408684217556	0.045454545454545456	2.294274067192862	2	attack
129.173.67.123	3	0	0	10	4	30	3.0293519846802086	0.09523809523809523	2.256908989558354	2	attack
129.173.67.123	3	0	0	8	0	46	2.933616663294075	0.0	2.1732203729713637	1	attack
129.173.67.123	1	0	0	7	4	32	2.986766997631371	0.11764705882352941	2.2405330040422813	2	attack
129.173.67.123	1	0	0	7	0	34	2.943746596776397	0.0	2.228072225106997	1	attack
129.173.67.123	1	0	0	7	0	32	3.0064630287553107	0.0	2.2272170014624826	1	attack
129.173.67.123	3	0	0	9	0	42	3.1099652029410425	0.0	2.257606878811597	1	attack
129.173.67.123	3	0	0	9	0	46	3.2771688200186606	0.0	2.1642288036009085	1	attack
129.173.67.123	1	0	0	9	0	36	3.1218147199923916	0.0	2.176908169168578	1	attack
129.173.67.123	1	0	0	7	0	32	3.0984112884669974	0.0	2.2272170014624826	1	attack
129.173.67.123	1	0	0	8	0	34	3.1196083958610257	0.0	2.285745754009711	1	attack
129.173.67.123	1	0	0	8	4	34	3.104735377534838	0.1111111111111111	2.294274067192862	2	attack
129.173.67.123	1	0	0	7	0	34	3.139508367925594	0.0	2.256908989558354	1	attack
129.173.67.123	1	0	0	7	4	32	3.0168917423737907	0.1111111111111111	2.2516291673878226	2	attack
129.173.67.123	1	0	0	8	0	34	3.0244825449346795	0.0	2.189541517339139	1	attack
129.173.67.123	1	0	0	7	0	38	3.0748658902265915	0.0	2.2148122248598656	1	attack
129.173.67.123	3	0	0	8	0	34	3.172794095018875	0.0	2.256908989558354	1	attack
129.173.67.123	1	0	0	7	0	30	2.95690558006596	0.0	2.2565647621309544	1	attack
129.173.67.123	3	0	0	8	0	38	3.1138244638258907	0.0	2.259799223400568	1	attack
129.173.67.123	1	0	0	6	0	34	2.950745172208843	0.0	2.1836670779209113	1	attack
129.173.67.123	1	0	0	6	0	28	3.192921958156028	0.0	1.9852281360342514	1	attack
129.173.67.123	1	0	0	6	0	33	3.0144080145330756	0.0	1.918295347881782	1	attack
129.173.67.123	1	0	0	8	0	31	3.0869419082792118	0.0	2.1295665423437393	1	attack
129.173.67.123	1	0	0	8	0	34	3.0155427117113427	0.0	2.189541517339139	1	attack
129.173.67.123	1	0	0	9	0	32	3.126193954807512	0.0	2.126614471810182	1	attack
129.173.67.123	1	0	0	8	0	32	3.0739344440569503	0.0	2.2806390622295667	1	attack
129.173.67.123	3	0	0	8	0	34	3.084825878429336	0.0	2.189541517339139	1	attack
129.173.67.123	1	0	0	7	0	41	3.035116685520335	0.0	2.153729645744505	1	attack
129.173.67.123	1	0	0	9	0	34	3.1654464193910976	0.0	2.189541517339139	1	attack
129.173.67.123	1	0	0	7	0	32	3.178518314100128	0.0	2.186278124459133	1	attack
129.173.67.123	1	0	0	6	4	30	3.2996099041845603	0.11764705882352941	2.1451363701530526	2	attack
129.173.67.123	3	7.0588235294117645	1	8	4	30	3.0716792510254884	0.08	2.1368005201485647	2	attack
129.173.67.123	3	0	0	8	0	30	3.1057011027739407	0.0	2.2565647621309544	1	attack
129.173.67.123	3	0	0	10	0	38	3.23832599589368	0.0	2.0762893592941096	1	attack
129.173.67.123	1	0	0	7	0	38	3.065991291243388	0.0	2.313459750171824	1	attack
129.173.67.123	1	0	0	7	0	34	3.184366915757452	0.0	2.228072225106997	1	attack
129.173.67.123	1	0	0	10	0	34	3.139157608865281	0.0	2.133387491316597	1	attack
129.173.67.123	3	0	0	9	0	58	3.0069815224337044	0.0	2.134059668931332	1	attack
129.173.67.123	1	0	0	6	0	32	3.0285901011687075	0.0	2.227217001462482	1	attack
129.173.67.123	3	0	0	8	0	31	3.1670530345752836	0.0	2.151913555442461	1	attack
129.173.67.123	1	0	0	6	0	34	3.031724912640683	0.0	2.1622242557679536	1	attack
129.173.67.123	1	0	0	9	0	36	3.123692934247512	0.0	2.1713600874958074	1	attack
129.173.67.123	1	0	0	7	0	34	3.0984072300061776	0.0	2.0948567835487384	1	attack
129.173.67.123	1	0	0	8	0	31	3.1120346603420384	0.0	2.1966497473106164	1	attack
129.173.67.123	1	0	0	9	0	38	3.0541386893502587	0.0	2.0890038287775923	1	attack
129.173.67.123	1	0	0	9	0	34	3.1982618385642745	0.0	2.0948567835487384	1	attack
129.173.67.123	1	0	0	8	0	32	2.979999276184193	0.0	2.227217001462482	1	attack
129.173.67.123	3	0	0	7	0	34	3.0218566536276255	0.0	2.0948567835487384	1	attack
129.173.67.123	1	0	0	9	0	36	3.1575434164476905	0.0	2.176908169168578	1	attack
129.173.67.123	1	0	0	9	0	31	3.1194648096949225	0.0	2.2517951003605097	1	attack
129.173.67.123	1	0	0	8	10	30	3.0842690437839893	0.2631578947368421	1.9854752972273346	2	attack
129.173.67.123	1	0	0	10	4	32	3.1922624386508502	0.1111111111111111	2.107735252622104	2	attack
129.173.67.123	2	0	0	6	4	30	3.120241528645656	0.1111111111111111	2.116299605701696	2	attack
129.173.67.123	1	0	0	8	0	38	3.070418120862919	0.0	2.0762893592941096	1	attack
129.173.67.123	3	0	0	8	0	34	3.2198565578879275	0.0	2.3071885761626683	1	attack
129.173.67.123	1	0	0	8	0	32	3.055687969134941	0.0	2.2806390622295667	1	attack
129.173.67.123	1	0	0	9	0	34	3.1231425281438363	0.0	2.2783518117113117	1	attack
129.173.67.123	1	0	0	8	0	34	3.0713574916704176	0.0	2.2783518117113117	1	attack
129.173.67.123	1	0	0	9	0	36	3.2072269629716295	0.0	2.3082708345352603	1	attack
129.173.67.123	1	0	0	8	0	32	3.173632345559535	0.0	2.2806390622295667	1	attack
129.173.67.123	1	0	0	8	0	32	3.0954819485675187	0.0	2.25	1	attack
129.173.67.123	3	0	0	8	0	44	3.0459377178273854	0.0	2.2147008011257445	1	attack
129.173.67.123	1	0	0	6	0	32	3.1475618171569395	0.0	1.9211796919474975	1	attack
129.173.67.123	1	0	0	8	0	32	3.0356323395285907	0.0	2.0550365325772657	1	attack
129.173.67.123	1	0	0	10	0	32	3.150534520251781	0.0	2.126614471810182	1	attack
129.173.67.123	3	0	0	8	0	32	3.071428737149301	0.0	2.1800365325772657	1	attack
129.173.67.123	3	0	0	7	0	28	2.9235465391079987	0.0	1.9241743523004413	1	attack
129.173.67.123	3	0	0	8	0	30	3.036955626493735	0.0	1.965596230357602	1	attack
129.173.67.123	1	0	0	7	0	33	3.2426053715974836	0.0	2.144679438397515	1	attack
129.173.67.123	1	0	0	9	0	38	3.155826530919943	0.0	2.0418145155018155	1	attack
129.173.67.123	1	0	0	8	0	34	3.0436008863569555	0.0	2.256908989558354	1	attack
129.173.67.123	1	0	0	8	0	54	3.0640422914982146	0.0	2.188212504157995	1	attack
129.173.67.123	1	0	0	7	0	34	3.192037698592353	0.0	2.3071885761626683	1	attack
129.173.67.123	3	0	0	6	0	40	3.152186955705171	0.0	2.1464393446710153	1	attack
129.173.67.123	3	0	0	8	0	34	3.1314317837494574	0.0	2.256908989558354	1	attack
129.173.67.123	1	0	0	7	0	32	3.08220094329949	0.0	2.126614471810182	1	attack
129.173.67.123	1	26.666666666666668	1	8	11	34	3.2070415858269077	0.2391304347826087	2.037638013915704	2	attack
129.173.67.123	1	0	0	8	0	34	3.0184867894864045	0.0	2.133387491316597	1	attack
129.173.67.123	1	0	0	8	0	34	3.080990660297971	0.0	2.2783518117113113	1	attack
129.173.67.123	1	0	0	7	4	38	3.185891268536489	0.1	2.2010787355881174	2	attack
129.173.67.123	3	0	0	8	0	32	3.135871968906505	0.0	2.1800365325772657	1	attack
129.173.67.123	2	0	0	7	0	42	3.0536262366742584	0.0	2.125191685900817	1	attack
129.173.67.123	1	0	0	9	0	32	3.001016185101454	0.0	2.126614471810182	1	attack
129.173.67.123	1	0	0	8	0	34	3.196639969719572	0.0	1.9688738747207213	1	attack
129.173.67.123	1	0	0	7	0	34	3.11070625872822	0.0	2.063558608511122	1	attack
129.173.67.123	1	0	0	8	0	30	3.062182365509374	0.0	2.232262897024269	1	attack
129.173.67.123	1	1058.8235294117646	2	7	6	28	2.9474023026691687	0.15	2.256908989558354	2	attack
129.173.67.123	1	0	0	9	0	32	3.1721133535087778	0.0	2.126614471810182	1	attack
129.173.67.123	1	0	0	8	0	25	2.9132561245427095	0.0	2.0703083326692298	1	attack
129.173.67.123	3	0	0	9	0	36	3.0447867246784557	0.0	2.176908169168578	1	attack
129.173.67.123	1	0	0	9	0	36	3.1744228877015868	0.0	2.1077352526221045	1	attack
129.173.67.123	1	0	0	7	0	26	3.069652355996916	0.0	2.1039099102823644	1	attack
129.173.67.123	1	0	0	7	0	34	3.038859835530907	0.0	2.189541517339139	1	attack
129.173.67.123	1	0	0	9	0	30	3.231697368396788	0.0	2.2892464285091583	1	attack
129.173.67.123	1	0	0	7	0	27	3.14253269622902	0.0	2.213065632419369	1	attack
129.173.67.123	3	0	0	7	0	28	3.143602905658966	0.0	2.1820058147602137	1	attack
129.173.67.123	1	0	0	8	0	34	3.1091572164370147	0.0	2.256908989558354	1	attack
129.173.67.123	1	0	0	9	0	30	3.1459297300967894	0.0	2.2892464285091583	1	attack
129.173.67.123	1	0	0	8	0	32	2.952143902465091	0.0	2.2806390622295667	1	attack
129.173.67.123	1	0	0	7	0	32	3.1697419244562264	0.0	2.2272170014624826	1	attack
129.173.67.123	1	0	0	7	0	32	3.110567067007487	0.0	2.2806390622295667	1	attack
129.173.67.123	3	0	0	8	0	34	3.1591970994216445	0.0	2.3071885761626683	1	attack
129.173.67.123	2	0	0	8	0	40	3.1433421778500255	0.0	2.2282129458410016	1	attack
129.173.67.123	1	0	0	8	0	35	3.152263218109267	0.0	2.3101106037147634	1	attack
129.173.67.123	3	0	0	9	0	37	3.1516539763639417	0.0	2.2580922987090064	1	attack
129.173.67.123	1	0	0	7	0	32	3.1525244171540954	0.0	2.2806390622295667	1	attack
129.173.67.123	1	0	0	9	0	38	3.1729220306204025	0.0	2.268472751631122	1	attack
129.173.67.123	1	0	0	9	0	34	3.096028986977954	0.0	2.2569089895583545	1	attack
129.173.67.123	3	0	0	9	0	34	3.1030251838333576	0.0	2.218378281790496	1	attack
129.173.67.123	3	0	0	9	0	40	3.1086515594660145	0.0	2.2282129458410016	1	attack
129.173.67.123	1	0	0	9	0	34	3.109556802199479	0.0	1.983084164143437	1	attack
129.173.67.123	1	0	0	6	0	32	3.13220843584402	0.0	2.1493974703476995	1	attack
129.173.67.123	1	0	0	8	0	34	2.9741138575599826	0.0	2.133387491316597	1	attack
129.173.67.123	3	0	0	8	0	42	3.168141516654104	0.0	2.2125823032160294	1	attack
129.173.67.123	3	0	0	8	0	38	3.0897565573141517	0.0	2.313459750171824	1	attack
129.173.67.123	3	0	0	8	4	44	3.18639776848859	0.09090909090909091	2.2416778774908437	2	attack
129.173.67.123	1	0	0	9	0	38	2.9169262993943565	0.0	2.1868085945630504	1	attack
129.173.67.123	1	0	0	9	0	38	3.1353892380853843	0.0	2.259799223400568	1	attack
129.173.67.123	1	0	0	8	0	36	3.123755201301343	0.0	2.2607845582978525	1	attack
129.173.67.123	1	0	0	8	0	40	3.183962583571634	0.0	2.2282129458410016	1	attack
129.173.67.123	1	0	0	8	0	36	3.2143744524748388	0.0	2.176908169168578	1	attack
129.173.67.123	1	0	0	8	0	36	3.0748693791374757	0.0	2.2405330040422813	1	attack
129.173.67.123	1	0	0	10	0	39	3.1100810020389753	0.0	2.264829045352897	1	attack
129.173.67.123	1	0	0	9	0	37	3.06368658179481	0.0	2.132467651251536	1	attack
129.173.67.123	1	0	0	10	0	38	3.1254436984576013	0.0	2.16100727900131	1	attack
129.173.67.123	1	0	0	8	0	38	3.0631895100827773	0.0	2.0418145155018155	1	attack
129.173.67.98	0	0	0	0	0	1	0.0	0	0.0	0	attack
129.173.67.123	1	0	0	8	0	40	3.1080160999150044	0.0	2.063865121950854	1	attack
129.173.67.123	1	0	0	8	0	34	3.155993364821414	0.0	2.1622242557679536	1	attack
129.173.67.123	3	0	0	7	0	38	3.1442815475576547	0.0	2.2148122248598656	1	attack
129.173.67.123	1	0	0	7	0	36	3.082395630644791	0.0	2.0579243108310066	1	attack
129.173.67.123	3	0	0	8	0	40	3.2132718715063704	0.0	1.9464393446710158	1	attack
129.173.67.123	1	180.0	1	7	4	36	3.0598132237066755	0.1111111111111111	2.0414460711655216	2	attack
129.173.67.123	1	0	0	9	0	34	3.192844258002491	0.0	2.2783518117113117	1	attack
129.173.67.123	1	0	0	8	0	36	3.12365018268645	0.0	2.288019280279689	1	attack
129.173.67.123	1	0	0	8	0	34	3.101794872948013	0.0	2.2783518117113113	1	attack
129.173.67.123	1	0	0	7	4	32	3.1424916848308877	0.1111111111111111	2.1769081691685783	2	attack
129.173.67.123	1	0	0	8	0	33	3.1780852099141965	0.0	2.209135852408841	1	attack
129.173.67.123	1	0	0	7	0	32	3.014260978379581	0.0	2.215825502193724	1	attack
129.173.67.123	1	0	0	9	0	34	3.078810006089181	0.0	2.1836670779209113	1	attack
129.173.67.123	1	0	0	8	0	33	3.107051443397626	0.0	2.259839106875704	1	attack
129.173.67.123	1	0	0	8	0	36	3.140756003508978	0.0	2.1769081691685783	1	attack
129.173.67.123	1	0	0	9	0	32	3.1024492618325197	0.0	2.2272170014624826	1	attack
129.173.67.123	1	0	0	7	0	36	3.074917467389779	0.0	2.171360087495807	1	attack
129.173.67.123	3	0	0	7	0	36	3.0534203992584654	0.0	2.176908169168578	1	attack
129.173.67.123	1	0	0	7	0	32	3.0576445427621324	0.0	2.186278124459133	1	attack
129.173.67.123	1	0	0	7	0	32	3.0913316343875468	0.0	2.1556390622295667	1	attack
129.173.67.123	1	0	0	7	0	34	3.1716146806521457	0.0	2.2783518117113113	1	attack
129.173.67.123	1	0	0	7	0	34	3.162062394253969	0.0	2.20662940295404	1	attack
129.173.67.123	1	0	0	9	0	34	3.202438698580937	0.0	2.2783518117113117	1	attack
129.173.67.123	1	0	0	6	0	32	3.0815815129878463	0.0	2.2806390622295667	1	attack
129.173.67.123	1	0	0	9	0	36	3.1040323734807793	0.0	2.2405330040422813	1	attack
129.173.67.123	1	6.315789473684211	1	9	4	34	3.145880937019186	0.10526315789473684	2.2148122248598656	2	attack
129.173.67.123	1	0	0	9	0	32	3.093451826177615	0.0	2.2806390622295667	1	attack
129.173.67.123	1	0	0	7	0	36	3.064080060488827	0.0	2.2607845582978525	1	attack
129.173.67.123	1	0	0	9	0	34	3.0998751457254277	0.0	2.3071885761626683	1	attack
129.173.67.123	1	7.2727272727272725	1	9	4	29	2.9434627832506832	0.12121212121212122	2.2819317115181454	2	attack
129.173.67.123	1	0	0	8	4	32	3.1679545249571963	0.10526315789473684	2.2405330040422813	2	attack
129.173.67.123	3	0	0	8	0	40	3.0951620902501946	0.0	2.2282129458410016	1	attack
129.173.67.123	1	0	0	8	4	32	3.0827781832982044	0.11764705882352941	2.240533004042281	2	attack
129.173.67.123	1	757.8947368421053	1	8	4	34	2.977282059254069	0.10526315789473684	2.2339979078388272	2	attack
129.173.67.123	1	0	0	8	0	34	3.098029014571552	0.0	2.2783518117113113	1	attack
129.173.67.123	1	0	0	9	0	35	3.140333886997298	0.0	2.299035873346063	1	attack
129.173.67.123	1	0	0	9	0	36	3.1747756406363803	0.0	2.260784558297852	1	attack
129.173.67.123	3	0	0	9	0	32	3.1304751794646015	0.0	2.2806390622295667	1	attack
129.173.67.123	2	0	0	6	0	40	3.0504850418896208	0.0	2.2854752972273342	1	attack
129.173.67.123	1	0	0	8	0	36	3.0542181331078595	0.0	2.2607845582978525	1	attack
129.173.67.123	1	0	0	7	0	32	3.0598997317952055	0.0	2.227217001462482	1	attack
129.173.67.123	1	0	0	9	4	34	3.1099335318878083	0.10526315789473684	2.214812224859865	2	attack
129.173.67.123	1	6.857142857142857	1	8	4	31	3.0196082608330252	0.11428571428571428	2.180898748376089	2	attack
129.173.67.123	1	0	0	7	0	36	3.022071305369109	0.0	2.0781758650865774	1	attack
129.173.67.123	1	0	0	7	0	32	3.1031553213081784	0.0	2.021782221599798	1	attack
129.173.67.123	3	0	0	8	0	50	3.043313382038542	0.0	2.1044984515601635	1	attack
129.173.67.123	3	0	0	8	0	42	3.192952117290925	0.0	2.201078735588117	1	attack
129.173.67.123	3	0	0	6	0	51	2.974869247613796	0.0	2.0506579992192435	1	attack
129.173.67.123	1	0	0	10	0	38	3.1129547748698325	0.0	2.2492870686521598	1	attack
129.173.67.123	1	0	0	9	0	40	3.113688156367357	0.0	2.2282129458410016	1	attack
129.173.67.123	1	0	0	10	0	40	3.182154577548905	0.0	2.303701696057349	1	attack
129.173.67.123	1	200.0	1	9	2	34	3.0977101289114053	0.05263157894736842	2.2132982820604443	2	attack
129.173.67.123	1	0	0	8	0	36	3.0388335075527	0.0	2.2243944454059856	2	attack
129.173.67.123	1	0	0	6	0	34	3.101057175432509	0.0	2.2783518117113117	1	attack
129.173.67.123	1	0	0	7	0	32	3.090990778525355	0.0	2.311278124459133	1	attack
129.173.67.123	1	0	0	9	0	38	3.1514134622140406	0.0	2.294274067192862	1	attack
129.173.67.123	1	0	0	8	0	38	3.17390520950695	0.0	2.2492870686521598	1	attack
129.173.67.123	1	0	0	7	4	36	3.0356170717711075	0.1	2.2709505944546686	2	attack
129.173.67.123	1	0	0	8	0	37	3.1421256111999996	0.0	2.2830227987415106	1	attack
129.173.67.123	3	0	0	7	0	44	3.09741997547758	0.0	2.244474529855454	1	attack
129.173.67.123	3	0	0	9	0	51	3.217460877828483	0.0	2.1949502676871937	1	attack
129.173.67.123	1	0	0	10	0	37	3.1347599194393556	0.0	2.267000246621467	1	attack
129.173.67.123	1	0	0	10	0	38	3.026744116060339	0.0	2.2750883842139	1	attack
129.173.67.123	3	0	0	6	0	38	3.156129220013586	0.0	2.2492870686521598	1	attack
129.173.67.123	1	0	0	8	0	36	3.1135829172790235	0.0	2.2880192802796895	1	attack
129.173.67.123	3	0	0	8	0	42	3.0821934717577877	0.0	2.2125823032160294	1	attack
129.173.67.123	3	0	0	8	0	54	3.218518813166996	0.0	2.23577593064482	1	attack
129.173.67.123	1	0	0	9	0	43	3.060134825929692	0.0	2.225295793389451	1	attack
129.173.67.123	3	0	0	7	0	38	3.1722654793005236	0.0	2.0042859090703917	1	attack
129.173.67.123	1	0	0	8	0	36	3.0134020258947536	0.0	1.8776402831734214	1	attack
129.173.67.123	1	0	0	7	0	36	2.9013247337448984	0.0	1.8776402831734214	1	attack
129.173.67.123	1	0	0	9	0	38	3.134840506854571	0.0	1.9312952802328744	1	attack
129.173.67.123	1	0	0	9	4	40	3.1949580052715008	0.09090909090909091	2.0163131658257316	2	attack
129.173.67.123	1	0	0	8	4	38	3.0660869816015253	0.09523809523809523	2.1359327568142765	2	attack
129.173.67.123	3	0	0	7	0	38	3.109061582335989	0.0	2.2492870686521598	1	attack
129.173.67.123	1	15.789473684210526	1	9	4	34	3.0327494509894577	0.10526315789473684	2.2492870686521598	2	attack
129.173.67.123	3	0	0	6	0	38	2.9827091216831536	0.0	2.294274067192862	1	attack
129.173.67.123	1	0	0	8	0	44	3.2418251058444167	0.0	2.2833269376860605	1	attack
129.173.67.123	1	0	0	8	0	34	2.9759669745055115	0.0	2.2783518117113117	1	attack
129.173.67.123	1	600.0	1	9	8	40	3.080393769498675	0.17391304347826086	2.292481250360578	2	attack
129.173.67.123	1	0	0	8	0	35	3.0951764599728	0.0	2.289280433623319	1	attack
129.173.67.123	1	0	0	8	0	36	3.092389156888138	0.0	2.176908169168578	1	attack
129.173.67.123	1	404.65	1	9	2	38	3.037447685103838	0.05405405405405406	2.2282129458410016	2	attack
129.173.67.123	1	0	0	9	0	40	3.1194376823529533	0.0	2.2282129458410016	1	attack
129.173.67.123	1	0	0	10	4	40	3.1757042232976347	0.09090909090909091	2.2965312129339384	2	attack
129.173.67.123	1	0	0	8	0	36	3.1491799283016597	0.0	2.2810361125534238	1	attack
129.173.67.123	1	0	0	9	0	38	3.052726015006911	0.0	2.259799223400568	1	attack
129.173.67.123	3	0	0	10	0	50	3.112063967121912	0.0	2.284107451387086	1	attack
129.173.67.123	3	0	0	8	0	44	3.124939766541128	0.0	2.2667574842042293	1	attack
129.173.67.123	1	0	0	9	4	42	3.101105649035869	0.08333333333333333	2.31360885069569	2	attack
129.173.67.123	1	0	0	9	0	44	3.1248256648573256	0.0	2.190515847687587	1	attack
129.173.67.123	1	0	0	8	0	44	3.038634393663949	0.0	2.190515847687587	1	attack
129.173.67.123	1	0	0	10	0	38	3.045272741301976	0.0	2.294274067192862	1	attack
129.173.67.123	1	10107.692307692309	2	9	12	40	3.133100404371213	0.24	2.254908605622865	2	attack
129.173.67.123	1	0	0	7	0	46	3.163718227695802	0.0	2.2248330254797586	1	attack
129.173.67.123	1	0	0	9	0	44	2.94779991988808	0.0	2.2833269376860597	1	attack
129.173.67.123	1	175.609756097561	1	9	6	35	2.8811390543053603	0.14634146341463414	2.2941417276308296	2	attack
129.173.67.123	3	0	0	10	0	31	3.1147394628903227	0.0	2.076154989455468	1	attack
129.173.67.123	3	0	0	5	0	35	3.1733368934706636	0.0	1.6117859360600553	1	attack
129.173.67.123	1	0	0	9	0	38	3.0623838956599068	0.0	1.8474201200521745	1	attack
129.173.67.123	1	0	0	8	0	38	3.132915017195309	0.0	1.976282278773577	1	attack
129.173.67.123	1	0	0	9	0	40	3.1545136084941365	0.0	2.063865121950854	1	attack
129.173.67.123	3	0	0	7	0	48	2.9903839561997203	0.0	1.829172272078755	1	attack
129.173.67.123	1	0	0	9	0	34	3.1101812045505803	0.0	2.0216148719112956	1	attack
129.173.67.123	1	0	0	10	0	40	3.2350652969626226	0.0	1.8567796494470399	1	attack
129.173.67.123	1	0	0	7	0	36	3.231081268072601	0.0	1.7471671973069338	1	attack
129.173.67.123	1	0	0	6	0	36	3.087146857497835	0.0	1.841250170281555	1	attack
129.173.67.123	1	0	0	9	0	44	3.08473800395628	0.0	1.962354483657865	1	attack
129.173.67.123	1	0	0	9	0	41	3.0833685585454016	0.0	2.1243483491305755	1	attack
129.173.67.123	1	0	0	9	0	42	3.2160622025136925	0.0	2.0698936164374757	1	attack
129.173.67.123	1	0	0	9	0	42	3.064332085426815	0.0	2.1698872102522313	1	attack
129.173.67.123	1	0	0	8	0	42	3.152930285422267	0.0	2.0679010459628846	1	attack
129.173.67.123	1	0	0	5	0	40	3.0392027163066744	0.0	2.165957320949175	1	attack
129.173.67.123	1	0	0	9	0	42	3.1225498485382586	0.0	2.124429189186364	1	attack
129.173.67.123	2	0	0	9	0	42	3.0373332000196656	0.0	2.241781258077324	1	attack
129.173.67.123	3	0	0	8	0	48	3.019728139878426	0.0	2.182931646898466	1	attack
129.173.67.123	3	0	0	9	4	42	2.992981327654941	0.0851063829787234	2.2619961981872954	2	attack
129.173.67.123	3	0	0	6	0	38	2.932600128424861	0.0	2.149279988131627	1	attack
129.173.67.123	3	0	0	7	0	40	3.132923750533911	0.0	1.8464393446710157	1	attack
129.173.67.123	1	0	0	9	0	42	3.1912914469399802	0.0	1.8628214475995342	1	attack
129.173.67.123	1	0	0	7	4	46	3.1226605075872724	0.08333333333333333	2.0692750707107135	2	attack
129.173.67.123	3	0	0	8	8	40	3.068575741912896	0.15384615384615385	2.0535088547976783	2	attack
129.173.67.123	1	0	0	9	0	52	3.0762103315788862	0.0	2.317811375753624	1	attack
129.173.67.123	1	0	0	10	0	70	2.978721621401346	0.0	2.2117649044176892	1	attack
129.173.67.123	3	0	0	8	0	46	3.218963960747109	0.0	2.247966459203214	1	attack
129.173.67.123	1	0	0	8	0	44	3.0761105954152947	0.0	2.296531212933938	1	attack
129.173.67.123	1	600.0	1	8	4	44	3.038759771853376	0.08	2.2399343783255765	2	attack
129.173.67.123	1	0	0	10	0	52	3.1155586400615283	0.0	2.22327156596545	1	attack
129.173.67.123	3	0	0	9	4	56	3.2739796488799486	0.06153846153846154	2.2266781970562954	2	attack
129.173.67.123	3	0	0	10	0	58	3.178098111396177	0.0	2.2845606336416866	1	attack
129.173.67.123	1	0	0	10	0	52	3.175649543338045	0.0	2.286174336096208	1	attack
129.173.67.123	1	0	0	10	0	50	3.1465415883510324	0.0	2.236623811079363	1	attack
129.173.67.123	1	0	0	9	0	52	3.080158317834376	0.0	2.1199172593025986	1	attack
129.173.67.123	1	0	0	8	0	47	3.0943811594422086	0.0	2.2173155765618686	1	attack
129.173.67.123	1	0	0	10	0	51	3.0556790323870406	0.0	2.2453115427908914	1	attack
129.173.67.123	1	0	0	10	0	50	3.0346389409056855	0.0	2.217014811252441	1	attack
129.173.67.123	1	0	0	8	4	52	3.0985397982800564	0.07142857142857142	2.192380602454975	2	attack
129.173.67.123	1	0	0	9	0	50	3.0752217604090704	0.0	2.113411192621123	1	attack
129.173.67.123	3	0	0	9	0	60	3.0955110633552674	0.0	2.220111964470926	1	attack
129.173.67.123	1	0	0	10	0	51	2.9493855379985905	0.0	2.1736870506790438	1	attack
129.173.67.123	1	0	0	10	0	53	3.2016840187037743	0.0	2.2214779303335304	1	attack
129.173.67.123	1	0	0	10	0	52	3.1469305433285415	0.0	2.1943429682921884	1	attack
129.173.67.123	1	0	0	10	0	53	3.171362696747202	0.0	2.163940380077371	1	attack
129.173.67.123	1	0	0	10	0	42	3.169815924258985	0.0	2.201078735588117	1	attack
129.173.67.123	3	105.88235294117646	1	9	2	66	3.180621326807466	0.03225806451612903	1.9856676426534907	2	attack
129.173.67.123	1	261.8181818181818	1	9	5	50	3.190420218952574	0.09433962264150944	2.26520077578241	2	attack
129.173.67.123	1	654.5454545454545	1	9	4	40	3.078415000341825	0.09090909090909091	2.076236076864623	2	attack
129.173.67.123	1	163.63636363636363	1	8	2	42	3.040697931228756	0.04	2.1173503715768223	2	attack
129.173.67.123	1	0	0	10	0	42	3.094576055272481	0.0	2.048542139499064	1	attack
129.173.67.123	1	0	0	8	0	40	3.0919603462303042	0.0	2.2282129458410016	1	attack
129.173.67.123	1	0	0	9	0	44	3.0302447856699755	0.0	2.28332693768606	1	attack
129.173.67.123	1	0	0	8	0	40	3.102337607587245	0.0	2.3037016960573484	1	attack
129.173.67.123	3	0	0	10	0	46	3.228547014991278	0.0	2.3009786743716325	1	attack
129.173.67.123	1	0	0	8	0	50	2.984274161368332	0.0	2.244889451733241	1	attack
129.173.67.123	1	0	0	9	0	46	3.106687716390438	0.0	2.2977598082348085	1	attack
129.173.67.123	1	0	0	9	0	45	3.059957032857737	0.0	2.2681252656443873	1	attack
129.173.67.123	1	0	0	7	4	42	3.136403973773811	0.08695652173913043	2.285129631910751	2	attack
129.173.67.123	3	0	0	9	4	45	3.1071191653495345	0.08163265306122448	2.204551679966854	2	attack
129.173.67.123	1	0	0	8	0	46	3.0560359738468477	0.0	2.2461471557264137	1	attack
129.173.67.123	1	0	0	7	0	45	3.0300848981880466	0.0	2.179021842560257	1	attack
129.173.67.123	1	0	0	9	0	44	3.15796331335936	0.0	2.214700801125745	1	attack
129.173.67.123	1	0	0	8	0	45	3.174887160425639	0.0	2.194928231112607	1	attack
129.173.67.123	1	0	0	8	0	52	3.1039722043027274	0.0	2.16520329656826	1	attack
129.173.67.123	1	0	0	9	0	45	3.138441534933209	0.0	2.044617345400611	1	attack
129.173.67.123	1	0	0	7	4	42	3.065629504088297	0.08333333333333333	1.9513332839383102	2	attack
129.173.67.123	1	0	0	8	0	50	3.1049977643557707	0.0	2.241541933335928	1	attack
129.173.67.123	1	133.33333333333334	1	10	4	50	3.1611898971141916	0.07407407407407407	2.272088893287269	2	attack
129.173.67.123	1	0	0	7	0	51	3.0933491252260352	0.0	2.2556131405594146	1	attack
129.173.67.123	1	0	0	8	0	42	3.1328632767893136	0.0	1.760835283310187	1	attack
129.173.67.123	3	0	0	9	0	53	3.159850002315019	0.0	1.834974542355288	1	attack
129.173.67.123	1	0	0	9	0	48	3.0964122870387905	0.0	1.8410712968472485	1	attack
129.173.67.123	1	0	0	9	0	48	3.1177670257017254	0.0	1.8112781244591327	1	attack
129.173.67.123	3	0	0	10	0	52	3.202360618734353	0.0	2.1738787769214394	1	attack
129.173.67.123	1	0	0	8	0	56	3.1206315225679697	0.0	2.061145886715422	1	attack
129.173.67.123	1	0	0	9	0	50	3.0999962279621656	0.0	2.2332696895151085	1	attack
129.173.67.123	1	0	0	10	0	54	3.1282665521286863	0.0	2.188212504157995	1	attack
129.173.67.123	1	0	0	9	0	54	3.044170236088986	0.0	2.249276966815201	1	attack
129.173.67.123	3	0	0	9	0	54	3.223576896480307	0.0	2.3160552269055312	1	attack
129.173.67.123	1	0	0	8	0	52	3.116523202683614	0.0	2.2954656791802917	1	attack
129.173.67.123	1	0	0	8	0	50	3.1095689740946106	0.0	2.1974058114255177	1	attack
129.173.67.123	1	0	0	10	0	49	3.178770429894578	0.0	2.195812531491463	1	attack
129.173.67.123	1	0	0	8	0	46	3.176287475718397	0.0	2.235336282879157	1	attack
129.173.67.123	1	0	0	8	0	48	3.2113509487408645	0.0	2.2893965036461212	1	attack
129.173.67.123	3	0	0	10	0	56	3.152543095675518	0.0	2.2813172094432983	1	attack
129.173.67.123	1	0	0	10	0	50	3.1546854760077876	0.0	2.3103083326692304	1	attack
129.173.67.123	1	0	0	8	0	50	3.0996749485107653	0.0	2.3103083326692304	1	attack
129.173.67.123	1	0	0	8	4	48	3.100303434247812	0.07692307692307693	2.2721540293038904	2	attack
129.173.67.123	1	0	0	8	0	48	3.049017085416974	0.0	2.219508336839199	1	attack
129.173.67.123	1	0	0	10	0	52	3.106087400565097	0.0	2.2954656791802917	1	attack
129.173.67.123	1	0	0	9	0	52	3.040972920436428	0.0	2.281445372387973	1	attack
129.173.67.123	1	0	0	8	0	48	3.1404121739565167	0.0	2.2824156286861546	1	attack
129.173.67.123	3	0	0	10	0	47	3.1021857175698995	0.0	2.2660494926353434	1	attack
129.173.67.123	3	0	0	8	0	68	3.022171674059222	0.0	2.1453444629560154	1	attack
129.173.67.123	3	0	0	9	0	60	3.0392870528020555	0.0	2.2880874676869687	1	attack
129.173.67.123	1	0	0	9	4	50	3.0263149475057296	0.07142857142857142	2.2963489685485134	2	attack
129.173.67.123	1	0	0	7	0	48	3.109716929801323	0.0	2.3045851693377997	1	attack
129.173.67.123	1	133.33333333333334	1	10	4	50	3.1709052091017216	0.07407407407407407	2.23577593064482	2	attack
129.173.67.123	3	0	0	9	0	60	3.19644823803714	0.0	2.235342525684587	1	attack
129.173.67.123	2	0	0	6	0	65	3.1322240508541372	0.0	2.276649296557136	1	attack
129.173.67.123	1	0	0	8	0	50	3.0999772632347247	0.0	2.2841074513870865	1	attack
129.173.67.123	1	0	0	9	0	48	3.102672533866306	0.0	2.292481250360578	1	attack
129.173.67.123	1	0	0	9	4	49	3.0340873211462553	0.07547169811320754	2.1678910400586093	2	attack
129.173.67.123	1	0	0	10	0	50	3.088208002195733	0.0	2.163215692534584	1	attack
129.173.67.123	1	0	0	9	4	46	3.1260070993411464	0.0784313725490196	2.244889451733241	2	attack
129.173.67.123	1	0	0	9	0	53	3.1893624027118213	0.0	2.258291861885261	1	attack
129.173.67.123	1	0	0	10	4	47	3.0691248922602266	0.0784313725490196	2.3040389502232173	2	attack
129.173.67.123	1	0	0	9	0	50	3.174427004376446	0.0	2.2986885704510973	1	attack
129.173.67.123	1	0	0	10	0	50	3.124667338243916	0.0	2.2986885704510973	1	attack
129.173.67.123	1	0	0	9	0	54	3.071429606737602	0.0	2.305296187814668	1	attack
129.173.67.123	3	0	0	10	0	52	3.1820676617964705	0.0	2.3066385274669576	1	attack
129.173.67.123	1	0	0	9	0	48	3.124626574653547	0.0	2.267226962994476	1	attack
129.173.67.123	3	0	0	10	0	60	3.100523611144563	0.0	2.281193931169619	1	attack
129.173.67.123	1	0	0	9	0	48	3.071609436902061	0.0	2.219508336839199	1	attack
129.173.67.123	1	0	0	8	0	56	3.1405368112145204	0.0	2.316333280562803	1	attack
129.173.67.123	1	0	0	8	0	52	3.1138307806104533	0.0	2.3066385274669576	1	attack
129.173.67.123	1	0	0	9	0	50	3.1002371700546876	0.0	2.2986885704510973	1	attack
129.173.67.123	3	0	0	9	0	54	3.0825552175711115	0.0	2.3052961878146676	1	attack
129.173.67.123	1	0	0	9	0	47	3.124438073046035	0.0	2.282198345999665	1	attack
129.173.67.123	1	0	0	9	0	50	3.1266163258988757	0.0	2.2986885704510973	1	attack
129.173.67.123	1	0	0	8	0	50	3.163525580975708	0.0	2.3103083326692304	1	attack
129.173.67.123	3	133.33333333333334	1	10	2	52	3.0784987740442227	0.03125	2.2689832251722186	2	attack
129.173.67.123	3	0	0	8	0	68	2.9039173080919656	0.0	2.1347438932312914	2	attack
129.173.67.123	1	0	0	7	0	42	3.117982113770863	0.0	2.257606878811597	1	attack
129.173.67.123	3	0	0	8	0	50	3.142182908693692	0.0	2.289025573643651	1	attack
129.173.67.123	1	0	0	9	0	46	3.1119897071005926	0.0	2.31360885069569	1	attack
129.173.67.123	1	0	0	9	0	52	3.1278491967391373	0.0	2.3066385274669576	1	attack
129.173.67.123	1	0	0	7	0	48	3.211269461562098	0.0	2.3045851693377997	1	attack
129.173.67.123	3	423.52941176470586	1	10	4	47	3.077853930678981	0.07547169811320754	2.262895112034289	2	attack
129.173.67.123	1	287.96	2	10	4	46	3.1331776681649974	0.08333333333333333	2.31030833266923	2	attack
129.173.67.123	1	0	0	8	0	44	3.1636929438217214	0.0	2.2667574842042293	1	attack
129.173.67.123	1	0	0	9	0	49	3.1743716323933717	0.0	2.22977637676196	1	attack
129.173.67.123	1	0	0	9	4	50	3.1232857321553897	0.07407407407407407	2.2689832251722186	2	attack
129.173.67.123	1	0	0	9	0	48	3.0243053832978997	0.0	2.255123044017255	1	attack
129.173.67.123	1	0	0	8	4	46	3.1591369963905143	0.0784313725490196	2.2106993328423075	2	attack
129.173.67.123	1	0	0	7	0	46	3.20920146452107	0.0	2.1642288036009085	1	attack
129.173.67.123	1	0	0	8	0	46	3.0076198486896653	0.0	1.9939615444316199	1	attack
129.173.67.123	1	0	0	7	0	40	3.0762953256231444	0.0	2.090468570732828	1	attack
129.173.67.123	2	133.33333333333334	1	9	2	52	3.0334611825813003	0.04	2.2447231499109743	2	attack
129.173.67.123	3	4.285714285714286	1	10	4	52	3.1790150650023956	0.06896551724137931	2.216450013343878	2	attack
129.173.67.123	1	868.8	2	10	6	44	3.0566110064201713	0.12	2.2774058114255182	2	attack
129.173.67.123	1	0	0	9	2	46	3.0962236453082723	0.043478260869565216	2.2772925846688996	1	attack
129.173.67.123	1	0	0	8	0	42	3.0602938841697496	0.0	2.276063393533029	1	attack
129.173.67.123	3	0	0	9	0	52	3.1545388213870793	0.0	2.219536123371173	1	attack
129.173.67.123	1	0	0	8	0	46	3.226037254235901	0.0	2.235336282879157	1	attack
129.173.67.123	1	0	0	9	0	48	3.147074270295049	0.0	2.25	1	attack
129.173.67.123	1	0	0	8	0	44	2.9908959784366176	0.0	2.28332693768606	1	attack
129.173.67.123	1	311.4807692307692	1	9	6	46	3.0894437169175673	0.125	2.260981181017224	2	attack
129.173.67.123	1	0	0	8	0	46	3.0783587358336235	0.0	2.3009786743716325	1	attack
129.173.67.123	1	0	0	9	4	48	3.1293726582556567	0.07692307692307693	2.265710144725459	2	attack
129.173.67.123	1	0	0	10	0	46	3.092281120158172	0.0	2.1768589799249654	1	attack
129.173.67.123	1	0	0	10	0	52	3.1507069309746223	0.0	2.2577560641285177	1	attack
129.173.67.123	1	0	0	9	0	48	3.061400203098211	0.0	2.267226962994476	1	attack
129.173.67.123	3	0	0	10	0	56	3.212238660061141	0.0	2.208394210158784	1	attack
129.173.67.123	1	0	0	8	0	48	3.0609788218200555	0.0	2.219508336839199	1	attack
129.173.67.123	1	0	0	10	4	54	3.1842872608271406	0.07142857142857142	2.1972479103437736	2	attack
129.173.67.123	1	0	0	10	0	50	3.120458015893561	0.0	2.1811509331628507	1	attack
129.173.67.123	1	0	0	10	4	60	3.1475719975006364	0.06451612903225806	2.150838647382062	2	attack
129.173.67.123	1	120.0	1	10	8	52	3.1333856416562984	0.12903225806451613	2.165596230357602	2	attack
129.173.67.123	1	0	0	7	0	46	3.1117436099708446	0.0	2.233516979402356	1	attack
129.173.67.123	1	0	0	9	0	52	3.081480854389874	0.0	2.2437357573361996	1	attack
129.173.67.123	3	0	0	10	0	50	3.093548829899247	0.0	2.2841074513870865	1	attack
129.173.67.123	3	0	0	9	4	75	3.13327128157881	0.057971014492753624	2.0567951822098705	2	attack
129.173.67.123	3	0	0	9	0	60	3.036280930140674	0.0	2.156148933685849	1	attack
129.173.67.123	3	0	0	9	0	57	3.1942513972870974	0.0	2.291455980825985	1	attack
129.173.67.123	1	0	0	10	0	50	3.0388844010676257	0.0	2.2907643626253473	1	attack
129.173.67.123	1	0	0	9	0	58	3.119589503637763	0.0	2.3100390843713403	1	attack
129.173.67.123	1	0	0	7	0	50	3.1872319008347514	0.0	2.272487689168954	1	attack
129.173.67.123	1	0	0	10	4	50	3.1583046867086813	0.07407407407407407	2.2797422642630822	2	attack
129.173.67.123	1	0	0	8	0	46	3.062006495124455	0.0	2.3009786743716325	1	attack
129.173.67.123	3	0	0	9	0	58	3.0130993163592943	0.0	2.2445172040303016	1	attack
129.173.67.123	1	0	0	9	0	52	3.194994446093019	0.0	2.2973471843828746	1	attack
129.173.67.123	1	0	0	9	4	48	3.146726469691025	0.07692307692307693	2.1410036626032336	2	attack
129.173.67.123	1	0	0	9	0	51	3.099770133473885	0.0	2.1636220980912535	1	attack
129.173.67.123	1	0	0	9	0	50	3.1592862425016017	0.0	2.163215692534585	1	attack
129.173.67.123	1	0	0	9	0	50	3.0726563940244707	0.0	2.226960814271916	1	attack
129.173.67.123	3	0	0	10	0	56	3.149480686465298	0.0	2.2579235654413847	1	attack
129.173.67.123	1	0	0	9	4	49	3.152724612049245	0.07547169811320754	2.2683539989648063	2	attack
129.173.67.123	3	0	0	10	4	54	3.193766019615882	0.06666666666666667	2.2219302374077636	2	attack
129.173.67.123	1	0	0	8	0	48	3.0848243281048706	0.0	2.151363669197544	1	attack
129.173.67.123	1	0	0	9	0	48	3.1545407782746238	0.0	2.219508336839199	1	attack
129.173.67.123	3	0	0	10	0	60	3.1019016261858323	0.0	2.260220915066596	1	attack
129.173.67.123	1	0	0	9	4	52	3.1875279072365608	0.06896551724137931	2.2623147460276027	2	attack
129.173.67.123	3	240.0	1	9	12	48	3.067045617102608	0.1875	2.066052868455254	2	attack
129.173.67.123	3	0	0	6	0	70	3.16659140341351	0.0	1.7810437380376098	1	attack
129.173.67.123	3	0	0	9	0	76	3.0395460527114455	0.0	2.3039434624147694	1	attack
129.173.67.123	3	0	0	9	0	60	3.0343114788668037	0.0	2.2892464285091587	1	attack
129.173.67.123	3	0	0	7	4	54	3.1160525315257015	0.06060606060606061	2.2762304639800948	2	attack
129.173.67.123	3	0	0	10	0	62	3.1215116197738078	0.0	2.2143351178208266	1	attack
129.173.67.123	3	0	0	10	0	69	3.1286440915715334	0.0	2.128239414387402	1	attack
129.173.67.123	3	0	0	8	0	58	3.1770150886628827	0.0	2.117155358735709	1	attack
129.173.67.123	3	0	0	7	4	76	3.046744950601293	0.06060606060606061	1.9751310395334052	2	attack
129.173.67.123	3	0	0	8	0	50	2.954391274027769	0.0	2.289025573643651	1	attack
129.173.67.123	3	0	0	10	8	56	2.9648068233582907	0.125	2.23295820487549	2	attack
129.173.67.123	3	0	0	8	0	62	3.2725815252977015	0.0	1.9595262365470443	1	attack
129.173.67.123	3	0	0	6	0	57	3.051922397705498	0.0	2.1534218652345887	1	attack
129.173.67.123	3	0	0	9	0	82	3.000269409799092	0.0	2.1331967812485177	1	attack
129.173.67.123	1	0	0	9	0	62	3.053447951785467	0.0	2.241614169994924	1	attack
129.173.67.123	1	0	0	10	0	68	3.1011542142430852	0.0	2.229428627021692	1	attack
129.173.67.123	3	0	0	8	0	48	2.9959121701863536	0.0	2.219508336839199	1	attack
129.173.67.123	1	0	0	9	0	56	3.2069552997980457	0.0	2.2623147460276027	1	attack
129.173.67.123	3	128.57142857142858	1	9	4	52	2.9808606090324656	0.07142857142857142	2.265309497424259	2	attack
129.173.67.123	1	0	0	9	0	53	3.0695558558069704	0.0	2.3178989326710293	1	attack
129.173.67.123	3	0	0	10	0	58	3.1362448574046478	0.0	2.1226943560775022	1	attack
129.173.67.123	1	0	0	10	0	49	3.1079766354502874	0.0	2.096676225530118	1	attack
129.173.67.123	1	0	0	9	0	46	3.0650721537140777	0.0	2.1360572002638274	1	attack
129.173.67.123	1	0	0	8	0	46	3.0796195040014958	0.0	2.256650413125812	1	attack
129.173.67.123	1	0	0	8	0	50	3.0312003127810154	0.0	2.3103083326692304	1	attack
129.173.67.123	3	0	0	8	0	58	3.064232381640578	0.0	2.2916918783148064	1	attack
129.173.67.123	1	0	0	7	0	50	3.1722860166523636	0.0	2.2986885704510973	1	attack
129.173.67.123	1	0	0	10	0	56	3.2135180148374665	0.0	2.2887031414261725	1	attack
129.173.67.123	1	0	0	8	4	47	3.089895909332837	0.0784313725490196	2.1602799404271082	2	attack
129.173.67.123	1	0	0	10	0	52	3.1403328587887094	0.0	2.173878776921439	1	attack
129.173.67.123	1	0	0	8	0	48	3.1212789753567125	0.0	2.1352130207431887	1	attack
129.173.67.123	3	0	0	8	0	62	3.0687098039111165	0.0	2.1096540695035193	1	attack
129.173.67.123	1	0	0	10	0	47	3.142491979091161	0.0	2.276843038105119	1	attack
129.173.67.123	1	0	0	7	0	50	3.0646992052642092	0.0	2.262824692361507	1	attack
129.173.67.123	1	0	0	9	0	42	3.088131052793114	0.0	2.2671178759649178	1	attack
129.173.67.123	1	0	0	10	0	50	3.109228288279118	0.0	2.244889451733241	1	attack
129.173.67.123	1	0	0	10	0	51	3.048695070508492	0.0	2.2512947161861034	1	attack
129.173.67.123	3	0	0	8	0	50	3.191024137703329	0.0	2.2841074513870865	1	attack
129.173.67.123	3	0	0	10	0	78	3.1895637377744963	0.0	2.186636989876578	1	attack
129.173.67.123	1	0	0	9	0	52	3.149867235541371	0.0	2.2861743360962086	1	attack
129.173.67.123	1	0	0	9	0	52	3.175033367654215	0.0	2.2243944946350642	1	attack
129.173.67.123	1	0	0	9	0	49	3.1161967267261295	0.0	1.9868821056977584	1	attack
129.173.67.123	1	4.285714285714286	1	9	4	52	3.0480707128283355	0.07142857142857142	2.1079331747192502	2	attack
129.173.67.123	1	0	0	9	0	46	3.181121074501936	0.0	2.2248330254797586	1	attack
129.173.67.123	1	0	0	10	0	49	3.1089760680734773	0.0	2.26830161203636	1	attack
129.173.67.123	1	0	0	10	0	52	3.201760329521525	0.0	2.3066385274669576	1	attack
129.173.67.123	1	0	0	9	0	53	3.029788079299219	0.0	2.2821097716667036	1	attack
129.173.67.123	1	0	0	8	0	46	3.14306437874389	0.0	2.2724994555866935	1	attack
129.173.67.123	1	0	0	9	0	48	3.1286036664377126	0.0	2.316689088315021	1	attack
129.173.67.123	3	0	0	10	0	60	2.9908746311247136	0.0	2.281193931169619	1	attack
129.173.67.123	3	0	0	8	4	54	3.1417057528464136	0.07142857142857142	2.2762304639800948	2	attack
129.173.67.123	1	0	0	9	0	48	3.1269278950033317	0.0	2.1821501304958755	1	attack
129.173.67.123	1	0	0	9	0	49	3.2174949547377083	0.0	2.25413248696422	1	attack
129.173.67.123	1	0	0	10	0	54	3.18334379145994	0.0	2.220725117438646	1	attack
129.173.67.123	1	0	0	8	0	48	3.0682693891220723	0.0	2.1735332098491895	1	attack
129.173.67.123	1	0	0	9	0	51	3.1993211338593466	0.0	2.189623205838522	1	attack
129.173.67.123	1	0	0	7	0	50	3.2772365400385577	0.0	2.163215692534584	1	attack
129.173.67.123	3	0	0	8	0	52	3.0617707268538177	0.0	2.141003662603234	1	attack
129.173.67.123	1	0	0	8	4	50	3.051181172213858	0.07407407407407407	2.2523826349302514	2	attack
129.173.67.123	1	0	0	9	0	52	3.055818122902136	0.0	2.226496682854156	1	attack
129.173.67.123	1	354.0983606557377	1	10	9	52	3.073478256821813	0.14754098360655737	2.2209076291302767	2	attack
129.173.67.123	1	0	0	9	0	52	3.0825020541813677	0.0	2.3066385274669576	1	attack
129.173.67.123	1	0	0	9	0	50	3.044703711065811	0.0	2.3103083326692304	1	attack
129.173.67.123	1	0	0	9	0	48	3.0302110687932418	0.0	2.219508336839199	1	attack
129.173.67.123	3	0	0	8	0	62	3.1443590722017345	0.0	2.2143351178208266	1	attack
129.173.67.123	1	0	0	9	0	50	3.120575748169239	0.0	2.222848367562865	1	attack
129.173.67.123	1	0	0	10	0	58	3.089103547045098	0.0	2.228165046627903	1	attack
129.173.67.123	1	0	0	9	0	51	3.0879712538270305	0.0	2.212342432804111	1	attack
129.173.67.123	1	122.03389830508475	1	10	2	57	2.9920134300481083	0.03389830508474576	2.2536561867072225	2	attack
129.173.67.123	1	3323.076923076923	1	8	4	48	2.9703207362030293	0.07692307692307693	2.3066385274669576	2	attack
129.173.67.123	1	0	0	8	0	48	3.078587733171935	0.0	2.2893965036461212	1	attack
129.173.67.123	3	0	0	8	0	51	3.1134670085476794	0.0	2.2945654239414073	1	attack
129.173.67.123	3	0	0	10	4	48	3.1903208508226415	0.06896551724137931	2.317811375753624	2	attack
129.173.67.123	3	0	0	8	4	58	3.107299286748453	0.07407407407407407	2.098967655793298	2	attack
129.173.67.123	1	0	0	9	0	48	3.0766280517724893	0.0	2.1821501304958755	1	attack
129.173.67.123	1	138.46153846153845	1	8	4	48	3.1578562582900753	0.07692307692307693	2.1410036626032336	2	attack
129.173.67.123	1	0	0	8	0	48	3.0786156081015004	0.0	2.292481250360578	1	attack
129.173.67.123	1	0	0	7	0	46	3.0998519107991673	0.0	2.31360885069569	1	attack
129.173.67.123	1	0	0	7	0	50	3.058345811826688	0.0	2.2774058114255182	1	attack
129.173.67.123	3	0	0	10	0	54	3.2428043508289197	0.0	2.2855899294576503	1	attack
129.173.67.123	1	19.672131147540984	1	9	8	53	3.0343130362786583	0.13559322033898305	2.309450180511236	2	attack
129.173.67.123	1	0	0	9	0	50	3.166581740044385	0.0	2.2841074513870865	1	attack
129.173.67.123	3	0	0	9	0	52	3.121517965082328	0.0	2.286174336096208	1	attack
129.173.67.123	1	120.0	1	8	8	52	3.1418439266473115	0.12903225806451613	2.165596230357602	2	attack
129.173.67.123	1	0	0	9	4	51	3.1443416923618432	0.07547169811320754	2.2571361876739817	2	attack
129.173.67.123	1	138.46153846153845	1	9	8	44	3.18797064024165	0.14285714285714285	2.150295005687317	2	attack
129.173.67.123	3	112.5	1	9	4	60	3.2171042729132178	0.06451612903225806	2.1378231315250558	2	attack
129.173.67.123	1	0	0	10	0	46	3.0252861281589616	0.0	2.2778452406481766	1	attack
129.173.67.123	3	0	0	9	0	62	3.201295105582243	0.0	2.219267156896203	1	attack
129.173.67.123	1	0	0	7	0	52	3.214230023259854	0.0	2.0631926015915325	1	attack
129.173.67.123	1	135.8490566037736	1	8	4	49	3.0906332657914577	0.07547169811320754	2.1164358273058284	2	attack
129.173.67.123	1	0	0	8	0	48	2.9772676782638614	0.0	2.1403360647604437	1	attack
129.173.67.123	1	0	0	9	0	52	3.145789237861602	0.0	2.128487202630444	1	attack
129.173.67.123	1	0	0	8	0	54	3.1812567190706975	0.0	2.2855899294576503	1	attack
129.173.67.123	1	0	0	8	0	50	3.152447110335134	0.0	2.217014811252441	1	attack
129.173.67.123	1	133.33333333333334	1	10	4	50	3.119959637466202	0.07142857142857142	2.272088893287269	2	attack
129.173.67.123	1	124.13793103448276	1	10	4	54	3.193247673027341	0.06896551724137931	2.1524596240387113	2	attack
129.173.67.123	1	257.14285714285717	1	10	8	48	3.121750898573339	0.14285714285714285	2.185923121476973	2	attack
129.173.67.123	3	0	0	8	0	56	3.1455095035129963	0.0	2.1150664225842415	1	attack
129.173.67.123	1	0	0	8	0	48	3.1604064783475145	0.0	2.1344315043405984	1	attack
129.173.67.123	1	144.0	1	9	2	48	3.04174642765571	0.038461538461538464	2.2332696895151085	2	attack
129.173.67.123	1	0	0	8	0	44	3.102461902893005	0.0	2.203720122935465	1	attack
129.173.67.123	1	0	0	8	0	44	3.0167704875072876	0.0	2.2535532089563515	1	attack
129.173.67.123	1	385.7142857142857	1	8	12	44	3.188200568054956	0.2222222222222222	2.265309497424259	2	attack
129.173.67.123	3	0	0	9	0	55	3.0232802935004868	0.0	2.188215914564993	1	attack
129.173.67.123	1	135.8490566037736	1	9	8	45	3.0675429414494153	0.1509433962264151	2.2699387799616164	2	attack
129.173.67.123	3	0	0	10	0	62	3.0740228596061967	0.0	2.0999896691703057	1	attack
129.173.67.123	1	133.33333333333334	1	8	4	50	3.198460352177071	0.07407407407407407	1.9023115759170288	2	attack
129.173.67.123	1	138.46153846153845	1	8	8	44	3.0591334539410373	0.15384615384615385	2.1173143543437782	2	attack
129.173.67.123	1	128.57142857142858	1	10	4	52	3.144798221886127	0.06896551724137931	2.2973308171471074	2	attack
129.173.67.123	1	0	0	10	0	50	3.096462259961372	0.0	2.3103083326692304	1	attack
129.173.67.123	1	0	0	9	0	54	3.1524330818399453	0.0	2.307108007639377	1	attack
129.173.67.123	1	0	0	10	0	50	3.1384076720645457	0.0	2.2774058114255182	1	attack
129.173.67.123	1	0	0	10	0	54	3.159164227235005	0.0	2.2963489685485134	1	attack
129.173.67.123	3	0	0	7	0	54	3.209701942072292	0.0	2.179003242102925	1	attack
129.173.67.123	3	0	0	10	0	52	3.1408004699705474	0.0	2.2609811810172236	1	attack
129.173.67.123	2	0	0	9	0	56	3.145400533913775	0.0	2.2813172094432987	1	attack
129.173.67.123	1	0	0	7	0	53	3.0467404477495923	0.0	2.3126942861096933	1	attack
129.173.67.123	1	0	0	8	0	48	3.1166778780553783	0.0	2.3045851693377997	1	attack
129.173.67.123	3	0	0	8	0	52	3.0349389108704936	0.0	2.220486636097336	1	attack
129.173.67.123	1	0	0	10	4	52	3.1151293191025147	0.07272727272727272	2.2229074943218796	2	attack
129.173.67.123	3	0	0	9	0	62	2.993682502496808	0.0	2.1763532801141428	1	attack
129.173.67.123	1	133.33333333333334	1	9	4	50	3.1591292006881777	0.07547169811320754	2.2689832251722186	2	attack
129.173.67.123	1	124.13793103448276	1	10	8	50	3.101305428505253	0.14035087719298245	2.2845606336416866	2	attack
129.173.67.123	1	124.13793103448276	1	9	8	50	3.112955540103357	0.13793103448275862	2.170806830095245	2	attack
129.173.67.123	3	144.0	1	8	2	48	2.967673371385638	0.03571428571428571	2.2890255736436513	2	attack
129.173.67.123	3	0	0	8	4	38	3.077877031891245	0.06666666666666667	2.284476351041122	2	attack
129.173.67.123	3	0	0	10	0	42	3.2247531579784923	0.0	2.167124282150162	1	attack
129.173.67.123	2	171.42857142857142	1	8	2	40	3.155883023130009	0.045454545454545456	2.1359327568142765	2	attack
129.173.67.123	1	553.8461538461538	1	9	6	46	3.0038291442221707	0.11764705882352941	2.141003662603234	2	attack
129.173.67.123	1	0	0	8	4	46	3.0788993016518895	0.0851063829787234	2.262824692361507	2	attack
129.173.67.123	1	0	0	8	0	57	3.1218842962737123	0.0	2.204079665188333	1	attack
129.173.67.123	1	0	0	7	0	57	3.018721189459706	0.0	1.9400803592040894	1	attack
129.173.67.123	3	0	0	10	0	50	3.1951350392501556	0.0	2.2986885704510973	1	attack
129.173.67.123	1	133.33333333333334	1	10	8	46	3.1124925680101327	0.16	2.1063773168180266	2	attack
129.173.67.123	1	156.52173913043478	1	7	4	42	3.016083722448855	0.09090909090909091	2.3009786743716325	2	attack
129.173.67.123	1	0	0	6	0	36	3.0607802190289095	0.0	2.2132982820604448	1	attack
129.173.67.123	1	300.0	1	9	8	40	3.0182840578261625	0.16	2.23161225581642	2	attack
129.173.67.123	1	150.0	1	8	4	44	3.2059968046840908	0.09090909090909091	2.1513636691975435	2	attack
129.173.67.123	1	0	0	9	0	40	3.167841946054054	0.0	2.303701696057349	1	attack
129.173.67.123	1	0	0	9	0	44	3.226447453988308	0.0	2.313100666415769	1	attack
129.173.67.123	3	324.98	1	8	2	48	3.1379977790064	0.04	2.1811509331628502	2	attack
129.173.67.123	1	0	0	10	0	48	3.2117261772640155	0.0	2.0978548143998657	1	attack
129.173.67.123	1	150.0	1	10	4	44	3.1884252777536943	0.08333333333333333	2.1473169397204104	2	attack
129.173.67.123	1	337.0208333333333	1	9	1	47	3.1405489452453974	0.02	2.255123044017255	2	attack
129.173.67.123	1	150.0	1	8	8	40	3.1703573247014543	0.17391304347826086	2.292481250360578	2	attack
129.173.67.123	3	514.2857142857143	1	10	8	48	3.155062814755078	0.13793103448275862	1.9627570473524414	2	attack
129.173.67.123	1	156.52173913043478	1	8	4	42	3.17600283857371	0.09090909090909091	2.1032360045175893	2	attack
129.173.67.123	1	0	0	7	0	42	2.984178979536913	0.0	1.9920139962755843	1	attack
129.173.67.123	1	0	0	9	0	40	3.106363721951433	0.0	2.0783898247235197	1	attack
129.173.67.123	1	0	0	7	0	39	3.05175616108564	0.0	2.188782835003061	1	attack
129.173.67.123	1	0	0	7	0	40	3.0413429402797214	0.0	2.2282129458410016	1	attack
129.173.67.123	1	0	0	8	0	44	3.103756355393265	0.0	2.253553208956351	1	attack
129.173.67.123	1	0	0	9	0	50	3.126138454623481	0.0	2.2332696895151085	1	attack
129.173.67.123	1	0	0	10	4	46	3.094605864159103	0.08	2.1819011889093374	2	attack
129.173.67.123	1	0	0	8	0	44	3.2597931361969548	0.0	2.244474529855454	1	attack
129.173.67.123	1	0	0	8	0	52	3.0582881247555123	0.0	2.243735757336199	1	attack
129.173.67.123	1	0	0	9	4	52	3.1491762169759725	0.07142857142857142	2.2389211020256887	2	attack
129.173.67.123	3	92.3076923076923	1	9	8	70	3.0934045001661294	0.10526315789473684	2.202205249035279	2	attack
129.173.67.123	1	0	0	9	4	46	3.0491760912765646	0.08	2.133660689688186	2	attack
129.173.67.123	1	0	0	8	0	50	3.0884836575996704	0.0	2.262824692361507	1	attack
129.173.67.123	1	0	0	10	0	51	3.0526616654561383	0.0	2.2837605620593666	1	attack
129.173.67.123	1	0	0	9	0	46	3.064637163398461	0.0	2.2479664592032145	1	attack
129.173.67.123	1	4.285714285714286	1	9	8	48	3.050463918535093	0.14545454545454545	2.1930563693419645	2	attack
129.173.67.123	1	0	0	9	4	49	3.083909519317147	0.07407407407407407	2.2335740493549365	2	attack
129.173.67.123	1	0	0	8	0	56	3.100978981799947	0.0	2.2623147460276023	1	attack
129.173.67.123	3	118.0327868852459	1	8	4	57	3.1437459779488717	0.06557377049180328	2.23650082414761	2	attack
129.173.67.123	1	0	0	10	0	55	3.1645486111811043	0.0	2.289332970969588	1	attack
129.173.67.123	1	0	0	9	0	50	3.1114065503745776	0.0	2.236623811079363	1	attack
129.173.67.123	3	124.13793103448276	1	9	4	54	3.0465982584683573	0.07017543859649122	2.2536434973575568	2	attack
129.173.67.123	1	0	0	10	0	51	3.044111823264674	0.0	2.2453115427908914	1	attack
129.173.67.123	2	0	0	8	0	63	3.1891074848522676	0.0	2.267968554936807	1	attack
129.173.67.123	3	464.51612903225805	1	10	12	50	3.0792812021334246	0.15	2.219267156896203	2	attack
129.173.67.123	3	0	0	9	0	78	3.1191372810099964	0.0	2.227344992403128	1	attack
129.173.67.123	1	0	0	10	4	54	3.1987234974190244	0.06896551724137931	2.291691878314807	2	attack
129.173.67.123	1	0	0	10	0	46	3.1733982746516296	0.0	2.1963538066948196	1	attack
129.173.67.123	3	0	0	9	0	72	3.1675443415976487	0.0	2.1665436468079315	1	attack
129.173.67.123	1	0	0	9	0	59	3.0921464061127444	0.0	1.9784708207453243	1	attack
129.173.67.123	3	110.76923076923077	1	9	4	61	3.2016915562214594	0.06153846153846154	2.3011529426977346	2	attack
129.173.67.123	1	0	0	10	0	60	3.203291531483617	0.0	2.3058231002082845	1	attack
129.173.67.123	2	0	0	10	0	56	3.2405337095373716	0.0	2.2973308171471074	1	attack
129.173.67.123	1	0	0	9	0	52	3.14017008765703	0.0	2.286174336096208	1	attack
129.173.67.123	1	0	0	10	4	55	3.1056615929155504	0.07407407407407407	2.1821061208898835	2	attack
129.173.67.123	1	0	0	9	0	52	3.026397490532757	0.0	2.260981181017224	1	attack
129.173.67.123	1	0	0	10	0	56	3.1642044455713294	0.0	2.2229074943218796	1	attack
129.173.67.123	1	0	0	8	4	54	3.018770766567883	0.06896551724137931	2.200786166646137	2	attack
129.173.67.123	1	0	0	10	0	56	3.16004473861387	0.0	2.2484713330667265	1	attack
129.173.67.123	1	0	0	10	0	58	3.0700607672715576	0.0	2.284560633641686	1	attack
129.173.67.123	3	0	0	9	0	57	3.1889194777865866	0.0	2.223914739574722	1	attack
129.173.67.123	1	0	0	8	0	52	3.0946718941228233	0.0	2.286174336096208	1	attack
129.173.67.123	1	120.0	1	9	8	52	3.071901858118729	0.13333333333333333	2.3058231002082845	2	attack
129.173.67.123	1	0	0	8	0	52	3.1337279022241256	0.0	2.2973471843828746	1	attack
129.173.67.123	1	0	0	9	0	58	3.0846223072365153	0.0	2.2762304639800948	1	attack
129.173.67.123	1	1324.1379310344828	1	10	4	54	3.1127452769006427	0.06779661016949153	2.2536434973575568	2	attack
129.173.67.123	1	0	0	9	4	60	3.2015477761339532	0.06451612903225806	2.2405074211313076	2	attack
129.173.67.123	1	0	0	10	4	48	3.124778986252718	0.07407407407407407	2.22327156596545	2	attack
129.173.67.123	3	0	0	8	8	62	3.142650132453009	0.11428571428571428	2.316019349301063	2	attack
129.173.67.123	1	0	0	9	4	54	3.0206410889498914	0.07142857142857142	2.2536434973575568	2	attack
129.173.67.123	1	0	0	10	4	52	3.128041811399489	0.06896551724137931	2.2389211020256887	2	attack
129.173.67.123	3	0	0	10	0	58	3.1811909670637473	0.0	1.982115808360067	1	attack
129.173.67.123	1	0	0	9	0	50	3.131503085726511	0.0	2.0717056888227985	1	attack
129.173.67.123	1	0	0	9	4	52	3.160826948914203	0.07272727272727272	1.8921530325775926	2	attack
129.173.67.123	1	0	0	8	0	49	3.098416276984649	0.0	1.9920188295966081	1	attack
129.173.67.123	1	0	0	9	4	53	3.2099532912204407	0.07272727272727272	2.2378293080425036	2	attack
129.173.67.123	3	0	0	10	0	50	3.106936771815643	0.0	2.0979065701049424	1	attack
129.173.67.123	3	348.35483870967744	2	10	12	50	2.9494412028984076	0.16	2.151913555442461	2	attack
129.173.67.123	2	0	0	8	0	46	3.112016260919581	0.0	2.235336282879157	1	attack
129.173.67.123	1	0	0	9	8	58	3.0480095292093146	0.12121212121212122	2.292575939041038	2	attack
129.173.67.123	1	0	0	9	4	56	3.099052807721229	0.06666666666666667	2.241946032206046	2	attack
129.173.67.123	3	0	0	9	0	51	3.0679828885803673	0.0	2.2419996674508873	1	attack
129.173.67.123	3	0	0	9	0	72	3.081129418397269	0.0	2.1769081691685783	1	attack
129.173.67.123	1	0	0	9	0	52	3.115522123197635	0.0	2.3066385274669576	1	attack
129.173.67.123	1	415.31666666666666	2	10	4	56	3.1461290951459935	0.06451612903225806	2.2505377798848194	2	attack
129.173.67.123	1	0	0	8	12	52	3.0291565336594064	0.1935483870967742	2.2840667056067314	2	attack
129.173.67.123	1	0	0	9	8	52	3.157441246290045	0.12307692307692308	2.3138755975478236	2	attack
129.173.67.123	3	0	0	9	0	78	3.029555475482172	0.0	2.1999041998236795	1	attack
129.173.67.123	3	0	0	9	0	62	3.172281540665237	0.0	2.217779490280087	1	attack
129.173.67.123	1	0	0	10	4	57	3.092173061164561	0.06557377049180328	2.2775866836013243	2	attack
129.173.67.123	1	278.20338983050846	2	9	6	53	3.102964286236783	0.0967741935483871	2.2618451670525164	2	attack
129.173.67.123	1	128.57142857142858	1	9	4	52	2.9725061261493986	0.07547169811320754	2.270942421748537	2	attack
129.173.67.123	1	0	0	8	0	56	3.1144108677958124	0.0	2.2973308171471074	1	attack
129.173.67.123	1	0	0	9	4	56	3.010083429997165	0.06666666666666667	2.2383868473314763	2	attack
129.173.67.123	1	0	0	9	0	49	3.1504643642048418	0.0	2.208059275715451	1	attack
129.173.67.123	3	0	0	10	0	50	3.088699872762364	0.0	2.2628246923615074	1	attack
129.173.67.123	3	0	0	9	4	48	3.0374922566767344	0.05405405405405406	2.1479578728872353	2	attack
129.173.67.123	3	847.0588235294117	1	10	16	52	3.0179550632014776	0.23529411764705882	2.134743893231291	2	attack
129.173.67.123	3	799.8095238095239	2	10	14	49	3.035773270022741	0.2641509433962264	2.111351326709716	2	attack
129.173.67.123	1	0	0	9	0	48	3.05986738936201	0.0	2.2893965036461212	1	attack
129.173.67.123	1	480.0	1	9	12	48	3.0387579151102484	0.2222222222222222	2.1042277693794755	2	attack
129.173.67.123	1	0	0	9	0	50	3.052140717072391	0.0	2.3103083326692304	1	attack
129.173.67.123	1	135.8490566037736	1	9	5	48	3.05431840201547	0.09090909090909091	2.2926162115572604	2	attack
129.173.67.123	1	0	0	8	0	60	3.095404353772556	0.0	2.2880874676869682	1	attack
129.173.67.123	3	4.363636363636363	1	8	4	51	3.1192355124812083	0.07407407407407407	2.25768055412712	2	attack
129.173.67.123	1	0	0	10	0	44	3.046649063159476	0.0	2.2127988020363625	1	attack
129.173.67.123	3	0	0	8	0	72	3.1162312579777685	0.0	2.1473487816330517	1	attack
129.173.67.123	3	0	0	9	0	53	3.1387765483819337	0.0	2.2119791387012846	1	attack
129.173.67.123	3	0	0	9	4	50	3.0956914334965746	0.07407407407407407	2.2963489685485134	2	attack
129.173.67.123	1	0	0	8	0	49	3.0750383012771167	0.0	2.287737707059324	1	attack
129.173.67.123	1	0	0	9	0	50	3.045266131336841	0.0	2.2986885704510973	1	attack
129.173.67.123	1	0	0	9	0	52	3.1769227255556776	0.0	2.2516898379331405	1	attack
129.173.67.123	1	0	0	9	0	54	3.066120203541056	0.0	2.23577593064482	1	attack
129.173.67.123	1	0	0	8	0	50	3.158742718959773	0.0	2.226960814271916	1	attack
129.173.67.123	1	0	0	9	0	50	3.151076694836662	0.0	2.2186885704510972	1	attack
129.173.67.123	3	0	0	9	0	58	3.0199856093001936	0.0	2.2219302374077636	1	attack
129.173.67.123	1	0	0	9	0	48	3.0476429799305964	0.0	2.255123044017255	1	attack
129.173.67.123	1	1130.7692307692307	2	10	8	44	3.008709166888034	0.14285714285714285	2.2861743360962086	2	attack
129.173.67.123	1	0	0	9	0	52	3.098804030205886	0.0	2.27215402930389	1	attack
129.173.67.123	3	163.63636363636363	1	7	2	42	2.9605448197790825	0.03333333333333333	2.296531212933938	2	attack
129.173.67.123	3	0	0	9	0	40	3.1040921042365937	0.0	2.2854752972273342	1	attack
129.173.67.123	1	0	0	10	0	44	3.1352708789902506	0.0	2.296531212933938	1	attack
129.173.67.123	3	0	0	7	0	48	3.1710927481775606	0.0	2.2893965036461212	1	attack
129.173.67.123	1	0	0	8	0	50	3.042568323795861	0.0	2.3103083326692304	1	attack
129.173.67.123	1	0	0	8	0	46	3.0679570828104437	0.0	2.31360885069569	1	attack
129.173.67.123	1	0	0	10	0	72	2.9865903324799996	0.0	2.191757174717123	1	attack
129.173.67.123	1	0	0	8	0	50	3.075232846456143	0.0	2.284107451387086	1	attack
129.173.67.123	1	0	0	9	0	42	3.036949052664726	0.0	2.2809509262246	1	attack
129.173.67.123	3	0	0	10	4	48	3.1076391016582123	0.07692307692307693	2.2373974097831018	2	attack
129.173.67.123	3	0	0	9	0	50	3.1003956069820244	0.0	2.289025573643651	1	attack
129.173.67.123	1	0	0	8	0	48	3.093159245047805	0.0	2.2772925846688996	1	attack
129.173.67.123	1	0	0	8	0	44	3.04093422412387	0.0	2.313100666415769	1	attack
129.173.67.123	3	0	0	7	0	46	3.1375607896001223	0.0	2.196353806694819	1	attack
129.173.67.123	1	0	0	8	0	52	3.007167434341077	0.0	2.2973471843828746	1	attack
129.173.67.123	1	171.42857142857142	1	8	2	40	3.079978550814112	0.041666666666666664	2.2983094013008034	2	attack
129.173.67.123	1	0	0	9	4	40	3.1385660513637945	0.08695652173913043	2.259141984247902	2	attack
129.173.67.123	1	0	0	8	4	40	3.097010987710631	0.09523809523809523	2.2833269376860605	2	attack
129.173.67.123	1	0	0	7	0	40	3.1372707324425457	0.0	2.2854752972273342	1	attack
129.173.67.123	1	0	0	9	0	40	3.078593659941093	0.0	2.2527241956246544	1	attack
129.173.67.123	3	0	0	8	0	68	3.0632028295901366	0.0	2.2405808553835387	1	attack
129.173.67.123	1	0	0	9	0	44	3.126773138585379	0.0	2.28332693768606	1	attack
129.173.67.123	1	0	0	9	0	40	3.1239821885618726	0.0	2.303701696057349	1	attack
129.173.67.123	1	5.1063829787234045	1	9	4	43	3.206588046832776	0.08	2.2644815889368926	2	attack
129.173.67.123	1	0	0	8	0	46	3.133342901610794	0.0	2.110093477608016	1	attack
129.173.67.123	1	0	0	8	0	40	3.072829468568776	0.0	2.0883763717345074	1	attack
129.173.67.123	1	0	0	8	4	40	3.1892335006355466	0.09523809523809523	2.1173503715768223	2	attack
129.173.67.123	1	0	0	9	0	39	3.041177388868396	0.0	2.1527423647062665	1	attack
129.173.67.123	1	0	0	10	0	46	3.1190632359998447	0.0	2.206857064094218	1	attack
129.173.67.123	3	0	0	10	4	40	3.1914711529005584	0.07692307692307693	2.2089873002588	2	attack
129.173.67.123	3	0	0	8	0	60	3.1240823791850536	0.0	2.1163787019328186	1	attack
129.173.67.123	3	0	0	10	0	38	3.0920984585697573	0.0	2.294274067192862	1	attack
129.173.67.123	3	0	0	9	0	58	3.1921502255583776	0.0	2.2402774434642976	1	attack
129.173.67.123	1	0	0	8	4	36	3.0756812779061105	0.09523809523809523	2.303701696057349	2	attack
129.173.67.123	1	0	0	9	0	44	3.2148696906114065	0.0	2.0773238024297203	1	attack
129.173.67.123	1	0	0	8	0	44	3.1016300077472674	0.0	2.131282484597587	1	attack
129.173.67.123	1	75.0	1	8	4	44	3.129116196538015	0.08695652173913043	2.1029778584171206	2	attack
129.173.67.123	1	0	0	9	0	42	3.1221721629883787	0.0	2.1359327568142765	1	attack
129.173.67.123	1	0	0	8	0	42	3.031539286098352	0.0	2.218437210664321	1	attack
129.173.67.123	3	4.285714285714286	1	10	4	52	3.059336114874973	0.07142857142857142	2.177867318291878	2	attack
129.173.67.123	1	0	0	8	0	40	3.0122103628575987	0.0	2.2391248756075712	1	attack
129.173.67.123	1	0	0	9	0	41	3.094120342997199	0.0	2.2512533110500046	1	attack
129.173.67.123	1	0	0	7	0	40	3.0749043410723944	0.0	2.1833830982290134	1	attack
129.173.67.123	3	0	0	9	0	52	3.2132016438044806	0.0	2.116856514919015	1	attack
129.173.67.123	3	0	0	9	0	52	3.1691661883733047	0.0	2.1903964516472447	1	attack
129.173.67.123	1	0	0	9	0	44	3.161748829452896	0.0	2.2667574842042293	1	attack
129.173.67.123	1	0	0	8	0	42	2.9512753613503917	0.0	2.2010787355881174	1	attack
129.173.67.123	1	0	0	10	0	44	3.036200831934966	0.0	2.1701348924281936	1	attack
129.173.67.123	1	0	0	8	0	44	3.081682587977397	0.0	2.149761440767598	1	attack
129.173.67.123	1	0	0	8	4	41	3.148139832176196	0.08888888888888889	2.2444777556159665	2	attack
129.173.67.123	1	0	0	8	0	40	3.0511105268791403	0.0	2.2282129458410016	1	attack
129.173.67.123	1	0	0	9	9	40	3.2313788185532144	0.19148936170212766	2.1307985348611855	2	attack
129.173.67.123	1	811.1111111111111	2	10	12	42	3.0017056621304126	0.2222222222222222	2.2689832251722186	2	attack
129.173.67.123	1	0	0	8	0	44	3.1146325600400773	0.0	2.2998963911678914	1	attack
129.173.67.123	1	0	0	9	0	42	3.0373758632417758	0.0	2.284476351041122	1	attack
129.173.67.123	1	26.666666666666668	1	8	4	41	3.0863841830264995	0.0851063829787234	2.254441778187225	2	attack
129.173.67.123	3	0	0	10	0	50	3.0981837033371273	0.0	2.0213152774012366	1	attack
129.173.67.123	1	0	0	9	0	42	3.18685435286364	0.0	2.257606878811597	1	attack
129.173.67.123	1	0	0	9	0	42	3.0257522513106196	0.0	2.2010787355881174	1	attack
129.173.67.123	3	0	0	8	0	38	3.0757411043710468	0.0	2.2492870686521598	1	attack
129.173.67.123	1	0	0	8	0	44	3.1309606888620003	0.0	2.2965312129339384	1	attack
129.173.67.123	1	0	0	8	0	44	3.0583283451316503	0.0	2.28332693768606	1	attack
129.173.67.123	1	0	0	9	0	42	3.0280155241133846	0.0	2.267117875964918	1	attack
129.173.67.123	1	0	0	9	0	44	3.136564440393888	0.0	2.231270254607576	1	attack
129.173.67.123	1	0	0	10	0	42	3.1602225396462917	0.0	2.226415353475711	1	attack
129.173.67.123	1	0	0	9	0	42	3.03071712583651	0.0	2.243773828551915	1	attack
129.173.67.123	3	0	0	10	0	50	3.2223557230623707	0.0	2.163215692534585	1	attack
129.173.67.123	1	0	0	8	0	40	3.1401933574033443	0.0	2.260964047443681	1	attack
129.173.67.123	1	0	0	9	0	52	3.251088496392271	0.0	2.286174336096208	1	attack
129.173.67.123	3	0	0	9	0	46	3.143757126546963	0.0	2.2724994555866935	1	attack
129.173.67.123	1	0	0	8	0	38	3.2114793948706253	0.0	2.294274067192862	1	attack
129.173.67.123	1	0	0	10	0	48	3.169605334375566	0.0	2.3045851693377997	1	attack
129.173.67.123	1	0	0	8	0	40	3.189263156704905	0.0	2.303701696057349	1	attack
129.173.67.123	1	0	0	8	0	46	3.120806475123707	0.0	2.256650413125812	1	attack
129.173.67.123	1	0	0	6	0	40	3.097809587747445	0.0	2.242737648613667	1	attack
129.173.67.123	1	0	0	8	0	40	3.2023881900898212	0.0	2.1709505944546685	1	attack
129.173.67.123	1	189.47368421052633	1	8	2	36	2.97565519935229	0.045454545454545456	2.189010909298125	2	attack
129.173.67.123	1	0	0	8	0	48	3.078097409627395	0.0	2.239934378325577	2	attack
129.173.67.123	1	0	0	9	0	36	3.180242342993504	0.0	2.1349699746039406	1	attack
129.173.67.123	1	0	0	7	0	36	3.147712314138151	0.0	2.2405330040422813	1	attack
129.173.67.123	1	0	0	9	0	36	3.1706471937558014	0.0	2.288019280279689	1	attack
129.173.67.123	1	0	0	10	0	44	3.124803196783709	0.0	2.296531212933938	1	attack
129.173.67.123	1	0	0	10	0	37	3.1164933938373705	0.0	2.2565241503267504	1	attack
129.173.67.123	1	0	0	7	0	34	3.2374369213527325	0.0	2.256908989558354	1	attack
129.173.67.123	3	0	0	8	0	42	2.9820729978767013	0.0	2.081397184065388	1	attack
129.173.67.123	1	0	0	8	0	40	3.1288058888988384	0.0	2.2282129458410016	1	attack
129.173.67.123	1	0	0	9	0	40	3.1288349874530783	0.0	2.2854752972273342	1	attack
129.173.67.123	2	189.47368421052633	1	8	2	36	3.060602881295879	0.05	2.2346776854431147	2	attack
129.173.67.123	1	0	0	9	0	32	3.0548055363210613	0.0	2.1800365325772657	1	attack
129.173.67.123	1	0	0	8	0	36	3.2477387867843968	0.0	2.0579243108310066	1	attack
129.173.67.123	1	85.71428571428571	1	9	4	38	3.1137459884515954	0.1	2.0640387089891843	2	attack
129.173.67.123	1	0	0	7	0	33	3.18500004936453	0.0	2.079288924450444	1	attack
129.173.67.123	1	0	0	8	0	34	2.9625688915421513	0.0	2.256908989558354	1	attack
129.173.67.123	1	90.0	1	8	4	36	3.0738119252975666	0.1	2.133206219346495	2	attack
129.173.67.123	1	0	0	8	0	32	3.110935007879633	0.0	2.311278124459133	1	attack
129.173.67.123	3	0	0	5	0	42	3.15059488393307	0.0	2.165894208390024	1	attack
129.173.67.123	1	0	0	6	0	33	3.259728320915612	0.0	2.2701857853695233	1	attack
129.173.67.123	1	0	0	8	0	36	3.3040081368644283	0.0	2.1769081691685783	1	attack
129.173.67.123	1	0	0	10	0	36	3.1410196625577163	0.0	2.3082708345352603	1	attack
129.173.67.123	1	0	0	7	0	34	3.164486831398647	0.0	2.228072225106997	1	attack
129.173.67.123	1	0	0	8	0	32	3.1084593977566453	0.0	2.2272170014624826	1	attack
129.173.67.123	3	0	0	7	0	30	3.0297054279213955	0.0	2.2892464285091587	1	attack
129.173.67.123	2	0	0	10	0	48	3.175356023138087	0.0	1.9795739585136223	1	attack
129.173.67.123	1	0	0	6	0	34	2.976314879080904	0.0	2.189541517339139	1	attack
129.173.67.123	1	0	0	6	0	34	3.167272497765842	0.0	2.3071885761626683	1	attack
129.173.67.123	1	0	0	8	0	34	3.116527712099267	0.0	2.256908989558354	1	attack
129.173.67.123	1	0	0	9	0	33	3.1394867570447587	0.0	2.2388464582072087	1	attack
129.173.67.123	3	0	0	8	0	40	3.1720411907477497	0.0	2.1833830982290134	1	attack
129.173.67.123	3	0	0	8	0	36	3.088099472191448	0.0	2.1916116417513787	1	attack
129.173.67.123	1	0	0	8	0	36	3.0507234199877074	0.0	2.2607845582978525	1	attack
129.173.67.123	1	0	0	7	0	32	3.1757759256443814	0.0	2.25	1	attack
129.173.67.123	1	0	0	9	4	36	3.021866473047112	0.1	2.2016094970590276	2	attack
129.173.67.123	1	5.454545454545454	1	10	4	40	3.0423755451909837	0.09090909090909091	2.2833269376860605	2	attack
129.173.67.123	1	0	0	8	0	37	3.1271815539149013	0.0	2.1795691403361337	1	attack
129.173.67.123	1	0	0	9	0	44	3.228431418944399	0.0	2.2667574842042293	1	attack
129.173.67.123	1	0	0	9	0	38	3.1434779954018333	0.0	2.2148122248598656	1	attack
129.173.67.123	1	1246.1538461538462	2	8	12	40	3.0721549184714747	0.2222222222222222	2.155023969395552	2	attack
129.173.67.123	1	2367.6666666666665	2	9	6	36	3.1010649820209975	0.15	2.267117875964918	2	attack
129.173.67.123	1	0	0	9	0	40	3.1221940823390946	0.0	2.242737648613667	1	attack
129.173.67.123	1	0	0	7	0	36	3.167655685384777	0.0	2.2607845582978525	1	attack
129.173.67.123	1	0	0	9	0	34	3.01948755641775	0.0	2.1622242557679536	1	attack
129.173.67.123	3	0	0	8	4	44	3.1461399426663483	0.09090909090909091	2.219508336839199	2	attack
129.173.67.123	3	0	0	7	0	36	3.099794904161134	0.0	2.2405330040422813	1	attack
129.173.67.123	2	0	0	9	0	46	3.201017799654811	0.0	2.2724994555866935	1	attack
129.173.67.123	1	0	0	9	0	36	3.08939804344263	0.0	2.2607845582978525	1	attack
129.173.67.123	3	0	0	7	0	34	3.013838459657589	0.0	2.3071885761626683	1	attack
129.173.67.123	3	0	0	7	4	28	2.9987987107659593	0.10526315789473684	2.2806390622295667	2	attack
129.173.67.123	1	0	0	9	0	38	3.1228724133492585	0.0	2.1212763578348124	1	attack
129.173.67.123	1	0	0	8	0	40	3.1601907482488834	0.0	2.1833830982290134	1	attack
129.173.67.123	1	0	0	10	0	38	3.14258964285583	0.0	2.294274067192862	1	attack
129.173.67.123	1	0	0	8	0	48	3.1742615262734617	0.0	2.255123044017255	1	attack
129.173.67.123	3	0	0	7	0	52	3.020917652488107	0.0	2.1943429682921884	1	attack
129.173.67.123	1	0	0	8	0	40	3.1522910084909626	0.0	2.2854752972273342	1	attack
129.173.67.123	1	0	0	8	4	34	3.2185627194289577	0.1	2.2339979078388272	2	attack
129.173.67.123	1	0	0	8	0	44	3.1595166806275836	0.0	2.244474529855454	1	attack
129.173.67.123	1	0	0	6	0	36	3.104685678701478	0.0	2.3082708345352603	1	attack
129.173.67.123	1	0	0	6	0	36	3.118544652751654	0.0	2.2607845582978525	1	attack
129.173.67.123	3	0	0	8	0	54	3.1192305181784117	0.0	2.064917484271221	1	attack
129.173.67.123	1	5.217391304347826	1	9	8	38	3.1756535092191003	0.18181818181818182	2.285129631910751	2	attack
129.173.67.123	1	0	0	7	0	38	3.0779936783083874	0.0	2.2750883842139	1	attack
129.173.67.123	1	0	0	9	0	38	3.104267163247272	0.0	2.2492870686521598	1	attack
129.173.67.123	1	0	0	9	0	40	3.1999145626346364	0.0	2.246439344671016	1	attack
129.173.67.123	1	0	0	8	0	36	3.1946490773564786	0.0	2.260784558297852	1	attack
129.173.67.123	1	0	0	8	0	40	3.1794692682277836	0.0	2.303701696057349	1	attack
129.173.67.123	1	0	0	9	0	40	3.124896716130227	0.0	2.303701696057349	1	attack
129.173.67.123	1	0	0	9	0	49	3.2484432492177606	0.0	2.2660206060128147	1	attack
129.173.67.123	1	0	0	9	0	42	3.1936288264591886	0.0	2.270942421748537	1	attack
129.173.67.123	3	0	0	6	0	44	3.143020774988932	0.0	2.214700801125745	1	attack
129.173.67.123	1	0	0	10	0	40	3.053563480287555	0.0	2.2282129458410016	1	attack
129.173.67.123	1	0	0	10	0	44	3.13986978493823	0.0	2.2833269376860605	1	attack
129.173.67.123	1	0	0	8	0	42	3.0407881665636802	0.0	2.3156678763770073	1	attack
129.173.67.123	1	0	0	6	0	40	3.1020656583978754	0.0	2.2709505944546686	1	attack
129.173.67.123	1	0	0	7	0	40	3.1372533749063907	0.0	2.2709505944546686	1	attack
129.173.67.123	1	4799.958333333333	3	7	8	40	3.1296742968118845	0.15384615384615385	2.1922157521702994	2	attack
129.173.67.123	3	0	0	10	0	46	3.0718302585927733	0.0	2.256650413125812	1	attack
129.173.67.123	1	0	0	9	0	44	3.147870107315824	0.0	2.2535532089563515	1	attack
129.173.67.123	1	0	0	8	0	44	3.2584939831320288	0.0	2.259141984247902	1	attack
129.173.67.123	1	0	0	7	0	40	3.09100959022541	0.0	2.2464393446710154	1	attack
129.173.67.123	1	0	0	9	0	43	3.091258662233998	0.0	2.2208625704744875	1	attack
129.173.67.123	1	0	0	8	0	40	3.0556799943983757	0.0	2.2282129458410016	1	attack
129.173.67.123	1	0	0	7	0	36	3.0420756845839607	0.0	2.288019280279689	1	attack
129.173.67.123	3	0	0	8	0	50	3.1815597554683515	0.0	2.1811509331628507	1	attack
129.173.67.123	1	0	0	9	0	44	3.142108608311588	0.0	2.299896391167891	1	attack
129.173.67.123	1	0	0	7	0	40	2.9884717232881304	0.0	2.2854752972273342	1	attack
129.173.67.123	1	0	0	8	0	42	3.1776504044861897	0.0	2.2671178759649178	1	attack
129.173.67.123	1	0	0	6	4	36	3.1927640195678135	0.1	2.242737648613667	2	attack
129.173.67.123	3	0	0	9	0	40	3.1690833694275633	0.0	2.063865121950854	1	attack
129.173.67.123	3	0	0	7	0	42	3.104290408991312	0.0	2.0679010459628846	1	attack
129.173.67.123	1	0	0	9	0	44	3.12550440452295	0.0	1.962354483657865	1	attack
129.173.67.123	1	0	0	10	0	44	3.0851990186840728	0.0	1.970573095811685	1	attack
129.173.67.123	1	0	0	9	0	44	3.146913878897992	0.0	2.020727779800787	1	attack
129.173.67.123	1	23.076923076923077	1	10	4	48	3.015500727511086	0.07692307692307693	1.9093464477453785	2	attack
129.173.67.123	3	0	0	10	0	50	3.0331435579301567	0.0	2.217014811252441	1	attack
129.173.67.123	1	0	0	9	0	52	3.09873004031279	0.0	2.243735757336199	1	attack
129.173.67.123	1	0	0	10	0	46	3.0863873965610145	0.0	2.2619961981872954	1	attack
129.173.67.123	1	0	0	8	0	45	3.0457385565457673	0.0	2.291806769505576	1	attack
129.173.67.123	1	0	0	9	0	46	3.2070587844956777	0.0	2.1732203729713637	1	attack
129.173.67.123	1	0	0	9	4	46	3.1635000061419136	0.0784313725490196	2.284107451387086	2	attack
129.173.67.123	1	0	0	8	0	44	3.143696661680244	0.0	2.2667574842042293	1	attack
129.173.67.123	1	0	0	10	8	46	3.0785472049402443	0.14814814814814814	2.232178837776257	2	attack
129.173.67.123	1	0	0	8	4	42	3.1535095588402773	0.08333333333333333	2.233516979402356	2	attack
129.173.67.123	1	0	0	9	0	46	3.061607362904335	0.0	2.3009786743716325	1	attack
129.173.67.123	3	0	0	9	0	48	3.193332012087567	0.0	2.1887218755408666	1	attack
129.173.67.123	1	970.0	2	10	8	52	3.129958228640075	0.14814814814814814	2.266247897312731	2	attack
129.173.67.123	1	0	0	8	0	50	3.0854668435161896	0.0	2.3103083326692304	1	attack
129.173.67.123	1	0	0	8	0	51	3.242517088827004	0.0	2.262895112034289	1	attack
129.173.67.123	1	0	0	7	0	42	3.1652070830132395	0.0	2.1416483579357983	1	attack
129.173.67.123	1	156.52173913043478	1	8	2	44	3.049472858640515	0.04	2.1642288036009085	2	attack
129.173.67.123	3	0	0	7	0	48	3.1079101488328695	0.0	2.115748962019488	2	attack
129.173.67.123	1	0	0	8	0	42	3.131500751731716	0.0	2.298309401300804	1	attack
129.173.67.123	1	0	0	8	0	40	3.1120451961590843	0.0	2.2609640474436814	1	attack
129.173.67.123	1	0	0	9	0	43	3.1778334079747173	0.0	2.2021940256598884	1	attack
129.173.67.123	1	0	0	6	0	38	3.159997279646905	0.0	2.1418215960223486	1	attack
129.173.67.123	3	0	0	9	0	48	3.1577682538963017	0.0	2.1625056054120884	1	attack
129.173.67.123	1	0	0	8	0	41	3.225937565213902	0.0	2.215240485373333	1	attack
129.173.67.123	1	0	0	10	0	42	3.2152416740657888	0.0	2.267117875964918	1	attack
129.173.67.123	1	0	0	7	0	38	3.0721025568946563	0.0	2.2148122248598656	1	attack
129.173.67.123	3	0	0	9	0	56	3.0701402821467694	0.0	2.042143423299726	1	attack
129.173.67.123	1	0	0	7	0	43	3.090284666167838	0.0	2.2613148053458647	1	attack
129.173.67.123	1	0	0	9	0	40	3.12463166175746	0.0	2.088376371734507	1	attack
129.173.67.123	3	0	0	9	0	36	3.1834331695204816	0.0	2.2745206327646925	1	attack
129.173.67.123	3	0	0	6	0	54	3.0591739325659257	0.0	2.183168055675296	1	attack
129.173.67.123	2	0	0	9	0	47	3.1792923766470995	0.0	2.17084963204167	1	attack
129.173.67.123	1	0	0	8	0	42	3.039441222450212	0.0	2.3156678763770078	1	attack
129.173.67.123	1	0	0	8	0	42	3.0910480468639636	0.0	2.2983094013008034	1	attack
129.173.67.123	3	293.8775510204082	1	9	4	45	3.0392787668478323	0.0851063829787234	2.2259710201930845	2	attack
129.173.67.123	3	4.444444444444445	1	9	4	50	3.124241261479266	0.06896551724137931	2.0704280252111107	2	attack
129.173.67.123	3	0	0	7	0	56	2.9927895003635148	0.0	2.2709424217485368	1	attack
129.173.67.123	1	0	0	9	0	42	3.1701209787749165	0.0	2.298309401300804	1	attack
129.173.67.123	1	0	0	9	0	38	3.0853977143222657	0.0	2.2339979078388272	1	attack
129.173.67.123	1	0	0	9	0	44	3.1357151973511503	0.0	2.242572530766071	1	attack
129.173.67.123	1	0	0	8	0	42	3.159385815676693	0.0	2.2983094013008034	1	attack
129.173.67.123	1	0	0	8	0	40	3.130713911519198	0.0	2.2282129458410016	1	attack
129.173.67.123	1	0	0	8	0	42	3.093551327427518	0.0	2.1671242821501626	1	attack
129.173.67.123	1	0	0	9	0	42	3.0245151973751265	0.0	2.167124282150162	1	attack
129.173.67.123	3	0	0	8	0	52	3.002292669232618	0.0	2.2108606430179942	1	attack
129.173.67.123	1	0	0	9	0	45	3.0587928700753215	0.0	2.27889592259654	1	attack
129.173.67.123	1	0	0	8	0	44	3.1163537771123386	0.0	2.296531212933938	1	attack
129.173.67.123	1	0	0	10	0	42	3.12443919464849	0.0	2.243773828551915	1	attack
129.173.67.123	3	0	0	9	4	41	3.095816037023287	0.08888888888888889	2.222402733118829	2	attack
129.173.67.123	1	0	0	8	0	40	3.0746877452679753	0.0	2.2527241956246544	1	attack
129.173.67.123	1	0	0	9	0	34	3.046582618566148	0.0	2.2783518117113113	1	attack
129.173.67.123	1	0	0	9	0	40	3.1710892702908793	0.0	2.2282129458410016	1	attack
129.173.67.123	3	0	0	10	0	46	3.149563066149397	0.0	2.235336282879157	1	attack
129.173.67.123	1	0	0	8	0	38	3.0349035715509634	0.0	2.294274067192862	1	attack
129.173.67.123	3	0	0	9	0	50	3.230268330104969	0.0	2.126428310992825	1	attack
129.173.67.123	1	0	0	8	0	40	3.080094202605621	0.0	2.185475297227334	1	attack
129.173.67.123	1	0	0	7	0	42	3.100072516819291	0.0	2.2983094013008034	1	attack
129.173.67.123	3	0	0	9	0	47	3.1488191604578337	0.0	2.3042025544327798	1	attack
129.173.67.123	1	362.2857142857143	1	8	2	40	3.1218176842945105	0.047619047619047616	2.284476351041122	2	attack
129.173.67.123	1	0	0	9	0	40	3.095488987763517	0.0	2.303701696057349	1	attack
129.173.67.123	1	0	0	7	0	44	3.1364186071686437	0.0	2.2833269376860605	1	attack
129.173.67.123	3	327.27272727272725	1	9	4	40	3.063782849914803	0.07692307692307693	2.242572530766071	2	attack
129.173.67.123	3	293.8775510204082	1	8	2	47	2.927404534546008	0.03773584905660377	2.1234180519996135	2	attack
129.173.67.123	2	0	0	10	6	40	3.0342357774419964	0.14285714285714285	2.285129631910751	2	attack
129.173.67.123	1	0	0	8	0	48	3.062487472934931	0.0	2.1821501304958755	1	attack
129.173.67.123	1	0	0	8	0	36	3.232830862167262	0.0	2.2607845582978525	1	attack
129.173.67.123	1	0	0	9	4	34	3.0877380699692414	0.1	2.268472751631122	2	attack
129.173.67.123	3	0	0	9	0	46	3.0795960373525593	0.0	2.152721738101325	1	attack
129.173.67.123	1	0	0	9	0	38	3.156708248239916	0.0	2.2339979078388277	1	attack
129.173.67.123	1	0	0	10	0	38	3.1194909891042526	0.0	2.2148122248598656	1	attack
129.173.67.123	3	0	0	8	0	40	3.1156969674209227	0.0	2.1037016960573482	1	attack
129.173.67.123	3	900.0	1	8	8	56	3.1246989984354547	0.14814814814814814	2.236294940695399	2	attack
129.173.67.123	1	0	0	9	0	38	3.2513213232567906	0.0	2.1890109092981254	1	attack
129.173.67.123	1	0	0	9	4	38	3.172736862182634	0.09523809523809523	2.1698872102522313	2	attack
129.173.67.123	3	138.46153846153845	1	8	14	38	3.023193433876266	0.2692307692307692	2.1199172593025986	2	attack
129.173.67.123	1	0	0	10	8	36	3.1344393587316004	0.18181818181818182	2.190515847687587	2	attack
129.173.67.123	1	0	0	8	0	41	3.1041981359550217	0.0	2.153729645744505	1	attack
129.173.67.123	1	0	0	8	0	34	3.1526589776846983	0.0	2.256908989558354	1	attack
129.173.67.123	1	0	0	9	0	36	3.1259656742289663	0.0	2.2810361125534238	1	attack
129.173.67.123	3	0	0	7	0	42	3.0369129675381985	0.0	2.284476351041122	1	attack
129.173.67.123	3	0	0	6	0	38	3.2247965124807165	0.0	2.294274067192862	1	attack
129.173.67.123	1	0	0	8	0	42	3.1890620445771045	0.0	2.226415353475711	1	attack
129.173.67.123	1	0	0	8	0	40	3.0867153096751725	0.0	2.303701696057349	1	attack
129.173.67.123	1	0	0	9	0	38	3.0797258235506475	0.0	2.294274067192862	1	attack
129.173.67.123	3	0	0	9	0	36	3.071819836093415	0.0	2.3082708345352603	1	attack
129.173.67.123	1	0	0	9	0	40	3.1015444246750783	0.0	1.9261207468426809	1	attack
129.173.67.123	1	0	0	5	0	36	3.1208059283297445	0.0	1.9182958340544893	1	attack
129.173.67.123	1	0	0	8	0	34	3.1732883510592127	0.0	1.7838593436779766	1	attack
129.173.67.123	3	0	0	8	0	34	3.0750213606100347	0.0	1.8092830792973655	1	attack
129.173.67.123	3	0	0	8	0	40	2.9773768590845338	0.0	1.5588718484453603	1	attack
129.173.67.123	1	0	0	9	0	36	3.0802039161765697	0.0	1.7471671973069338	1	attack
129.173.67.123	1	0	0	7	0	44	3.1498817866230313	0.0	2.020727779800787	1	attack
129.173.67.123	1	0	0	8	0	42	3.150147534943427	0.0	2.1465431628392286	1	attack
129.173.67.123	1	0	0	7	0	36	3.09967277573818	0.0	2.1077352526221045	1	attack
[truncated: 28,975 more rows]
