# Supplementary material for: Hybrid rule-based botnet detection approach using machine learning for analysing DNS traffic
Source: PeerJ Comput Sci. 2021 Aug 13;7:e640. doi: 10.7717/peerj-cs.640 (PMC8372004; doi:10.7717/peerj-cs.640)
Supplement: Supplemental Information 4 [file peerj-cs-07-640-s004.zip › ayman_alaney-saif_dns_project-de8562c47cfc/resultAttack/Citadel80.csv]

Source_IP	NO_Distinct_Destination	Arg_TTL	NO_Distinct_TTL	NO_Distinct_Packet	No_suc_resp	No_error_resp	Avg_domain_ent	Ratio_suc_resp	rand_query	number_record_type	class
129.173.67.123	1	1800.0	1	1	4	0	3.4613201402110088	1.0	0.0	2	attack
129.173.67.99	1	182.7	2	3	6	4	3.2108086727473952	0.6	0.46899559358928117	2	attack
129.173.67.123	1	0	0	2	4	0	3.7957347625398024	1.0	0.0	2	attack
129.173.67.123	3	34560.0	1	2	2	8	3.3360603543312304	0.16666666666666666	1.5219280948873626	2	attack
129.173.67.123	1	49885.71428571428	2	3	14	0	3.495973531321753	1.1666666666666667	1.4488156357251847	2	attack
129.173.67.123	1	1500.0	3	6	16	4	3.410267055243355	0.8	1.570950594454669	2	attack
129.173.67.99	1	15.0	1	3	2	2	2.7107842179523707	0.5	0.8112781244591328	3	attack
129.173.67.99	1	62.7	2	3	6	4	3.2108086727473952	0.6	0.46899559358928117	2	attack
129.173.67.123	1	0	0	1	2	0	3.471354487013929	1.0	0.0	2	attack
129.173.67.99	1	662.9	2	3	6	4	3.2108086727473952	0.6	0.46899559358928117	2	attack
129.173.67.99	1	15.0	1	3	2	2	2.7107842179523707	0.5	0.8112781244591328	3	attack
129.173.67.123	1	0	0	2	2	1	3.541806151097134	0.6666666666666666	1.584962500721156	2	attack
129.173.67.123	1	0	0	2	4	0	3.6655751940264185	1.0	1.0	2	attack
129.173.67.99	1	542.9	2	3	6	4	3.2108086727473952	0.6	0.46899559358928117	2	attack
129.173.67.123	1	0	0	2	4	0	3.7957347625398024	1.0	0.8112781244591328	2	attack
129.173.67.99	1	15.0	1	3	2	2	2.7107842179523707	0.5	0.8112781244591328	3	attack
129.173.67.99	1	422.9	2	3	6	4	3.2108086727473952	0.6	0.46899559358928117	2	attack
129.173.67.123	3	0	0	1	4	0	3.8796640049025943	1.0	0.0	1	attack
129.173.67.99	1	302.8	1	3	6	4	3.2108086727473952	0.6	0.46899559358928117	2	attack
129.173.67.99	1	15.0	1	3	2	2	2.7107842179523707	0.5	0.8112781244591328	3	attack
129.173.67.99	1	152.33333333333334	1	3	4	2	3.239277245280952	0.6666666666666666	0.6500224216483541	2	attack
129.173.67.99	1	228.5	1	3	2	2	3.16810581394706	0.5	0.0	2	attack
129.173.67.123	1	0	0	2	4	0	3.7957347625398024	1.0	0.0	2	attack
129.173.67.99	1	15.0	1	3	2	2	2.7107842179523707	0.5	0.8112781244591328	3	attack
129.173.67.99	1	52.333333333333336	1	3	4	2	3.239277245280952	0.6666666666666666	0.6500224216483541	2	attack
129.173.67.99	1	78.5	1	3	2	2	3.16810581394706	0.5	0.0	2	attack
129.173.67.99	1	600.0	1	3	4	2	3.239277245280952	0.6666666666666666	0.6500224216483541	2	attack
129.173.67.99	1	900.0	1	3	2	2	3.16810581394706	0.5	0.0	2	attack
129.173.67.99	1	0	0	1	1	0	3.5804621997271027	1.0	0.0	1	attack
129.173.67.99	1	15.0	1	3	2	2	2.7107842179523707	0.5	0.0	3	attack
129.173.67.99	1	500.0	1	3	4	2	3.239277245280952	0.6666666666666666	0.6500224216483541	2	attack
129.173.67.99	1	750.0	1	3	2	2	3.16810581394706	0.5	0.0	2	attack
129.173.67.123	1	0	0	2	4	0	3.7957347625398024	1.0	0.8112781244591328	2	attack
129.173.67.123	1	0	0	1	0	1	3.2826072864064044	0.0	0.0	1	attack
129.173.67.99	1	15.0	1	3	2	2	2.7107842179523707	0.5	0.0	3	attack
129.173.67.99	1	400.0	1	3	4	2	3.239277245280952	0.6666666666666666	0.6500224216483541	2	attack
129.173.67.99	1	600.0	1	3	2	2	3.16810581394706	0.5	0.0	2	attack
129.173.67.123	3	0	0	1	4	0	3.8796640049025943	1.0	0.0	1	attack
129.173.67.99	1	300.0	1	3	4	2	3.239277245280952	0.6666666666666666	0.6500224216483541	2	attack
129.173.67.99	1	450.0	1	3	2	2	3.16810581394706	0.5	0.0	2	attack
129.173.67.99	1	15.0	1	3	2	2	2.7107842179523707	0.5	0.0	3	attack
129.173.67.99	1	240.2	1	3	6	4	3.2108086727473952	0.6	1.3609640474436813	2	attack
129.173.67.123	1	0	0	2	2	1	3.5662904719078683	0.6666666666666666	0.9182958340544894	2	attack
129.173.67.123	1	0	0	1	2	0	3.8833374604210054	1.0	0.0	2	attack
129.173.67.99	1	15.0	1	3	2	2	2.7107842179523707	0.5	0.0	3	attack
129.173.67.99	1	120.2	1	3	6	4	3.2108086727473952	0.6	1.2954618442383217	2	attack
129.173.67.99	1	0.2	1	3	6	4	3.2108086727473952	0.6	1.3609640474436813	2	attack
129.173.67.99	1	15.0	1	3	2	2	2.7107842179523707	0.5	0.0	3	attack
129.173.67.123	1	0	0	2	4	0	3.7957347625398024	1.0	0.0	2	attack
129.173.67.123	1	0	0	1	2	0	3.471354487013929	1.0	0.0	2	attack
129.173.67.99	1	720.0	1	3	6	4	3.2108086727473952	0.6	0.46899559358928117	2	attack
129.173.67.99	1	15.0	1	3	2	2	2.7107842179523707	0.5	0.0	3	attack
129.173.67.99	1	600.0	1	3	6	4	3.2108086727473952	0.6	0.46899559358928117	2	attack
129.173.67.123	3	0	0	1	4	0	3.8796640049025943	1.0	0.0	1	attack
129.173.67.99	1	479.9	2	3	6	4	3.2108086727473952	0.6	0.46899559358928117	2	attack
129.173.67.99	1	15.0	1	3	2	2	2.7107842179523707	0.5	0.0	3	attack
129.173.67.123	1	0	0	2	4	0	3.7957347625398024	1.0	0.8112781244591328	2	attack
129.173.67.99	1	359.9	2	3	6	4	3.2108086727473952	0.6	0.46899559358928117	2	attack
129.173.67.99	1	15.0	1	3	2	2	2.7107842179523707	0.5	0.0	3	attack
129.173.67.99	1	239.8	1	3	6	4	3.2108086727473952	0.6	0.46899559358928117	2	attack
129.173.67.99	1	119.8	1	3	6	4	3.2108086727473952	0.6	0.46899559358928117	2	attack
129.173.67.99	1	15.0	1	3	2	2	2.7107842179523707	0.5	0.0	3	attack
129.173.67.123	1	0	0	2	4	0	3.7957347625398024	1.0	0.0	2	attack
129.173.67.99	1	720.0	1	3	6	4	3.2108086727473952	0.6	0.46899559358928117	2	attack
129.173.67.123	1	40.25	1	2	4	0	3.330626291239108	1.0	1.5	2	attack
129.173.67.99	1	15.0	1	3	2	2	2.7107842179523707	0.5	0.0	3	attack
129.173.67.99	1	600.2	1	3	6	4	3.2108086727473952	0.6	0.46899559358928117	2	attack
129.173.67.123	3	0	0	1	4	0	3.8796640049025943	1.0	0.0	1	attack
129.173.67.123	1	0	0	1	2	0	2.899397470347699	1.0	1.0	2	attack
129.173.67.99	1	480.2	1	3	6	4	3.2108086727473952	0.6	0.46899559358928117	2	attack
129.173.67.99	1	15.0	1	3	2	2	2.7107842179523707	0.5	0.0	3	attack
129.173.67.123	1	0	0	2	4	0	3.7957347625398024	1.0	1.0	2	attack
129.173.67.99	1	360.2	1	3	6	4	3.2108086727473952	0.6	0.46899559358928117	2	attack
129.173.67.123	1	0	0	1	2	0	3.471354487013929	1.0	0.0	2	attack
129.173.67.99	1	15.0	1	3	2	2	2.7107842179523707	0.5	0.0	3	attack
129.173.67.99	1	240.0	1	2	5	0	3.561113545449042	1.0	0.0	1	attack
129.173.67.99	1	240.2	1	3	6	4	3.2108086727473952	0.6	0.46899559358928117	2	attack
129.173.67.99	1	120.2	1	3	6	4	3.2108086727473952	0.6	0.46899559358928117	2	attack
129.173.67.99	1	15.0	1	3	2	2	2.7107842179523707	0.5	0.8112781244591328	3	attack
129.173.67.123	1	0	0	2	4	0	3.7957347625398024	1.0	0.8112781244591328	2	attack
129.173.67.99	1	0.2	1	3	6	4	3.2108086727473952	0.6	0.46899559358928117	2	attack
129.173.67.123	3	351.0	3	3	5	0	3.569260693773059	1.0	0.0	1	attack
129.173.67.123	3	0	0	3	4	2	3.0751824351396415	0.6666666666666666	0.0	3	attack
129.173.67.99	1	15.0	1	3	2	2	2.7107842179523707	0.5	0.0	3	attack
129.173.67.99	1	617.0	1	3	6	4	3.2108086727473952	0.6	0.46899559358928117	2	attack
129.173.67.123	3	0	0	1	4	0	3.8796640049025943	1.0	0.0	1	attack
129.173.67.99	1	497.0	1	3	6	4	3.2108086727473952	0.6	0.46899559358928117	2	attack
129.173.67.99	1	15.0	1	3	2	2	2.7107842179523707	0.5	0.0	3	attack
129.173.67.123	1	0	0	2	4	0	3.7957347625398024	1.0	0.0	2	attack
129.173.67.99	1	0	0	1	1	0	3.3816201079487342	1.0	0.0	1	attack
