# Supplementary material for: Hybrid rule-based botnet detection approach using machine learning for analysing DNS traffic
Source: PeerJ Comput Sci. 2021 Aug 13;7:e640. doi: 10.7717/peerj-cs.640 (PMC8372004; doi:10.7717/peerj-cs.640)
Supplement: Supplemental Information 4 [file peerj-cs-07-640-s004.zip › ayman_alaney-saif_dns_project-de8562c47cfc/resultAttack/CTU480.csv]

Source_IP	NO_Distinct_Destination	Arg_TTL	NO_Distinct_TTL	NO_Distinct_Packet	No_suc_resp	No_error_resp	Avg_domain_ent	Ratio_suc_resp	rand_query	number_record_type	class
10.0.0.34	1	4.5	2	1	2	0	3.5	1.0	0.0	2	normal
10.0.0.34	1	10804.75	4	2	4	0	3.2639596245724416	1.0	0.0	2	normal
10.0.0.34	1	11001.927272727273	54	9	55	0	3.462155118320596	0.9322033898305084	2.204173363207621	2	normal
10.0.0.34	2	3939.45	19	6	20	0	3.4623430473160712	0.8695652173913043	1.8567796494470399	2	normal
10.0.0.34	1	1698.642857142857	26	7	28	0	3.4052585870022214	0.9333333333333333	0.940285958670631	2	normal
10.0.0.34	2	180.33333333333334	3	2	3	0	3.2343317870808006	0.75	0.9182958340544894	2	normal
10.0.0.34	1	205.0	2	1	2	0	3.471354487013929	1.0	0.0	2	normal
10.0.0.34	1	21557.0	2	1	2	0	3.308751351247166	1.0	1.0	2	normal
10.0.0.34	1	0	0	1	0	0	3.308751351247166	0.0	0.0	2	normal
10.0.0.34	0	21527.0	2	0	2	0	3.308751351247166	0	0.0	0	normal
10.0.0.34	1	130.16666666666666	6	3	6	0	3.167874525218442	1.0	1.584962500721156	2	normal
10.0.0.34	1	10828.5	6	2	6	0	3.263959624572441	1.0	1.0	2	normal
10.0.0.34	1	21417.5	2	1	2	0	3.308751351247166	1.0	0.0	2	normal
10.0.0.34	1	21501.0	3	1	3	0	3.056564762130954	1.0	0.0	2	normal
10.0.0.34	1	177.5	2	1	2	0	3.624171760941957	1.0	0.0	2	normal
10.0.0.34	1	21416.5	2	1	2	0	3.308751351247166	1.0	1.0	2	normal
10.0.0.34	1	7934.545454545455	11	3	11	0	3.270269914360265	0.7333333333333333	0.43949698692151334	2	normal
10.0.0.34	1	9436.5	12	5	12	0	3.403551480301406	1.0	1.887918502671133	2	normal
10.0.0.34	1	4706.724137931034	28	6	29	0	3.198023684949421	1.0	1.8664331502253837	2	normal
10.0.0.34	1	6254.913043478261	22	8	23	0	3.2679555434780205	0.9583333333333334	1.44726249944121	2	normal
10.0.0.34	1	2666.266666666667	40	11	45	0	3.364891782067989	0.9782608695652174	1.9585943562056147	2	normal
10.0.0.34	1	5389.7037037037035	25	11	27	0	3.4835079087575265	0.9642857142857143	2.2214197986853934	2	normal
10.0.0.34	1	1331.25	19	6	20	0	3.5435183979786675	0.9090909090909091	1.7883763717345074	2	normal
10.0.0.34	1	2300.8571428571427	51	11	63	0	3.136532947671149	1.05	1.958560565049179	2	normal
10.0.0.34	1	122.5	2	1	2	0	3.056564762130954	1.0	0.0	2	normal
10.0.0.34	1	256.75	5	3	8	0	3.3905172505187364	1.0	0.954434002924965	2	normal
10.0.0.34	1	14.0	2	1	2	0	3.0271691184406184	1.0	0.0	2	normal
10.0.0.34	1	127.0	2	1	2	0	2.8423709931771084	1.0	0.0	2	normal
10.0.0.34	1	25.666666666666668	3	1	3	0	3.3927474104487847	1.0	0.0	2	normal
10.0.0.34	1	21482.333333333332	3	1	3	0	3.056564762130954	1.0	0.0	2	normal
10.0.0.34	1	15.5	2	1	2	0	3.0271691184406184	1.0	1.0	2	normal
10.0.0.34	1	159.4	4	2	5	0	3.155091300283048	1.0	0.9709505944546688	2	normal
10.0.0.34	1	164.0	2	1	2	0	2.8423709931771084	1.0	0.0	2	normal
10.0.0.34	1	21478.333333333332	3	1	3	0	3.308751351247166	1.0	0.0	2	normal
10.0.0.34	1	12.666666666666666	3	1	3	0	3.3927474104487847	1.0	0.0	2	normal
10.0.0.34	1	6.0	2	1	2	0	3.0271691184406184	1.0	0.0	2	normal
10.0.0.34	1	21446.666666666668	3	1	3	0	3.056564762130954	1.0	0.0	2	normal
10.0.0.34	1	181.0	3	1	3	0	3.471354487013929	1.0	0.9182958340544894	2	normal
10.0.0.34	1	5534.0	6	4	8	0	3.1969728216486817	0.8	1.2987949406953987	2	normal
10.0.0.34	2	182.8	5	1	5	0	3.1098980954642874	1.0	0.9709505944546688	2	normal
10.0.0.34	1	146.0	1	1	1	0	3.189898095464288	0.5	0.0	2	normal
10.0.0.34	1	45.2	4	3	5	0	3.311348017799729	0.8333333333333334	0.9709505944546688	2	normal
10.0.0.34	1	21449.0	2	1	2	0	3.308751351247166	1.0	0.0	2	normal
10.0.0.34	1	3.0	1	1	1	0	3.0271691184406184	0.5	0.0	2	normal
10.0.0.34	1	15.5	2	1	2	0	3.0271691184406184	1.0	1.0	2	normal
10.0.0.34	1	0	0	1	0	0	3.308751351247166	0.0	0.0	1	normal
10.0.0.34	1	21599.0	1	1	1	0	3.308751351247166	0.5	0.0	2	normal
10.0.0.34	1	21522.5	2	1	2	0	3.308751351247166	1.0	1.0	2	normal
10.0.0.34	1	21435.0	2	1	2	0	3.308751351247166	1.0	1.0	2	normal
10.0.0.34	1	435.2	5	3	4	1	3.3818661765345137	0.6666666666666666	0.9709505944546688	2	normal
10.0.0.34	1	296.5	2	1	2	0	3.5013978254341027	1.0	1.0	2	normal
10.0.0.34	1	21336.0	2	1	3	0	3.056564762130954	1.0	0.9182958340544894	2	normal
10.0.0.34	1	168.5	2	1	2	0	3.624171760941957	1.0	1.0	2	normal
10.0.0.34	1	13.0	2	1	2	0	3.0271691184406184	1.0	0.0	2	normal
10.0.0.34	1	21375.5	2	1	2	0	3.308751351247166	1.0	1.0	2	normal
10.0.0.34	1	182.66666666666666	3	1	3	0	3.5552690446481177	1.0	0.0	2	normal
10.0.0.34	1	588.8	10	4	10	0	3.2946528647617326	1.0	1.8464393446710157	2	normal
10.0.0.34	1	2123.846153846154	39	12	39	0	3.2354724543872075	0.975	1.4723093276974248	2	normal
10.0.0.34	1	2852.0	2	1	2	0	3.4992275471326924	1.0	0.0	2	normal
10.0.0.34	1	1493.75	11	6	12	0	3.2409293955883274	0.8571428571428571	1.459147917027245	2	normal
10.0.0.34	1	536.0	4	1	4	0	3.552316211331758	2.0	1.0	2	normal
10.0.0.34	1	2281.0	1	1	1	0	2.6887218755408675	0.5	0.0	2	normal
10.0.0.34	1	1727.7222222222222	18	7	18	0	3.389043469677679	1.0588235294117647	1.7527152789797047	2	normal
10.0.0.34	1	23.333333333333332	3	1	3	0	3.3927474104487847	1.0	0.0	2	normal
10.0.0.34	1	21397.666666666668	3	1	3	0	3.308751351247166	1.0	0.0	2	normal
10.0.0.34	1	9.0	2	1	2	0	3.0271691184406184	1.0	0.0	2	normal
10.0.0.34	1	286.0	2	1	3	0	2.842370993177109	1.0	0.9182958340544894	2	normal
10.0.0.34	1	299.0	1	1	2	0	3.624171760941957	1.0	0.0	2	normal
10.0.0.34	1	0	0	1	0	0	3.056564762130954	0.0	0.0	1	normal
10.0.0.34	1	21437.666666666668	3	1	3	0	3.056564762130954	3.0	0.0	1	normal
10.0.0.34	1	16.0	2	1	2	0	3.0271691184406184	1.0	0.0	2	normal
10.0.0.34	1	299.0	1	1	2	0	3.624171760941957	1.0	1.0	2	normal
10.0.0.34	1	140.6	5	1	5	0	3.1898980954642875	1.0	0.7219280948873623	2	normal
10.0.0.34	1	187.66666666666666	3	2	3	0	3.160262193351698	0.6	0.9182958340544894	2	normal
10.0.0.34	1	92.5	4	2	4	0	3.3507303192069395	1.3333333333333333	0.8112781244591328	2	normal
10.0.0.34	0	299.0	1	0	1	0	3.189898095464288	0	0.0	0	normal
10.0.0.34	1	23.0	2	1	2	0	3.0271691184406184	1.0	1.0	2	normal
10.0.0.34	1	21490.0	3	1	3	0	3.056564762130954	1.0	0.0	2	normal
10.0.0.34	1	5.0	2	1	3	0	3.3927474104487847	1.0	0.0	2	normal
10.0.0.34	1	193.0	2	1	2	0	3.624171760941957	1.0	1.0	2	normal
10.0.0.34	1	15.5	2	1	2	0	3.0271691184406184	1.0	0.0	2	normal
10.0.0.34	1	134.66666666666666	3	1	3	0	3.471354487013929	1.0	0.9182958340544894	2	normal
10.0.0.34	1	75.33333333333333	2	1	3	0	2.842370993177109	1.0	0.0	2	normal
10.0.0.34	1	359.0	1	1	1	0	3.323231428797621	1.0	0.0	1	normal
10.0.0.34	1	5469.770833333333	44	13	48	0	3.3280052960139	0.9230769230769231	2.1089688836163196	2	normal
10.0.0.34	1	4095.478260869565	21	8	23	0	3.2148183430246746	1.0952380952380953	1.4224751175914556	2	normal
10.0.0.34	1	1580.0	2	1	2	0	2.663532754804255	1.0	0.0	2	normal
10.0.0.34	1	21367.333333333332	3	1	3	0	3.056564762130954	1.0	0.0	2	normal
10.0.0.34	1	8.0	2	1	2	0	3.0271691184406184	1.0	0.0	2	normal
10.0.0.34	1	299.0	1	1	2	0	3.624171760941957	1.0	1.0	2	normal
10.0.0.34	1	10739.5	5	2	6	0	3.224161806616944	1.0	1.0	2	normal
10.0.0.34	1	114.1875	16	3	16	0	3.438641459105618	0.8888888888888888	1.2987949406953987	2	normal
10.0.0.34	1	87.5	2	1	2	0	3.541446071165522	1.0	0.0	2	normal
10.0.0.34	1	3114.1428571428573	7	3	7	0	3.280574428953158	0.875	1.3787834934861756	2	normal
10.0.0.34	1	7147.0	6	2	6	0	3.187909144632564	0.75	1.584962500721156	2	normal
10.0.0.34	2	15.0	6	1	6	0	3.139572261986723	1.0	1.584962500721156	2	normal
10.0.0.34	1	10.3	10	2	10	0	3.117091633277501	1.0	1.9219280948873625	2	normal
10.0.0.34	1	7.0	1	1	1	0	3.1395722619867232	0.5	0.0	2	normal
10.0.0.34	1	23.0	8	1	8	0	3.1395722619867223	1.0	2.0	2	normal
10.0.0.34	1	56.0	1	1	1	0	3.1395722619867232	0.5	0.0	2	normal
10.0.0.34	1	51.0	4	1	4	0	3.1395722619867232	1.0	1.0	2	normal
10.0.0.34	1	44.333333333333336	6	1	6	0	3.139572261986723	1.0	1.584962500721156	2	normal
10.0.0.34	1	35.25	4	1	4	0	3.1395722619867232	1.0	1.0	2	normal
10.0.0.34	1	194.5	2	1	2	0	3.624171760941957	1.0	0.0	2	normal
10.0.0.34	1	36.333333333333336	12	4	12	0	3.3407614587067322	0.75	1.9182958340544893	2	normal
10.0.0.34	1	356.375	11	4	16	0	3.4700557556348697	1.2307692307692308	1.8496017527145816	2	normal
10.0.0.34	1	95.83333333333333	12	2	12	0	3.273530198379657	1.0	2.1887218755408675	2	normal
10.0.0.34	1	55.0	6	1	6	0	3.139572261986723	1.0	1.9182958340544896	2	normal
10.0.0.34	1	26.88888888888889	9	3	9	0	3.1989855017971642	1.0	1.5304930567574826	2	normal
10.0.0.34	1	37.1	10	2	10	0	3.2199470238224825	1.0	1.9219280948873625	2	normal
10.0.0.34	1	39.125	8	1	8	0	3.1395722619867223	1.0	2.0	2	normal
10.0.0.34	1	5409.833333333333	12	2	12	0	3.2017659432795824	1.0	1.9182958340544896	2	normal
10.0.0.34	1	30.75	4	1	4	0	3.1395722619867232	1.0	1.0	2	normal
10.0.0.34	1	5903.666666666667	12	2	15	0	3.1928560404408826	1.0	0.8366407419411673	2	normal
10.0.0.34	1	15442.5	14	3	14	0	3.2111027676855493	1.0	2.1820058147602133	2	normal
10.0.0.34	1	21586.25	4	2	4	0	3.555137120414762	1.0	0.0	2	normal
10.0.0.34	1	8579.6	4	2	5	0	3.0289231364051323	1.0	0.9709505944546688	2	normal
10.0.0.34	1	28.0	2	1	2	0	3.471354487013929	1.0	1.0	2	normal
10.0.0.34	1	186.5	4	2	4	0	3.407034928203122	1.0	1.5	2	normal
10.0.0.34	1	15.8	4	2	5	0	3.2465160936455186	1.0	0.9709505944546688	2	normal
10.0.0.34	1	21475.0	4	1	5	0	3.056564762130954	1.0	0.9709505944546688	2	normal
10.0.0.34	1	17.6	4	2	5	0	3.2465160936455186	1.0	0.9709505944546688	2	normal
10.0.0.34	1	299.0	1	1	2	0	3.624171760941957	1.0	0.0	2	normal
10.0.0.34	1	5.0	2	1	2	0	3.0271691184406184	1.0	0.0	2	normal
10.0.0.34	1	16.0	3	1	3	0	3.3927474104487847	1.0	0.0	2	normal
10.0.0.34	1	12865.6	5	2	5	0	3.196118458124547	1.0	0.9709505944546688	2	normal
10.0.0.34	1	177.5	2	1	2	0	3.624171760941957	1.0	1.0	2	normal
10.0.0.34	1	10.5	2	1	2	0	3.0271691184406184	1.0	1.0	2	normal
10.0.0.34	1	12988.4	9	2	10	0	3.3290415104345725	1.0	0.0	2	normal
10.0.0.34	1	63.333333333333336	2	1	3	0	2.842370993177109	1.0	0.0	2	normal
10.0.0.34	1	10801.666666666666	12	3	12	0	3.2676496445120247	0.9230769230769231	1.2516291673878228	2	normal
10.0.0.34	1	8638.4	10	3	10	0	3.220440327570981	1.0	2.2464393446710154	2	normal
10.0.0.34	1	16581.76923076923	13	3	13	0	3.197127548090657	0.9285714285714286	1.198183947911799	2	normal
10.0.0.34	1	286.5	2	1	2	0	3.471354487013929	1.0	0.0	2	normal
10.0.0.34	1	234.5	3	2	4	0	3.407034928203122	1.0	0.8112781244591328	2	normal
10.0.0.34	1	16.0	2	1	2	0	3.0271691184406184	1.0	1.0	2	normal
10.0.0.34	1	21182.0	2	1	2	0	3.308751351247166	1.0	0.0	2	normal
10.0.0.34	1	7243.0	20	4	21	0	3.5023050536634566	0.875	1.6152502650882519	2	normal
10.0.0.34	1	4411.2	20	4	20	0	3.4580660198411364	1.1764705882352942	1.4854752972273346	2	normal
10.0.0.34	1	121.0	4	1	4	0	3.471354487013929	1.0	1.0	2	normal
10.0.0.34	1	2836.0	13	3	16	0	3.3806649971556717	1.0	1.8828560636920488	2	normal
10.0.0.34	1	165.2	8	2	10	0	3.532481396585139	1.0	1.8464393446710157	2	normal
10.0.0.34	1	2548.5555555555557	9	3	9	0	3.3506881313536288	1.0	1.5304930567574826	2	normal
10.0.0.34	1	12347.142857142857	7	3	7	0	3.5019246691922565	1.0	0.8631205685666311	2	normal
10.0.0.34	1	71.33333333333333	3	1	3	0	3.189898095464288	1.0	0.0	2	normal
10.0.0.34	1	21424.0	2	1	2	0	3.308751351247166	1.0	0.0	2	normal
10.0.0.34	1	21409.333333333332	3	1	3	0	3.056564762130954	1.0	0.0	2	normal
10.0.0.34	1	10770.5	4	2	4	0	3.1679602348438927	1.0	1.0	2	normal
10.0.0.34	1	7187.666666666667	3	2	3	0	3.2408352050855216	0.75	1.584962500721156	2	normal
10.0.0.34	1	21336.0	2	1	2	0	3.308751351247166	1.0	1.0	2	normal
10.0.0.34	1	164.0	2	2	3	0	2.9089967586156886	0.75	0.9182958340544894	2	normal
10.0.0.34	2	21468.0	9	3	9	0	3.737285318205428	0.9	0.9182958340544894	2	normal
10.0.0.34	1	9315.0	7	3	7	0	3.4558355190814893	1.1666666666666667	1.3787834934861756	2	normal
10.0.0.34	1	21470.0	2	1	2	0	3.308751351247166	1.0	0.0	2	normal
10.0.0.34	1	3266.4285714285716	6	3	7	0	3.3611015582129267	0.875	0.5916727785823274	2	normal
10.0.0.34	1	2685.7428571428572	32	7	35	0	3.4204585146995203	1.0294117647058822	1.594558536651509	2	normal
10.0.0.34	1	10837.25	4	2	4	0	3.104231161148151	1.0	0.8112781244591328	2	normal
10.0.0.34	1	118.25	4	1	4	0	2.842370993177109	1.0	1.0	2	normal
10.0.0.34	1	189.5	2	1	2	0	3.189898095464288	1.0	1.0	2	normal
10.0.0.34	1	7171.333333333333	6	3	6	0	3.059430487621631	1.0	1.9182958340544893	2	normal
10.0.0.34	1	359.0	1	1	1	0	3.323231428797621	1.0	0.0	1	normal
10.0.0.34	1	200.0	2	1	2	0	3.624171760941957	1.0	0.0	2	normal
10.0.0.34	1	354.8	4	2	5	0	3.3977334743425978	1.0	1.370950594454669	2	normal
10.0.0.34	1	753.5454545454545	10	3	11	0	3.307842046037868	0.9166666666666666	1.9362600275315274	2	normal
10.0.0.34	1	299.0	2	1	2	0	3.25	1.0	1.0	2	normal
10.0.0.34	1	9.5	2	1	2	0	3.0271691184406184	1.0	0.0	2	normal
10.0.0.34	1	21599.0	2	1	2	0	3.484183719779189	1.0	1.0	2	normal
10.0.0.34	1	21350.0	3	1	3	0	3.308751351247166	1.0	0.0	2	normal
10.0.0.34	1	21334.0	2	1	2	0	3.308751351247166	1.0	1.0	2	normal
10.0.0.34	1	4769.391304347826	19	5	23	0	3.2995876864813933	0.9583333333333334	0.8076702057269437	2	normal
10.0.0.34	1	39.0	2	1	2	0	3.056564762130954	1.0	1.0	2	normal
10.0.0.34	1	240.33333333333334	5	1	6	0	3.471354487013928	0.8571428571428571	0.9182958340544894	2	normal
10.0.0.34	1	3948.5454545454545	11	3	11	0	3.4695752394068857	1.0	0.9940302114769566	2	normal
10.0.0.34	1	184.0	10	2	10	0	3.501917941799533	1.0	1.7609640474436814	2	normal
10.0.0.34	1	150.16666666666666	6	2	6	0	3.323292697489491	1.0	1.459147917027245	2	normal
10.0.0.34	1	4096.363636363636	10	3	11	0	3.4696525979984956	0.9166666666666666	1.539484756931502	2	normal
10.0.0.34	1	254.0	2	1	2	0	3.471354487013929	1.0	1.0	2	normal
10.0.0.34	1	5483.125	8	3	8	0	3.468908021554245	1.0	0.8112781244591328	2	normal
10.0.0.34	1	113.5	6	1	6	0	3.471354487013928	1.0	1.584962500721156	2	normal
10.0.0.34	1	8596.0	5	2	5	0	3.412226074007833	0.8333333333333334	1.5219280948873626	2	normal
10.0.0.34	1	250.0	2	1	2	0	3.471354487013929	1.0	1.0	2	normal
10.0.0.34	1	227.2	5	2	5	0	3.3690067082686044	0.8333333333333334	1.5219280948873626	2	normal
10.0.0.34	1	8675.6	5	2	5	0	3.3990864266731453	1.25	1.5219280948873626	2	normal
10.0.0.34	1	68.5	2	1	2	0	3.471354487013929	1.0	0.0	2	normal
10.0.0.34	1	214.0	2	1	2	0	3.471354487013929	1.0	1.0	2	normal
10.0.0.34	1	10859.5	4	2	4	0	3.3900529191305475	1.0	1.5	2	normal
10.0.0.34	1	129.57142857142858	7	2	7	0	3.4376657399145807	1.0	1.556656707462823	2	normal
10.0.0.34	1	172.0	1	1	1	0	3.471354487013929	0.5	0.0	2	normal
10.0.0.34	1	8763.2	5	2	5	0	3.406313232707224	1.0	0.7219280948873623	2	normal
10.0.0.34	1	170.42857142857142	7	2	7	0	3.5041010457127912	1.0	1.950212064914747	2	normal
10.0.0.34	1	157.92857142857142	13	3	14	0	3.4338487423971475	1.0769230769230769	1.950212064914747	2	normal
10.0.0.34	1	4402.1	10	2	10	0	3.4388338598605754	1.0	1.9219280948873625	2	normal
10.0.0.34	1	193.6	9	2	10	0	3.5324813965851396	1.0	0.8812908992306927	2	normal
10.0.0.34	1	165.5	12	3	12	0	3.449914634076992	1.0	1.8553885422075338	2	normal
10.0.0.34	1	7290.0	4	2	6	0	3.4171534417583413	1.0	0.0	2	normal
10.0.0.34	1	121.85714285714286	6	2	7	0	3.350730319206939	1.0	0.8631205685666311	2	normal
10.0.0.34	1	224.75	4	2	4	0	3.5477631239779432	1.0	1.0	2	normal
10.0.0.34	1	21492.0	2	1	2	0	3.308751351247166	1.0	1.0	2	normal
10.0.0.34	1	87.0	5	2	5	0	3.311607684454986	1.0	0.9709505944546688	2	normal
10.0.0.34	1	21523.5	2	1	2	0	3.308751351247166	1.0	0.0	2	normal
10.0.0.34	1	569.0	10	1	10	0	3.0269868333592878	1.0	1.570950594454669	2	normal
10.0.0.34	1	178.5	2	1	2	0	3.189898095464288	1.0	1.0	2	normal
10.0.0.34	1	10739.75	4	2	4	0	3.167960234843892	1.0	0.8112781244591328	2	normal
10.0.0.34	1	95.0	2	1	2	0	3.471354487013929	1.0	1.0	2	normal
10.0.0.34	1	8702.6	5	3	5	0	3.3766886210639617	1.0	1.5219280948873626	2	normal
10.0.0.34	1	0	0	1	0	0	3.484183719779189	0.0	0.0	1	normal
10.0.0.34	1	8633.4	5	2	5	0	3.1991044146803653	1.25	0.0	2	normal
10.0.0.34	1	10837.25	4	3	4	0	3.467005215085602	0.8	0.8112781244591328	2	normal
10.0.0.34	1	256.0	2	1	2	0	3.471354487013929	2.0	0.0	1	normal
10.0.0.34	1	49.5	2	1	2	0	3.189898095464288	1.0	1.0	2	normal
10.0.0.34	1	10713.5	4	2	4	0	3.3900529191305475	1.0	1.0	2	normal
10.0.0.34	1	34.5	4	1	4	0	3.471354487013929	1.0	0.8112781244591328	2	normal
10.0.0.34	1	3671.5	12	3	12	0	3.48710535288279	0.8571428571428571	1.7924812503605778	2	normal
10.0.0.34	2	1879.4166666666667	24	6	24	0	3.4032184551233327	1.0434782608695652	1.9364823836654392	2	normal
10.0.0.34	1	145.28571428571428	7	2	7	0	3.2017901325124343	1.0	1.556656707462823	2	normal
10.0.0.34	1	7128.0	3	2	3	0	3.4016674288281736	0.75	0.9182958340544894	2	normal
10.0.0.34	1	3654.1666666666665	6	2	6	0	3.508743317009374	1.0	1.7924812503605783	2	normal
10.0.0.34	1	85.6	5	3	5	0	3.20494878365757	1.0	0.0	2	normal
10.0.0.34	1	14346.333333333334	3	1	3	0	3.3116473667572572	1.5	1.584962500721156	2	normal
10.0.0.34	1	359.0	2	2	5	0	3.3977334743425978	1.0	1.5219280948873626	2	normal
10.0.0.34	1	178.5	2	1	2	0	3.189898095464288	1.0	1.0	2	normal
10.0.0.34	1	21335.0	2	1	2	0	3.308751351247166	1.0	1.0	2	normal
10.0.0.34	1	5481.625	6	3	8	0	3.5071123400362514	1.0	1.061278124459133	2	normal
10.0.0.34	1	21319.5	2	1	2	0	3.308751351247166	1.0	0.0	2	normal
10.0.0.34	1	7477.0	27	8	28	0	3.396945032590542	0.875	1.762105786537448	2	normal
10.0.0.34	1	3721.6	15	3	15	0	3.483167836487855	1.25	1.9329145639793979	2	normal
10.0.0.34	1	215.2	13	2	15	0	3.513510976373384	1.0714285714285714	1.8892464285091584	2	normal
10.0.0.34	1	2857.875	16	4	16	0	3.4349492053403816	1.0	1.7028195311147831	2	normal
10.0.0.34	1	4904.444444444444	8	3	9	0	3.4090180979884885	1.0	1.3516441151533922	2	normal
10.0.0.34	1	196.5	4	1	4	0	3.471354487013929	1.0	1.5	2	normal
10.0.0.34	1	213.75	4	1	4	0	3.471354487013929	1.0	1.5	2	normal
10.0.0.34	1	2294.7	9	3	9	1	3.4693973146461814	0.9	1.4854752972273346	2	normal
10.0.0.34	1	180.5	2	1	2	0	3.471354487013929	1.0	0.0	2	normal
10.0.0.34	1	116.0	4	2	4	2	3.522293578323271	0.6666666666666666	0.9182958340544894	2	normal
10.0.0.34	2	12046.444444444445	9	3	9	0	3.296957215215878	1.0	0.5032583347756457	2	normal
10.0.0.34	1	228.0	2	1	2	0	3.471354487013929	1.0	0.0	2	normal
10.0.0.34	1	6632.882352941177	15	5	16	1	3.276210976723821	0.7272727272727273	0.787126586201269	2	normal
10.0.0.34	1	4681.431818181818	39	11	43	1	3.193732444183025	1.075	2.2161802703403857	2	normal
10.0.0.34	2	197.83333333333334	6	2	6	0	3.3292280080779975	1.0	1.459147917027245	2	normal
10.0.0.34	1	199.57142857142858	7	3	7	0	3.4317732200534325	1.1666666666666667	2.128085278891394	2	normal
10.0.0.34	1	7938.363636363636	11	3	11	0	3.4413737917781897	0.9166666666666666	2.0403733936884962	2	normal
10.0.0.34	1	151.5	2	1	2	0	3.471354487013929	1.0	1.0	2	normal
10.0.0.34	1	142.5	4	2	4	0	3.5392732754263863	0.8	1.5	2	normal
10.0.0.34	2	21543.0	2	2	2	0	3.3412719784005183	0.6666666666666666	1.0	2	normal
10.0.0.34	1	115.54545454545455	11	3	11	0	3.4777011523012575	1.0	1.4949188482339508	2	normal
10.0.0.34	1	21529.0	2	1	2	0	3.308751351247166	1.0	1.0	2	normal
10.0.0.34	1	178.57142857142858	7	2	7	0	3.0054225959062646	0.875	1.1488348542809168	2	normal
10.0.0.34	1	3950.0	6	3	5	1	2.997148146669343	1.0	1.9182958340544893	2	normal
10.0.0.34	1	12333.857142857143	5	3	7	0	3.3416900151283286	1.0	1.1488348542809168	2	normal
10.0.0.34	1	120.0	2	1	2	0	2.8423709931771084	1.0	1.0	2	normal
10.0.0.34	1	118.0	2	1	2	0	3.189898095464288	1.0	1.0	2	normal
10.0.0.34	1	10731.75	4	2	4	0	3.167960234843892	1.0	0.8112781244591328	2	normal
10.0.0.34	1	359.0	2	1	2	0	3.447401504705916	1.0	0.0	2	normal
10.0.0.34	1	21469.5	2	1	2	0	3.308751351247166	1.0	0.0	2	normal
10.0.0.34	1	66.5	2	1	2	0	2.8423709931771084	1.0	1.0	2	normal
10.0.0.34	1	21537.5	3	2	4	0	3.4713543695066695	1.0	0.0	2	normal
10.0.0.34	1	58.0	2	1	2	0	3.189898095464288	1.0	1.0	2	normal
10.0.0.34	1	159.77777777777777	8	2	9	0	3.2986209970571396	1.0	0.0	2	normal
10.0.0.34	1	20.5	2	1	2	0	3.0271691184406184	1.0	1.0	2	normal
10.0.0.34	1	6122.285714285715	6	2	7	0	3.36874853639118	1.0	0.9852281360342515	2	normal
10.0.0.34	1	9200.142857142857	6	2	7	0	3.346406014340725	1.0	0.0	2	normal
10.0.0.34	1	21.5	2	1	2	0	3.0271691184406184	1.0	0.0	2	normal
10.0.0.34	1	10.5	2	1	2	0	3.0271691184406184	1.0	1.0	2	normal
10.0.0.34	1	8.5	2	1	2	0	3.0271691184406184	1.0	1.0	2	normal
10.0.0.34	1	21409.666666666668	3	1	3	0	3.056564762130954	1.0	0.0	2	normal
10.0.0.34	1	0	0	1	0	0	3.189898095464288	0.0	0.0	1	normal
10.0.0.34	1	156.4	5	2	5	0	3.3306262912391085	1.6666666666666667	0.0	2	normal
10.0.0.34	1	21432.333333333332	6	2	6	0	3.140626958503025	1.0	0.6500224216483541	2	normal
10.0.0.34	1	10820.0	4	2	4	0	3.2639596245724416	1.0	0.8112781244591328	2	normal
10.0.0.34	1	16079.625	8	2	8	0	3.1529447427433404	1.0	1.9056390622295665	2	normal
10.0.0.34	1	10729.75	4	1	4	0	3.123231428797621	1.0	1.5	2	normal
10.0.0.34	1	21301.5	2	1	2	0	3.056564762130954	1.0	0.0	2	normal
10.0.0.34	1	21462.5	2	3	2	0	3.398075327191061	0.5	1.0	2	normal
10.0.0.34	1	5458.625	8	3	8	0	3.5561885321911504	1.3333333333333333	1.061278124459133	2	normal
10.0.0.34	1	7716.058823529412	15	3	17	0	3.367703447069946	1.0	2.0948567835487384	2	normal
10.0.0.34	1	8723.1	10	2	10	0	3.3054385970607383	1.0	2.246439344671016	2	normal
10.0.0.34	1	21314.0	2	1	2	0	3.056564762130954	1.0	1.0	2	normal
10.0.0.34	1	173.5	2	1	2	0	3.471354487013929	1.0	0.0	2	normal
10.0.0.34	1	21406.0	2	1	2	0	3.056564762130954	1.0	1.0	2	normal
10.0.0.34	1	21555.0	2	1	2	0	3.056564762130954	1.0	0.0	2	normal
10.0.0.34	1	21518.0	2	1	2	0	3.308751351247166	1.0	1.0	2	normal
10.0.0.34	1	0	0	1	0	0	3.056564762130954	0.0	0.0	1	normal
10.0.0.34	1	16494.30769230769	13	1	13	0	3.087333992900186	1.0	1.419556298571613	2	normal
10.0.0.34	1	16218.875	8	1	8	0	3.0921203176865095	1.1428571428571428	1.5	2	normal
10.0.0.34	1	10834.0	12	4	12	0	3.283200562892135	0.9230769230769231	0.4138168503036338	2	normal
10.0.0.34	2	21483.0	3	2	3	0	3.2006713844830754	0.75	0.9182958340544894	2	normal
10.0.0.34	2	21535.166666666668	5	1	6	0	3.056564762130954	1.0	1.459147917027245	2	normal
10.0.0.34	1	21407.5	2	1	2	0	3.056564762130954	1.0	1.0	2	normal
10.0.0.34	1	7312.333333333333	5	2	6	0	3.333091245386271	1.0	1.2516291673878228	2	normal
10.0.0.34	1	21436.0	2	1	2	0	3.056564762130954	1.0	0.0	2	normal
10.0.0.34	1	21430.5	2	1	2	0	3.056564762130954	1.0	1.0	2	normal
10.0.0.34	1	78.5	2	1	2	0	3.189898095464288	1.0	1.0	2	normal
10.0.0.34	1	21411.0	2	1	2	0	3.056564762130954	1.0	0.0	2	normal
10.0.0.34	1	21505.5	2	1	2	0	3.308751351247166	1.0	0.0	2	normal
10.0.0.34	1	21487.5	4	1	4	0	3.056564762130954	1.0	0.8112781244591328	2	normal
10.0.0.34	1	0	0	1	0	0	3.624171760941957	0.0	0.0	1	normal
10.0.0.34	1	248.0	2	1	2	0	3.624171760941957	2.0	1.0	1	normal
10.0.0.34	1	21353.0	2	1	2	0	3.308751351247166	1.0	0.0	2	normal
10.0.0.34	1	6.0	2	1	2	0	3.471354487013929	1.0	1.0	2	normal
10.0.0.34	1	21376.0	2	1	2	0	3.308751351247166	1.0	1.0	2	normal
10.0.0.34	1	248.5	2	1	2	0	3.189898095464288	1.0	1.0	2	normal
10.0.0.34	1	299.0	1	1	2	0	3.624171760941957	1.0	1.0	2	normal
10.0.0.34	1	21554.333333333332	3	1	3	0	3.308751351247166	1.0	0.0	2	normal
10.0.0.34	1	99.5	2	1	2	0	3.624171760941957	1.0	1.0	2	normal
10.0.0.34	1	21312.666666666668	2	1	3	0	3.308751351247166	1.0	0.9182958340544894	2	normal
10.0.0.34	1	10.0	2	1	3	0	3.471354487013929	1.0	0.9182958340544894	2	normal
10.0.0.34	1	21367.0	3	1	3	0	3.308751351247166	1.0	0.0	2	normal
10.0.0.34	1	235.33333333333334	3	1	3	0	3.3278195311147827	1.0	0.9182958340544894	2	normal
10.0.0.34	1	6121.5	7	2	8	0	3.1507392218559205	1.0	1.9056390622295665	2	normal
10.0.0.34	1	2393.0	4	2	4	0	3.2567698937240745	1.0	2.0	2	normal
10.0.0.34	1	2663.0	5	3	6	0	3.3187462365660925	0.75	1.4591479170272446	2	normal
10.0.0.34	1	11526.5	5	2	6	0	3.3697788668327036	1.5	1.9182958340544896	2	normal
10.0.0.34	1	0	0	1	0	0	3.056564762130954	0.0	0.0	2	normal
10.0.0.34	2	5450.0	4	2	4	0	3.333091245386271	0.8	1.5	2	normal
10.0.0.34	0	21489.5	2	0	2	0	3.056564762130954	0	0.0	0	normal
10.0.0.34	1	0	0	1	0	0	3.471354487013929	0.0	0.0	1	normal
10.0.0.34	1	232.4	4	2	5	0	3.4388338598605763	1.0	0.9709505944546688	2	normal
10.0.0.34	1	21257.0	2	1	2	0	3.308751351247166	1.0	0.0	2	normal
10.0.0.34	1	167.5	2	2	2	0	3.246189373774216	0.6666666666666666	1.0	2	normal
10.0.0.34	1	173.5	2	1	2	0	3.471354487013929	2.0	0.0	1	normal
10.0.0.34	1	0	0	1	0	0	3.308751351247166	0.0	0.0	2	normal
10.0.0.34	1	21503.0	1	1	1	0	3.308751351247166	0.5	0.0	2	normal
10.0.0.34	1	21498.0	2	1	2	0	3.308751351247166	1.0	1.0	2	normal
10.0.0.34	1	284.0	2	1	3	0	3.6241717609419566	1.0	0.0	2	normal
10.0.0.34	1	21507.375	8	2	8	0	3.8176354370101024	1.0	0.8112781244591328	2	normal
10.0.0.34	1	21510.333333333332	3	1	3	0	3.056564762130954	1.0	0.0	2	normal
10.0.0.34	1	21552.5	6	1	6	0	3.056564762130954	1.0	1.9182958340544893	2	normal
10.0.0.34	1	54.0	2	1	2	0	3.624171760941957	1.0	1.0	2	normal
10.0.0.34	1	21478.0	2	1	3	0	3.056564762130954	1.0	0.9182958340544894	2	normal
10.0.0.34	1	0	0	1	0	0	3.381580488309163	0.0	0.0	1	normal
10.0.0.34	1	334.0	3	1	3	0	3.381580488309163	3.0	0.0	1	normal
10.0.0.34	1	21441.666666666668	3	1	3	0	3.308751351247166	1.0	0.0	2	normal
10.0.0.34	1	570.0	1	1	1	0	3.0269868333592873	0.3333333333333333	0.0	2	normal
10.0.0.34	2	572.4	5	1	5	0	3.0269868333592878	0.625	0.0	2	normal
10.0.0.34	1	533.75	7	1	8	0	3.0269868333592878	1.3333333333333333	1.4056390622295665	2	normal
10.0.0.34	1	21437.666666666668	2	1	3	0	3.056564762130954	1.0	0.0	2	normal
10.0.0.34	1	299.0	1	1	2	0	3.624171760941957	1.0	1.0	2	normal
10.0.0.34	1	645.3333333333334	3	1	3	0	3.0269868333592878	1.0	0.9182958340544894	2	normal
10.0.0.34	1	443.6666666666667	5	1	6	0	3.0269868333592878	1.0	1.0	2	normal
10.0.0.34	1	21508.666666666668	3	1	3	0	3.056564762130954	1.0	0.0	2	normal
10.0.0.34	1	352.6666666666667	3	1	3	0	3.0269868333592878	1.0	0.0	2	normal
10.0.0.34	1	132.66666666666666	3	1	3	0	3.471354487013929	1.0	0.9182958340544894	2	normal
10.0.0.34	1	21451.5	2	1	2	0	3.308751351247166	1.0	0.0	2	normal
10.0.0.34	1	8765.2	5	2	5	0	3.2374393977774387	1.0	1.5219280948873626	2	normal
10.0.0.34	1	347.6666666666667	3	1	3	0	3.0269868333592878	1.0	0.0	2	normal
10.0.0.34	1	1060.9	8	4	10	0	3.509910409535202	1.0	0.9709505944546688	2	normal
10.0.0.34	1	452.3333333333333	3	1	3	0	3.0269868333592878	1.0	0.0	2	normal
10.0.0.34	1	0	0	1	0	0	3.056564762130954	0.0	0.0	2	normal
10.0.0.34	0	21378.666666666668	3	0	3	0	3.056564762130954	0	0.9182958340544894	0	normal
10.0.0.34	1	10847.0	4	2	4	0	3.3403682615364554	1.0	1.0	2	normal
10.0.0.34	1	799.0	2	2	2	1	3.390906884103506	0.6666666666666666	0.0	2	normal
10.0.0.34	1	21344.0	2	1	2	0	3.056564762130954	1.0	0.0	2	normal
10.0.0.34	1	505.3333333333333	3	1	3	0	3.0269868333592878	1.0	0.9182958340544894	2	normal
10.0.0.34	1	21316.0	2	1	2	0	3.056564762130954	1.0	1.0	2	normal
10.0.0.34	1	21404.0	2	1	2	0	3.056564762130954	1.0	0.0	2	normal
10.0.0.34	1	1229.8333333333333	5	4	6	0	3.629526467225335	0.6666666666666666	0.0	2	normal
10.0.0.34	2	656.4285714285714	7	2	7	0	3.1224294511327617	1.1666666666666667	1.4488156357251847	2	normal
10.0.0.34	1	14536.0	3	1	3	0	3.1126868779293786	1.5	0.9182958340544894	2	normal
10.0.0.34	1	21458.5	4	2	4	0	3.2246891548750956	0.8	0.8112781244591328	2	normal
10.0.0.34	1	21344.0	2	1	2	0	3.056564762130954	1.0	1.0	2	normal
10.0.0.34	1	21435.0	2	1	2	0	3.056564762130954	1.0	0.0	2	normal
10.0.0.34	1	636.6666666666666	3	1	3	0	3.381580488309163	1.0	0.0	2	normal
10.0.0.34	1	385.5	2	1	2	0	3.0269868333592873	0.6666666666666666	1.0	2	normal
10.0.0.34	0	385.0	1	0	1	0	3.0269868333592873	0	0.0	0	normal
10.0.0.34	1	875.7142857142857	12	4	14	0	3.3940885668966403	1.0	1.7273966735744792	2	normal
10.0.0.34	1	21376.666666666668	3	1	3	0	3.308751351247166	1.0	0.0	2	normal
10.0.0.34	1	21543.0	2	1	3	0	3.056564762130954	1.0	0.0	2	normal
10.0.0.34	1	614.6666666666666	3	2	3	0	3.1122989658710978	0.75	0.0	2	normal
10.0.0.34	1	10902.0	4	2	4	0	3.4439315268306485	1.3333333333333333	1.0	2	normal
10.0.0.34	1	822.0	10	4	11	0	3.494207221497736	1.0	0.9940302114769566	2	normal
10.0.0.34	1	8679.6	5	2	5	0	3.139692640514439	1.0	0.7219280948873623	2	normal
10.0.0.34	1	5623.0	12	6	14	0	3.458281233836548	1.0	1.9241743523004413	2	normal
10.0.0.34	1	5665.421052631579	30	15	38	0	3.3393518771824127	1.0	2.0074445461894013	2	normal
10.0.0.34	1	8124.75	8	4	8	0	3.3085913728845417	0.6666666666666666	0.954434002924965	2	normal
10.0.0.34	1	6822.9375	15	4	16	0	3.474691801175949	1.2307692307692308	0.8683927290103626	2	normal
10.0.0.34	1	3743.0	6	3	6	0	3.2287379232271496	0.8571428571428571	1.459147917027245	2	normal
10.0.0.34	1	176.5	4	2	4	0	3.5477631239779432	1.0	1.0	2	normal
10.0.0.34	1	21457.0	2	1	2	0	3.308751351247166	1.0	1.0	2	normal
10.0.0.34	1	814.6428571428571	13	4	14	0	3.3940885668966403	1.0	2.074164743022575	2	normal
10.0.0.34	1	21426.0	1	1	1	0	3.308751351247166	0.5	0.0	2	normal
10.0.0.34	0	21451.0	1	0	1	0	3.308751351247166	0	0.0	0	normal
10.0.0.34	1	16.0	2	1	2	0	3.189898095464288	1.0	1.0	2	normal
10.0.0.34	1	21410.0	2	1	2	0	3.308751351247166	1.0	0.0	2	normal
10.0.0.34	1	10459.5	2	1	2	0	3.392747410448785	1.0	0.0	2	normal
10.0.0.34	1	189.42857142857142	7	1	7	0	3.471354487013928	1.0	1.1488348542809168	2	normal
10.0.0.34	1	121.0	4	1	4	0	3.471354487013929	1.0	0.0	2	normal
10.0.0.34	1	4222.875	15	3	16	0	3.5415476811796784	0.9411764705882353	2.2578560636920493	2	normal
10.0.0.34	1	8675.0	5	2	5	0	3.3990864266731453	1.25	1.5219280948873626	2	normal
