# Supplementary material for: Hybrid rule-based botnet detection approach using machine learning for analysing DNS traffic
Source: PeerJ Comput Sci. 2021 Aug 13;7:e640. doi: 10.7717/peerj-cs.640 (PMC8372004; doi:10.7717/peerj-cs.640)
Supplement: Supplemental Information 4 [file peerj-cs-07-640-s004.zip › ayman_alaney-saif_dns_project-de8562c47cfc/resultAttack/Zeus-1.csv]

Source_IP	NO_Distinct_Destination	Arg_TTL	NO_Distinct_TTL	NO_Distinct_Packet	No_suc_resp	No_error_resp	Avg_domain_ent	Ratio_suc_resp	rand_query	number_record_type	class
129.173.67.123	1	120.0	1	3	10	0	3.4015973503017634	0.625	1.5219280948873626	2	attack
129.173.67.123	2	10080.0	2	3	20	0	3.325006648805658	1.4285714285714286	1.970950594454669	2	attack
129.173.67.123	3	3.3333333333333335	1	3	4	2	3.194259865098593	0.2857142857142857	0.9182958340544894	2	attack
129.173.67.123	3	0	0	1	0	0	2.75	0.0	0.0	1	attack
129.173.67.123	1	55721.739130434784	3	6	14	9	3.2726578424266264	0.6086956521739131	1.9726474141849648	2	attack
129.173.67.123	1	1800.0	1	1	4	0	3.640223928941851	1.0	0.0	2	attack
129.173.67.123	0	0	0	0	0	20	2.75	0	0.8812908992306927	0	attack
129.173.67.123	1	9036.0	3	4	20	0	3.3285774155894727	1.0	1.970950594454669	2	attack
129.173.67.123	1	14400.0	2	6	16	2	3.0437954208029163	0.8	1.5304930567574826	2	attack
129.173.67.123	1	3600.0	2	3	10	0	3.488563750303726	1.0	1.5219280948873626	2	attack
129.173.67.123	1	3858.9473684210525	4	3	19	0	3.2212227041014447	1.1176470588235294	1.7990156706551215	2	attack
129.173.67.123	1	100.0	1	2	12	0	3.3031420263508977	1.0	1.584962500721156	2	attack
129.173.67.123	3	0	0	3	4	2	2.659724659225359	0.3333333333333333	0.0	3	attack
129.173.67.123	3	0	0	1	0	0	3.1699250014423126	0.0	0.0	1	attack
129.173.67.123	3	0	0	1	0	0	3.1699250014423126	0.0	0.0	1	attack
129.173.67.123	1	30000.0	2	4	12	0	3.471783045593765	0.8571428571428571	0.9182958340544894	2	attack
129.173.67.123	3	0	0	1	0	2	3.239097917988787	0.0	0.0	1	attack
129.173.67.123	2	1225.0	2	2	8	16	3.2785297460447858	0.6666666666666666	1.2516291673878228	2	attack
129.173.67.123	1	11718.75	3	4	8	24	3.2205205406311435	0.6666666666666666	1.2575318729867573	2	attack
129.173.67.123	3	98742.85714285714	1	1	14	0	3.232106240091359	1.1666666666666667	1.4488156357251847	2	attack
129.173.67.123	1	30.0	1	1	1	0	3.202819531114783	1.0	0.0	1	attack
129.173.67.123	1	30.0	1	1	1	0	3.202819531114783	1.0	0.0	1	attack
129.173.67.123	1	5.0	1	1	1	0	3.202819531114783	1.0	0.0	1	attack
129.173.67.99	1	123.8	1	3	6	4	3.2108086727473952	0.6	0.9709505944546688	2	attack
129.173.67.123	1	30.0	1	1	1	0	3.202819531114783	1.0	0.0	1	attack
129.173.67.99	1	15.0	1	3	2	2	2.7107842179523707	0.5	0.0	3	attack
129.173.67.123	1	5.0	1	1	1	0	3.202819531114783	1.0	0.0	1	attack
129.173.67.123	1	7.0	1	1	1	0	3.202819531114783	1.0	0.0	1	attack
129.173.67.123	1	7.0	1	1	1	0	3.202819531114783	1.0	0.0	1	attack
129.173.67.123	1	20.0	1	1	1	0	3.202819531114783	1.0	0.0	1	attack
129.173.67.123	1	16.0	1	1	1	0	3.202819531114783	1.0	0.0	1	attack
129.173.67.123	1	18.0	1	1	1	0	3.202819531114783	1.0	0.0	1	attack
129.173.67.123	1	26.0	1	1	1	0	3.202819531114783	1.0	0.0	1	attack
129.173.67.123	1	18.0	1	1	1	0	3.202819531114783	1.0	0.0	1	attack
129.173.67.123	1	28.0	1	1	1	0	3.202819531114783	1.0	0.0	1	attack
129.173.67.123	1	30.0	1	1	1	0	3.202819531114783	1.0	0.0	1	attack
129.173.67.123	1	30.0	1	1	1	0	3.202819531114783	1.0	0.0	1	attack
129.173.67.123	1	30.0	1	1	1	0	3.202819531114783	1.0	0.0	1	attack
129.173.67.123	3	0	0	1	10	0	3.1219280948873642	1.0	0.0	2	attack
129.173.67.123	1	6.0	1	2	1	4	3.2316849115050617	0.2	1.5219280948873626	1	attack
129.173.67.123	1	0	0	2	0	4	2.98885495558497	0.0	1.0	1	attack
129.173.67.123	3	16200.0	2	5	16	0	3.454480188737847	0.7272727272727273	1.5	2	attack
129.173.67.123	3	0	0	1	0	0	3.577819531114783	0.0	0.0	1	attack
129.173.67.123	3	0	0	1	0	0	3.5778195311147827	0.0	0.0	1	attack
129.173.67.123	1	900.0	1	1	4	0	3.121928094887363	1.0	0.0	2	attack
129.173.67.123	0	0	0	0	0	22	3.5778195311147836	0	1.3315796225857792	0	attack
129.173.67.123	1	25.0	1	1	1	0	3.202819531114783	1.0	0.0	1	attack
129.173.67.99	1	3.8	1	3	6	4	3.2108086727473952	0.6	0.0	2	attack
129.173.67.109	0	339.0	1	0	1	0	3.5778195311147836	0	0.0	0	attack
129.173.67.100	0	328.0	1	0	1	0	3.5778195311147836	0	0.0	0	attack
129.173.67.109	0	309.0	1	0	1	0	3.5778195311147836	0	0.0	0	attack
129.173.67.109	0	249.0	1	0	1	0	3.5778195311147836	0	0.0	0	attack
129.173.67.100	0	208.0	1	0	1	0	3.5778195311147836	0	0.0	0	attack
129.173.67.109	0	99.0	1	0	1	0	3.5778195311147836	0	0.0	0	attack
129.173.67.100	0	88.0	1	0	1	0	3.5778195311147836	0	0.0	0	attack
129.173.67.99	1	15.0	1	3	2	2	2.7107842179523707	0.5	0.0	3	attack
129.173.67.100	0	49.0	1	0	1	0	3.5778195311147836	0	0.0	0	attack
129.173.67.109	0	49.0	1	0	1	0	3.5778195311147836	0	0.0	0	attack
129.173.67.109	0	9.0	1	0	1	0	3.5778195311147836	0	0.0	0	attack
129.173.67.123	1	0	0	3	8	0	3.7370038777516004	0.8	1.0	2	attack
129.173.67.123	3	0	0	2	18	0	3.7709465871022547	1.0	0.0	2	attack
129.173.67.100	0	72.0	1	0	1	0	3.5778195311147836	0	0.0	0	attack
129.173.67.123	3	0	0	1	0	0	2.9219280948873627	0.0	0.0	1	attack
129.173.67.123	3	0	0	1	0	0	2.9219280948873627	0.0	0.0	1	attack
129.173.67.123	1	7200.0	1	1	4	0	3.373557262275185	1.0	0.8112781244591328	2	attack
129.173.67.123	1	0	0	1	0	2	3.5465935642949393	0.0	0.0	1	attack
129.173.67.123	3	0	0	1	0	8	3.1097771623340207	0.0	0.5435644431995964	1	attack
129.173.67.123	3	0	0	1	0	14	3.006460175238359	0.0	0.0	1	attack
129.173.67.123	3	0	0	1	0	6	3.68354236243323	0.0	0.9182958340544894	1	attack
129.173.67.123	1	0	0	1	0	0	3.683542362433231	0.0	0.0	1	attack
129.173.67.123	1	0	0	2	0	10	3.5243987313551988	0.0	0.7219280948873623	1	attack
129.173.67.123	3	0	0	1	0	0	3.286895754518762	0.0	0.0	1	attack
129.173.67.123	3	0	0	1	0	22	3.221528994299082	0.0	0.9456603046006401	1	attack
129.173.67.123	3	0	0	3	4	2	3.1689141573330826	0.25	0.0	2	attack
129.173.67.123	3	0	0	1	0	0	2.75	0.0	0.0	1	attack
129.173.67.123	3	0	0	1	0	0	2.75	0.0	0.0	1	attack
129.173.67.123	1	1650.0	3	2	12	8	3.2681803318615055	1.0	0.9219280948873624	2	attack
129.173.67.123	3	3.111111111111111	1	2	4	14	3.235038377460095	0.3333333333333333	0.0	2	attack
129.173.67.123	3	0	0	1	0	0	2.9477027792200907	0.0	0.0	1	attack
129.173.67.123	0	0	0	0	0	22	2.75	0	1.1433201021277661	0	attack
129.173.67.123	3	720.0	1	4	6	4	3.548345069141213	0.3333333333333333	1.370950594454669	2	attack
129.173.67.123	1	15230.76923076923	3	6	26	0	3.4511930513150775	1.3	2.1920058354921066	2	attack
129.173.67.123	3	0	0	1	0	0	3.454822399946607	0.0	0.0	1	attack
129.173.67.123	3	0	0	1	0	20	3.064730384003134	0.0	0.9709505944546688	1	attack
129.173.67.123	1	300.0	1	2	2	2	3.37651339739447	0.3333333333333333	1.0	2	attack
129.173.67.123	0	0	0	0	2	0	3.3749999999999996	0	0.0	0	attack
129.173.67.123	0	0	0	0	0	8	3.454822399946607	0	1.5487949406953985	0	attack
129.173.67.123	0	0	0	0	0	14	3.454822399946607	0	0.0	0	attack
129.173.67.123	1	24.0	1	1	1	0	3.202819531114783	1.0	0.0	1	attack
129.173.67.99	1	605.6	1	3	6	4	3.2108086727473952	0.6	0.0	2	attack
129.173.67.123	1	66960.0	2	3	8	2	3.6452665934726425	0.8	0.7219280948873623	2	attack
129.173.67.123	3	0	0	3	4	2	3.001712512835237	0.18181818181818182	0.0	2	attack
129.173.67.123	3	0	0	1	0	0	2.584962500721156	0.0	0.0	1	attack
129.173.67.123	3	3600.0	1	3	8	0	3.24775088626058	0.4444444444444444	1.0	2	attack
129.173.67.123	3	0	0	1	0	0	3.235926350629032	0.0	0.0	1	attack
129.173.67.123	3	0	0	1	0	0	3.235926350629032	0.0	0.0	1	attack
129.173.67.123	1	0	0	3	8	22	2.963424910652391	0.8	1.3995812306460644	2	attack
129.173.67.123	3	0	0	1	0	0	3.366091329119193	0.0	0.0	1	attack
129.173.67.123	3	0	0	1	0	0	3.366091329119193	0.0	0.0	1	attack
129.173.67.123	1	11011.764705882353	2	4	8	26	3.274173235722022	0.6666666666666666	1.7779849042597489	2	attack
129.173.67.123	3	0	0	1	0	16	3.378783493486178	0.0	0.8112781244591328	1	attack
129.173.67.123	3	7200.0	1	1	4	0	3.5745317474053766	0.4	0.0	2	attack
129.173.67.123	3	0	0	1	0	8	3.5657520112740126	0.0	0.5435644431995964	1	attack
129.173.67.123	3	0	0	1	0	14	3.473908097482795	0.0	0.0	1	attack
129.173.67.123	3	257.14285714285717	1	4	4	24	3.3703252638453756	0.18181818181818182	1.556656707462823	2	attack
129.173.67.123	1	13292.307692307691	1	3	8	18	3.4582871319884485	0.8	1.77585894824464	2	attack
129.173.67.123	3	5760.0	1	3	10	0	2.8369655812190664	0.625	0.9709505944546688	2	attack
129.173.67.123	2	11519.6	3	3	20	0	3.1679253406043237	1.4285714285714286	0.9709505944546688	2	attack
129.173.67.123	1	0	0	3	4	2	3.5874550695850416	0.5	0.6500224216483541	2	attack
129.173.67.123	3	0	0	1	0	2	3.277613436819116	0.0	0.0	1	attack
129.173.67.123	2	8640.0	1	3	4	16	3.2299123664244975	0.5	1.1411535278793057	2	attack
129.173.67.99	1	485.6	1	3	6	4	3.2108086727473952	0.6	0.9709505944546688	2	attack
129.173.67.123	1	6000.0	2	4	6	6	3.4328450495955223	0.375	1.4591479170272446	2	attack
129.173.67.123	1	0	0	1	6	0	3.5	3.0	0.0	1	attack
129.173.67.99	1	15.0	1	3	2	2	2.7107842179523707	0.5	0.8112781244591328	3	attack
129.173.67.100	0	187.0	1	0	1	0	3.5778195311147836	0	0.0	0	attack
129.173.67.109	0	187.0	1	0	1	0	3.5778195311147836	0	0.0	0	attack
129.173.67.109	0	156.0	1	0	1	0	3.5778195311147836	0	0.0	0	attack
129.173.67.100	0	156.0	1	0	1	0	3.5778195311147836	0	0.0	0	attack
129.173.67.100	0	73.0	1	0	1	0	3.5778195311147836	0	0.0	0	attack
129.173.67.109	0	73.0	1	0	1	0	3.5778195311147836	0	0.0	0	attack
129.173.67.109	0	505.0	1	0	1	0	3.5778195311147836	0	0.0	0	attack
129.173.67.100	0	505.0	1	0	1	0	3.5778195311147836	0	0.0	0	attack
129.173.67.101	0	0	0	0	0	1	3.349275070710714	0	0.0	0	attack
129.173.67.123	3	2880.0	1	4	4	6	3.3936541995097897	0.2222222222222222	0.9709505944546688	2	attack
129.173.67.100	0	428.0	1	0	1	0	3.5778195311147836	0	0.0	0	attack
129.173.67.123	3	0	0	1	0	0	3.121928094887363	0.0	0.0	1	attack
129.173.67.109	0	422.0	1	0	1	0	3.5778195311147836	0	0.0	0	attack
129.173.67.123	3	0	0	1	0	0	3.121928094887363	0.0	0.0	1	attack
129.173.67.123	1	0	0	2	0	2	3.3598316939532373	0.0	0.0	1	attack
129.173.67.123	3	0	0	1	0	0	3.321928094887362	0.0	0.0	1	attack
129.173.67.123	3	0	0	1	0	0	3.321928094887362	0.0	0.0	1	attack
129.173.67.99	1	365.6	1	3	6	4	3.2108086727473952	0.6	0.9709505944546688	2	attack
129.173.67.123	1	0	0	1	0	22	3.092890542276152	0.0	1.7702834614222898	1	attack
129.173.67.123	1	14400.0	1	2	12	0	3.4247185935241204	1.0	0.6500224216483541	2	attack
129.173.67.123	1	450.0	1	6	10	6	3.4959121491373844	0.5555555555555556	1.75	2	attack
129.173.67.100	0	386.0	1	0	1	0	3.5778195311147836	0	0.0	0	attack
129.173.67.109	0	386.0	1	0	1	0	3.5778195311147836	0	0.0	0	attack
129.173.67.123	1	24685.714285714286	1	1	6	8	3.439012058238935	1.5	1.8702538164316223	2	attack
129.173.67.123	0	0	0	0	0	14	3.321928094887362	0	0.0	0	attack
129.173.67.123	1	7.0	1	1	1	0	3.202819531114783	1.0	0.0	1	attack
129.173.67.109	0	325.0	1	0	1	0	3.5778195311147836	0	0.0	0	attack
129.173.67.100	0	325.0	1	0	1	0	3.5778195311147836	0	0.0	0	attack
129.173.67.123	1	24.0	1	1	1	0	3.202819531114783	1.0	0.0	1	attack
129.173.67.123	1	30.0	1	1	1	0	3.202819531114783	1.0	0.0	1	attack
129.173.67.123	1	5.0	1	1	1	0	3.202819531114783	1.0	0.0	1	attack
129.173.67.123	1	14.0	1	1	1	0	3.202819531114783	1.0	0.0	1	attack
129.173.67.123	1	30.0	1	1	1	0	3.202819531114783	1.0	0.0	1	attack
129.173.67.100	0	175.0	1	0	1	0	3.5778195311147836	0	0.0	0	attack
129.173.67.123	1	5.0	1	1	1	0	3.202819531114783	1.0	0.0	1	attack
129.173.67.101	0	0	0	0	0	1	3.3197738350294776	0	0.0	0	attack
129.173.67.123	1	30.0	1	1	1	0	3.202819531114783	1.0	0.0	1	attack
129.173.67.109	0	115.0	1	0	1	0	3.5778195311147836	0	0.0	0	attack
129.173.67.100	0	115.0	1	0	1	0	3.5778195311147836	0	0.0	0	attack
129.173.67.123	1	30.0	1	1	1	0	3.202819531114783	1.0	0.0	1	attack
129.173.67.123	1	30.0	1	1	1	0	3.202819531114783	1.0	0.0	1	attack
129.173.67.109	0	76.0	1	0	1	0	3.5778195311147836	0	0.0	0	attack
129.173.67.100	0	76.0	1	0	1	0	3.5778195311147836	0	0.0	0	attack
129.173.67.99	1	15.0	1	3	2	2	2.7107842179523707	0.5	0.0	3	attack
129.173.67.123	1	30.0	1	1	1	0	3.202819531114783	1.0	0.0	1	attack
129.173.67.100	0	45.0	1	0	1	0	3.5778195311147836	0	0.0	0	attack
129.173.67.123	1	5.0	1	1	1	0	3.202819531114783	1.0	0.0	1	attack
129.173.67.100	0	66.0	1	0	1	0	3.5778195311147836	0	0.0	0	attack
129.173.67.109	0	66.0	1	0	1	0	3.5778195311147836	0	0.0	0	attack
129.173.67.123	1	30.0	1	1	1	0	3.202819531114783	1.0	0.0	1	attack
129.173.67.123	1	30.0	1	1	1	0	3.202819531114783	1.0	0.0	1	attack
129.173.67.123	1	30.0	1	1	1	0	3.202819531114783	1.0	0.0	1	attack
129.173.67.123	1	30.0	1	1	1	0	3.202819531114783	1.0	0.0	1	attack
129.173.67.123	1	30.0	1	1	1	0	3.202819531114783	1.0	0.0	1	attack
129.173.67.123	3	0	0	2	4	0	3.6336910042391386	0.4	0.0	2	attack
129.173.67.123	3	0	0	2	6	2	3.613052346809723	0.3333333333333333	1.0	2	attack
129.173.67.123	3	0	0	1	0	0	3.6168746059562227	0.0	0.0	1	attack
129.173.67.123	1	0	0	1	0	2	3.3735572622751855	0.0	0.0	1	attack
129.173.67.123	1	86400.0	1	1	4	0	3.5068905956085183	1.0	0.0	2	attack
129.173.67.123	0	0	0	0	0	22	3.6168746059562222	0	0.9456603046006401	0	attack
129.173.67.123	1	27.0	1	1	1	0	3.202819531114783	1.0	0.0	1	attack
129.173.67.99	1	204.66666666666666	1	3	4	2	3.239277245280952	0.6666666666666666	0.0	2	attack
129.173.67.99	1	306.25	1	3	2	2	3.16810581394706	0.5	0.0	2	attack
129.173.67.123	1	20.0	1	1	1	0	3.202819531114783	1.0	0.0	1	attack
129.173.67.123	1	30.0	1	1	1	0	3.202819531114783	1.0	0.0	1	attack
129.173.67.123	1	5.0	1	1	1	0	3.202819531114783	1.0	0.0	1	attack
129.173.67.123	1	6.0	1	1	1	0	3.202819531114783	1.0	0.0	1	attack
129.173.67.123	1	30.0	1	1	1	0	3.202819531114783	1.0	0.0	1	attack
129.173.67.123	1	5.0	1	1	1	0	3.202819531114783	1.0	0.0	1	attack
129.173.67.123	1	22.0	1	1	1	0	3.202819531114783	1.0	0.0	1	attack
129.173.67.123	1	30.0	1	1	1	0	3.202819531114783	1.0	0.0	1	attack
129.173.67.123	1	30.0	1	1	1	0	3.202819531114783	1.0	0.0	1	attack
129.173.67.123	1	5.0	1	1	1	0	3.202819531114783	1.0	0.0	1	attack
129.173.67.123	1	22.0	1	1	1	0	3.202819531114783	1.0	0.0	1	attack
129.173.67.123	1	29.0	1	1	1	0	3.202819531114783	1.0	0.0	1	attack
129.173.67.123	1	1.0	1	1	1	0	3.202819531114783	1.0	0.0	1	attack
129.173.67.123	1	1.0	1	1	1	0	3.202819531114783	1.0	0.0	1	attack
129.173.67.123	1	8.0	1	1	1	0	3.202819531114783	1.0	0.0	1	attack
129.173.67.123	3	15711.818181818182	2	3	5	6	3.2696914739009983	0.45454545454545453	0.6840384356390417	2	attack
129.173.67.123	1	10.0	1	1	1	0	3.202819531114783	1.0	0.0	1	attack
129.173.67.99	1	125.5	2	3	6	4	3.2108086727473952	0.6	0.9709505944546688	2	attack
129.173.67.99	1	15.0	1	3	2	2	2.7107842179523707	0.5	0.0	3	attack
129.173.67.109	0	122.0	1	0	1	0	3.5778195311147836	0	0.0	0	attack
129.173.67.100	0	122.0	1	0	1	0	3.5778195311147836	0	0.0	0	attack
129.173.67.100	0	97.0	1	0	1	0	3.5778195311147836	0	0.0	0	attack
129.173.67.109	0	97.0	1	0	1	0	3.5778195311147836	0	0.0	0	attack
129.173.67.100	0	44.0	1	0	1	0	3.5778195311147836	0	0.0	0	attack
129.173.67.109	0	44.0	1	0	1	0	3.5778195311147836	0	0.0	0	attack
129.173.67.100	0	2.0	1	0	1	0	3.5778195311147836	0	0.0	0	attack
129.173.67.109	0	573.0	1	0	1	0	3.5778195311147836	0	0.0	0	attack
129.173.67.100	0	573.0	1	0	1	0	3.5778195311147836	0	0.0	0	attack
129.173.67.100	0	548.0	1	0	1	0	3.5778195311147836	0	0.0	0	attack
129.173.67.123	3	0	0	1	0	0	3.0	0.0	0.0	1	attack
129.173.67.109	0	519.0	1	0	1	0	3.5778195311147836	0	0.0	0	attack
129.173.67.123	3	0	0	1	0	0	3.0	0.0	0.0	1	attack
129.173.67.123	3	0	0	1	0	0	3.0	0.0	0.0	1	attack
129.173.67.123	1	300.0	1	1	4	0	3.3232314287976203	1.0	0.0	2	attack
129.173.67.123	0	0	0	0	0	20	3.0	0	1.219240704636849	0	attack
129.173.67.99	1	5.5	2	3	6	4	3.2108086727473952	0.6	0.9709505944546688	2	attack
129.173.67.99	1	15.0	1	3	2	2	2.7107842179523707	0.5	0.0	3	attack
129.173.67.100	0	560.0	1	0	1	0	3.5778195311147836	0	0.0	0	attack
129.173.67.109	0	560.0	1	0	1	0	3.5778195311147836	0	0.0	0	attack
129.173.67.123	1	0	0	1	0	2	3.378783493486175	0.0	0.0	1	attack
129.173.67.123	1	8640.0	1	2	10	0	3.408092402402683	0.8333333333333334	1.370950594454669	2	attack
129.173.67.109	0	535.0	1	0	1	0	3.5778195311147836	0	0.0	0	attack
129.173.67.123	3	2880.0	1	3	10	0	3.5065188390474673	0.5555555555555556	1.370950594454669	2	attack
129.173.67.123	3	0	0	1	0	0	3.5032583347756456	0.0	0.0	1	attack
129.173.67.123	3	0	0	1	0	0	3.492773786134486	0.0	0.0	1	attack
129.173.67.123	2	2450.0	2	2	12	0	3.337904851002412	1.2	0.6500224216483541	2	attack
129.173.67.123	0	0	0	0	0	22	3.5032583347756456	0	0.26676498780302604	0	attack
129.173.67.123	1	13.0	1	1	1	0	3.202819531114783	1.0	0.0	1	attack
129.173.67.109	0	436.0	1	0	1	0	3.5778195311147836	0	0.0	0	attack
129.173.67.100	0	436.0	1	0	1	0	3.5778195311147836	0	0.0	0	attack
129.173.67.99	1	607.1	2	3	6	4	3.2108086727473952	0.6	0.9709505944546688	2	attack
129.173.67.123	2	28800.0	1	3	4	2	3.4355836043732553	0.4	0.9182958340544894	2	attack
129.173.67.123	3	0	0	1	0	0	3.616874605956222	0.0	0.0	1	attack
129.173.67.123	3	0	0	1	0	0	3.616874605956222	0.0	0.0	1	attack
129.173.67.123	3	0	0	2	0	2	3.157098964179514	0.0	0.0	1	attack
129.173.67.123	3	0	0	1	0	14	3.3598435201411285	0.0	0.0	1	attack
129.173.67.123	3	0	0	1	0	0	3.0	0.0	0.0	1	attack
129.173.67.123	1	0	0	1	0	8	3.626214335150474	0.0	1.2987949406953987	1	attack
129.173.67.123	1	90.0	1	1	4	4	3.293874788090399	0.5	1.5	2	attack
129.173.67.123	1	8271.42857142857	3	7	24	4	3.3346109485499915	0.8571428571428571	2.2359263506290326	2	attack
129.173.67.123	3	42.857142857142854	1	2	4	24	3.1746525487600747	0.3333333333333333	1.4315602842833155	2	attack
129.173.67.123	2	249.83333333333334	2	1	12	0	3.577819531114783	2.0	0.0	2	attack
129.173.67.123	3	2400.0	2	5	20	8	2.98458649466166	0.7142857142857143	2.0741647430225747	2	attack
129.173.67.123	1	0	0	2	0	4	3.1616157143988106	0.0	1.0	1	attack
129.173.67.123	3	7200.0	1	2	4	0	2.7583258874747454	0.2857142857142857	0.0	2	attack
129.173.67.123	3	0	0	1	0	0	2.4193819456463714	0.0	0.0	1	attack
129.173.67.123	3	0	0	1	0	0	2.4193819456463714	0.0	0.0	1	attack
129.173.67.123	3	0	0	2	0	8	3.0017991224214042	0.0	0.8112781244591328	1	attack
129.173.67.123	3	171.42857142857142	2	5	8	6	3.129424759145405	0.4	1.4488156357251847	2	attack
129.173.67.123	3	0	0	1	0	0	3.292770193936989	0.0	0.0	1	attack
129.173.67.123	3	0	0	1	0	22	2.6065365702800745	0.0	0.9456603046006401	1	attack
129.173.67.123	1	1600.0	1	6	12	6	3.323938657223964	0.6666666666666666	1.7527152789797051	2	attack
129.173.67.123	1	33600.0	2	3	12	0	3.215232303928911	1.0	0.9182958340544894	2	attack
129.173.67.123	0	0	0	0	0	22	3.2927701939369887	0	1.3315796225857792	0	attack
129.173.67.99	1	487.1	2	3	6	4	3.2108086727473952	0.6	0.9709505944546688	2	attack
129.173.67.123	1	3.0	1	1	1	0	3.202819531114783	1.0	0.0	1	attack
129.173.67.99	1	15.0	1	3	2	2	2.7107842179523707	0.5	0.0	3	attack
129.173.67.123	1	27.0	1	1	1	0	3.202819531114783	1.0	0.0	1	attack
129.173.67.123	1	12.0	1	1	1	0	3.202819531114783	1.0	0.0	1	attack
129.173.67.123	1	18.0	1	1	1	0	3.202819531114783	1.0	0.0	1	attack
129.173.67.123	1	20.0	1	1	1	0	3.202819531114783	1.0	0.0	1	attack
129.173.67.123	1	30.0	1	1	1	0	3.202819531114783	1.0	0.0	1	attack
129.173.67.123	1	30.0	1	1	1	0	3.202819531114783	1.0	0.0	1	attack
129.173.67.123	1	5.0	1	1	1	0	3.202819531114783	1.0	0.0	1	attack
129.173.67.123	1	30.0	1	1	1	0	3.202819531114783	1.0	0.0	1	attack
129.173.67.123	1	30.0	1	1	1	0	3.202819531114783	1.0	0.0	1	attack
129.173.67.123	1	30.0	1	1	1	0	3.202819531114783	1.0	0.0	1	attack
129.173.67.123	1	23.0	1	1	1	0	3.202819531114783	1.0	0.0	1	attack
129.173.67.123	1	23.0	1	1	1	0	3.202819531114783	1.0	0.0	1	attack
129.173.67.123	1	28.0	1	1	1	0	3.202819531114783	1.0	0.0	1	attack
129.173.67.123	1	28.0	1	1	1	0	3.202819531114783	1.0	0.0	1	attack
129.173.67.123	1	30.0	1	1	1	0	3.202819531114783	1.0	0.0	1	attack
129.173.67.123	1	14400.0	1	2	4	2	3.207546561086968	0.6666666666666666	0.9182958340544894	2	attack
129.173.67.123	3	2880.0	1	3	4	6	3.6390095516083325	0.2	0.9709505944546688	2	attack
129.173.67.123	3	0	0	1	0	0	3.96981578242681	0.0	0.0	1	attack
129.173.67.123	3	0	0	3	0	4	3.6361040885667246	0.0	0.8112781244591328	1	attack
129.173.67.123	3	180.0	1	2	4	0	3.3167857280143997	0.2857142857142857	0.0	2	attack
129.173.67.123	3	0	0	1	0	0	3.41829583405449	0.0	0.0	1	attack
129.173.67.123	3	0	0	1	0	22	3.8516329363470247	0.0	0.26676498780302604	1	attack
129.173.67.123	1	7200.0	1	1	4	0	3.238901256602631	1.0	0.0	2	attack
129.173.67.123	1	514.2857142857143	1	5	8	6	3.4311693353860244	0.5714285714285714	1.8423709931771086	2	attack
129.173.67.123	1	0	0	2	4	2	3.4408175041798597	0.6666666666666666	0.9182958340544894	2	attack
129.173.67.123	1	1125.0	2	3	8	24	3.172368583119528	0.8	0.8960382325345574	2	attack
129.173.67.123	3	7200.0	1	2	4	0	3.3083999493270815	0.4	0.0	2	attack
129.173.67.123	3	0	0	1	0	0	2.807354922057604	0.0	0.0	1	attack
129.173.67.123	3	0	0	1	0	0	2.8073549220576037	0.0	0.0	1	attack
129.173.67.123	1	3600.0	1	3	8	0	3.5124340194279977	0.8	1.0	2	attack
129.173.67.123	1	34560.0	1	2	4	6	3.3747888377919915	0.5	0.7219280948873623	2	attack
129.173.67.123	0	0	0	0	0	22	2.807354922057605	0	1.3315796225857792	0	attack
129.173.67.99	1	367.3	2	3	6	4	3.2108086727473952	0.6	0.9709505944546688	2	attack
129.173.67.123	1	30.0	1	1	1	0	3.202819531114783	1.0	0.0	1	attack
129.173.67.123	1	30.0	1	1	1	0	3.202819531114783	1.0	0.0	1	attack
129.173.67.123	1	25.0	1	1	1	0	3.202819531114783	1.0	0.0	1	attack
129.173.67.123	1	30.0	1	1	1	0	3.202819531114783	1.0	0.0	1	attack
129.173.67.123	1	4.0	1	1	1	0	3.202819531114783	1.0	0.0	1	attack
129.173.67.123	1	11.0	1	1	1	0	3.202819531114783	1.0	0.0	1	attack
129.173.67.123	1	30.0	1	1	1	0	3.202819531114783	1.0	0.0	1	attack
129.173.67.123	1	5.0	1	1	1	0	3.202819531114783	1.0	0.0	1	attack
129.173.67.123	1	30.0	1	1	1	0	3.202819531114783	1.0	0.0	1	attack
129.173.67.123	1	30.0	1	1	1	0	3.202819531114783	1.0	0.0	1	attack
129.173.67.123	1	30.0	1	1	1	0	3.202819531114783	1.0	0.0	1	attack
129.173.67.99	1	15.0	1	3	2	2	2.7107842179523707	0.5	0.0	3	attack
129.173.67.123	1	30.0	1	1	1	0	3.202819531114783	1.0	0.0	1	attack
129.173.67.123	1	5.0	1	1	1	0	3.202819531114783	1.0	0.0	1	attack
129.173.67.123	1	30.0	1	1	1	0	3.202819531114783	1.0	0.0	1	attack
129.173.67.123	1	30.0	1	1	1	0	3.202819531114783	1.0	0.0	1	attack
129.173.67.123	1	30.0	1	1	1	0	3.202819531114783	1.0	0.0	1	attack
129.173.67.123	1	300.0	1	1	4	0	3.456564762130953	1.0	0.0	2	attack
129.173.67.123	1	3600.0	1	2	8	0	3.560331976992176	0.8	0.8112781244591328	2	attack
129.173.67.123	3	0	0	3	4	14	3.4908063145802353	0.25	1.6577427265048887	2	attack
129.173.67.123	3	0	0	2	0	12	2.65560064180227	0.0	0.6500224216483541	1	attack
129.173.67.123	3	54.666666666666664	2	5	8	10	3.6771355936215073	0.4444444444444444	1.6577427265048887	2	attack
129.173.67.123	3	187.5	1	2	16	0	3.465752010678034	1.1428571428571428	1.5487949406953987	2	attack
129.173.67.99	1	247.3	2	3	6	4	3.2108086727473952	0.6	0.9709505944546688	2	attack
129.173.67.123	1	0	0	1	0	0	3.4100993267336737	0.0	0.0	1	attack
129.173.67.123	1	69120.0	1	5	20	0	3.501647632217157	1.1111111111111112	1.5219280948873626	2	attack
129.173.67.123	1	13.0	1	1	1	0	3.202819531114783	1.0	0.0	1	attack
129.173.67.99	1	127.2	1	3	6	4	3.2108086727473952	0.6	0.9709505944546688	2	attack
129.173.67.123	1	30.0	1	1	1	0	3.202819531114783	1.0	0.0	1	attack
129.173.67.123	1	5.0	1	1	1	0	3.202819531114783	1.0	0.0	1	attack
129.173.67.99	1	15.0	1	3	2	2	2.7107842179523707	0.5	0.0	3	attack
129.173.67.123	1	12.0	1	1	1	0	3.202819531114783	1.0	0.0	1	attack
129.173.67.123	1	7.0	1	1	1	0	3.202819531114783	1.0	0.0	1	attack
129.173.67.123	1	11.0	1	1	1	0	3.202819531114783	1.0	0.0	1	attack
129.173.67.123	1	20.0	1	1	1	0	3.202819531114783	1.0	0.0	1	attack
129.173.67.123	1	30.0	1	1	1	0	3.202819531114783	1.0	0.0	1	attack
129.173.67.123	1	22.0	1	1	1	0	3.202819531114783	1.0	0.0	1	attack
129.173.67.123	1	30.0	1	1	1	0	3.202819531114783	1.0	0.0	1	attack
129.173.67.123	1	30.0	1	1	1	0	3.202819531114783	1.0	0.0	1	attack
129.173.67.123	1	30.0	1	1	1	0	3.202819531114783	1.0	0.0	1	attack
129.173.67.123	1	5.0	1	1	1	0	3.202819531114783	1.0	0.0	1	attack
129.173.67.123	1	5.0	1	1	1	0	3.202819531114783	1.0	0.0	1	attack
129.173.67.123	1	25.0	1	1	1	0	3.202819531114783	1.0	0.0	1	attack
129.173.67.123	1	30.0	1	1	1	0	3.202819531114783	1.0	0.0	1	attack
129.173.67.123	1	0	0	1	4	0	3.6424896731661254	1.0	0.0	2	attack
129.173.67.123	1	24942.85714285714	2	3	12	2	3.588992686297239	0.8571428571428571	0.9852281360342515	2	attack
129.173.67.123	3	2880.0	1	2	4	6	3.117859743393455	0.4	0.9709505944546688	2	attack
129.173.67.123	3	0	0	1	0	0	3.454822399946607	0.0	0.0	1	attack
129.173.67.123	3	0	0	1	0	0	3.454822399946607	0.0	0.0	1	attack
129.173.67.99	1	7.2	1	3	6	4	3.2108086727473952	0.6	0.9709505944546688	2	attack
129.173.67.123	1	1800.0	1	1	4	0	3.1556390622295662	1.0	0.0	2	attack
129.173.67.123	0	0	0	0	0	8	3.454822399946607	0	0.5435644431995964	0	attack
129.173.67.123	3	7200.0	1	2	4	0	3.106178336267836	0.2857142857142857	0.0	2	attack
129.173.67.123	3	0	0	1	0	12	3.3032149332977383	0.0	0.4138168503036338	1	attack
129.173.67.123	3	0	0	1	0	0	3.0	0.0	0.0	1	attack
129.173.67.123	3	111.8	1	2	4	6	3.2377923638423125	0.4	1.9219280948873625	2	attack
129.173.67.123	3	0	0	2	0	8	3.275820632394778	0.0	1.0	1	attack
129.173.67.123	3	0	0	1	0	0	3.4548223999466066	0.0	0.0	1	attack
129.173.67.123	3	0	0	1	0	22	3.0974619428457015	0.0	0.9456603046006401	1	attack
129.173.67.123	1	26742.85714285714	2	5	8	6	3.144050431740387	0.5714285714285714	1.556656707462823	2	attack
129.173.67.123	1	0	0	2	0	2	3.302474305261644	0.0	0.0	1	attack
129.173.67.123	3	975.0	2	2	8	0	3.049334213359334	0.5	1.0	2	attack
129.173.67.123	3	0	0	1	0	22	3.2758390043960723	0.0	1.3315796225857792	1	attack
129.173.67.123	3	28800.0	1	3	4	8	3.4225137861778467	0.3333333333333333	1.459147917027245	2	attack
129.173.67.123	3	7200.0	1	2	4	0	2.879328076647989	0.2857142857142857	0.0	2	attack
129.173.67.123	3	0	0	1	0	0	2.9056390622295662	0.0	0.0	1	attack
129.173.67.123	3	0	0	2	0	24	2.979344663567562	0.0	1.1887218755408673	1	attack
129.173.67.123	3	0	0	1	10	0	3.59446563696145	0.7142857142857143	0.0	2	attack
129.173.67.123	1	50.0	1	6	20	4	3.3593599702795562	1.0	2.1258145836939115	2	attack
129.173.67.123	1	57600.0	1	2	4	2	3.194779306816884	0.6666666666666666	0.9182958340544894	2	attack
129.173.67.123	1	1800.0	1	3	10	22	3.142193179459701	0.625	1.6697367178034823	2	attack
129.173.67.123	1	2880.0	1	1	10	0	3.1322399973742945	2.5	0.9709505944546688	2	attack
129.173.67.99	1	15.0	1	3	2	2	2.7107842179523707	0.5	0.0	3	attack
129.173.67.99	1	428.6	1	3	6	4	3.2108086727473952	0.6	0.9709505944546688	2	attack
129.173.67.123	2	0	0	2	0	2	3.3488513896100454	0.0	0.0	1	attack
129.173.67.123	3	100.0	1	3	6	6	3.350968545088562	0.375	1.459147917027245	2	attack
129.173.67.123	1	0	0	2	0	12	3.306185798401492	0.0	1.2806721295208872	1	attack
129.173.67.123	3	7200.0	1	2	4	0	2.9432482024939692	0.2	0.0	2	attack
129.173.67.123	3	0	0	1	0	0	2.725480556997869	0.0	0.0	1	attack
129.173.67.123	3	0	0	1	0	0	2.9477027792200916	0.0	0.0	1	attack
129.173.67.123	3	0	0	1	0	0	2.9477027792200907	0.0	0.0	1	attack
129.173.67.123	1	0	0	1	0	0	3.121928094887363	0.0	0.0	1	attack
129.173.67.123	1	140.0	2	2	8	22	2.956497267418701	1.3333333333333333	0.9709505944546688	2	attack
129.173.67.123	0	0	0	0	0	22	2.9477027792200925	0	0.9456603046006401	0	attack
129.173.67.123	3	0	0	1	0	0	3.454822399946606	0.0	0.0	1	attack
129.173.67.123	1	229.83333333333334	3	2	12	0	3.3645142965871484	2.0	1.459147917027245	2	attack
129.173.67.99	1	308.6	1	3	6	4	3.2108086727473952	0.6	0.9709505944546688	2	attack
129.173.67.99	1	15.0	1	3	2	2	2.7107842179523707	0.5	0.0	3	attack
129.173.67.123	1	23400.0	2	2	8	0	2.9232678928158817	1.0	1.0	2	attack
129.173.67.123	1	2.0	1	1	1	0	3.202819531114783	1.0	0.0	1	attack
129.173.67.99	1	188.6	1	3	6	4	3.2108086727473952	0.6	0.9709505944546688	2	attack
129.173.67.123	1	0	0	2	4	2	3.4713193530406916	0.6666666666666666	0.9182958340544894	2	attack
129.173.67.123	1	43200.0	1	3	4	4	3.29647153850236	0.5	1.5	2	attack
129.173.67.123	2	16800.0	2	3	6	6	3.2557114692433964	0.5	1.459147917027245	2	attack
129.173.67.123	1	40500.0	1	3	4	4	3.588943965639713	0.5	1.0	2	attack
129.173.67.123	3	51.42857142857143	1	4	14	0	3.5699890692903375	0.6363636363636364	0.9852281360342515	2	attack
129.173.67.123	3	0	0	1	0	0	3.4594316186372978	0.0	0.0	1	attack
129.173.67.123	3	0	0	1	0	0	3.4594316186372978	0.0	0.0	1	attack
129.173.67.123	1	4800.0	1	1	4	2	3.134559762227108	0.6666666666666666	0.9182958340544894	2	attack
129.173.67.123	1	2460.0	2	4	8	4	3.3157413455554914	0.6666666666666666	1.459147917027245	2	attack
129.173.67.123	1	32000.0	3	4	16	2	3.406227969524182	0.8888888888888888	1.4355205042826666	2	attack
129.173.67.123	0	0	0	0	0	20	3.4594316186372973	0	1.1883763717345073	0	attack
129.173.67.123	1	30.0	1	1	1	0	3.202819531114783	1.0	0.0	1	attack
129.173.67.123	1	5.0	1	1	1	0	3.202819531114783	1.0	0.0	1	attack
129.173.67.123	1	30.0	1	1	1	0	3.202819531114783	1.0	0.0	1	attack
129.173.67.99	1	15.0	1	3	2	2	2.7107842179523707	0.5	0.0	3	attack
129.173.67.123	1	30.0	1	1	1	0	3.202819531114783	1.0	0.0	1	attack
129.173.67.123	1	5.0	1	1	1	0	3.202819531114783	1.0	0.0	1	attack
129.173.67.123	1	30.0	1	1	1	0	3.202819531114783	1.0	0.0	1	attack
129.173.67.123	1	5.0	1	1	1	0	3.202819531114783	1.0	0.0	1	attack
129.173.67.123	1	30.0	1	1	1	0	3.202819531114783	1.0	0.0	1	attack
129.173.67.123	1	30.0	1	1	1	0	3.202819531114783	1.0	0.0	1	attack
129.173.67.123	1	11.0	1	1	1	0	3.202819531114783	1.0	0.0	1	attack
129.173.67.123	1	11.0	1	1	1	0	3.202819531114783	1.0	0.0	1	attack
129.173.67.99	1	68.6	1	3	6	4	3.2108086727473952	0.6	0.9709505944546688	2	attack
129.173.67.123	1	30.0	1	1	1	0	3.202819531114783	1.0	0.0	1	attack
129.173.67.123	1	30.0	1	1	1	0	3.202819531114783	1.0	0.0	1	attack
129.173.67.123	1	26.0	1	1	1	0	3.202819531114783	1.0	0.0	1	attack
129.173.67.123	1	30.0	1	1	1	0	3.202819531114783	1.0	0.0	1	attack
129.173.67.123	1	13.0	1	1	1	0	3.202819531114783	1.0	0.0	1	attack
129.173.67.123	1	6.0	1	1	1	0	3.202819531114783	1.0	0.0	1	attack
129.173.67.123	1	0	0	2	0	2	3.1352837840237817	0.0	0.0	1	attack
129.173.67.123	1	6749.875	3	3	14	2	3.169958710105841	1.0	1.5	2	attack
129.173.67.123	3	5236.363636363636	1	4	12	10	3.582306638636436	0.5454545454545454	1.6858157091530304	2	attack
129.173.67.123	1	13.333333333333334	1	3	5	4	3.502600203493341	0.5555555555555556	0.9910760598382222	2	attack
129.173.67.100	0	31.0	1	0	1	0	3.5778195311147836	0	0.0	0	attack
129.173.67.109	0	45.0	1	0	1	0	3.5778195311147836	0	0.0	0	attack
129.173.67.100	0	43.0	1	0	1	0	3.5778195311147836	0	0.0	0	attack
129.173.67.123	1	0	0	1	2	0	2.899397470347699	1.0	0.0	2	attack
129.173.67.99	1	697.4	1	3	6	4	3.2108086727473952	0.6	0.9709505944546688	2	attack
129.173.67.99	1	15.0	1	3	2	2	2.7107842179523707	0.5	0.0	3	attack
129.173.67.123	1	0	0	2	0	4	3.484021730028317	0.0	0.0	1	attack
129.173.67.123	3	3200.0	1	3	4	14	3.3693989018707047	0.2222222222222222	1.4355205042826666	2	attack
129.173.67.123	1	14850.0	3	3	12	4	3.229492728489264	0.75	1.5612781244591325	2	attack
129.173.67.99	1	577.4	1	3	6	4	3.2108086727473952	0.6	0.9709505944546688	2	attack
129.173.67.123	1	1067.0	2	2	8	0	3.1903454635087285	0.8	0.5435644431995964	2	attack
129.173.67.123	1	27257.14285714286	3	4	12	2	3.415247009609871	1.0	1.556656707462823	2	attack
129.173.67.123	1	1915.2727272727273	5	4	22	0	3.381011388213528	1.0	2.186704345910025	2	attack
129.173.67.123	3	0	0	3	2	2	3.1330056158846387	0.1111111111111111	0.0	2	attack
129.173.67.123	3	0	0	1	0	0	3.121928094887363	0.0	0.0	1	attack
129.173.67.123	1	14400.0	1	1	2	0	3.821928094887362	0.5	1.0	2	attack
129.173.67.123	3	0	0	3	6	2	3.639727641259208	0.375	0.8112781244591328	2	attack
129.173.67.123	3	0	0	1	0	0	3.5304930567574835	0.0	0.0	1	attack
129.173.67.123	3	0	0	1	0	0	3.8073549220576033	0.0	0.0	1	attack
129.173.67.123	3	0	0	1	0	20	3.35040370394411	0.0	0.9709505944546688	1	attack
129.173.67.123	3	0	0	1	0	0	3.8073549220576033	0.0	0.0	1	attack
129.173.67.123	1	2661.3333333333335	3	3	12	0	3.0906850696247345	1.0	0.9182958340544894	2	attack
129.173.67.123	3	750.0	2	5	12	28	3.4610656357650114	0.42857142857142855	1.5128876215181606	2	attack
129.173.67.123	3	0	0	1	0	22	3.6548778505454584	0.0	0.9456603046006401	1	attack
129.173.67.123	3	0	0	1	0	0	3.0957952550009336	0.0	0.0	1	attack
129.173.67.123	1	300.0	1	2	4	2	3.5584193450556327	0.6666666666666666	0.9182958340544894	2	attack
129.173.67.123	1	75.0	1	3	4	4	3.3692651146708013	0.5	0.8112781244591328	2	attack
129.173.67.123	3	0	0	2	0	2	3.5329450010576964	0.0	0.0	1	attack
129.173.67.123	3	0	0	1	0	22	3.197931539926902	0.0	1.1433201021277661	1	attack
129.173.67.123	3	0	0	1	0	0	3.57243125132212	0.0	0.0	1	attack
129.173.67.123	3	600.0	1	1	6	0	3.572431251322121	0.6	0.6500224216483541	2	attack
129.173.67.123	1	597.3333333333334	3	1	18	0	3.57243125132212	9.0	0.9444885341662054	1	attack
129.173.67.123	0	0	0	0	0	8	3.5724312513221195	0	0.0	0	attack
129.173.67.123	0	0	0	0	0	6	3.57243125132212	0	0.6500224216483541	0	attack
129.173.67.123	1	4.285714285714286	1	1	1	6	3.4800283212702854	1.0	1.1488348542809166	1	attack
129.173.67.99	1	15.0	1	3	2	2	2.7107842179523707	0.5	0.0	3	attack
129.173.67.99	1	457.4	1	3	6	4	3.2108086727473952	0.6	0.9709505944546688	2	attack
129.173.67.123	1	3600.0	1	3	4	4	3.2443917892792324	0.5	0.8112781244591328	2	attack
129.173.67.123	1	0	0	2	0	4	2.906064678047578	0.0	1.0	1	attack
129.173.67.123	2	0	0	2	0	2	2.932983813485282	0.0	0.0	1	attack
129.173.67.123	3	17018.18181818182	2	3	8	14	3.201760621811112	0.4444444444444444	1.3221793455166666	2	attack
129.173.67.123	1	5.0	1	1	1	0	3.202819531114783	1.0	0.0	1	attack
129.173.67.123	1	30.0	1	1	1	0	3.202819531114783	1.0	0.0	1	attack
129.173.67.123	1	30.0	1	1	1	0	3.202819531114783	1.0	0.0	1	attack
129.173.67.123	1	5.0	1	1	1	0	3.202819531114783	1.0	0.0	1	attack
129.173.67.123	1	30.0	1	1	1	0	3.202819531114783	1.0	0.0	1	attack
129.173.67.123	1	5.0	1	1	1	0	3.202819531114783	1.0	0.0	1	attack
129.173.67.123	1	27.0	1	1	1	0	3.202819531114783	1.0	0.0	1	attack
129.173.67.123	1	2.0	1	1	1	0	3.202819531114783	1.0	0.0	1	attack
129.173.67.123	1	30.0	1	1	1	0	3.202819531114783	1.0	0.0	1	attack
129.173.67.123	1	30.0	1	1	1	0	3.202819531114783	1.0	0.0	1	attack
129.173.67.123	1	30.0	1	1	1	0	3.202819531114783	1.0	0.0	1	attack
129.173.67.123	1	5.0	1	1	1	0	3.202819531114783	1.0	0.0	1	attack
129.173.67.123	1	30.0	1	1	1	0	3.202819531114783	1.0	0.0	1	attack
129.173.67.99	1	337.4	1	3	6	4	3.2108086727473952	0.6	0.9709505944546688	2	attack
129.173.67.123	1	30.0	1	1	1	0	3.202819531114783	1.0	0.0	1	attack
129.173.67.99	1	15.0	1	3	2	2	2.7107842179523707	0.5	0.0	3	attack
129.173.67.123	1	30.0	1	1	1	0	3.202819531114783	1.0	0.0	1	attack
129.173.67.123	1	30.0	1	1	1	0	3.202819531114783	1.0	0.0	1	attack
129.173.67.123	1	30.0	1	1	1	0	3.202819531114783	1.0	0.0	1	attack
129.173.67.123	1	10.0	1	1	1	0	3.202819531114783	1.0	0.0	1	attack
129.173.67.123	3	0	0	1	0	0	2.9477027792200907	0.0	0.0	1	attack
129.173.67.123	3	30.0	1	2	1	0	2.9902222378692067	0.09090909090909091	0.0	1	attack
129.173.67.123	3	0	0	1	0	0	2.9477027792200907	0.0	0.0	1	attack
129.173.67.123	1	0	0	1	2	0	3.689703732199548	0.25	0.0	2	attack
129.173.67.123	3	0	0	3	4	4	3.5372963414744345	0.25	1.0	2	attack
129.173.67.123	3	1200.0	1	2	8	10	3.3891321494088134	0.8	1.8910611120726528	2	attack
129.173.67.123	3	800.0	1	4	4	32	3.1543970256768272	0.2857142857142857	1.8860386268675404	2	attack
129.173.67.123	1	25200.0	2	4	12	4	3.3921679911697007	0.75	1.4056390622295665	2	attack
129.173.67.123	1	0	0	2	0	4	3.3714084731187755	0.0	1.0	1	attack
129.173.67.123	1	0	0	1	2	6	3.74369229653077	0.3333333333333333	0.0	2	attack
129.173.67.123	1	900.0	1	3	14	2	3.4533340684771825	1.1666666666666667	1.5612781244591325	2	attack
129.173.67.123	3	0	0	3	0	4	2.992627441280062	0.0	1.0	1	attack
129.173.67.123	3	0	0	1	0	0	2.913977073182752	0.0	0.0	1	attack
129.173.67.123	3	0	0	1	0	0	2.913977073182752	0.0	0.0	1	attack
129.173.67.123	1	17400.0	3	4	12	0	3.555108600822037	0.8571428571428571	1.0	2	attack
129.173.67.123	1	22400.0	2	5	16	2	3.4387625930982244	1.0	1.9749375012019272	2	attack
129.173.67.123	1	514.2857142857143	1	5	8	6	3.5388358770069037	0.5714285714285714	1.556656707462823	2	attack
129.173.67.123	3	0	0	1	0	24	3.1611743811959285	0.0	0.9182958340544894	1	attack
129.173.67.123	3	0	0	2	0	10	3.6689840908381175	0.0	1.3609640474436813	1	attack
129.173.67.123	3	0	0	1	0	0	3.7345216647797517	0.0	0.0	1	attack
129.173.67.123	3	43200.0	1	2	4	0	3.6215874127582763	0.4	0.8112781244591328	2	attack
129.173.67.123	3	100.0	1	2	12	0	3.211431605773232	1.0	1.584962500721156	2	attack
129.173.67.123	3	2057.1428571428573	1	4	8	6	3.081255004144216	0.5	1.3787834934861756	2	attack
129.173.67.123	1	0	0	2	0	4	3.4149769790768234	0.0	1.0	1	attack
129.173.67.123	3	0	0	1	0	24	3.57635972391004	0.0	1.2806721295208872	1	attack
129.173.67.123	2	0	0	1	0	0	3.3278195311147827	0.0	0.0	1	attack
129.173.67.123	1	20900.0	3	4	16	2	3.5377720827531056	0.8888888888888888	1.5304930567574826	2	attack
129.173.67.123	3	0	0	2	0	4	3.1677550541525714	0.0	1.0	1	attack
129.173.67.123	3	0	0	1	0	0	3.2806390622295667	0.0	0.0	1	attack
129.173.67.123	3	0	0	2	0	16	3.300896650522423	0.0	0.3372900666170139	1	attack
129.173.67.123	3	0	0	1	0	0	3.146286370662104	0.0	0.0	1	attack
129.173.67.123	3	0	0	1	0	0	3.146286370662104	0.0	0.0	1	attack
129.173.67.123	3	0	0	1	0	4	2.7254805569978675	0.0	0.0	1	attack
129.173.67.123	2	0	0	1	0	36	3.030817734875302	0.0	1.1409827561124504	1	attack
129.173.67.123	1	1200.0	1	2	4	2	2.961884088621248	0.6666666666666666	0.9182958340544894	2	attack
129.173.67.123	0	0	0	0	0	16	3.146286370662104	0	0.9933927290103626	0	attack
129.173.67.123	0	0	0	0	0	6	3.146286370662104	0	0.0	0	attack
129.173.67.123	1	30.0	1	1	1	0	3.202819531114783	1.0	0.0	1	attack
129.173.67.99	1	217.4	1	3	6	4	3.2108086727473952	0.6	0.9709505944546688	2	attack
129.173.67.123	1	0	0	2	0	4	3.0309496377383285	0.0	0.8112781244591328	1	attack
129.173.67.123	1	900.0	1	2	4	4	3.1475192395408507	0.5	0.8112781244591328	2	attack
129.173.67.123	1	86400.0	1	1	4	0	3.238901256602631	1.0	0.0	2	attack
129.173.67.99	1	0	0	3	1	1	2.1686273743618965	0.3333333333333333	1.0	2	attack
129.173.67.99	1	30.0	1	1	1	1	3.614378957269828	1.0	0.0	1	attack
129.173.67.123	1	30.0	1	1	1	0	3.202819531114783	1.0	0.0	1	attack
129.173.67.123	1	18.0	1	1	1	0	3.202819531114783	1.0	0.0	1	attack
129.173.67.123	1	30.0	1	1	1	0	3.202819531114783	1.0	0.0	1	attack
129.173.67.123	1	5.0	1	1	1	0	3.202819531114783	1.0	0.0	1	attack
129.173.67.123	1	30.0	1	1	1	0	3.202819531114783	1.0	0.0	1	attack
129.173.67.123	1	5.0	1	1	1	0	3.202819531114783	1.0	0.0	1	attack
129.173.67.123	1	19.0	1	1	1	0	3.202819531114783	1.0	0.0	1	attack
129.173.67.123	1	29.0	1	1	1	0	3.202819531114783	1.0	0.0	1	attack
129.173.67.99	1	97.4	1	3	6	4	3.2108086727473952	0.6	0.9709505944546688	2	attack
129.173.67.123	1	30.0	1	1	1	0	3.202819531114783	1.0	0.0	1	attack
129.173.67.123	1	30.0	1	1	1	0	3.202819531114783	1.0	0.0	1	attack
129.173.67.123	1	30.0	1	1	1	0	3.202819531114783	1.0	0.0	1	attack
129.173.67.123	1	30.0	1	1	1	0	3.202819531114783	1.0	0.0	1	attack
129.173.67.123	1	5.0	1	1	1	0	3.202819531114783	1.0	0.0	1	attack
129.173.67.123	1	19.0	1	1	1	0	3.202819531114783	1.0	0.0	1	attack
129.173.67.123	1	30.0	1	1	1	0	3.202819531114783	1.0	0.0	1	attack
129.173.67.123	1	30.0	1	1	1	0	3.202819531114783	1.0	0.0	1	attack
129.173.67.123	1	86400.0	1	1	4	0	3.5216406363433177	1.0	0.0	2	attack
129.173.67.123	1	30.0	1	1	1	0	3.202819531114783	1.0	0.0	1	attack
129.173.67.123	1	20.0	1	1	1	0	3.202819531114783	1.0	0.0	1	attack
129.173.67.123	1	30.0	1	1	1	0	3.202819531114783	1.0	0.0	1	attack
129.173.67.123	1	5.0	1	1	1	0	3.202819531114783	1.0	0.0	1	attack
129.173.67.123	1	30.0	1	1	1	0	3.202819531114783	1.0	0.0	1	attack
129.173.67.123	1	5.0	1	1	1	0	3.202819531114783	1.0	0.0	1	attack
129.173.67.123	1	30.0	1	1	1	0	3.202819531114783	1.0	0.0	1	attack
129.173.67.123	1	30.0	1	1	1	0	3.202819531114783	1.0	0.0	1	attack
129.173.67.123	1	2.0	1	1	1	0	3.202819531114783	1.0	0.0	1	attack
129.173.67.123	1	7.0	1	1	1	0	3.202819531114783	1.0	0.0	1	attack
129.173.67.123	1	17.0	1	1	1	0	3.202819531114783	1.0	0.0	1	attack
129.173.67.123	1	30.0	1	1	1	0	3.202819531114783	1.0	0.0	1	attack
129.173.67.99	1	720.0	1	3	6	4	3.2108086727473952	0.6	0.9709505944546688	2	attack
129.173.67.123	1	30.0	1	1	1	0	3.202819531114783	1.0	0.0	1	attack
129.173.67.99	1	15.0	1	3	2	2	2.7107842179523707	0.5	0.8112781244591328	3	attack
129.173.67.123	1	30.0	1	1	1	0	3.202819531114783	1.0	0.0	1	attack
129.173.67.123	1	5.0	1	1	1	0	3.202819531114783	1.0	0.0	1	attack
129.173.67.123	1	29.0	1	1	1	0	3.202819531114783	1.0	0.0	1	attack
129.173.67.123	1	30.0	1	1	1	0	3.202819531114783	1.0	0.0	1	attack
129.173.67.109	0	391.0	1	0	1	0	3.5778195311147836	0	0.0	0	attack
129.173.67.100	0	391.0	1	0	1	0	3.5778195311147836	0	0.0	0	attack
129.173.67.123	3	0	0	2	0	2	2.844061772144258	0.0	0.0	1	attack
129.173.67.123	3	30.0	1	2	1	0	3.0154606455756743	0.07692307692307693	0.0	1	attack
129.173.67.123	3	0	0	1	0	0	3.0220552088742	0.0	0.0	1	attack
129.173.67.123	2	6092.307692307692	2	5	20	6	3.312321532009419	1.0	1.5465935642949384	2	attack
129.173.67.100	0	358.0	1	0	1	0	3.5778195311147836	0	0.0	0	attack
129.173.67.123	1	1542.857142857143	1	4	12	2	3.496752068220445	0.8571428571428571	1.556656707462823	2	attack
129.173.67.109	0	350.0	1	0	1	0	3.5778195311147836	0	0.0	0	attack
129.173.67.123	1	10.0	1	4	8	4	3.5503241594724906	0.6666666666666666	0.9182958340544894	2	attack
129.173.67.123	0	0	0	0	0	20	2.9842341646524897	0	0.8812908992306927	0	attack
129.173.67.99	1	600.0	1	3	6	4	3.2108086727473952	0.6	0.9709505944546688	2	attack
129.173.67.123	1	3600.0	2	3	10	2	3.329615920206859	0.7142857142857143	1.0	2	attack
129.173.67.123	1	10837.5	2	5	12	4	3.0436800487853826	0.75	1.9056390622295665	2	attack
129.173.67.123	1	28800.0	1	1	6	0	3.416992500144231	1.5	0.0	2	attack
129.173.67.123	1	4.0	1	1	1	0	3.202819531114783	1.0	0.0	1	attack
129.173.67.99	1	15.0	1	3	2	2	2.7107842179523707	0.5	0.8112781244591328	3	attack
129.173.67.99	1	480.0	1	3	6	4	3.2108086727473952	0.6	0.9709505944546688	2	attack
129.173.67.123	1	720.0	1	4	6	4	3.2525930451299816	0.5	1.5219280948873626	2	attack
129.173.67.123	1	3600.0	1	4	14	2	3.5132723266552555	1.0	1.2475562489182657	2	attack
129.173.67.123	1	0	0	1	0	0	3.321928094887362	0.0	0.0	1	attack
129.173.67.123	3	7200.0	1	2	4	0	2.8522548978088693	0.4	0.0	2	attack
129.173.67.123	3	0	0	1	0	0	2.5	0.0	0.0	1	attack
129.173.67.123	1	26742.85714285714	2	4	12	2	3.3633040935595657	0.8571428571428571	0.8631205685666311	2	attack
129.173.67.123	0	0	0	0	0	20	2.5	0	0.9709505944546688	0	attack
129.173.67.123	1	6.0	1	1	1	0	3.202819531114783	1.0	0.0	1	attack
129.173.67.123	1	30.0	1	1	1	0	3.202819531114783	1.0	0.0	1	attack
129.173.67.123	1	5.0	1	1	1	0	3.202819531114783	1.0	0.0	1	attack
129.173.67.123	1	10.0	1	1	1	0	3.202819531114783	1.0	0.0	1	attack
129.173.67.100	0	140.0	1	0	1	0	3.5778195311147836	0	0.0	0	attack
129.173.67.109	0	140.0	1	0	1	0	3.5778195311147836	0	0.0	0	attack
129.173.67.123	1	30.0	1	1	1	0	3.202819531114783	1.0	0.0	1	attack
129.173.67.123	1	30.0	1	1	1	0	3.202819531114783	1.0	0.0	1	attack
129.173.67.123	1	10.0	1	1	1	0	3.202819531114783	1.0	0.0	1	attack
129.173.67.123	1	23.0	1	1	1	0	3.202819531114783	1.0	0.0	1	attack
129.173.67.123	1	30.0	1	1	1	0	3.202819531114783	1.0	0.0	1	attack
129.173.67.123	1	30.0	1	1	1	0	3.202819531114783	1.0	0.0	1	attack
129.173.67.123	1	30.0	1	1	1	0	3.202819531114783	1.0	0.0	1	attack
129.173.67.123	1	5.0	1	1	1	0	3.202819531114783	1.0	0.0	1	attack
129.173.67.123	1	10.0	1	1	1	0	3.202819531114783	1.0	0.0	1	attack
129.173.67.123	1	30.0	1	1	1	0	3.202819531114783	1.0	0.0	1	attack
129.173.67.99	1	360.0	1	3	6	4	3.2108086727473952	0.6	0.7219280948873623	2	attack
129.173.67.123	1	30.0	1	1	1	0	3.202819531114783	1.0	0.0	1	attack
129.173.67.99	1	15.0	1	3	2	2	2.7107842179523707	0.5	0.8112781244591328	3	attack
129.173.67.123	1	30.0	1	1	1	0	3.202819531114783	1.0	0.0	1	attack
129.173.67.123	3	0	0	1	0	0	2.75	0.0	0.0	1	attack
129.173.67.123	3	30.0	1	2	1	0	2.863204882778696	0.14285714285714285	0.0	1	attack
129.173.67.123	1	7200.0	1	2	4	0	3.4109463001749383	0.6666666666666666	0.8112781244591328	2	attack
129.173.67.123	1	38335.71428571428	3	8	28	0	3.4204148596743056	1.0	1.950212064914747	2	attack
129.173.67.123	3	0	0	1	0	0	3.2516291673878235	0.0	0.0	1	attack
129.173.67.123	3	0	0	1	0	8	3.2516291673878235	0.0	0.0	1	attack
129.173.67.123	3	8307.692307692309	1	4	7	32	3.1119375678033667	0.3684210526315789	1.7314699384999979	2	attack
129.173.67.123	3	14123.076923076924	2	3	16	10	3.496772367696455	0.6666666666666666	1.8262452584026092	2	attack
129.173.67.123	1	200.0	1	2	4	2	3.2556924482233	0.6666666666666666	0.0	2	attack
129.173.67.123	0	0	0	0	0	14	3.2516291673878235	0	0.0	0	attack
129.173.67.99	1	240.2	1	3	6	4	3.2108086727473952	0.6	0.7219280948873623	2	attack
129.173.67.123	1	43200.0	1	2	8	0	3.381076011914607	1.0	1.5	2	attack
129.173.67.123	1	30.0	1	1	1	0	3.202819531114783	1.0	0.0	1	attack
129.173.67.123	1	15.0	1	1	1	0	3.202819531114783	1.0	0.0	1	attack
129.173.67.123	1	30.0	1	1	1	0	3.202819531114783	1.0	0.0	1	attack
129.173.67.123	1	5.0	1	1	1	0	3.202819531114783	1.0	0.0	1	attack
129.173.67.123	1	30.0	1	1	1	0	3.202819531114783	1.0	0.0	1	attack
129.173.67.123	1	5.0	1	1	1	0	3.202819531114783	1.0	0.0	1	attack
129.173.67.123	1	30.0	1	1	1	0	3.202819531114783	1.0	0.0	1	attack
129.173.67.99	1	15.0	1	3	2	2	2.7107842179523707	0.5	0.8112781244591328	3	attack
129.173.67.123	1	30.0	1	1	1	0	3.202819531114783	1.0	0.0	1	attack
129.173.67.123	1	30.0	1	1	1	0	3.202819531114783	1.0	0.0	1	attack
129.173.67.123	1	5.0	1	1	1	0	3.202819531114783	1.0	0.0	1	attack
129.173.67.123	1	19.0	1	1	1	0	3.202819531114783	1.0	0.0	1	attack
129.173.67.123	1	28.0	1	1	1	0	3.202819531114783	1.0	0.0	1	attack
129.173.67.123	1	12.0	1	1	1	0	3.202819531114783	1.0	0.0	1	attack
129.173.67.123	1	15.0	1	1	1	0	3.202819531114783	1.0	0.0	1	attack
129.173.67.123	1	30.0	1	1	1	0	3.202819531114783	1.0	0.0	1	attack
129.173.67.123	1	30.0	1	1	1	0	3.202819531114783	1.0	0.0	1	attack
129.173.67.99	1	120.2	1	3	6	4	3.2108086727473952	0.6	0.0	2	attack
129.173.67.123	2	76.36363636363636	2	4	9	2	3.2746701903077358	0.6	0.9456603046006401	2	attack
129.173.67.123	3	0	0	2	12	2	3.5408020517747767	0.75	1.4488156357251847	2	attack
129.173.67.123	3	0	0	1	0	4	3.351825398184081	0.0	0.0	1	attack
129.173.67.123	3	0	0	1	0	0	3.2927701939369896	0.0	0.0	1	attack
129.173.67.123	1	17280.0	1	3	8	2	3.233919927186131	0.8	0.9709505944546688	2	attack
129.173.67.123	3	0	0	2	0	2	3.595683477738585	0.0	0.0	1	attack
129.173.67.123	3	0	0	1	0	0	3.5883543471732327	0.0	0.0	1	attack
129.173.67.123	3	0	0	1	0	8	3.284349773315948	0.0	0.0	1	attack
129.173.67.123	0	0	0	0	0	4	3.29277019393699	0	0.0	0	attack
