# Supplementary material for: Hybrid rule-based botnet detection approach using machine learning for analysing DNS traffic
Source: PeerJ Comput Sci. 2021 Aug 13;7:e640. doi: 10.7717/peerj-cs.640 (PMC8372004; doi:10.7717/peerj-cs.640)
Supplement: Supplemental Information 4 [file peerj-cs-07-640-s004.zip › ayman_alaney-saif_dns_project-de8562c47cfc/resultAttack/mix.csv]

Source_IP	NO_Distinct_Destination	Arg_TTL	NO_Distinct_TTL	NO_Distinct_Packet	No_suc_resp	No_error_resp	Avg_domain_ent	Ratio_suc_resp	rand_query	number_record_type	class
129.173.67.123	1	120.0	1	3	10	0	3.4015973503017634	0.625	1.5219280948873626	2	attack
129.173.67.123	2	10080.0	2	3	20	0	3.325006648805658	1.4285714285714286	1.970950594454669	2	attack
129.173.67.123	3	3.3333333333333335	1	3	4	2	3.194259865098593	0.2857142857142857	0.9182958340544894	2	attack
129.173.67.123	3	0	0	1	0	0	2.75	0.0	0.0	1	attack
129.173.67.123	1	55721.739130434784	3	6	14	9	3.2726578424266264	0.6086956521739131	1.9726474141849648	2	attack
129.173.67.123	1	1800.0	1	1	4	0	3.640223928941851	1.0	0.0	2	attack
129.173.67.123	0	0	0	0	0	20	2.75	0	0.8812908992306927	0	attack
129.173.67.123	1	9036.0	3	4	20	0	3.3285774155894727	1.0	1.970950594454669	2	attack
129.173.67.123	1	14400.0	2	6	16	2	3.0437954208029163	0.8	1.5304930567574826	2	attack
129.173.67.123	1	3600.0	2	3	10	0	3.488563750303726	1.0	1.5219280948873626	2	attack
129.173.67.123	1	3858.9473684210525	4	3	19	0	3.2212227041014447	1.1176470588235294	1.7990156706551215	2	attack
129.173.67.123	1	100.0	1	2	12	0	3.3031420263508977	1.0	1.584962500721156	2	attack
129.173.67.123	3	0	0	3	4	2	2.659724659225359	0.3333333333333333	0.0	3	attack
129.173.67.123	3	0	0	1	0	0	3.1699250014423126	0.0	0.0	1	attack
129.173.67.123	3	0	0	1	0	0	3.1699250014423126	0.0	0.0	1	attack
129.173.67.123	1	30000.0	2	4	12	0	3.471783045593765	0.8571428571428571	0.9182958340544894	2	attack
129.173.67.123	3	0	0	1	0	2	3.239097917988787	0.0	0.0	1	attack
129.173.67.123	2	1225.0	2	2	8	16	3.2785297460447858	0.6666666666666666	1.2516291673878228	2	attack
129.173.67.123	1	11718.75	3	4	8	24	3.2205205406311435	0.6666666666666666	1.2575318729867573	2	attack
129.173.67.123	3	98742.85714285714	1	1	14	0	3.232106240091359	1.1666666666666667	1.4488156357251847	2	attack
129.173.67.123	1	30.0	1	1	1	0	3.202819531114783	1.0	0.0	1	attack
129.173.67.123	1	30.0	1	1	1	0	3.202819531114783	1.0	0.0	1	attack
129.173.67.123	1	5.0	1	1	1	0	3.202819531114783	1.0	0.0	1	attack
129.173.67.99	1	123.8	1	3	6	4	3.2108086727473952	0.6	0.9709505944546688	2	attack
129.173.67.123	1	30.0	1	1	1	0	3.202819531114783	1.0	0.0	1	attack
129.173.67.99	1	15.0	1	3	2	2	2.7107842179523707	0.5	0.0	3	attack
129.173.67.123	1	5.0	1	1	1	0	3.202819531114783	1.0	0.0	1	attack
129.173.67.123	1	7.0	1	1	1	0	3.202819531114783	1.0	0.0	1	attack
129.173.67.123	1	7.0	1	1	1	0	3.202819531114783	1.0	0.0	1	attack
129.173.67.123	1	20.0	1	1	1	0	3.202819531114783	1.0	0.0	1	attack
129.173.67.123	1	16.0	1	1	1	0	3.202819531114783	1.0	0.0	1	attack
129.173.67.123	1	18.0	1	1	1	0	3.202819531114783	1.0	0.0	1	attack
129.173.67.123	1	26.0	1	1	1	0	3.202819531114783	1.0	0.0	1	attack
129.173.67.123	1	18.0	1	1	1	0	3.202819531114783	1.0	0.0	1	attack
129.173.67.123	1	28.0	1	1	1	0	3.202819531114783	1.0	0.0	1	attack
129.173.67.123	1	30.0	1	1	1	0	3.202819531114783	1.0	0.0	1	attack
129.173.67.123	1	30.0	1	1	1	0	3.202819531114783	1.0	0.0	1	attack
129.173.67.123	1	30.0	1	1	1	0	3.202819531114783	1.0	0.0	1	attack
129.173.67.123	3	0	0	1	10	0	3.1219280948873642	1.0	0.0	2	attack
129.173.67.123	1	6.0	1	2	1	4	3.2316849115050617	0.2	1.5219280948873626	1	attack
129.173.67.123	1	0	0	2	0	4	2.98885495558497	0.0	1.0	1	attack
129.173.67.123	3	16200.0	2	5	16	0	3.454480188737847	0.7272727272727273	1.5	2	attack
129.173.67.123	3	0	0	1	0	0	3.577819531114783	0.0	0.0	1	attack
129.173.67.123	3	0	0	1	0	0	3.5778195311147827	0.0	0.0	1	attack
129.173.67.123	1	900.0	1	1	4	0	3.121928094887363	1.0	0.0	2	attack
129.173.67.123	0	0	0	0	0	22	3.5778195311147836	0	1.3315796225857792	0	attack
129.173.67.123	1	25.0	1	1	1	0	3.202819531114783	1.0	0.0	1	attack
129.173.67.99	1	3.8	1	3	6	4	3.2108086727473952	0.6	0.0	2	attack
129.173.67.109	0	339.0	1	0	1	0	3.5778195311147836	0	0.0	0	attack
129.173.67.100	0	328.0	1	0	1	0	3.5778195311147836	0	0.0	0	attack
129.173.67.109	0	309.0	1	0	1	0	3.5778195311147836	0	0.0	0	attack
129.173.67.109	0	249.0	1	0	1	0	3.5778195311147836	0	0.0	0	attack
129.173.67.100	0	208.0	1	0	1	0	3.5778195311147836	0	0.0	0	attack
129.173.67.109	0	99.0	1	0	1	0	3.5778195311147836	0	0.0	0	attack
129.173.67.100	0	88.0	1	0	1	0	3.5778195311147836	0	0.0	0	attack
129.173.67.99	1	15.0	1	3	2	2	2.7107842179523707	0.5	0.0	3	attack
129.173.67.100	0	49.0	1	0	1	0	3.5778195311147836	0	0.0	0	attack
129.173.67.109	0	49.0	1	0	1	0	3.5778195311147836	0	0.0	0	attack
129.173.67.109	0	9.0	1	0	1	0	3.5778195311147836	0	0.0	0	attack
129.173.67.123	1	0	0	3	8	0	3.7370038777516004	0.8	1.0	2	attack
129.173.67.123	3	0	0	2	18	0	3.7709465871022547	1.0	0.0	2	attack
129.173.67.100	0	72.0	1	0	1	0	3.5778195311147836	0	0.0	0	attack
129.173.67.123	3	0	0	1	0	0	2.9219280948873627	0.0	0.0	1	attack
129.173.67.123	3	0	0	1	0	0	2.9219280948873627	0.0	0.0	1	attack
129.173.67.123	1	7200.0	1	1	4	0	3.373557262275185	1.0	0.8112781244591328	2	attack
129.173.67.123	1	0	0	1	0	2	3.5465935642949393	0.0	0.0	1	attack
129.173.67.123	3	0	0	1	0	8	3.1097771623340207	0.0	0.5435644431995964	1	attack
129.173.67.123	3	0	0	1	0	14	3.006460175238359	0.0	0.0	1	attack
129.173.67.123	3	0	0	1	0	6	3.68354236243323	0.0	0.9182958340544894	1	attack
129.173.67.123	1	0	0	1	0	0	3.683542362433231	0.0	0.0	1	attack
129.173.67.123	1	0	0	2	0	10	3.5243987313551988	0.0	0.7219280948873623	1	attack
129.173.67.123	3	0	0	1	0	0	3.286895754518762	0.0	0.0	1	attack
129.173.67.123	3	0	0	1	0	22	3.221528994299082	0.0	0.9456603046006401	1	attack
129.173.67.123	3	0	0	3	4	2	3.1689141573330826	0.25	0.0	2	attack
129.173.67.123	3	0	0	1	0	0	2.75	0.0	0.0	1	attack
129.173.67.123	3	0	0	1	0	0	2.75	0.0	0.0	1	attack
129.173.67.123	1	1650.0	3	2	12	8	3.2681803318615055	1.0	0.9219280948873624	2	attack
129.173.67.123	3	3.111111111111111	1	2	4	14	3.235038377460095	0.3333333333333333	0.0	2	attack
129.173.67.123	3	0	0	1	0	0	2.9477027792200907	0.0	0.0	1	attack
129.173.67.123	0	0	0	0	0	22	2.75	0	1.1433201021277661	0	attack
129.173.67.123	3	720.0	1	4	6	4	3.548345069141213	0.3333333333333333	1.370950594454669	2	attack
129.173.67.123	1	15230.76923076923	3	6	26	0	3.4511930513150775	1.3	2.1920058354921066	2	attack
129.173.67.123	3	0	0	1	0	0	3.454822399946607	0.0	0.0	1	attack
129.173.67.123	3	0	0	1	0	20	3.064730384003134	0.0	0.9709505944546688	1	attack
129.173.67.123	1	300.0	1	2	2	2	3.37651339739447	0.3333333333333333	1.0	2	attack
129.173.67.123	0	0	0	0	2	0	3.3749999999999996	0	0.0	0	attack
129.173.67.123	0	0	0	0	0	8	3.454822399946607	0	1.5487949406953985	0	attack
129.173.67.123	0	0	0	0	0	14	3.454822399946607	0	0.0	0	attack
129.173.67.123	1	24.0	1	1	1	0	3.202819531114783	1.0	0.0	1	attack
129.173.67.99	1	605.6	1	3	6	4	3.2108086727473952	0.6	0.0	2	attack
129.173.67.123	1	66960.0	2	3	8	2	3.6452665934726425	0.8	0.7219280948873623	2	attack
129.173.67.123	3	0	0	3	4	2	3.001712512835237	0.18181818181818182	0.0	2	attack
129.173.67.123	3	0	0	1	0	0	2.584962500721156	0.0	0.0	1	attack
129.173.67.123	3	3600.0	1	3	8	0	3.24775088626058	0.4444444444444444	1.0	2	attack
129.173.67.123	3	0	0	1	0	0	3.235926350629032	0.0	0.0	1	attack
129.173.67.123	3	0	0	1	0	0	3.235926350629032	0.0	0.0	1	attack
129.173.67.123	1	0	0	3	8	22	2.963424910652391	0.8	1.3995812306460644	2	attack
129.173.67.123	3	0	0	1	0	0	3.366091329119193	0.0	0.0	1	attack
129.173.67.123	3	0	0	1	0	0	3.366091329119193	0.0	0.0	1	attack
129.173.67.123	1	11011.764705882353	2	4	8	26	3.274173235722022	0.6666666666666666	1.7779849042597489	2	attack
129.173.67.123	3	0	0	1	0	16	3.378783493486178	0.0	0.8112781244591328	1	attack
129.173.67.123	3	7200.0	1	1	4	0	3.5745317474053766	0.4	0.0	2	attack
129.173.67.123	3	0	0	1	0	8	3.5657520112740126	0.0	0.5435644431995964	1	attack
129.173.67.123	3	0	0	1	0	14	3.473908097482795	0.0	0.0	1	attack
129.173.67.123	3	257.14285714285717	1	4	4	24	3.3703252638453756	0.18181818181818182	1.556656707462823	2	attack
129.173.67.123	1	13292.307692307691	1	3	8	18	3.4582871319884485	0.8	1.77585894824464	2	attack
129.173.67.123	3	5760.0	1	3	10	0	2.8369655812190664	0.625	0.9709505944546688	2	attack
129.173.67.123	2	11519.6	3	3	20	0	3.1679253406043237	1.4285714285714286	0.9709505944546688	2	attack
129.173.67.123	1	0	0	3	4	2	3.5874550695850416	0.5	0.6500224216483541	2	attack
129.173.67.123	3	0	0	1	0	2	3.277613436819116	0.0	0.0	1	attack
129.173.67.123	2	8640.0	1	3	4	16	3.2299123664244975	0.5	1.1411535278793057	2	attack
129.173.67.99	1	485.6	1	3	6	4	3.2108086727473952	0.6	0.9709505944546688	2	attack
129.173.67.123	1	6000.0	2	4	6	6	3.4328450495955223	0.375	1.4591479170272446	2	attack
129.173.67.123	1	0	0	1	6	0	3.5	3.0	0.0	1	attack
129.173.67.99	1	15.0	1	3	2	2	2.7107842179523707	0.5	0.8112781244591328	3	attack
129.173.67.100	0	187.0	1	0	1	0	3.5778195311147836	0	0.0	0	attack
129.173.67.109	0	187.0	1	0	1	0	3.5778195311147836	0	0.0	0	attack
129.173.67.109	0	156.0	1	0	1	0	3.5778195311147836	0	0.0	0	attack
129.173.67.100	0	156.0	1	0	1	0	3.5778195311147836	0	0.0	0	attack
129.173.67.100	0	73.0	1	0	1	0	3.5778195311147836	0	0.0	0	attack
129.173.67.109	0	73.0	1	0	1	0	3.5778195311147836	0	0.0	0	attack
129.173.67.109	0	505.0	1	0	1	0	3.5778195311147836	0	0.0	0	attack
129.173.67.100	0	505.0	1	0	1	0	3.5778195311147836	0	0.0	0	attack
129.173.67.101	0	0	0	0	0	1	3.349275070710714	0	0.0	0	attack
129.173.67.123	3	2880.0	1	4	4	6	3.3936541995097897	0.2222222222222222	0.9709505944546688	2	attack
129.173.67.100	0	428.0	1	0	1	0	3.5778195311147836	0	0.0	0	attack
129.173.67.123	3	0	0	1	0	0	3.121928094887363	0.0	0.0	1	attack
129.173.67.109	0	422.0	1	0	1	0	3.5778195311147836	0	0.0	0	attack
129.173.67.123	3	0	0	1	0	0	3.121928094887363	0.0	0.0	1	attack
129.173.67.123	1	0	0	2	0	2	3.3598316939532373	0.0	0.0	1	attack
129.173.67.123	3	0	0	1	0	0	3.321928094887362	0.0	0.0	1	attack
129.173.67.123	3	0	0	1	0	0	3.321928094887362	0.0	0.0	1	attack
129.173.67.99	1	365.6	1	3	6	4	3.2108086727473952	0.6	0.9709505944546688	2	attack
129.173.67.123	1	0	0	1	0	22	3.092890542276152	0.0	1.7702834614222898	1	attack
129.173.67.123	1	14400.0	1	2	12	0	3.4247185935241204	1.0	0.6500224216483541	2	attack
129.173.67.123	1	450.0	1	6	10	6	3.4959121491373844	0.5555555555555556	1.75	2	attack
129.173.67.100	0	386.0	1	0	1	0	3.5778195311147836	0	0.0	0	attack
129.173.67.109	0	386.0	1	0	1	0	3.5778195311147836	0	0.0	0	attack
129.173.67.123	1	24685.714285714286	1	1	6	8	3.439012058238935	1.5	1.8702538164316223	2	attack
129.173.67.123	0	0	0	0	0	14	3.321928094887362	0	0.0	0	attack
129.173.67.123	1	7.0	1	1	1	0	3.202819531114783	1.0	0.0	1	attack
129.173.67.109	0	325.0	1	0	1	0	3.5778195311147836	0	0.0	0	attack
129.173.67.100	0	325.0	1	0	1	0	3.5778195311147836	0	0.0	0	attack
129.173.67.123	1	24.0	1	1	1	0	3.202819531114783	1.0	0.0	1	attack
129.173.67.123	1	30.0	1	1	1	0	3.202819531114783	1.0	0.0	1	attack
129.173.67.123	1	5.0	1	1	1	0	3.202819531114783	1.0	0.0	1	attack
129.173.67.123	1	14.0	1	1	1	0	3.202819531114783	1.0	0.0	1	attack
129.173.67.123	1	30.0	1	1	1	0	3.202819531114783	1.0	0.0	1	attack
129.173.67.100	0	175.0	1	0	1	0	3.5778195311147836	0	0.0	0	attack
129.173.67.123	1	5.0	1	1	1	0	3.202819531114783	1.0	0.0	1	attack
129.173.67.101	0	0	0	0	0	1	3.3197738350294776	0	0.0	0	attack
129.173.67.123	1	30.0	1	1	1	0	3.202819531114783	1.0	0.0	1	attack
129.173.67.109	0	115.0	1	0	1	0	3.5778195311147836	0	0.0	0	attack
129.173.67.100	0	115.0	1	0	1	0	3.5778195311147836	0	0.0	0	attack
129.173.67.123	1	30.0	1	1	1	0	3.202819531114783	1.0	0.0	1	attack
129.173.67.123	1	30.0	1	1	1	0	3.202819531114783	1.0	0.0	1	attack
129.173.67.109	0	76.0	1	0	1	0	3.5778195311147836	0	0.0	0	attack
129.173.67.100	0	76.0	1	0	1	0	3.5778195311147836	0	0.0	0	attack
129.173.67.99	1	15.0	1	3	2	2	2.7107842179523707	0.5	0.0	3	attack
129.173.67.123	1	30.0	1	1	1	0	3.202819531114783	1.0	0.0	1	attack
129.173.67.100	0	45.0	1	0	1	0	3.5778195311147836	0	0.0	0	attack
129.173.67.123	1	5.0	1	1	1	0	3.202819531114783	1.0	0.0	1	attack
129.173.67.100	0	66.0	1	0	1	0	3.5778195311147836	0	0.0	0	attack
129.173.67.109	0	66.0	1	0	1	0	3.5778195311147836	0	0.0	0	attack
129.173.67.123	1	30.0	1	1	1	0	3.202819531114783	1.0	0.0	1	attack
129.173.67.123	1	30.0	1	1	1	0	3.202819531114783	1.0	0.0	1	attack
129.173.67.123	1	30.0	1	1	1	0	3.202819531114783	1.0	0.0	1	attack
129.173.67.123	1	30.0	1	1	1	0	3.202819531114783	1.0	0.0	1	attack
129.173.67.123	1	30.0	1	1	1	0	3.202819531114783	1.0	0.0	1	attack
129.173.67.123	3	0	0	2	4	0	3.6336910042391386	0.4	0.0	2	attack
129.173.67.123	3	0	0	2	6	2	3.613052346809723	0.3333333333333333	1.0	2	attack
129.173.67.123	3	0	0	1	0	0	3.6168746059562227	0.0	0.0	1	attack
129.173.67.123	1	0	0	1	0	2	3.3735572622751855	0.0	0.0	1	attack
129.173.67.123	1	86400.0	1	1	4	0	3.5068905956085183	1.0	0.0	2	attack
129.173.67.123	0	0	0	0	0	22	3.6168746059562222	0	0.9456603046006401	0	attack
129.173.67.123	1	27.0	1	1	1	0	3.202819531114783	1.0	0.0	1	attack
129.173.67.99	1	204.66666666666666	1	3	4	2	3.239277245280952	0.6666666666666666	0.0	2	attack
129.173.67.99	1	306.25	1	3	2	2	3.16810581394706	0.5	0.0	2	attack
129.173.67.123	1	20.0	1	1	1	0	3.202819531114783	1.0	0.0	1	attack
129.173.67.123	1	30.0	1	1	1	0	3.202819531114783	1.0	0.0	1	attack
129.173.67.123	1	5.0	1	1	1	0	3.202819531114783	1.0	0.0	1	attack
129.173.67.123	1	6.0	1	1	1	0	3.202819531114783	1.0	0.0	1	attack
129.173.67.123	1	30.0	1	1	1	0	3.202819531114783	1.0	0.0	1	attack
129.173.67.123	1	5.0	1	1	1	0	3.202819531114783	1.0	0.0	1	attack
129.173.67.123	1	22.0	1	1	1	0	3.202819531114783	1.0	0.0	1	attack
129.173.67.123	1	30.0	1	1	1	0	3.202819531114783	1.0	0.0	1	attack
129.173.67.123	1	30.0	1	1	1	0	3.202819531114783	1.0	0.0	1	attack
129.173.67.123	1	5.0	1	1	1	0	3.202819531114783	1.0	0.0	1	attack
129.173.67.123	1	22.0	1	1	1	0	3.202819531114783	1.0	0.0	1	attack
129.173.67.123	1	29.0	1	1	1	0	3.202819531114783	1.0	0.0	1	attack
129.173.67.123	1	1.0	1	1	1	0	3.202819531114783	1.0	0.0	1	attack
129.173.67.123	1	1.0	1	1	1	0	3.202819531114783	1.0	0.0	1	attack
129.173.67.123	1	8.0	1	1	1	0	3.202819531114783	1.0	0.0	1	attack
129.173.67.123	3	15711.818181818182	2	3	5	6	3.2696914739009983	0.45454545454545453	0.6840384356390417	2	attack
129.173.67.123	1	10.0	1	1	1	0	3.202819531114783	1.0	0.0	1	attack
129.173.67.99	1	125.5	2	3	6	4	3.2108086727473952	0.6	0.9709505944546688	2	attack
129.173.67.99	1	15.0	1	3	2	2	2.7107842179523707	0.5	0.0	3	attack
129.173.67.109	0	122.0	1	0	1	0	3.5778195311147836	0	0.0	0	attack
129.173.67.100	0	122.0	1	0	1	0	3.5778195311147836	0	0.0	0	attack
129.173.67.100	0	97.0	1	0	1	0	3.5778195311147836	0	0.0	0	attack
129.173.67.109	0	97.0	1	0	1	0	3.5778195311147836	0	0.0	0	attack
129.173.67.100	0	44.0	1	0	1	0	3.5778195311147836	0	0.0	0	attack
129.173.67.109	0	44.0	1	0	1	0	3.5778195311147836	0	0.0	0	attack
129.173.67.100	0	2.0	1	0	1	0	3.5778195311147836	0	0.0	0	attack
129.173.67.109	0	573.0	1	0	1	0	3.5778195311147836	0	0.0	0	attack
129.173.67.100	0	573.0	1	0	1	0	3.5778195311147836	0	0.0	0	attack
129.173.67.100	0	548.0	1	0	1	0	3.5778195311147836	0	0.0	0	attack
129.173.67.123	3	0	0	1	0	0	3.0	0.0	0.0	1	attack
129.173.67.109	0	519.0	1	0	1	0	3.5778195311147836	0	0.0	0	attack
129.173.67.123	3	0	0	1	0	0	3.0	0.0	0.0	1	attack
129.173.67.123	3	0	0	1	0	0	3.0	0.0	0.0	1	attack
129.173.67.123	1	300.0	1	1	4	0	3.3232314287976203	1.0	0.0	2	attack
129.173.67.123	0	0	0	0	0	20	3.0	0	1.219240704636849	0	attack
129.173.67.99	1	5.5	2	3	6	4	3.2108086727473952	0.6	0.9709505944546688	2	attack
129.173.67.99	1	15.0	1	3	2	2	2.7107842179523707	0.5	0.0	3	attack
129.173.67.100	0	560.0	1	0	1	0	3.5778195311147836	0	0.0	0	attack
129.173.67.109	0	560.0	1	0	1	0	3.5778195311147836	0	0.0	0	attack
129.173.67.123	1	0	0	1	0	2	3.378783493486175	0.0	0.0	1	attack
129.173.67.123	1	8640.0	1	2	10	0	3.408092402402683	0.8333333333333334	1.370950594454669	2	attack
129.173.67.109	0	535.0	1	0	1	0	3.5778195311147836	0	0.0	0	attack
129.173.67.123	3	2880.0	1	3	10	0	3.5065188390474673	0.5555555555555556	1.370950594454669	2	attack
129.173.67.123	3	0	0	1	0	0	3.5032583347756456	0.0	0.0	1	attack
129.173.67.123	3	0	0	1	0	0	3.492773786134486	0.0	0.0	1	attack
129.173.67.123	2	2450.0	2	2	12	0	3.337904851002412	1.2	0.6500224216483541	2	attack
129.173.67.123	0	0	0	0	0	22	3.5032583347756456	0	0.26676498780302604	0	attack
129.173.67.123	1	13.0	1	1	1	0	3.202819531114783	1.0	0.0	1	attack
129.173.67.109	0	436.0	1	0	1	0	3.5778195311147836	0	0.0	0	attack
129.173.67.100	0	436.0	1	0	1	0	3.5778195311147836	0	0.0	0	attack
129.173.67.99	1	607.1	2	3	6	4	3.2108086727473952	0.6	0.9709505944546688	2	attack
129.173.67.123	2	28800.0	1	3	4	2	3.4355836043732553	0.4	0.9182958340544894	2	attack
129.173.67.123	3	0	0	1	0	0	3.616874605956222	0.0	0.0	1	attack
129.173.67.123	3	0	0	1	0	0	3.616874605956222	0.0	0.0	1	attack
129.173.67.123	3	0	0	2	0	2	3.157098964179514	0.0	0.0	1	attack
129.173.67.123	3	0	0	1	0	14	3.3598435201411285	0.0	0.0	1	attack
129.173.67.123	3	0	0	1	0	0	3.0	0.0	0.0	1	attack
129.173.67.123	1	0	0	1	0	8	3.626214335150474	0.0	1.2987949406953987	1	attack
129.173.67.123	1	90.0	1	1	4	4	3.293874788090399	0.5	1.5	2	attack
129.173.67.123	1	8271.42857142857	3	7	24	4	3.3346109485499915	0.8571428571428571	2.2359263506290326	2	attack
129.173.67.123	3	42.857142857142854	1	2	4	24	3.1746525487600747	0.3333333333333333	1.4315602842833155	2	attack
129.173.67.123	2	249.83333333333334	2	1	12	0	3.577819531114783	2.0	0.0	2	attack
129.173.67.123	3	2400.0	2	5	20	8	2.98458649466166	0.7142857142857143	2.0741647430225747	2	attack
129.173.67.123	1	0	0	2	0	4	3.1616157143988106	0.0	1.0	1	attack
129.173.67.123	3	7200.0	1	2	4	0	2.7583258874747454	0.2857142857142857	0.0	2	attack
129.173.67.123	3	0	0	1	0	0	2.4193819456463714	0.0	0.0	1	attack
129.173.67.123	3	0	0	1	0	0	2.4193819456463714	0.0	0.0	1	attack
129.173.67.123	3	0	0	2	0	8	3.0017991224214042	0.0	0.8112781244591328	1	attack
129.173.67.123	3	171.42857142857142	2	5	8	6	3.129424759145405	0.4	1.4488156357251847	2	attack
129.173.67.123	3	0	0	1	0	0	3.292770193936989	0.0	0.0	1	attack
129.173.67.123	3	0	0	1	0	22	2.6065365702800745	0.0	0.9456603046006401	1	attack
129.173.67.123	1	1600.0	1	6	12	6	3.323938657223964	0.6666666666666666	1.7527152789797051	2	attack
129.173.67.123	1	33600.0	2	3	12	0	3.215232303928911	1.0	0.9182958340544894	2	attack
129.173.67.123	0	0	0	0	0	22	3.2927701939369887	0	1.3315796225857792	0	attack
129.173.67.99	1	487.1	2	3	6	4	3.2108086727473952	0.6	0.9709505944546688	2	attack
129.173.67.123	1	3.0	1	1	1	0	3.202819531114783	1.0	0.0	1	attack
129.173.67.99	1	15.0	1	3	2	2	2.7107842179523707	0.5	0.0	3	attack
129.173.67.123	1	27.0	1	1	1	0	3.202819531114783	1.0	0.0	1	attack
129.173.67.123	1	12.0	1	1	1	0	3.202819531114783	1.0	0.0	1	attack
129.173.67.123	1	18.0	1	1	1	0	3.202819531114783	1.0	0.0	1	attack
129.173.67.123	1	20.0	1	1	1	0	3.202819531114783	1.0	0.0	1	attack
129.173.67.123	1	30.0	1	1	1	0	3.202819531114783	1.0	0.0	1	attack
129.173.67.123	1	30.0	1	1	1	0	3.202819531114783	1.0	0.0	1	attack
129.173.67.123	1	5.0	1	1	1	0	3.202819531114783	1.0	0.0	1	attack
129.173.67.123	1	30.0	1	1	1	0	3.202819531114783	1.0	0.0	1	attack
129.173.67.123	1	30.0	1	1	1	0	3.202819531114783	1.0	0.0	1	attack
129.173.67.123	1	30.0	1	1	1	0	3.202819531114783	1.0	0.0	1	attack
129.173.67.123	1	23.0	1	1	1	0	3.202819531114783	1.0	0.0	1	attack
129.173.67.123	1	23.0	1	1	1	0	3.202819531114783	1.0	0.0	1	attack
129.173.67.123	1	28.0	1	1	1	0	3.202819531114783	1.0	0.0	1	attack
129.173.67.123	1	28.0	1	1	1	0	3.202819531114783	1.0	0.0	1	attack
129.173.67.123	1	30.0	1	1	1	0	3.202819531114783	1.0	0.0	1	attack
129.173.67.123	1	14400.0	1	2	4	2	3.207546561086968	0.6666666666666666	0.9182958340544894	2	attack
129.173.67.123	3	2880.0	1	3	4	6	3.6390095516083325	0.2	0.9709505944546688	2	attack
129.173.67.123	3	0	0	1	0	0	3.96981578242681	0.0	0.0	1	attack
129.173.67.123	3	0	0	3	0	4	3.6361040885667246	0.0	0.8112781244591328	1	attack
129.173.67.123	3	180.0	1	2	4	0	3.3167857280143997	0.2857142857142857	0.0	2	attack
129.173.67.123	3	0	0	1	0	0	3.41829583405449	0.0	0.0	1	attack
129.173.67.123	3	0	0	1	0	22	3.8516329363470247	0.0	0.26676498780302604	1	attack
129.173.67.123	1	7200.0	1	1	4	0	3.238901256602631	1.0	0.0	2	attack
129.173.67.123	1	514.2857142857143	1	5	8	6	3.4311693353860244	0.5714285714285714	1.8423709931771086	2	attack
129.173.67.123	1	0	0	2	4	2	3.4408175041798597	0.6666666666666666	0.9182958340544894	2	attack
129.173.67.123	1	1125.0	2	3	8	24	3.172368583119528	0.8	0.8960382325345574	2	attack
129.173.67.123	3	7200.0	1	2	4	0	3.3083999493270815	0.4	0.0	2	attack
129.173.67.123	3	0	0	1	0	0	2.807354922057604	0.0	0.0	1	attack
129.173.67.123	3	0	0	1	0	0	2.8073549220576037	0.0	0.0	1	attack
129.173.67.123	1	3600.0	1	3	8	0	3.5124340194279977	0.8	1.0	2	attack
129.173.67.123	1	34560.0	1	2	4	6	3.3747888377919915	0.5	0.7219280948873623	2	attack
129.173.67.123	0	0	0	0	0	22	2.807354922057605	0	1.3315796225857792	0	attack
129.173.67.99	1	367.3	2	3	6	4	3.2108086727473952	0.6	0.9709505944546688	2	attack
129.173.67.123	1	30.0	1	1	1	0	3.202819531114783	1.0	0.0	1	attack
129.173.67.123	1	30.0	1	1	1	0	3.202819531114783	1.0	0.0	1	attack
129.173.67.123	1	25.0	1	1	1	0	3.202819531114783	1.0	0.0	1	attack
129.173.67.123	1	30.0	1	1	1	0	3.202819531114783	1.0	0.0	1	attack
129.173.67.123	1	4.0	1	1	1	0	3.202819531114783	1.0	0.0	1	attack
129.173.67.123	1	11.0	1	1	1	0	3.202819531114783	1.0	0.0	1	attack
129.173.67.123	1	30.0	1	1	1	0	3.202819531114783	1.0	0.0	1	attack
129.173.67.123	1	5.0	1	1	1	0	3.202819531114783	1.0	0.0	1	attack
129.173.67.123	1	30.0	1	1	1	0	3.202819531114783	1.0	0.0	1	attack
129.173.67.123	1	30.0	1	1	1	0	3.202819531114783	1.0	0.0	1	attack
129.173.67.123	1	30.0	1	1	1	0	3.202819531114783	1.0	0.0	1	attack
129.173.67.99	1	15.0	1	3	2	2	2.7107842179523707	0.5	0.0	3	attack
129.173.67.123	1	30.0	1	1	1	0	3.202819531114783	1.0	0.0	1	attack
129.173.67.123	1	5.0	1	1	1	0	3.202819531114783	1.0	0.0	1	attack
129.173.67.123	1	30.0	1	1	1	0	3.202819531114783	1.0	0.0	1	attack
129.173.67.123	1	30.0	1	1	1	0	3.202819531114783	1.0	0.0	1	attack
129.173.67.123	1	30.0	1	1	1	0	3.202819531114783	1.0	0.0	1	attack
129.173.67.123	1	300.0	1	1	4	0	3.456564762130953	1.0	0.0	2	attack
129.173.67.123	1	3600.0	1	2	8	0	3.560331976992176	0.8	0.8112781244591328	2	attack
129.173.67.123	3	0	0	3	4	14	3.4908063145802353	0.25	1.6577427265048887	2	attack
129.173.67.123	3	0	0	2	0	12	2.65560064180227	0.0	0.6500224216483541	1	attack
129.173.67.123	3	54.666666666666664	2	5	8	10	3.6771355936215073	0.4444444444444444	1.6577427265048887	2	attack
129.173.67.123	3	187.5	1	2	16	0	3.465752010678034	1.1428571428571428	1.5487949406953987	2	attack
129.173.67.99	1	247.3	2	3	6	4	3.2108086727473952	0.6	0.9709505944546688	2	attack
129.173.67.123	1	0	0	1	0	0	3.4100993267336737	0.0	0.0	1	attack
129.173.67.123	1	69120.0	1	5	20	0	3.501647632217157	1.1111111111111112	1.5219280948873626	2	attack
129.173.67.123	1	13.0	1	1	1	0	3.202819531114783	1.0	0.0	1	attack
129.173.67.99	1	127.2	1	3	6	4	3.2108086727473952	0.6	0.9709505944546688	2	attack
129.173.67.123	1	30.0	1	1	1	0	3.202819531114783	1.0	0.0	1	attack
129.173.67.123	1	5.0	1	1	1	0	3.202819531114783	1.0	0.0	1	attack
129.173.67.99	1	15.0	1	3	2	2	2.7107842179523707	0.5	0.0	3	attack
129.173.67.123	1	12.0	1	1	1	0	3.202819531114783	1.0	0.0	1	attack
129.173.67.123	1	7.0	1	1	1	0	3.202819531114783	1.0	0.0	1	attack
129.173.67.123	1	11.0	1	1	1	0	3.202819531114783	1.0	0.0	1	attack
129.173.67.123	1	20.0	1	1	1	0	3.202819531114783	1.0	0.0	1	attack
129.173.67.123	1	30.0	1	1	1	0	3.202819531114783	1.0	0.0	1	attack
129.173.67.123	1	22.0	1	1	1	0	3.202819531114783	1.0	0.0	1	attack
129.173.67.123	1	30.0	1	1	1	0	3.202819531114783	1.0	0.0	1	attack
129.173.67.123	1	30.0	1	1	1	0	3.202819531114783	1.0	0.0	1	attack
129.173.67.123	1	30.0	1	1	1	0	3.202819531114783	1.0	0.0	1	attack
129.173.67.123	1	5.0	1	1	1	0	3.202819531114783	1.0	0.0	1	attack
129.173.67.123	1	5.0	1	1	1	0	3.202819531114783	1.0	0.0	1	attack
129.173.67.123	1	25.0	1	1	1	0	3.202819531114783	1.0	0.0	1	attack
129.173.67.123	1	30.0	1	1	1	0	3.202819531114783	1.0	0.0	1	attack
129.173.67.123	1	0	0	1	4	0	3.6424896731661254	1.0	0.0	2	attack
129.173.67.123	1	24942.85714285714	2	3	12	2	3.588992686297239	0.8571428571428571	0.9852281360342515	2	attack
129.173.67.123	3	2880.0	1	2	4	6	3.117859743393455	0.4	0.9709505944546688	2	attack
129.173.67.123	3	0	0	1	0	0	3.454822399946607	0.0	0.0	1	attack
129.173.67.123	3	0	0	1	0	0	3.454822399946607	0.0	0.0	1	attack
129.173.67.99	1	7.2	1	3	6	4	3.2108086727473952	0.6	0.9709505944546688	2	attack
129.173.67.123	1	1800.0	1	1	4	0	3.1556390622295662	1.0	0.0	2	attack
129.173.67.123	0	0	0	0	0	8	3.454822399946607	0	0.5435644431995964	0	attack
129.173.67.123	3	7200.0	1	2	4	0	3.106178336267836	0.2857142857142857	0.0	2	attack
129.173.67.123	3	0	0	1	0	12	3.3032149332977383	0.0	0.4138168503036338	1	attack
129.173.67.123	3	0	0	1	0	0	3.0	0.0	0.0	1	attack
129.173.67.123	3	111.8	1	2	4	6	3.2377923638423125	0.4	1.9219280948873625	2	attack
129.173.67.123	3	0	0	2	0	8	3.275820632394778	0.0	1.0	1	attack
129.173.67.123	3	0	0	1	0	0	3.4548223999466066	0.0	0.0	1	attack
129.173.67.123	3	0	0	1	0	22	3.0974619428457015	0.0	0.9456603046006401	1	attack
129.173.67.123	1	26742.85714285714	2	5	8	6	3.144050431740387	0.5714285714285714	1.556656707462823	2	attack
129.173.67.123	1	0	0	2	0	2	3.302474305261644	0.0	0.0	1	attack
129.173.67.123	3	975.0	2	2	8	0	3.049334213359334	0.5	1.0	2	attack
129.173.67.123	3	0	0	1	0	22	3.2758390043960723	0.0	1.3315796225857792	1	attack
129.173.67.123	3	28800.0	1	3	4	8	3.4225137861778467	0.3333333333333333	1.459147917027245	2	attack
129.173.67.123	3	7200.0	1	2	4	0	2.879328076647989	0.2857142857142857	0.0	2	attack
129.173.67.123	3	0	0	1	0	0	2.9056390622295662	0.0	0.0	1	attack
129.173.67.123	3	0	0	2	0	24	2.979344663567562	0.0	1.1887218755408673	1	attack
129.173.67.123	3	0	0	1	10	0	3.59446563696145	0.7142857142857143	0.0	2	attack
129.173.67.123	1	50.0	1	6	20	4	3.3593599702795562	1.0	2.1258145836939115	2	attack
129.173.67.123	1	57600.0	1	2	4	2	3.194779306816884	0.6666666666666666	0.9182958340544894	2	attack
129.173.67.123	1	1800.0	1	3	10	22	3.142193179459701	0.625	1.6697367178034823	2	attack
129.173.67.123	1	2880.0	1	1	10	0	3.1322399973742945	2.5	0.9709505944546688	2	attack
129.173.67.99	1	15.0	1	3	2	2	2.7107842179523707	0.5	0.0	3	attack
129.173.67.99	1	428.6	1	3	6	4	3.2108086727473952	0.6	0.9709505944546688	2	attack
129.173.67.123	2	0	0	2	0	2	3.3488513896100454	0.0	0.0	1	attack
129.173.67.123	3	100.0	1	3	6	6	3.350968545088562	0.375	1.459147917027245	2	attack
129.173.67.123	1	0	0	2	0	12	3.306185798401492	0.0	1.2806721295208872	1	attack
129.173.67.123	3	7200.0	1	2	4	0	2.9432482024939692	0.2	0.0	2	attack
129.173.67.123	3	0	0	1	0	0	2.725480556997869	0.0	0.0	1	attack
129.173.67.123	3	0	0	1	0	0	2.9477027792200916	0.0	0.0	1	attack
129.173.67.123	3	0	0	1	0	0	2.9477027792200907	0.0	0.0	1	attack
129.173.67.123	1	0	0	1	0	0	3.121928094887363	0.0	0.0	1	attack
129.173.67.123	1	140.0	2	2	8	22	2.956497267418701	1.3333333333333333	0.9709505944546688	2	attack
129.173.67.123	0	0	0	0	0	22	2.9477027792200925	0	0.9456603046006401	0	attack
129.173.67.123	3	0	0	1	0	0	3.454822399946606	0.0	0.0	1	attack
129.173.67.123	1	229.83333333333334	3	2	12	0	3.3645142965871484	2.0	1.459147917027245	2	attack
129.173.67.99	1	308.6	1	3	6	4	3.2108086727473952	0.6	0.9709505944546688	2	attack
129.173.67.99	1	15.0	1	3	2	2	2.7107842179523707	0.5	0.0	3	attack
129.173.67.123	1	23400.0	2	2	8	0	2.9232678928158817	1.0	1.0	2	attack
129.173.67.123	1	2.0	1	1	1	0	3.202819531114783	1.0	0.0	1	attack
129.173.67.99	1	188.6	1	3	6	4	3.2108086727473952	0.6	0.9709505944546688	2	attack
129.173.67.123	1	0	0	2	4	2	3.4713193530406916	0.6666666666666666	0.9182958340544894	2	attack
129.173.67.123	1	43200.0	1	3	4	4	3.29647153850236	0.5	1.5	2	attack
129.173.67.123	2	16800.0	2	3	6	6	3.2557114692433964	0.5	1.459147917027245	2	attack
129.173.67.123	1	40500.0	1	3	4	4	3.588943965639713	0.5	1.0	2	attack
129.173.67.123	3	51.42857142857143	1	4	14	0	3.5699890692903375	0.6363636363636364	0.9852281360342515	2	attack
129.173.67.123	3	0	0	1	0	0	3.4594316186372978	0.0	0.0	1	attack
129.173.67.123	3	0	0	1	0	0	3.4594316186372978	0.0	0.0	1	attack
129.173.67.123	1	4800.0	1	1	4	2	3.134559762227108	0.6666666666666666	0.9182958340544894	2	attack
129.173.67.123	1	2460.0	2	4	8	4	3.3157413455554914	0.6666666666666666	1.459147917027245	2	attack
129.173.67.123	1	32000.0	3	4	16	2	3.406227969524182	0.8888888888888888	1.4355205042826666	2	attack
129.173.67.123	0	0	0	0	0	20	3.4594316186372973	0	1.1883763717345073	0	attack
129.173.67.123	1	30.0	1	1	1	0	3.202819531114783	1.0	0.0	1	attack
129.173.67.123	1	5.0	1	1	1	0	3.202819531114783	1.0	0.0	1	attack
129.173.67.123	1	30.0	1	1	1	0	3.202819531114783	1.0	0.0	1	attack
129.173.67.99	1	15.0	1	3	2	2	2.7107842179523707	0.5	0.0	3	attack
129.173.67.123	1	30.0	1	1	1	0	3.202819531114783	1.0	0.0	1	attack
129.173.67.123	1	5.0	1	1	1	0	3.202819531114783	1.0	0.0	1	attack
129.173.67.123	1	30.0	1	1	1	0	3.202819531114783	1.0	0.0	1	attack
129.173.67.123	1	5.0	1	1	1	0	3.202819531114783	1.0	0.0	1	attack
129.173.67.123	1	30.0	1	1	1	0	3.202819531114783	1.0	0.0	1	attack
129.173.67.123	1	30.0	1	1	1	0	3.202819531114783	1.0	0.0	1	attack
129.173.67.123	1	11.0	1	1	1	0	3.202819531114783	1.0	0.0	1	attack
129.173.67.123	1	11.0	1	1	1	0	3.202819531114783	1.0	0.0	1	attack
129.173.67.99	1	68.6	1	3	6	4	3.2108086727473952	0.6	0.9709505944546688	2	attack
129.173.67.123	1	30.0	1	1	1	0	3.202819531114783	1.0	0.0	1	attack
129.173.67.123	1	30.0	1	1	1	0	3.202819531114783	1.0	0.0	1	attack
129.173.67.123	1	26.0	1	1	1	0	3.202819531114783	1.0	0.0	1	attack
129.173.67.123	1	30.0	1	1	1	0	3.202819531114783	1.0	0.0	1	attack
129.173.67.123	1	13.0	1	1	1	0	3.202819531114783	1.0	0.0	1	attack
129.173.67.123	1	6.0	1	1	1	0	3.202819531114783	1.0	0.0	1	attack
129.173.67.123	1	0	0	2	0	2	3.1352837840237817	0.0	0.0	1	attack
129.173.67.123	1	6749.875	3	3	14	2	3.169958710105841	1.0	1.5	2	attack
129.173.67.123	3	5236.363636363636	1	4	12	10	3.582306638636436	0.5454545454545454	1.6858157091530304	2	attack
129.173.67.123	1	13.333333333333334	1	3	5	4	3.502600203493341	0.5555555555555556	0.9910760598382222	2	attack
129.173.67.100	0	31.0	1	0	1	0	3.5778195311147836	0	0.0	0	attack
129.173.67.109	0	45.0	1	0	1	0	3.5778195311147836	0	0.0	0	attack
129.173.67.100	0	43.0	1	0	1	0	3.5778195311147836	0	0.0	0	attack
129.173.67.123	1	0	0	1	2	0	2.899397470347699	1.0	0.0	2	attack
129.173.67.99	1	697.4	1	3	6	4	3.2108086727473952	0.6	0.9709505944546688	2	attack
129.173.67.99	1	15.0	1	3	2	2	2.7107842179523707	0.5	0.0	3	attack
129.173.67.123	1	0	0	2	0	4	3.484021730028317	0.0	0.0	1	attack
129.173.67.123	3	3200.0	1	3	4	14	3.3693989018707047	0.2222222222222222	1.4355205042826666	2	attack
129.173.67.123	1	14850.0	3	3	12	4	3.229492728489264	0.75	1.5612781244591325	2	attack
129.173.67.99	1	577.4	1	3	6	4	3.2108086727473952	0.6	0.9709505944546688	2	attack
129.173.67.123	1	1067.0	2	2	8	0	3.1903454635087285	0.8	0.5435644431995964	2	attack
129.173.67.123	1	27257.14285714286	3	4	12	2	3.415247009609871	1.0	1.556656707462823	2	attack
129.173.67.123	1	1915.2727272727273	5	4	22	0	3.381011388213528	1.0	2.186704345910025	2	attack
129.173.67.123	3	0	0	3	2	2	3.1330056158846387	0.1111111111111111	0.0	2	attack
129.173.67.123	3	0	0	1	0	0	3.121928094887363	0.0	0.0	1	attack
129.173.67.123	1	14400.0	1	1	2	0	3.821928094887362	0.5	1.0	2	attack
129.173.67.123	3	0	0	3	6	2	3.639727641259208	0.375	0.8112781244591328	2	attack
129.173.67.123	3	0	0	1	0	0	3.5304930567574835	0.0	0.0	1	attack
129.173.67.123	3	0	0	1	0	0	3.8073549220576033	0.0	0.0	1	attack
129.173.67.123	3	0	0	1	0	20	3.35040370394411	0.0	0.9709505944546688	1	attack
129.173.67.123	3	0	0	1	0	0	3.8073549220576033	0.0	0.0	1	attack
129.173.67.123	1	2661.3333333333335	3	3	12	0	3.0906850696247345	1.0	0.9182958340544894	2	attack
129.173.67.123	3	750.0	2	5	12	28	3.4610656357650114	0.42857142857142855	1.5128876215181606	2	attack
129.173.67.123	3	0	0	1	0	22	3.6548778505454584	0.0	0.9456603046006401	1	attack
129.173.67.123	3	0	0	1	0	0	3.0957952550009336	0.0	0.0	1	attack
129.173.67.123	1	300.0	1	2	4	2	3.5584193450556327	0.6666666666666666	0.9182958340544894	2	attack
129.173.67.123	1	75.0	1	3	4	4	3.3692651146708013	0.5	0.8112781244591328	2	attack
129.173.67.123	3	0	0	2	0	2	3.5329450010576964	0.0	0.0	1	attack
129.173.67.123	3	0	0	1	0	22	3.197931539926902	0.0	1.1433201021277661	1	attack
129.173.67.123	3	0	0	1	0	0	3.57243125132212	0.0	0.0	1	attack
129.173.67.123	3	600.0	1	1	6	0	3.572431251322121	0.6	0.6500224216483541	2	attack
129.173.67.123	1	597.3333333333334	3	1	18	0	3.57243125132212	9.0	0.9444885341662054	1	attack
129.173.67.123	0	0	0	0	0	8	3.5724312513221195	0	0.0	0	attack
129.173.67.123	0	0	0	0	0	6	3.57243125132212	0	0.6500224216483541	0	attack
129.173.67.123	1	4.285714285714286	1	1	1	6	3.4800283212702854	1.0	1.1488348542809166	1	attack
129.173.67.99	1	15.0	1	3	2	2	2.7107842179523707	0.5	0.0	3	attack
129.173.67.99	1	457.4	1	3	6	4	3.2108086727473952	0.6	0.9709505944546688	2	attack
129.173.67.123	1	3600.0	1	3	4	4	3.2443917892792324	0.5	0.8112781244591328	2	attack
129.173.67.123	1	0	0	2	0	4	2.906064678047578	0.0	1.0	1	attack
129.173.67.123	2	0	0	2	0	2	2.932983813485282	0.0	0.0	1	attack
129.173.67.123	3	17018.18181818182	2	3	8	14	3.201760621811112	0.4444444444444444	1.3221793455166666	2	attack
129.173.67.123	1	5.0	1	1	1	0	3.202819531114783	1.0	0.0	1	attack
129.173.67.123	1	30.0	1	1	1	0	3.202819531114783	1.0	0.0	1	attack
129.173.67.123	1	30.0	1	1	1	0	3.202819531114783	1.0	0.0	1	attack
129.173.67.123	1	5.0	1	1	1	0	3.202819531114783	1.0	0.0	1	attack
129.173.67.123	1	30.0	1	1	1	0	3.202819531114783	1.0	0.0	1	attack
129.173.67.123	1	5.0	1	1	1	0	3.202819531114783	1.0	0.0	1	attack
129.173.67.123	1	27.0	1	1	1	0	3.202819531114783	1.0	0.0	1	attack
129.173.67.123	1	2.0	1	1	1	0	3.202819531114783	1.0	0.0	1	attack
129.173.67.123	1	30.0	1	1	1	0	3.202819531114783	1.0	0.0	1	attack
129.173.67.123	1	30.0	1	1	1	0	3.202819531114783	1.0	0.0	1	attack
129.173.67.123	1	30.0	1	1	1	0	3.202819531114783	1.0	0.0	1	attack
129.173.67.123	1	5.0	1	1	1	0	3.202819531114783	1.0	0.0	1	attack
129.173.67.123	1	30.0	1	1	1	0	3.202819531114783	1.0	0.0	1	attack
129.173.67.99	1	337.4	1	3	6	4	3.2108086727473952	0.6	0.9709505944546688	2	attack
129.173.67.123	1	30.0	1	1	1	0	3.202819531114783	1.0	0.0	1	attack
129.173.67.99	1	15.0	1	3	2	2	2.7107842179523707	0.5	0.0	3	attack
129.173.67.123	1	30.0	1	1	1	0	3.202819531114783	1.0	0.0	1	attack
129.173.67.123	1	30.0	1	1	1	0	3.202819531114783	1.0	0.0	1	attack
129.173.67.123	1	30.0	1	1	1	0	3.202819531114783	1.0	0.0	1	attack
129.173.67.123	1	10.0	1	1	1	0	3.202819531114783	1.0	0.0	1	attack
129.173.67.123	3	0	0	1	0	0	2.9477027792200907	0.0	0.0	1	attack
129.173.67.123	3	30.0	1	2	1	0	2.9902222378692067	0.09090909090909091	0.0	1	attack
129.173.67.123	3	0	0	1	0	0	2.9477027792200907	0.0	0.0	1	attack
129.173.67.123	1	0	0	1	2	0	3.689703732199548	0.25	0.0	2	attack
129.173.67.123	3	0	0	3	4	4	3.5372963414744345	0.25	1.0	2	attack
129.173.67.123	3	1200.0	1	2	8	10	3.3891321494088134	0.8	1.8910611120726528	2	attack
129.173.67.123	3	800.0	1	4	4	32	3.1543970256768272	0.2857142857142857	1.8860386268675404	2	attack
129.173.67.123	1	25200.0	2	4	12	4	3.3921679911697007	0.75	1.4056390622295665	2	attack
129.173.67.123	1	0	0	2	0	4	3.3714084731187755	0.0	1.0	1	attack
129.173.67.123	1	0	0	1	2	6	3.74369229653077	0.3333333333333333	0.0	2	attack
129.173.67.123	1	900.0	1	3	14	2	3.4533340684771825	1.1666666666666667	1.5612781244591325	2	attack
129.173.67.123	3	0	0	3	0	4	2.992627441280062	0.0	1.0	1	attack
129.173.67.123	3	0	0	1	0	0	2.913977073182752	0.0	0.0	1	attack
129.173.67.123	3	0	0	1	0	0	2.913977073182752	0.0	0.0	1	attack
129.173.67.123	1	17400.0	3	4	12	0	3.555108600822037	0.8571428571428571	1.0	2	attack
129.173.67.123	1	22400.0	2	5	16	2	3.4387625930982244	1.0	1.9749375012019272	2	attack
129.173.67.123	1	514.2857142857143	1	5	8	6	3.5388358770069037	0.5714285714285714	1.556656707462823	2	attack
129.173.67.123	3	0	0	1	0	24	3.1611743811959285	0.0	0.9182958340544894	1	attack
129.173.67.123	3	0	0	2	0	10	3.6689840908381175	0.0	1.3609640474436813	1	attack
129.173.67.123	3	0	0	1	0	0	3.7345216647797517	0.0	0.0	1	attack
129.173.67.123	3	43200.0	1	2	4	0	3.6215874127582763	0.4	0.8112781244591328	2	attack
129.173.67.123	3	100.0	1	2	12	0	3.211431605773232	1.0	1.584962500721156	2	attack
129.173.67.123	3	2057.1428571428573	1	4	8	6	3.081255004144216	0.5	1.3787834934861756	2	attack
129.173.67.123	1	0	0	2	0	4	3.4149769790768234	0.0	1.0	1	attack
129.173.67.123	3	0	0	1	0	24	3.57635972391004	0.0	1.2806721295208872	1	attack
129.173.67.123	2	0	0	1	0	0	3.3278195311147827	0.0	0.0	1	attack
129.173.67.123	1	20900.0	3	4	16	2	3.5377720827531056	0.8888888888888888	1.5304930567574826	2	attack
129.173.67.123	3	0	0	2	0	4	3.1677550541525714	0.0	1.0	1	attack
129.173.67.123	3	0	0	1	0	0	3.2806390622295667	0.0	0.0	1	attack
129.173.67.123	3	0	0	2	0	16	3.300896650522423	0.0	0.3372900666170139	1	attack
129.173.67.123	3	0	0	1	0	0	3.146286370662104	0.0	0.0	1	attack
129.173.67.123	3	0	0	1	0	0	3.146286370662104	0.0	0.0	1	attack
129.173.67.123	3	0	0	1	0	4	2.7254805569978675	0.0	0.0	1	attack
129.173.67.123	2	0	0	1	0	36	3.030817734875302	0.0	1.1409827561124504	1	attack
129.173.67.123	1	1200.0	1	2	4	2	2.961884088621248	0.6666666666666666	0.9182958340544894	2	attack
129.173.67.123	0	0	0	0	0	16	3.146286370662104	0	0.9933927290103626	0	attack
129.173.67.123	0	0	0	0	0	6	3.146286370662104	0	0.0	0	attack
129.173.67.123	1	30.0	1	1	1	0	3.202819531114783	1.0	0.0	1	attack
129.173.67.99	1	217.4	1	3	6	4	3.2108086727473952	0.6	0.9709505944546688	2	attack
129.173.67.123	1	0	0	2	0	4	3.0309496377383285	0.0	0.8112781244591328	1	attack
129.173.67.123	1	900.0	1	2	4	4	3.1475192395408507	0.5	0.8112781244591328	2	attack
129.173.67.123	1	86400.0	1	1	4	0	3.238901256602631	1.0	0.0	2	attack
129.173.67.99	1	0	0	3	1	1	2.1686273743618965	0.3333333333333333	1.0	2	attack
129.173.67.99	1	30.0	1	1	1	1	3.614378957269828	1.0	0.0	1	attack
129.173.67.123	1	30.0	1	1	1	0	3.202819531114783	1.0	0.0	1	attack
129.173.67.123	1	18.0	1	1	1	0	3.202819531114783	1.0	0.0	1	attack
129.173.67.123	1	30.0	1	1	1	0	3.202819531114783	1.0	0.0	1	attack
129.173.67.123	1	5.0	1	1	1	0	3.202819531114783	1.0	0.0	1	attack
129.173.67.123	1	30.0	1	1	1	0	3.202819531114783	1.0	0.0	1	attack
129.173.67.123	1	5.0	1	1	1	0	3.202819531114783	1.0	0.0	1	attack
129.173.67.123	1	19.0	1	1	1	0	3.202819531114783	1.0	0.0	1	attack
129.173.67.123	1	29.0	1	1	1	0	3.202819531114783	1.0	0.0	1	attack
129.173.67.99	1	97.4	1	3	6	4	3.2108086727473952	0.6	0.9709505944546688	2	attack
129.173.67.123	1	30.0	1	1	1	0	3.202819531114783	1.0	0.0	1	attack
129.173.67.123	1	30.0	1	1	1	0	3.202819531114783	1.0	0.0	1	attack
129.173.67.123	1	30.0	1	1	1	0	3.202819531114783	1.0	0.0	1	attack
129.173.67.123	1	30.0	1	1	1	0	3.202819531114783	1.0	0.0	1	attack
129.173.67.123	1	5.0	1	1	1	0	3.202819531114783	1.0	0.0	1	attack
129.173.67.123	1	19.0	1	1	1	0	3.202819531114783	1.0	0.0	1	attack
129.173.67.123	1	30.0	1	1	1	0	3.202819531114783	1.0	0.0	1	attack
129.173.67.123	1	30.0	1	1	1	0	3.202819531114783	1.0	0.0	1	attack
129.173.67.123	1	86400.0	1	1	4	0	3.5216406363433177	1.0	0.0	2	attack
129.173.67.123	1	30.0	1	1	1	0	3.202819531114783	1.0	0.0	1	attack
129.173.67.123	1	20.0	1	1	1	0	3.202819531114783	1.0	0.0	1	attack
129.173.67.123	1	30.0	1	1	1	0	3.202819531114783	1.0	0.0	1	attack
129.173.67.123	1	5.0	1	1	1	0	3.202819531114783	1.0	0.0	1	attack
129.173.67.123	1	30.0	1	1	1	0	3.202819531114783	1.0	0.0	1	attack
129.173.67.123	1	5.0	1	1	1	0	3.202819531114783	1.0	0.0	1	attack
129.173.67.123	1	30.0	1	1	1	0	3.202819531114783	1.0	0.0	1	attack
129.173.67.123	1	30.0	1	1	1	0	3.202819531114783	1.0	0.0	1	attack
129.173.67.123	1	2.0	1	1	1	0	3.202819531114783	1.0	0.0	1	attack
129.173.67.123	1	7.0	1	1	1	0	3.202819531114783	1.0	0.0	1	attack
129.173.67.123	1	17.0	1	1	1	0	3.202819531114783	1.0	0.0	1	attack
129.173.67.123	1	30.0	1	1	1	0	3.202819531114783	1.0	0.0	1	attack
129.173.67.99	1	720.0	1	3	6	4	3.2108086727473952	0.6	0.9709505944546688	2	attack
129.173.67.123	1	30.0	1	1	1	0	3.202819531114783	1.0	0.0	1	attack
129.173.67.99	1	15.0	1	3	2	2	2.7107842179523707	0.5	0.8112781244591328	3	attack
129.173.67.123	1	30.0	1	1	1	0	3.202819531114783	1.0	0.0	1	attack
129.173.67.123	1	5.0	1	1	1	0	3.202819531114783	1.0	0.0	1	attack
129.173.67.123	1	29.0	1	1	1	0	3.202819531114783	1.0	0.0	1	attack
129.173.67.123	1	30.0	1	1	1	0	3.202819531114783	1.0	0.0	1	attack
129.173.67.109	0	391.0	1	0	1	0	3.5778195311147836	0	0.0	0	attack
129.173.67.100	0	391.0	1	0	1	0	3.5778195311147836	0	0.0	0	attack
129.173.67.123	3	0	0	2	0	2	2.844061772144258	0.0	0.0	1	attack
129.173.67.123	3	30.0	1	2	1	0	3.0154606455756743	0.07692307692307693	0.0	1	attack
129.173.67.123	3	0	0	1	0	0	3.0220552088742	0.0	0.0	1	attack
129.173.67.123	2	6092.307692307692	2	5	20	6	3.312321532009419	1.0	1.5465935642949384	2	attack
129.173.67.100	0	358.0	1	0	1	0	3.5778195311147836	0	0.0	0	attack
129.173.67.123	1	1542.857142857143	1	4	12	2	3.496752068220445	0.8571428571428571	1.556656707462823	2	attack
129.173.67.109	0	350.0	1	0	1	0	3.5778195311147836	0	0.0	0	attack
129.173.67.123	1	10.0	1	4	8	4	3.5503241594724906	0.6666666666666666	0.9182958340544894	2	attack
129.173.67.123	0	0	0	0	0	20	2.9842341646524897	0	0.8812908992306927	0	attack
129.173.67.99	1	600.0	1	3	6	4	3.2108086727473952	0.6	0.9709505944546688	2	attack
129.173.67.123	1	3600.0	2	3	10	2	3.329615920206859	0.7142857142857143	1.0	2	attack
129.173.67.123	1	10837.5	2	5	12	4	3.0436800487853826	0.75	1.9056390622295665	2	attack
129.173.67.123	1	28800.0	1	1	6	0	3.416992500144231	1.5	0.0	2	attack
129.173.67.123	1	4.0	1	1	1	0	3.202819531114783	1.0	0.0	1	attack
129.173.67.99	1	15.0	1	3	2	2	2.7107842179523707	0.5	0.8112781244591328	3	attack
129.173.67.99	1	480.0	1	3	6	4	3.2108086727473952	0.6	0.9709505944546688	2	attack
129.173.67.123	1	720.0	1	4	6	4	3.2525930451299816	0.5	1.5219280948873626	2	attack
129.173.67.123	1	3600.0	1	4	14	2	3.5132723266552555	1.0	1.2475562489182657	2	attack
129.173.67.123	1	0	0	1	0	0	3.321928094887362	0.0	0.0	1	attack
129.173.67.123	3	7200.0	1	2	4	0	2.8522548978088693	0.4	0.0	2	attack
129.173.67.123	3	0	0	1	0	0	2.5	0.0	0.0	1	attack
129.173.67.123	1	26742.85714285714	2	4	12	2	3.3633040935595657	0.8571428571428571	0.8631205685666311	2	attack
129.173.67.123	0	0	0	0	0	20	2.5	0	0.9709505944546688	0	attack
129.173.67.123	1	6.0	1	1	1	0	3.202819531114783	1.0	0.0	1	attack
129.173.67.123	1	30.0	1	1	1	0	3.202819531114783	1.0	0.0	1	attack
129.173.67.123	1	5.0	1	1	1	0	3.202819531114783	1.0	0.0	1	attack
129.173.67.123	1	10.0	1	1	1	0	3.202819531114783	1.0	0.0	1	attack
129.173.67.100	0	140.0	1	0	1	0	3.5778195311147836	0	0.0	0	attack
129.173.67.109	0	140.0	1	0	1	0	3.5778195311147836	0	0.0	0	attack
129.173.67.123	1	30.0	1	1	1	0	3.202819531114783	1.0	0.0	1	attack
129.173.67.123	1	30.0	1	1	1	0	3.202819531114783	1.0	0.0	1	attack
129.173.67.123	1	10.0	1	1	1	0	3.202819531114783	1.0	0.0	1	attack
129.173.67.123	1	23.0	1	1	1	0	3.202819531114783	1.0	0.0	1	attack
129.173.67.123	1	30.0	1	1	1	0	3.202819531114783	1.0	0.0	1	attack
129.173.67.123	1	30.0	1	1	1	0	3.202819531114783	1.0	0.0	1	attack
129.173.67.123	1	30.0	1	1	1	0	3.202819531114783	1.0	0.0	1	attack
129.173.67.123	1	5.0	1	1	1	0	3.202819531114783	1.0	0.0	1	attack
129.173.67.123	1	10.0	1	1	1	0	3.202819531114783	1.0	0.0	1	attack
129.173.67.123	1	30.0	1	1	1	0	3.202819531114783	1.0	0.0	1	attack
129.173.67.99	1	360.0	1	3	6	4	3.2108086727473952	0.6	0.7219280948873623	2	attack
129.173.67.123	1	30.0	1	1	1	0	3.202819531114783	1.0	0.0	1	attack
129.173.67.99	1	15.0	1	3	2	2	2.7107842179523707	0.5	0.8112781244591328	3	attack
129.173.67.123	1	30.0	1	1	1	0	3.202819531114783	1.0	0.0	1	attack
129.173.67.123	3	0	0	1	0	0	2.75	0.0	0.0	1	attack
129.173.67.123	3	30.0	1	2	1	0	2.863204882778696	0.14285714285714285	0.0	1	attack
129.173.67.123	1	7200.0	1	2	4	0	3.4109463001749383	0.6666666666666666	0.8112781244591328	2	attack
129.173.67.123	1	38335.71428571428	3	8	28	0	3.4204148596743056	1.0	1.950212064914747	2	attack
129.173.67.123	3	0	0	1	0	0	3.2516291673878235	0.0	0.0	1	attack
129.173.67.123	3	0	0	1	0	8	3.2516291673878235	0.0	0.0	1	attack
129.173.67.123	3	8307.692307692309	1	4	7	32	3.1119375678033667	0.3684210526315789	1.7314699384999979	2	attack
129.173.67.123	3	14123.076923076924	2	3	16	10	3.496772367696455	0.6666666666666666	1.8262452584026092	2	attack
129.173.67.123	1	200.0	1	2	4	2	3.2556924482233	0.6666666666666666	0.0	2	attack
129.173.67.123	0	0	0	0	0	14	3.2516291673878235	0	0.0	0	attack
129.173.67.99	1	240.2	1	3	6	4	3.2108086727473952	0.6	0.7219280948873623	2	attack
129.173.67.123	1	43200.0	1	2	8	0	3.381076011914607	1.0	1.5	2	attack
129.173.67.123	1	30.0	1	1	1	0	3.202819531114783	1.0	0.0	1	attack
129.173.67.123	1	15.0	1	1	1	0	3.202819531114783	1.0	0.0	1	attack
129.173.67.123	1	30.0	1	1	1	0	3.202819531114783	1.0	0.0	1	attack
129.173.67.123	1	5.0	1	1	1	0	3.202819531114783	1.0	0.0	1	attack
129.173.67.123	1	30.0	1	1	1	0	3.202819531114783	1.0	0.0	1	attack
129.173.67.123	1	5.0	1	1	1	0	3.202819531114783	1.0	0.0	1	attack
129.173.67.123	1	30.0	1	1	1	0	3.202819531114783	1.0	0.0	1	attack
129.173.67.99	1	15.0	1	3	2	2	2.7107842179523707	0.5	0.8112781244591328	3	attack
129.173.67.123	1	30.0	1	1	1	0	3.202819531114783	1.0	0.0	1	attack
129.173.67.123	1	30.0	1	1	1	0	3.202819531114783	1.0	0.0	1	attack
129.173.67.123	1	5.0	1	1	1	0	3.202819531114783	1.0	0.0	1	attack
129.173.67.123	1	19.0	1	1	1	0	3.202819531114783	1.0	0.0	1	attack
129.173.67.123	1	28.0	1	1	1	0	3.202819531114783	1.0	0.0	1	attack
129.173.67.123	1	12.0	1	1	1	0	3.202819531114783	1.0	0.0	1	attack
129.173.67.123	1	15.0	1	1	1	0	3.202819531114783	1.0	0.0	1	attack
129.173.67.123	1	30.0	1	1	1	0	3.202819531114783	1.0	0.0	1	attack
129.173.67.123	1	30.0	1	1	1	0	3.202819531114783	1.0	0.0	1	attack
129.173.67.99	1	120.2	1	3	6	4	3.2108086727473952	0.6	0.0	2	attack
129.173.67.123	2	76.36363636363636	2	4	9	2	3.2746701903077358	0.6	0.9456603046006401	2	attack
129.173.67.123	3	0	0	2	12	2	3.5408020517747767	0.75	1.4488156357251847	2	attack
129.173.67.123	3	0	0	1	0	4	3.351825398184081	0.0	0.0	1	attack
129.173.67.123	3	0	0	1	0	0	3.2927701939369896	0.0	0.0	1	attack
129.173.67.123	1	17280.0	1	3	8	2	3.233919927186131	0.8	0.9709505944546688	2	attack
129.173.67.123	3	0	0	2	0	2	3.595683477738585	0.0	0.0	1	attack
129.173.67.123	3	0	0	1	0	0	3.5883543471732327	0.0	0.0	1	attack
129.173.67.123	3	0	0	1	0	8	3.284349773315948	0.0	0.0	1	attack
129.173.67.123	0	0	0	0	0	4	3.29277019393699	0	0.0	0	attack
129.173.67.123	1	84.44444444444444	5	5	9	0	2.8854426668391917	0.9	0.9864267287308426	2	normal
129.173.67.123	1	246.63829787234042	7	9	47	0	3.032281343758752	1.0217391304347827	2.003717703853193	2	normal
129.173.67.123	1	165.6	2	4	15	0	2.69747709450187	0.9375	2.1995812306460643	2	normal
129.173.67.123	1	99.85185185185185	2	6	27	0	2.809041446250242	0.9642857142857143	0.824980257347893	2	normal
129.173.67.123	1	549.5454545454545	6	6	22	0	3.0786013266181422	1.1	1.9362600275315274	2	normal
129.173.67.123	1	151.52830188679246	9	6	53	0	2.91352520733958	1.0	2.0785600234828	2	normal
129.173.67.123	1	356.27272727272725	4	6	22	0	2.894178639693489	1.0	1.3485878960124225	2	normal
129.173.67.123	1	144.89473684210526	4	5	19	0	2.8080862234436488	1.0	1.613519734232519	2	normal
129.173.67.123	1	900.0	1	1	2	0	2.4591479170272446	0.25	0.0	2	normal
129.173.67.123	1	245.03030303030303	7	7	33	0	2.903795882332775	0.9428571428571428	1.8896754425149926	2	normal
129.173.67.123	1	300.0	1	2	4	0	2.762395587626685	1.0	0.0	2	normal
129.173.67.123	1	1308.111111111111	6	8	48	6	2.791633895357375	1.0	2.279742264263082	2	normal
129.173.67.123	1	2041.2272727272727	6	4	22	0	3.2823019596700185	1.1	1.4949188482339508	2	normal
129.173.67.123	1	1300.0	2	2	6	0	2.7887634666472683	0.75	0.9182958340544894	2	normal
129.173.67.123	1	342.5	4	4	16	0	3.061648248599853	1.1428571428571428	1.75	2	normal
129.173.67.123	1	541.8518518518518	6	7	27	0	3.110623313859856	1.0	1.4465542693965123	2	normal
129.173.67.123	1	9217.953488372093	12	8	43	0	2.8281298321076846	1.0	2.2469593016703575	2	normal
129.173.67.123	1	377.77777777777777	3	7	27	0	3.239348135455353	0.9310344827586207	1.540709585192697	2	normal
129.173.67.123	1	360.0	2	6	25	0	2.901898568802182	1.0869565217391304	1.7739119513005477	2	normal
129.173.67.123	1	582.3333333333334	8	6	36	0	3.1392891823890725	1.0	2.2405330040422813	2	normal
129.173.67.123	2	312.02272727272725	6	7	44	0	3.1849229542094224	1.0	1.9196905740496961	2	normal
129.173.67.123	1	671.5151515151515	6	7	33	0	3.2216749145622634	1.0	2.148973664157402	2	normal
129.173.67.123	1	96562.24	4	6	25	0	3.1188355505588996	0.9259259259259259	1.9394705707972524	2	normal
129.173.67.123	1	209.0909090909091	3	4	22	0	2.9452686128101933	1.0	1.6858157091530304	2	normal
129.173.67.123	1	137.42857142857142	3	4	14	0	3.0856559695380525	1.0769230769230769	1.556656707462823	2	normal
129.173.67.123	1	2201.4375	5	4	16	0	3.182924392753762	1.0666666666666667	1.9056390622295665	2	normal
129.173.67.123	1	161.625	2	3	8	0	3.1036316121275274	0.8	1.5	2	normal
129.173.67.123	3	146.3	3	3	20	0	2.8196382415112216	1.1111111111111112	1.970950594454669	2	normal
129.173.67.123	1	838.3333333333334	6	11	48	0	3.0049223529484355	0.96	2.0943609377704333	2	normal
129.173.67.123	1	923.6551724137931	3	7	29	0	3.23892261364166	1.0740740740740742	1.3584338123256492	2	normal
129.173.67.123	1	68.4090909090909	4	5	22	0	3.0270748365063707	1.0	0.9456603046006401	2	normal
129.173.67.123	1	1410.1315789473683	8	9	38	0	3.2185266431195414	1.0	2.1029334343823503	2	normal
129.173.67.123	1	11374.42857142857	4	4	21	0	3.013945426581548	1.0	1.9533040442609688	2	normal
129.173.67.123	1	417.3243243243243	6	7	37	0	3.1172325342593634	0.9487179487179487	2.0925615471233328	2	normal
129.173.67.123	1	4571.916666666667	2	3	12	0	3.138023195231332	1.2	1.9182958340544896	2	normal
129.173.67.123	1	9183.05	6	9	40	0	3.077334748146228	1.0	1.6418484836863259	2	normal
129.173.67.123	1	325.69642857142856	5	9	56	0	3.046961127355062	1.0	2.2577700863631165	2	normal
129.173.67.123	1	477.4782608695652	5	6	23	0	3.342195744446855	1.0	1.4910138707589942	2	normal
129.173.67.123	1	2897.6388888888887	7	6	36	0	3.0969484260701687	1.0	1.6256865393009245	2	normal
129.173.67.123	1	0	0	1	2	0	3.6897037321995474	1.0	0.0	2	normal
129.173.67.123	1	0.3333333333333333	1	3	6	0	3.334149118577301	1.0	0.0	2	normal
129.173.67.123	1	300.0	1	1	2	0	3.2516291673878235	0.5	1.0	2	normal
129.173.67.123	1	242.5531914893617	3	7	47	0	3.1908085491150415	1.0444444444444445	2.214234738792899	2	normal
129.173.67.123	1	274.0	2	3	10	0	3.3594188941524115	1.0	0.9709505944546688	2	normal
129.173.67.123	1	61.97142857142857	5	7	35	0	3.0628893330827345	1.0	1.7865217796426036	2	normal
129.173.67.123	1	61.95454545454545	2	5	22	0	3.082682338585285	0.9166666666666666	1.539484756931502	2	normal
129.173.67.123	2	720.0	2	6	25	0	3.012475688631785	1.0	1.9026831892554923	2	normal
129.173.67.123	3	449.875	2	2	16	0	2.6177501508277463	1.1428571428571428	1.9056390622295665	2	normal
129.173.67.123	1	1876.6666666666667	4	8	36	0	2.8675594441571346	0.9473684210526315	2.3082708345352603	2	normal
129.173.67.123	1	117.78571428571429	5	7	28	0	2.9585796102633246	1.0769230769230769	1.9852281360342516	2	normal
129.173.67.123	1	342.85714285714283	2	4	14	0	2.949001301575171	0.875	2.2359263506290326	2	normal
129.173.67.123	1	6847.5	2	2	8	0	2.4036052333478963	1.3333333333333333	1.2987949406953987	2	normal
129.173.67.123	1	1135.9117647058824	5	7	34	0	2.9735696238353575	1.0	2.256908989558354	2	normal
129.173.67.123	1	285.0	4	7	36	0	2.9652718108709952	1.0	1.8365916681089793	2	normal
129.173.67.123	1	4589.551724137931	5	7	29	0	3.1702186343842973	0.9354838709677419	1.9864972449936449	2	normal
129.173.67.123	1	180.35	4	5	20	0	3.1577403852432	1.0	1.8464393446710157	2	normal
129.173.67.123	1	1943.1666666666667	2	5	18	0	3.036528594404495	1.0	1.836591668108979	2	normal
129.173.67.123	1	475.2962962962963	4	7	54	0	2.9022691383933332	0.9642857142857143	2.2936728403958497	2	normal
129.173.67.123	1	2752.948717948718	6	7	39	0	2.989013088040263	1.0	2.1663851589534326	2	normal
129.173.67.123	1	4476.882352941177	5	8	34	0	2.9835099791911737	1.0625	2.0132790219068077	2	normal
129.173.67.123	1	3542.480769230769	8	9	52	0	3.0279144077487663	1.0	2.199687794731328	2	normal
129.173.67.123	3	5533.25	3	4	8	0	3.2010611716337234	0.5	1.0	2	normal
129.173.67.123	1	1363.3333333333333	4	5	48	0	3.070357017310071	1.2	1.829172272078755	2	normal
129.173.67.123	1	488.75471698113205	7	8	53	0	3.0934925511580618	0.9636363636363636	2.1526965243508265	2	normal
129.173.67.123	1	272.7894736842105	6	6	38	0	2.948179241877977	1.0	1.719553828322125	2	normal
129.173.67.123	3	455.43589743589746	5	8	39	0	2.975387465461024	1.054054054054054	1.5006283791521187	2	normal
129.173.67.123	1	694.2083333333334	4	5	24	0	2.8798659046398476	1.0	2.117492461184755	2	normal
129.173.67.123	1	26.2	2	3	10	0	2.4935696434203436	1.0	1.5219280948873626	2	normal
129.173.67.123	1	586.9583333333334	5	7	24	0	2.7791744926125834	0.9230769230769231	1.3844315043405981	2	normal
129.173.67.123	1	392.75	4	5	24	0	3.1204374223931652	1.0909090909090908	1.7295739585136223	2	normal
129.173.67.123	1	764.4615384615385	5	7	26	0	2.652905501353835	0.9285714285714286	1.5485806065228545	2	normal
129.173.67.123	1	490.90909090909093	4	5	22	0	3.039511489635314	1.1	1.971747257128181	2	normal
129.173.67.123	3	2397.25	3	6	16	0	2.8845162512438276	0.7272727272727273	0.8112781244591328	2	normal
129.173.67.123	1	1800.0	1	1	4	0	3.4613201402110088	1.0	0.0	2	attack
129.173.67.99	1	182.7	2	3	6	4	3.2108086727473952	0.6	0.46899559358928117	2	attack
129.173.67.123	1	0	0	2	4	0	3.7957347625398024	1.0	0.0	2	attack
129.173.67.123	3	34560.0	1	2	2	8	3.3360603543312304	0.16666666666666666	1.5219280948873626	2	attack
129.173.67.123	1	49885.71428571428	2	3	14	0	3.495973531321753	1.1666666666666667	1.4488156357251847	2	attack
129.173.67.123	1	1500.0	3	6	16	4	3.410267055243355	0.8	1.570950594454669	2	attack
129.173.67.99	1	15.0	1	3	2	2	2.7107842179523707	0.5	0.8112781244591328	3	attack
129.173.67.99	1	62.7	2	3	6	4	3.2108086727473952	0.6	0.46899559358928117	2	attack
129.173.67.123	1	0	0	1	2	0	3.471354487013929	1.0	0.0	2	attack
129.173.67.99	1	662.9	2	3	6	4	3.2108086727473952	0.6	0.46899559358928117	2	attack
129.173.67.99	1	15.0	1	3	2	2	2.7107842179523707	0.5	0.8112781244591328	3	attack
129.173.67.123	1	0	0	2	2	1	3.541806151097134	0.6666666666666666	1.584962500721156	2	attack
129.173.67.123	1	0	0	2	4	0	3.6655751940264185	1.0	1.0	2	attack
129.173.67.99	1	542.9	2	3	6	4	3.2108086727473952	0.6	0.46899559358928117	2	attack
129.173.67.123	1	0	0	2	4	0	3.7957347625398024	1.0	0.8112781244591328	2	attack
129.173.67.99	1	15.0	1	3	2	2	2.7107842179523707	0.5	0.8112781244591328	3	attack
129.173.67.99	1	422.9	2	3	6	4	3.2108086727473952	0.6	0.46899559358928117	2	attack
129.173.67.123	3	0	0	1	4	0	3.8796640049025943	1.0	0.0	1	attack
129.173.67.99	1	302.8	1	3	6	4	3.2108086727473952	0.6	0.46899559358928117	2	attack
129.173.67.99	1	15.0	1	3	2	2	2.7107842179523707	0.5	0.8112781244591328	3	attack
129.173.67.99	1	152.33333333333334	1	3	4	2	3.239277245280952	0.6666666666666666	0.6500224216483541	2	attack
129.173.67.99	1	228.5	1	3	2	2	3.16810581394706	0.5	0.0	2	attack
129.173.67.123	1	0	0	2	4	0	3.7957347625398024	1.0	0.0	2	attack
129.173.67.99	1	15.0	1	3	2	2	2.7107842179523707	0.5	0.8112781244591328	3	attack
129.173.67.99	1	52.333333333333336	1	3	4	2	3.239277245280952	0.6666666666666666	0.6500224216483541	2	attack
129.173.67.99	1	78.5	1	3	2	2	3.16810581394706	0.5	0.0	2	attack
129.173.67.99	1	600.0	1	3	4	2	3.239277245280952	0.6666666666666666	0.6500224216483541	2	attack
129.173.67.99	1	900.0	1	3	2	2	3.16810581394706	0.5	0.0	2	attack
129.173.67.99	1	0	0	1	1	0	3.5804621997271027	1.0	0.0	1	attack
129.173.67.99	1	15.0	1	3	2	2	2.7107842179523707	0.5	0.0	3	attack
129.173.67.99	1	500.0	1	3	4	2	3.239277245280952	0.6666666666666666	0.6500224216483541	2	attack
129.173.67.99	1	750.0	1	3	2	2	3.16810581394706	0.5	0.0	2	attack
129.173.67.123	1	0	0	2	4	0	3.7957347625398024	1.0	0.8112781244591328	2	attack
129.173.67.123	1	0	0	1	0	1	3.2826072864064044	0.0	0.0	1	attack
129.173.67.99	1	15.0	1	3	2	2	2.7107842179523707	0.5	0.0	3	attack
129.173.67.99	1	400.0	1	3	4	2	3.239277245280952	0.6666666666666666	0.6500224216483541	2	attack
129.173.67.99	1	600.0	1	3	2	2	3.16810581394706	0.5	0.0	2	attack
129.173.67.123	3	0	0	1	4	0	3.8796640049025943	1.0	0.0	1	attack
129.173.67.99	1	300.0	1	3	4	2	3.239277245280952	0.6666666666666666	0.6500224216483541	2	attack
129.173.67.99	1	450.0	1	3	2	2	3.16810581394706	0.5	0.0	2	attack
129.173.67.99	1	15.0	1	3	2	2	2.7107842179523707	0.5	0.0	3	attack
129.173.67.99	1	240.2	1	3	6	4	3.2108086727473952	0.6	1.3609640474436813	2	attack
129.173.67.123	1	0	0	2	2	1	3.5662904719078683	0.6666666666666666	0.9182958340544894	2	attack
129.173.67.123	1	0	0	1	2	0	3.8833374604210054	1.0	0.0	2	attack
129.173.67.99	1	15.0	1	3	2	2	2.7107842179523707	0.5	0.0	3	attack
129.173.67.99	1	120.2	1	3	6	4	3.2108086727473952	0.6	1.2954618442383217	2	attack
129.173.67.99	1	0.2	1	3	6	4	3.2108086727473952	0.6	1.3609640474436813	2	attack
129.173.67.99	1	15.0	1	3	2	2	2.7107842179523707	0.5	0.0	3	attack
129.173.67.123	1	0	0	2	4	0	3.7957347625398024	1.0	0.0	2	attack
129.173.67.123	1	0	0	1	2	0	3.471354487013929	1.0	0.0	2	attack
129.173.67.99	1	720.0	1	3	6	4	3.2108086727473952	0.6	0.46899559358928117	2	attack
129.173.67.99	1	15.0	1	3	2	2	2.7107842179523707	0.5	0.0	3	attack
129.173.67.99	1	600.0	1	3	6	4	3.2108086727473952	0.6	0.46899559358928117	2	attack
129.173.67.123	3	0	0	1	4	0	3.8796640049025943	1.0	0.0	1	attack
129.173.67.99	1	479.9	2	3	6	4	3.2108086727473952	0.6	0.46899559358928117	2	attack
129.173.67.99	1	15.0	1	3	2	2	2.7107842179523707	0.5	0.0	3	attack
129.173.67.123	1	0	0	2	4	0	3.7957347625398024	1.0	0.8112781244591328	2	attack
129.173.67.99	1	359.9	2	3	6	4	3.2108086727473952	0.6	0.46899559358928117	2	attack
129.173.67.99	1	15.0	1	3	2	2	2.7107842179523707	0.5	0.0	3	attack
129.173.67.99	1	239.8	1	3	6	4	3.2108086727473952	0.6	0.46899559358928117	2	attack
129.173.67.99	1	119.8	1	3	6	4	3.2108086727473952	0.6	0.46899559358928117	2	attack
129.173.67.99	1	15.0	1	3	2	2	2.7107842179523707	0.5	0.0	3	attack
129.173.67.123	1	0	0	2	4	0	3.7957347625398024	1.0	0.0	2	attack
129.173.67.99	1	720.0	1	3	6	4	3.2108086727473952	0.6	0.46899559358928117	2	attack
129.173.67.123	1	40.25	1	2	4	0	3.330626291239108	1.0	1.5	2	attack
129.173.67.99	1	15.0	1	3	2	2	2.7107842179523707	0.5	0.0	3	attack
129.173.67.99	1	600.2	1	3	6	4	3.2108086727473952	0.6	0.46899559358928117	2	attack
129.173.67.123	3	0	0	1	4	0	3.8796640049025943	1.0	0.0	1	attack
129.173.67.123	1	0	0	1	2	0	2.899397470347699	1.0	1.0	2	attack
129.173.67.99	1	480.2	1	3	6	4	3.2108086727473952	0.6	0.46899559358928117	2	attack
129.173.67.99	1	15.0	1	3	2	2	2.7107842179523707	0.5	0.0	3	attack
129.173.67.123	1	0	0	2	4	0	3.7957347625398024	1.0	1.0	2	attack
129.173.67.99	1	360.2	1	3	6	4	3.2108086727473952	0.6	0.46899559358928117	2	attack
129.173.67.123	1	0	0	1	2	0	3.471354487013929	1.0	0.0	2	attack
129.173.67.99	1	15.0	1	3	2	2	2.7107842179523707	0.5	0.0	3	attack
129.173.67.99	1	240.0	1	2	5	0	3.561113545449042	1.0	0.0	1	attack
129.173.67.99	1	240.2	1	3	6	4	3.2108086727473952	0.6	0.46899559358928117	2	attack
129.173.67.99	1	120.2	1	3	6	4	3.2108086727473952	0.6	0.46899559358928117	2	attack
129.173.67.99	1	15.0	1	3	2	2	2.7107842179523707	0.5	0.8112781244591328	3	attack
129.173.67.123	1	0	0	2	4	0	3.7957347625398024	1.0	0.8112781244591328	2	attack
129.173.67.99	1	0.2	1	3	6	4	3.2108086727473952	0.6	0.46899559358928117	2	attack
129.173.67.123	3	351.0	3	3	5	0	3.569260693773059	1.0	0.0	1	attack
129.173.67.123	3	0	0	3	4	2	3.0751824351396415	0.6666666666666666	0.0	3	attack
129.173.67.99	1	15.0	1	3	2	2	2.7107842179523707	0.5	0.0	3	attack
129.173.67.99	1	617.0	1	3	6	4	3.2108086727473952	0.6	0.46899559358928117	2	attack
129.173.67.123	3	0	0	1	4	0	3.8796640049025943	1.0	0.0	1	attack
129.173.67.99	1	497.0	1	3	6	4	3.2108086727473952	0.6	0.46899559358928117	2	attack
129.173.67.99	1	15.0	1	3	2	2	2.7107842179523707	0.5	0.0	3	attack
129.173.67.123	1	0	0	2	4	0	3.7957347625398024	1.0	0.0	2	attack
129.173.67.99	1	0	0	1	1	0	3.3816201079487342	1.0	0.0	1	attack
10.0.0.34	1	4.5	2	1	2	0	3.5	1.0	0.0	2	normal
10.0.0.34	1	10804.75	4	2	4	0	3.2639596245724416	1.0	0.0	2	normal
10.0.0.34	1	11001.927272727273	54	9	55	0	3.462155118320596	0.9322033898305084	2.204173363207621	2	normal
10.0.0.34	2	3939.45	19	6	20	0	3.4623430473160712	0.8695652173913043	1.8567796494470399	2	normal
10.0.0.34	1	1698.642857142857	26	7	28	0	3.4052585870022214	0.9333333333333333	0.940285958670631	2	normal
10.0.0.34	2	180.33333333333334	3	2	3	0	3.2343317870808006	0.75	0.9182958340544894	2	normal
10.0.0.34	1	205.0	2	1	2	0	3.471354487013929	1.0	0.0	2	normal
10.0.0.34	1	21557.0	2	1	2	0	3.308751351247166	1.0	1.0	2	normal
10.0.0.34	1	0	0	1	0	0	3.308751351247166	0.0	0.0	2	normal
10.0.0.34	0	21527.0	2	0	2	0	3.308751351247166	0	0.0	0	normal
10.0.0.34	1	130.16666666666666	6	3	6	0	3.167874525218442	1.0	1.584962500721156	2	normal
10.0.0.34	1	10828.5	6	2	6	0	3.263959624572441	1.0	1.0	2	normal
10.0.0.34	1	21417.5	2	1	2	0	3.308751351247166	1.0	0.0	2	normal
10.0.0.34	1	21501.0	3	1	3	0	3.056564762130954	1.0	0.0	2	normal
10.0.0.34	1	177.5	2	1	2	0	3.624171760941957	1.0	0.0	2	normal
10.0.0.34	1	21416.5	2	1	2	0	3.308751351247166	1.0	1.0	2	normal
10.0.0.34	1	7934.545454545455	11	3	11	0	3.270269914360265	0.7333333333333333	0.43949698692151334	2	normal
10.0.0.34	1	9436.5	12	5	12	0	3.403551480301406	1.0	1.887918502671133	2	normal
10.0.0.34	1	4706.724137931034	28	6	29	0	3.198023684949421	1.0	1.8664331502253837	2	normal
10.0.0.34	1	6254.913043478261	22	8	23	0	3.2679555434780205	0.9583333333333334	1.44726249944121	2	normal
10.0.0.34	1	2666.266666666667	40	11	45	0	3.364891782067989	0.9782608695652174	1.9585943562056147	2	normal
10.0.0.34	1	5389.7037037037035	25	11	27	0	3.4835079087575265	0.9642857142857143	2.2214197986853934	2	normal
10.0.0.34	1	1331.25	19	6	20	0	3.5435183979786675	0.9090909090909091	1.7883763717345074	2	normal
10.0.0.34	1	2300.8571428571427	51	11	63	0	3.136532947671149	1.05	1.958560565049179	2	normal
10.0.0.34	1	122.5	2	1	2	0	3.056564762130954	1.0	0.0	2	normal
10.0.0.34	1	256.75	5	3	8	0	3.3905172505187364	1.0	0.954434002924965	2	normal
10.0.0.34	1	14.0	2	1	2	0	3.0271691184406184	1.0	0.0	2	normal
10.0.0.34	1	127.0	2	1	2	0	2.8423709931771084	1.0	0.0	2	normal
10.0.0.34	1	25.666666666666668	3	1	3	0	3.3927474104487847	1.0	0.0	2	normal
10.0.0.34	1	21482.333333333332	3	1	3	0	3.056564762130954	1.0	0.0	2	normal
10.0.0.34	1	15.5	2	1	2	0	3.0271691184406184	1.0	1.0	2	normal
10.0.0.34	1	159.4	4	2	5	0	3.155091300283048	1.0	0.9709505944546688	2	normal
10.0.0.34	1	164.0	2	1	2	0	2.8423709931771084	1.0	0.0	2	normal
10.0.0.34	1	21478.333333333332	3	1	3	0	3.308751351247166	1.0	0.0	2	normal
10.0.0.34	1	12.666666666666666	3	1	3	0	3.3927474104487847	1.0	0.0	2	normal
10.0.0.34	1	6.0	2	1	2	0	3.0271691184406184	1.0	0.0	2	normal
10.0.0.34	1	21446.666666666668	3	1	3	0	3.056564762130954	1.0	0.0	2	normal
10.0.0.34	1	181.0	3	1	3	0	3.471354487013929	1.0	0.9182958340544894	2	normal
10.0.0.34	1	5534.0	6	4	8	0	3.1969728216486817	0.8	1.2987949406953987	2	normal
10.0.0.34	2	182.8	5	1	5	0	3.1098980954642874	1.0	0.9709505944546688	2	normal
10.0.0.34	1	146.0	1	1	1	0	3.189898095464288	0.5	0.0	2	normal
10.0.0.34	1	45.2	4	3	5	0	3.311348017799729	0.8333333333333334	0.9709505944546688	2	normal
10.0.0.34	1	21449.0	2	1	2	0	3.308751351247166	1.0	0.0	2	normal
10.0.0.34	1	3.0	1	1	1	0	3.0271691184406184	0.5	0.0	2	normal
10.0.0.34	1	15.5	2	1	2	0	3.0271691184406184	1.0	1.0	2	normal
10.0.0.34	1	0	0	1	0	0	3.308751351247166	0.0	0.0	1	normal
10.0.0.34	1	21599.0	1	1	1	0	3.308751351247166	0.5	0.0	2	normal
10.0.0.34	1	21522.5	2	1	2	0	3.308751351247166	1.0	1.0	2	normal
10.0.0.34	1	21435.0	2	1	2	0	3.308751351247166	1.0	1.0	2	normal
10.0.0.34	1	435.2	5	3	4	1	3.3818661765345137	0.6666666666666666	0.9709505944546688	2	normal
10.0.0.34	1	296.5	2	1	2	0	3.5013978254341027	1.0	1.0	2	normal
10.0.0.34	1	21336.0	2	1	3	0	3.056564762130954	1.0	0.9182958340544894	2	normal
10.0.0.34	1	168.5	2	1	2	0	3.624171760941957	1.0	1.0	2	normal
10.0.0.34	1	13.0	2	1	2	0	3.0271691184406184	1.0	0.0	2	normal
10.0.0.34	1	21375.5	2	1	2	0	3.308751351247166	1.0	1.0	2	normal
10.0.0.34	1	182.66666666666666	3	1	3	0	3.5552690446481177	1.0	0.0	2	normal
10.0.0.34	1	588.8	10	4	10	0	3.2946528647617326	1.0	1.8464393446710157	2	normal
10.0.0.34	1	2123.846153846154	39	12	39	0	3.2354724543872075	0.975	1.4723093276974248	2	normal
10.0.0.34	1	2852.0	2	1	2	0	3.4992275471326924	1.0	0.0	2	normal
10.0.0.34	1	1493.75	11	6	12	0	3.2409293955883274	0.8571428571428571	1.459147917027245	2	normal
10.0.0.34	1	536.0	4	1	4	0	3.552316211331758	2.0	1.0	2	normal
10.0.0.34	1	2281.0	1	1	1	0	2.6887218755408675	0.5	0.0	2	normal
10.0.0.34	1	1727.7222222222222	18	7	18	0	3.389043469677679	1.0588235294117647	1.7527152789797047	2	normal
10.0.0.34	1	23.333333333333332	3	1	3	0	3.3927474104487847	1.0	0.0	2	normal
10.0.0.34	1	21397.666666666668	3	1	3	0	3.308751351247166	1.0	0.0	2	normal
10.0.0.34	1	9.0	2	1	2	0	3.0271691184406184	1.0	0.0	2	normal
10.0.0.34	1	286.0	2	1	3	0	2.842370993177109	1.0	0.9182958340544894	2	normal
10.0.0.34	1	299.0	1	1	2	0	3.624171760941957	1.0	0.0	2	normal
10.0.0.34	1	0	0	1	0	0	3.056564762130954	0.0	0.0	1	normal
10.0.0.34	1	21437.666666666668	3	1	3	0	3.056564762130954	3.0	0.0	1	normal
10.0.0.34	1	16.0	2	1	2	0	3.0271691184406184	1.0	0.0	2	normal
10.0.0.34	1	299.0	1	1	2	0	3.624171760941957	1.0	1.0	2	normal
10.0.0.34	1	140.6	5	1	5	0	3.1898980954642875	1.0	0.7219280948873623	2	normal
10.0.0.34	1	187.66666666666666	3	2	3	0	3.160262193351698	0.6	0.9182958340544894	2	normal
10.0.0.34	1	92.5	4	2	4	0	3.3507303192069395	1.3333333333333333	0.8112781244591328	2	normal
10.0.0.34	0	299.0	1	0	1	0	3.189898095464288	0	0.0	0	normal
10.0.0.34	1	23.0	2	1	2	0	3.0271691184406184	1.0	1.0	2	normal
10.0.0.34	1	21490.0	3	1	3	0	3.056564762130954	1.0	0.0	2	normal
10.0.0.34	1	5.0	2	1	3	0	3.3927474104487847	1.0	0.0	2	normal
10.0.0.34	1	193.0	2	1	2	0	3.624171760941957	1.0	1.0	2	normal
10.0.0.34	1	15.5	2	1	2	0	3.0271691184406184	1.0	0.0	2	normal
10.0.0.34	1	134.66666666666666	3	1	3	0	3.471354487013929	1.0	0.9182958340544894	2	normal
10.0.0.34	1	75.33333333333333	2	1	3	0	2.842370993177109	1.0	0.0	2	normal
10.0.0.34	1	359.0	1	1	1	0	3.323231428797621	1.0	0.0	1	normal
10.0.0.34	1	5469.770833333333	44	13	48	0	3.3280052960139	0.9230769230769231	2.1089688836163196	2	normal
10.0.0.34	1	4095.478260869565	21	8	23	0	3.2148183430246746	1.0952380952380953	1.4224751175914556	2	normal
10.0.0.34	1	1580.0	2	1	2	0	2.663532754804255	1.0	0.0	2	normal
10.0.0.34	1	21367.333333333332	3	1	3	0	3.056564762130954	1.0	0.0	2	normal
10.0.0.34	1	8.0	2	1	2	0	3.0271691184406184	1.0	0.0	2	normal
10.0.0.34	1	299.0	1	1	2	0	3.624171760941957	1.0	1.0	2	normal
10.0.0.34	1	10739.5	5	2	6	0	3.224161806616944	1.0	1.0	2	normal
10.0.0.34	1	114.1875	16	3	16	0	3.438641459105618	0.8888888888888888	1.2987949406953987	2	normal
10.0.0.34	1	87.5	2	1	2	0	3.541446071165522	1.0	0.0	2	normal
10.0.0.34	1	3114.1428571428573	7	3	7	0	3.280574428953158	0.875	1.3787834934861756	2	normal
10.0.0.34	1	7147.0	6	2	6	0	3.187909144632564	0.75	1.584962500721156	2	normal
10.0.0.34	2	15.0	6	1	6	0	3.139572261986723	1.0	1.584962500721156	2	normal
10.0.0.34	1	10.3	10	2	10	0	3.117091633277501	1.0	1.9219280948873625	2	normal
10.0.0.34	1	7.0	1	1	1	0	3.1395722619867232	0.5	0.0	2	normal
10.0.0.34	1	23.0	8	1	8	0	3.1395722619867223	1.0	2.0	2	normal
10.0.0.34	1	56.0	1	1	1	0	3.1395722619867232	0.5	0.0	2	normal
10.0.0.34	1	51.0	4	1	4	0	3.1395722619867232	1.0	1.0	2	normal
10.0.0.34	1	44.333333333333336	6	1	6	0	3.139572261986723	1.0	1.584962500721156	2	normal
10.0.0.34	1	35.25	4	1	4	0	3.1395722619867232	1.0	1.0	2	normal
10.0.0.34	1	194.5	2	1	2	0	3.624171760941957	1.0	0.0	2	normal
10.0.0.34	1	36.333333333333336	12	4	12	0	3.3407614587067322	0.75	1.9182958340544893	2	normal
10.0.0.34	1	356.375	11	4	16	0	3.4700557556348697	1.2307692307692308	1.8496017527145816	2	normal
10.0.0.34	1	95.83333333333333	12	2	12	0	3.273530198379657	1.0	2.1887218755408675	2	normal
10.0.0.34	1	55.0	6	1	6	0	3.139572261986723	1.0	1.9182958340544896	2	normal
10.0.0.34	1	26.88888888888889	9	3	9	0	3.1989855017971642	1.0	1.5304930567574826	2	normal
10.0.0.34	1	37.1	10	2	10	0	3.2199470238224825	1.0	1.9219280948873625	2	normal
10.0.0.34	1	39.125	8	1	8	0	3.1395722619867223	1.0	2.0	2	normal
10.0.0.34	1	5409.833333333333	12	2	12	0	3.2017659432795824	1.0	1.9182958340544896	2	normal
10.0.0.34	1	30.75	4	1	4	0	3.1395722619867232	1.0	1.0	2	normal
10.0.0.34	1	5903.666666666667	12	2	15	0	3.1928560404408826	1.0	0.8366407419411673	2	normal
10.0.0.34	1	15442.5	14	3	14	0	3.2111027676855493	1.0	2.1820058147602133	2	normal
10.0.0.34	1	21586.25	4	2	4	0	3.555137120414762	1.0	0.0	2	normal
10.0.0.34	1	8579.6	4	2	5	0	3.0289231364051323	1.0	0.9709505944546688	2	normal
10.0.0.34	1	28.0	2	1	2	0	3.471354487013929	1.0	1.0	2	normal
10.0.0.34	1	186.5	4	2	4	0	3.407034928203122	1.0	1.5	2	normal
10.0.0.34	1	15.8	4	2	5	0	3.2465160936455186	1.0	0.9709505944546688	2	normal
10.0.0.34	1	21475.0	4	1	5	0	3.056564762130954	1.0	0.9709505944546688	2	normal
10.0.0.34	1	17.6	4	2	5	0	3.2465160936455186	1.0	0.9709505944546688	2	normal
10.0.0.34	1	299.0	1	1	2	0	3.624171760941957	1.0	0.0	2	normal
10.0.0.34	1	5.0	2	1	2	0	3.0271691184406184	1.0	0.0	2	normal
10.0.0.34	1	16.0	3	1	3	0	3.3927474104487847	1.0	0.0	2	normal
10.0.0.34	1	12865.6	5	2	5	0	3.196118458124547	1.0	0.9709505944546688	2	normal
10.0.0.34	1	177.5	2	1	2	0	3.624171760941957	1.0	1.0	2	normal
10.0.0.34	1	10.5	2	1	2	0	3.0271691184406184	1.0	1.0	2	normal
10.0.0.34	1	12988.4	9	2	10	0	3.3290415104345725	1.0	0.0	2	normal
10.0.0.34	1	63.333333333333336	2	1	3	0	2.842370993177109	1.0	0.0	2	normal
10.0.0.34	1	10801.666666666666	12	3	12	0	3.2676496445120247	0.9230769230769231	1.2516291673878228	2	normal
10.0.0.34	1	8638.4	10	3	10	0	3.220440327570981	1.0	2.2464393446710154	2	normal
10.0.0.34	1	16581.76923076923	13	3	13	0	3.197127548090657	0.9285714285714286	1.198183947911799	2	normal
10.0.0.34	1	286.5	2	1	2	0	3.471354487013929	1.0	0.0	2	normal
10.0.0.34	1	234.5	3	2	4	0	3.407034928203122	1.0	0.8112781244591328	2	normal
10.0.0.34	1	16.0	2	1	2	0	3.0271691184406184	1.0	1.0	2	normal
10.0.0.34	1	21182.0	2	1	2	0	3.308751351247166	1.0	0.0	2	normal
10.0.0.34	1	7243.0	20	4	21	0	3.5023050536634566	0.875	1.6152502650882519	2	normal
10.0.0.34	1	4411.2	20	4	20	0	3.4580660198411364	1.1764705882352942	1.4854752972273346	2	normal
10.0.0.34	1	121.0	4	1	4	0	3.471354487013929	1.0	1.0	2	normal
10.0.0.34	1	2836.0	13	3	16	0	3.3806649971556717	1.0	1.8828560636920488	2	normal
10.0.0.34	1	165.2	8	2	10	0	3.532481396585139	1.0	1.8464393446710157	2	normal
10.0.0.34	1	2548.5555555555557	9	3	9	0	3.3506881313536288	1.0	1.5304930567574826	2	normal
10.0.0.34	1	12347.142857142857	7	3	7	0	3.5019246691922565	1.0	0.8631205685666311	2	normal
10.0.0.34	1	71.33333333333333	3	1	3	0	3.189898095464288	1.0	0.0	2	normal
10.0.0.34	1	21424.0	2	1	2	0	3.308751351247166	1.0	0.0	2	normal
10.0.0.34	1	21409.333333333332	3	1	3	0	3.056564762130954	1.0	0.0	2	normal
10.0.0.34	1	10770.5	4	2	4	0	3.1679602348438927	1.0	1.0	2	normal
10.0.0.34	1	7187.666666666667	3	2	3	0	3.2408352050855216	0.75	1.584962500721156	2	normal
10.0.0.34	1	21336.0	2	1	2	0	3.308751351247166	1.0	1.0	2	normal
10.0.0.34	1	164.0	2	2	3	0	2.9089967586156886	0.75	0.9182958340544894	2	normal
10.0.0.34	2	21468.0	9	3	9	0	3.737285318205428	0.9	0.9182958340544894	2	normal
10.0.0.34	1	9315.0	7	3	7	0	3.4558355190814893	1.1666666666666667	1.3787834934861756	2	normal
10.0.0.34	1	21470.0	2	1	2	0	3.308751351247166	1.0	0.0	2	normal
10.0.0.34	1	3266.4285714285716	6	3	7	0	3.3611015582129267	0.875	0.5916727785823274	2	normal
10.0.0.34	1	2685.7428571428572	32	7	35	0	3.4204585146995203	1.0294117647058822	1.594558536651509	2	normal
10.0.0.34	1	10837.25	4	2	4	0	3.104231161148151	1.0	0.8112781244591328	2	normal
10.0.0.34	1	118.25	4	1	4	0	2.842370993177109	1.0	1.0	2	normal
10.0.0.34	1	189.5	2	1	2	0	3.189898095464288	1.0	1.0	2	normal
10.0.0.34	1	7171.333333333333	6	3	6	0	3.059430487621631	1.0	1.9182958340544893	2	normal
10.0.0.34	1	359.0	1	1	1	0	3.323231428797621	1.0	0.0	1	normal
10.0.0.34	1	200.0	2	1	2	0	3.624171760941957	1.0	0.0	2	normal
10.0.0.34	1	354.8	4	2	5	0	3.3977334743425978	1.0	1.370950594454669	2	normal
10.0.0.34	1	753.5454545454545	10	3	11	0	3.307842046037868	0.9166666666666666	1.9362600275315274	2	normal
10.0.0.34	1	299.0	2	1	2	0	3.25	1.0	1.0	2	normal
10.0.0.34	1	9.5	2	1	2	0	3.0271691184406184	1.0	0.0	2	normal
10.0.0.34	1	21599.0	2	1	2	0	3.484183719779189	1.0	1.0	2	normal
10.0.0.34	1	21350.0	3	1	3	0	3.308751351247166	1.0	0.0	2	normal
10.0.0.34	1	21334.0	2	1	2	0	3.308751351247166	1.0	1.0	2	normal
10.0.0.34	1	4769.391304347826	19	5	23	0	3.2995876864813933	0.9583333333333334	0.8076702057269437	2	normal
10.0.0.34	1	39.0	2	1	2	0	3.056564762130954	1.0	1.0	2	normal
10.0.0.34	1	240.33333333333334	5	1	6	0	3.471354487013928	0.8571428571428571	0.9182958340544894	2	normal
10.0.0.34	1	3948.5454545454545	11	3	11	0	3.4695752394068857	1.0	0.9940302114769566	2	normal
10.0.0.34	1	184.0	10	2	10	0	3.501917941799533	1.0	1.7609640474436814	2	normal
10.0.0.34	1	150.16666666666666	6	2	6	0	3.323292697489491	1.0	1.459147917027245	2	normal
10.0.0.34	1	4096.363636363636	10	3	11	0	3.4696525979984956	0.9166666666666666	1.539484756931502	2	normal
10.0.0.34	1	254.0	2	1	2	0	3.471354487013929	1.0	1.0	2	normal
10.0.0.34	1	5483.125	8	3	8	0	3.468908021554245	1.0	0.8112781244591328	2	normal
10.0.0.34	1	113.5	6	1	6	0	3.471354487013928	1.0	1.584962500721156	2	normal
10.0.0.34	1	8596.0	5	2	5	0	3.412226074007833	0.8333333333333334	1.5219280948873626	2	normal
10.0.0.34	1	250.0	2	1	2	0	3.471354487013929	1.0	1.0	2	normal
10.0.0.34	1	227.2	5	2	5	0	3.3690067082686044	0.8333333333333334	1.5219280948873626	2	normal
10.0.0.34	1	8675.6	5	2	5	0	3.3990864266731453	1.25	1.5219280948873626	2	normal
10.0.0.34	1	68.5	2	1	2	0	3.471354487013929	1.0	0.0	2	normal
10.0.0.34	1	214.0	2	1	2	0	3.471354487013929	1.0	1.0	2	normal
10.0.0.34	1	10859.5	4	2	4	0	3.3900529191305475	1.0	1.5	2	normal
10.0.0.34	1	129.57142857142858	7	2	7	0	3.4376657399145807	1.0	1.556656707462823	2	normal
10.0.0.34	1	172.0	1	1	1	0	3.471354487013929	0.5	0.0	2	normal
10.0.0.34	1	8763.2	5	2	5	0	3.406313232707224	1.0	0.7219280948873623	2	normal
10.0.0.34	1	170.42857142857142	7	2	7	0	3.5041010457127912	1.0	1.950212064914747	2	normal
10.0.0.34	1	157.92857142857142	13	3	14	0	3.4338487423971475	1.0769230769230769	1.950212064914747	2	normal
10.0.0.34	1	4402.1	10	2	10	0	3.4388338598605754	1.0	1.9219280948873625	2	normal
10.0.0.34	1	193.6	9	2	10	0	3.5324813965851396	1.0	0.8812908992306927	2	normal
10.0.0.34	1	165.5	12	3	12	0	3.449914634076992	1.0	1.8553885422075338	2	normal
10.0.0.34	1	7290.0	4	2	6	0	3.4171534417583413	1.0	0.0	2	normal
10.0.0.34	1	121.85714285714286	6	2	7	0	3.350730319206939	1.0	0.8631205685666311	2	normal
10.0.0.34	1	224.75	4	2	4	0	3.5477631239779432	1.0	1.0	2	normal
10.0.0.34	1	21492.0	2	1	2	0	3.308751351247166	1.0	1.0	2	normal
10.0.0.34	1	87.0	5	2	5	0	3.311607684454986	1.0	0.9709505944546688	2	normal
10.0.0.34	1	21523.5	2	1	2	0	3.308751351247166	1.0	0.0	2	normal
10.0.0.34	1	569.0	10	1	10	0	3.0269868333592878	1.0	1.570950594454669	2	normal
10.0.0.34	1	178.5	2	1	2	0	3.189898095464288	1.0	1.0	2	normal
10.0.0.34	1	10739.75	4	2	4	0	3.167960234843892	1.0	0.8112781244591328	2	normal
10.0.0.34	1	95.0	2	1	2	0	3.471354487013929	1.0	1.0	2	normal
10.0.0.34	1	8702.6	5	3	5	0	3.3766886210639617	1.0	1.5219280948873626	2	normal
10.0.0.34	1	0	0	1	0	0	3.484183719779189	0.0	0.0	1	normal
10.0.0.34	1	8633.4	5	2	5	0	3.1991044146803653	1.25	0.0	2	normal
10.0.0.34	1	10837.25	4	3	4	0	3.467005215085602	0.8	0.8112781244591328	2	normal
10.0.0.34	1	256.0	2	1	2	0	3.471354487013929	2.0	0.0	1	normal
10.0.0.34	1	49.5	2	1	2	0	3.189898095464288	1.0	1.0	2	normal
10.0.0.34	1	10713.5	4	2	4	0	3.3900529191305475	1.0	1.0	2	normal
10.0.0.34	1	34.5	4	1	4	0	3.471354487013929	1.0	0.8112781244591328	2	normal
10.0.0.34	1	3671.5	12	3	12	0	3.48710535288279	0.8571428571428571	1.7924812503605778	2	normal
10.0.0.34	2	1879.4166666666667	24	6	24	0	3.4032184551233327	1.0434782608695652	1.9364823836654392	2	normal
10.0.0.34	1	145.28571428571428	7	2	7	0	3.2017901325124343	1.0	1.556656707462823	2	normal
10.0.0.34	1	7128.0	3	2	3	0	3.4016674288281736	0.75	0.9182958340544894	2	normal
10.0.0.34	1	3654.1666666666665	6	2	6	0	3.508743317009374	1.0	1.7924812503605783	2	normal
10.0.0.34	1	85.6	5	3	5	0	3.20494878365757	1.0	0.0	2	normal
10.0.0.34	1	14346.333333333334	3	1	3	0	3.3116473667572572	1.5	1.584962500721156	2	normal
10.0.0.34	1	359.0	2	2	5	0	3.3977334743425978	1.0	1.5219280948873626	2	normal
10.0.0.34	1	178.5	2	1	2	0	3.189898095464288	1.0	1.0	2	normal
10.0.0.34	1	21335.0	2	1	2	0	3.308751351247166	1.0	1.0	2	normal
10.0.0.34	1	5481.625	6	3	8	0	3.5071123400362514	1.0	1.061278124459133	2	normal
10.0.0.34	1	21319.5	2	1	2	0	3.308751351247166	1.0	0.0	2	normal
10.0.0.34	1	7477.0	27	8	28	0	3.396945032590542	0.875	1.762105786537448	2	normal
10.0.0.34	1	3721.6	15	3	15	0	3.483167836487855	1.25	1.9329145639793979	2	normal
10.0.0.34	1	215.2	13	2	15	0	3.513510976373384	1.0714285714285714	1.8892464285091584	2	normal
10.0.0.34	1	2857.875	16	4	16	0	3.4349492053403816	1.0	1.7028195311147831	2	normal
10.0.0.34	1	4904.444444444444	8	3	9	0	3.4090180979884885	1.0	1.3516441151533922	2	normal
10.0.0.34	1	196.5	4	1	4	0	3.471354487013929	1.0	1.5	2	normal
10.0.0.34	1	213.75	4	1	4	0	3.471354487013929	1.0	1.5	2	normal
10.0.0.34	1	2294.7	9	3	9	1	3.4693973146461814	0.9	1.4854752972273346	2	normal
10.0.0.34	1	180.5	2	1	2	0	3.471354487013929	1.0	0.0	2	normal
10.0.0.34	1	116.0	4	2	4	2	3.522293578323271	0.6666666666666666	0.9182958340544894	2	normal
10.0.0.34	2	12046.444444444445	9	3	9	0	3.296957215215878	1.0	0.5032583347756457	2	normal
10.0.0.34	1	228.0	2	1	2	0	3.471354487013929	1.0	0.0	2	normal
10.0.0.34	1	6632.882352941177	15	5	16	1	3.276210976723821	0.7272727272727273	0.787126586201269	2	normal
10.0.0.34	1	4681.431818181818	39	11	43	1	3.193732444183025	1.075	2.2161802703403857	2	normal
10.0.0.34	2	197.83333333333334	6	2	6	0	3.3292280080779975	1.0	1.459147917027245	2	normal
10.0.0.34	1	199.57142857142858	7	3	7	0	3.4317732200534325	1.1666666666666667	2.128085278891394	2	normal
10.0.0.34	1	7938.363636363636	11	3	11	0	3.4413737917781897	0.9166666666666666	2.0403733936884962	2	normal
10.0.0.34	1	151.5	2	1	2	0	3.471354487013929	1.0	1.0	2	normal
10.0.0.34	1	142.5	4	2	4	0	3.5392732754263863	0.8	1.5	2	normal
10.0.0.34	2	21543.0	2	2	2	0	3.3412719784005183	0.6666666666666666	1.0	2	normal
10.0.0.34	1	115.54545454545455	11	3	11	0	3.4777011523012575	1.0	1.4949188482339508	2	normal
10.0.0.34	1	21529.0	2	1	2	0	3.308751351247166	1.0	1.0	2	normal
10.0.0.34	1	178.57142857142858	7	2	7	0	3.0054225959062646	0.875	1.1488348542809168	2	normal
10.0.0.34	1	3950.0	6	3	5	1	2.997148146669343	1.0	1.9182958340544893	2	normal
10.0.0.34	1	12333.857142857143	5	3	7	0	3.3416900151283286	1.0	1.1488348542809168	2	normal
10.0.0.34	1	120.0	2	1	2	0	2.8423709931771084	1.0	1.0	2	normal
10.0.0.34	1	118.0	2	1	2	0	3.189898095464288	1.0	1.0	2	normal
10.0.0.34	1	10731.75	4	2	4	0	3.167960234843892	1.0	0.8112781244591328	2	normal
10.0.0.34	1	359.0	2	1	2	0	3.447401504705916	1.0	0.0	2	normal
10.0.0.34	1	21469.5	2	1	2	0	3.308751351247166	1.0	0.0	2	normal
10.0.0.34	1	66.5	2	1	2	0	2.8423709931771084	1.0	1.0	2	normal
10.0.0.34	1	21537.5	3	2	4	0	3.4713543695066695	1.0	0.0	2	normal
10.0.0.34	1	58.0	2	1	2	0	3.189898095464288	1.0	1.0	2	normal
10.0.0.34	1	159.77777777777777	8	2	9	0	3.2986209970571396	1.0	0.0	2	normal
10.0.0.34	1	20.5	2	1	2	0	3.0271691184406184	1.0	1.0	2	normal
10.0.0.34	1	6122.285714285715	6	2	7	0	3.36874853639118	1.0	0.9852281360342515	2	normal
10.0.0.34	1	9200.142857142857	6	2	7	0	3.346406014340725	1.0	0.0	2	normal
10.0.0.34	1	21.5	2	1	2	0	3.0271691184406184	1.0	0.0	2	normal
10.0.0.34	1	10.5	2	1	2	0	3.0271691184406184	1.0	1.0	2	normal
10.0.0.34	1	8.5	2	1	2	0	3.0271691184406184	1.0	1.0	2	normal
10.0.0.34	1	21409.666666666668	3	1	3	0	3.056564762130954	1.0	0.0	2	normal
10.0.0.34	1	0	0	1	0	0	3.189898095464288	0.0	0.0	1	normal
10.0.0.34	1	156.4	5	2	5	0	3.3306262912391085	1.6666666666666667	0.0	2	normal
10.0.0.34	1	21432.333333333332	6	2	6	0	3.140626958503025	1.0	0.6500224216483541	2	normal
10.0.0.34	1	10820.0	4	2	4	0	3.2639596245724416	1.0	0.8112781244591328	2	normal
10.0.0.34	1	16079.625	8	2	8	0	3.1529447427433404	1.0	1.9056390622295665	2	normal
10.0.0.34	1	10729.75	4	1	4	0	3.123231428797621	1.0	1.5	2	normal
10.0.0.34	1	21301.5	2	1	2	0	3.056564762130954	1.0	0.0	2	normal
10.0.0.34	1	21462.5	2	3	2	0	3.398075327191061	0.5	1.0	2	normal
10.0.0.34	1	5458.625	8	3	8	0	3.5561885321911504	1.3333333333333333	1.061278124459133	2	normal
10.0.0.34	1	7716.058823529412	15	3	17	0	3.367703447069946	1.0	2.0948567835487384	2	normal
10.0.0.34	1	8723.1	10	2	10	0	3.3054385970607383	1.0	2.246439344671016	2	normal
10.0.0.34	1	21314.0	2	1	2	0	3.056564762130954	1.0	1.0	2	normal
10.0.0.34	1	173.5	2	1	2	0	3.471354487013929	1.0	0.0	2	normal
10.0.0.34	1	21406.0	2	1	2	0	3.056564762130954	1.0	1.0	2	normal
10.0.0.34	1	21555.0	2	1	2	0	3.056564762130954	1.0	0.0	2	normal
10.0.0.34	1	21518.0	2	1	2	0	3.308751351247166	1.0	1.0	2	normal
10.0.0.34	1	0	0	1	0	0	3.056564762130954	0.0	0.0	1	normal
10.0.0.34	1	16494.30769230769	13	1	13	0	3.087333992900186	1.0	1.419556298571613	2	normal
10.0.0.34	1	16218.875	8	1	8	0	3.0921203176865095	1.1428571428571428	1.5	2	normal
10.0.0.34	1	10834.0	12	4	12	0	3.283200562892135	0.9230769230769231	0.4138168503036338	2	normal
10.0.0.34	2	21483.0	3	2	3	0	3.2006713844830754	0.75	0.9182958340544894	2	normal
10.0.0.34	2	21535.166666666668	5	1	6	0	3.056564762130954	1.0	1.459147917027245	2	normal
10.0.0.34	1	21407.5	2	1	2	0	3.056564762130954	1.0	1.0	2	normal
10.0.0.34	1	7312.333333333333	5	2	6	0	3.333091245386271	1.0	1.2516291673878228	2	normal
10.0.0.34	1	21436.0	2	1	2	0	3.056564762130954	1.0	0.0	2	normal
10.0.0.34	1	21430.5	2	1	2	0	3.056564762130954	1.0	1.0	2	normal
10.0.0.34	1	78.5	2	1	2	0	3.189898095464288	1.0	1.0	2	normal
10.0.0.34	1	21411.0	2	1	2	0	3.056564762130954	1.0	0.0	2	normal
10.0.0.34	1	21505.5	2	1	2	0	3.308751351247166	1.0	0.0	2	normal
10.0.0.34	1	21487.5	4	1	4	0	3.056564762130954	1.0	0.8112781244591328	2	normal
10.0.0.34	1	0	0	1	0	0	3.624171760941957	0.0	0.0	1	normal
10.0.0.34	1	248.0	2	1	2	0	3.624171760941957	2.0	1.0	1	normal
10.0.0.34	1	21353.0	2	1	2	0	3.308751351247166	1.0	0.0	2	normal
10.0.0.34	1	6.0	2	1	2	0	3.471354487013929	1.0	1.0	2	normal
10.0.0.34	1	21376.0	2	1	2	0	3.308751351247166	1.0	1.0	2	normal
10.0.0.34	1	248.5	2	1	2	0	3.189898095464288	1.0	1.0	2	normal
10.0.0.34	1	299.0	1	1	2	0	3.624171760941957	1.0	1.0	2	normal
10.0.0.34	1	21554.333333333332	3	1	3	0	3.308751351247166	1.0	0.0	2	normal
10.0.0.34	1	99.5	2	1	2	0	3.624171760941957	1.0	1.0	2	normal
10.0.0.34	1	21312.666666666668	2	1	3	0	3.308751351247166	1.0	0.9182958340544894	2	normal
10.0.0.34	1	10.0	2	1	3	0	3.471354487013929	1.0	0.9182958340544894	2	normal
10.0.0.34	1	21367.0	3	1	3	0	3.308751351247166	1.0	0.0	2	normal
10.0.0.34	1	235.33333333333334	3	1	3	0	3.3278195311147827	1.0	0.9182958340544894	2	normal
10.0.0.34	1	6121.5	7	2	8	0	3.1507392218559205	1.0	1.9056390622295665	2	normal
10.0.0.34	1	2393.0	4	2	4	0	3.2567698937240745	1.0	2.0	2	normal
10.0.0.34	1	2663.0	5	3	6	0	3.3187462365660925	0.75	1.4591479170272446	2	normal
10.0.0.34	1	11526.5	5	2	6	0	3.3697788668327036	1.5	1.9182958340544896	2	normal
10.0.0.34	1	0	0	1	0	0	3.056564762130954	0.0	0.0	2	normal
10.0.0.34	2	5450.0	4	2	4	0	3.333091245386271	0.8	1.5	2	normal
10.0.0.34	0	21489.5	2	0	2	0	3.056564762130954	0	0.0	0	normal
10.0.0.34	1	0	0	1	0	0	3.471354487013929	0.0	0.0	1	normal
10.0.0.34	1	232.4	4	2	5	0	3.4388338598605763	1.0	0.9709505944546688	2	normal
10.0.0.34	1	21257.0	2	1	2	0	3.308751351247166	1.0	0.0	2	normal
10.0.0.34	1	167.5	2	2	2	0	3.246189373774216	0.6666666666666666	1.0	2	normal
10.0.0.34	1	173.5	2	1	2	0	3.471354487013929	2.0	0.0	1	normal
10.0.0.34	1	0	0	1	0	0	3.308751351247166	0.0	0.0	2	normal
10.0.0.34	1	21503.0	1	1	1	0	3.308751351247166	0.5	0.0	2	normal
10.0.0.34	1	21498.0	2	1	2	0	3.308751351247166	1.0	1.0	2	normal
10.0.0.34	1	284.0	2	1	3	0	3.6241717609419566	1.0	0.0	2	normal
10.0.0.34	1	21507.375	8	2	8	0	3.8176354370101024	1.0	0.8112781244591328	2	normal
10.0.0.34	1	21510.333333333332	3	1	3	0	3.056564762130954	1.0	0.0	2	normal
10.0.0.34	1	21552.5	6	1	6	0	3.056564762130954	1.0	1.9182958340544893	2	normal
10.0.0.34	1	54.0	2	1	2	0	3.624171760941957	1.0	1.0	2	normal
10.0.0.34	1	21478.0	2	1	3	0	3.056564762130954	1.0	0.9182958340544894	2	normal
10.0.0.34	1	0	0	1	0	0	3.381580488309163	0.0	0.0	1	normal
10.0.0.34	1	334.0	3	1	3	0	3.381580488309163	3.0	0.0	1	normal
10.0.0.34	1	21441.666666666668	3	1	3	0	3.308751351247166	1.0	0.0	2	normal
10.0.0.34	1	570.0	1	1	1	0	3.0269868333592873	0.3333333333333333	0.0	2	normal
10.0.0.34	2	572.4	5	1	5	0	3.0269868333592878	0.625	0.0	2	normal
10.0.0.34	1	533.75	7	1	8	0	3.0269868333592878	1.3333333333333333	1.4056390622295665	2	normal
10.0.0.34	1	21437.666666666668	2	1	3	0	3.056564762130954	1.0	0.0	2	normal
10.0.0.34	1	299.0	1	1	2	0	3.624171760941957	1.0	1.0	2	normal
10.0.0.34	1	645.3333333333334	3	1	3	0	3.0269868333592878	1.0	0.9182958340544894	2	normal
10.0.0.34	1	443.6666666666667	5	1	6	0	3.0269868333592878	1.0	1.0	2	normal
10.0.0.34	1	21508.666666666668	3	1	3	0	3.056564762130954	1.0	0.0	2	normal
10.0.0.34	1	352.6666666666667	3	1	3	0	3.0269868333592878	1.0	0.0	2	normal
10.0.0.34	1	132.66666666666666	3	1	3	0	3.471354487013929	1.0	0.9182958340544894	2	normal
10.0.0.34	1	21451.5	2	1	2	0	3.308751351247166	1.0	0.0	2	normal
10.0.0.34	1	8765.2	5	2	5	0	3.2374393977774387	1.0	1.5219280948873626	2	normal
10.0.0.34	1	347.6666666666667	3	1	3	0	3.0269868333592878	1.0	0.0	2	normal
10.0.0.34	1	1060.9	8	4	10	0	3.509910409535202	1.0	0.9709505944546688	2	normal
10.0.0.34	1	452.3333333333333	3	1	3	0	3.0269868333592878	1.0	0.0	2	normal
10.0.0.34	1	0	0	1	0	0	3.056564762130954	0.0	0.0	2	normal
10.0.0.34	0	21378.666666666668	3	0	3	0	3.056564762130954	0	0.9182958340544894	0	normal
10.0.0.34	1	10847.0	4	2	4	0	3.3403682615364554	1.0	1.0	2	normal
10.0.0.34	1	799.0	2	2	2	1	3.390906884103506	0.6666666666666666	0.0	2	normal
10.0.0.34	1	21344.0	2	1	2	0	3.056564762130954	1.0	0.0	2	normal
10.0.0.34	1	505.3333333333333	3	1	3	0	3.0269868333592878	1.0	0.9182958340544894	2	normal
10.0.0.34	1	21316.0	2	1	2	0	3.056564762130954	1.0	1.0	2	normal
10.0.0.34	1	21404.0	2	1	2	0	3.056564762130954	1.0	0.0	2	normal
10.0.0.34	1	1229.8333333333333	5	4	6	0	3.629526467225335	0.6666666666666666	0.0	2	normal
10.0.0.34	2	656.4285714285714	7	2	7	0	3.1224294511327617	1.1666666666666667	1.4488156357251847	2	normal
10.0.0.34	1	14536.0	3	1	3	0	3.1126868779293786	1.5	0.9182958340544894	2	normal
10.0.0.34	1	21458.5	4	2	4	0	3.2246891548750956	0.8	0.8112781244591328	2	normal
10.0.0.34	1	21344.0	2	1	2	0	3.056564762130954	1.0	1.0	2	normal
10.0.0.34	1	21435.0	2	1	2	0	3.056564762130954	1.0	0.0	2	normal
10.0.0.34	1	636.6666666666666	3	1	3	0	3.381580488309163	1.0	0.0	2	normal
10.0.0.34	1	385.5	2	1	2	0	3.0269868333592873	0.6666666666666666	1.0	2	normal
10.0.0.34	0	385.0	1	0	1	0	3.0269868333592873	0	0.0	0	normal
10.0.0.34	1	875.7142857142857	12	4	14	0	3.3940885668966403	1.0	1.7273966735744792	2	normal
10.0.0.34	1	21376.666666666668	3	1	3	0	3.308751351247166	1.0	0.0	2	normal
10.0.0.34	1	21543.0	2	1	3	0	3.056564762130954	1.0	0.0	2	normal
10.0.0.34	1	614.6666666666666	3	2	3	0	3.1122989658710978	0.75	0.0	2	normal
10.0.0.34	1	10902.0	4	2	4	0	3.4439315268306485	1.3333333333333333	1.0	2	normal
10.0.0.34	1	822.0	10	4	11	0	3.494207221497736	1.0	0.9940302114769566	2	normal
10.0.0.34	1	8679.6	5	2	5	0	3.139692640514439	1.0	0.7219280948873623	2	normal
10.0.0.34	1	5623.0	12	6	14	0	3.458281233836548	1.0	1.9241743523004413	2	normal
10.0.0.34	1	5665.421052631579	30	15	38	0	3.3393518771824127	1.0	2.0074445461894013	2	normal
10.0.0.34	1	8124.75	8	4	8	0	3.3085913728845417	0.6666666666666666	0.954434002924965	2	normal
10.0.0.34	1	6822.9375	15	4	16	0	3.474691801175949	1.2307692307692308	0.8683927290103626	2	normal
10.0.0.34	1	3743.0	6	3	6	0	3.2287379232271496	0.8571428571428571	1.459147917027245	2	normal
10.0.0.34	1	176.5	4	2	4	0	3.5477631239779432	1.0	1.0	2	normal
10.0.0.34	1	21457.0	2	1	2	0	3.308751351247166	1.0	1.0	2	normal
10.0.0.34	1	814.6428571428571	13	4	14	0	3.3940885668966403	1.0	2.074164743022575	2	normal
10.0.0.34	1	21426.0	1	1	1	0	3.308751351247166	0.5	0.0	2	normal
10.0.0.34	0	21451.0	1	0	1	0	3.308751351247166	0	0.0	0	normal
10.0.0.34	1	16.0	2	1	2	0	3.189898095464288	1.0	1.0	2	normal
10.0.0.34	1	21410.0	2	1	2	0	3.308751351247166	1.0	0.0	2	normal
10.0.0.34	1	10459.5	2	1	2	0	3.392747410448785	1.0	0.0	2	normal
10.0.0.34	1	189.42857142857142	7	1	7	0	3.471354487013928	1.0	1.1488348542809168	2	normal
10.0.0.34	1	121.0	4	1	4	0	3.471354487013929	1.0	0.0	2	normal
10.0.0.34	1	4222.875	15	3	16	0	3.5415476811796784	0.9411764705882353	2.2578560636920493	2	normal
10.0.0.34	1	8675.0	5	2	5	0	3.3990864266731453	1.25	1.5219280948873626	2	normal
129.173.67.123	1	0	0	3	0	6	3.467989974383061	0.0	1.584962500721156	1	attack
129.173.67.123	1	0	0	2	0	4	3.321194409647936	0.0	1.0	1	attack
129.173.67.123	1	0	0	2	0	4	3.250355794186769	0.0	1.0	1	attack
129.173.67.123	1	0	0	2	0	4	3.4699682351989036	0.0	1.0	1	attack
129.173.67.123	1	0	0	2	0	4	3.222732476247554	0.0	1.0	1	attack
129.173.67.123	2	0	0	3	0	6	3.0916121801675476	0.0	0.9182958340544894	1	attack
129.173.67.123	1	0	0	3	0	10	3.219619635652561	0.0	0.9709505944546688	1	attack
129.173.67.123	1	0	0	4	0	12	3.3283534005290067	0.0	1.584962500721156	1	attack
129.173.67.123	1	0	0	3	0	8	3.3531153677174563	0.0	1.0	1	attack
129.173.67.123	1	600.0	1	5	4	8	3.0078159778226383	0.3333333333333333	0.9182958340544894	2	attack
129.173.67.123	1	0	0	4	0	8	3.200784278232544	0.0	1.5	1	attack
129.173.67.123	1	0	0	4	0	8	3.3139250875981134	0.0	2.0	1	attack
129.173.67.123	1	600.0	1	4	4	8	3.2448536801213224	0.3333333333333333	1.7924812503605778	2	attack
129.173.67.123	1	514.2857142857143	1	4	4	10	3.0489947189012656	0.2857142857142857	1.8423709931771086	2	attack
129.173.67.123	1	0	0	5	0	14	3.257655166945192	0.0	2.2359263506290326	1	attack
129.173.67.123	1	0	0	5	0	14	3.204930324840967	0.0	1.950212064914747	1	attack
129.173.67.123	1	0	0	5	0	12	3.0375752619141956	0.0	1.9182958340544896	1	attack
129.173.67.123	1	450.0	1	6	4	12	3.1274602171041423	0.25	2.25	2	attack
129.173.67.123	3	0	0	3	0	18	3.1964173889230425	0.0	1.6577427265048887	1	attack
129.173.67.123	1	0	0	5	0	16	3.3500587025036226	0.0	2.1556390622295667	1	attack
129.173.67.123	1	0	0	5	0	16	3.2589812693981806	0.0	2.1556390622295667	1	attack
129.173.67.123	1	0	0	5	0	18	3.034727336036253	0.0	2.113283334294875	1	attack
129.173.67.123	1	360.0	1	5	4	16	3.2401808178693026	0.2	2.1219280948873624	2	attack
129.173.67.123	1	0	0	6	0	16	3.092926331779401	0.0	2.1556390622295667	1	attack
129.173.67.123	1	0	0	6	0	18	3.231397643821125	0.0	1.7527152789797047	1	attack
129.173.67.123	1	276.9230769230769	1	7	4	22	3.2697546943351194	0.15384615384615385	1.7381493331928664	2	attack
129.173.67.123	3	0	0	5	0	28	3.1886391356856447	0.0	2.0496760912097316	1	attack
129.173.67.123	3	0	0	6	0	20	3.163391147108525	0.0	1.7609640474436814	1	attack
129.173.67.123	3	0	0	5	0	25	3.1154075790580924	0.0	1.5656780552463372	1	attack
129.173.67.123	1	257.14285714285717	1	8	4	24	3.246595130175649	0.14285714285714285	2.0059777114237742	2	attack
129.173.67.123	3	0	0	8	0	28	3.12603211157485	0.0	2.1559681021459074	1	attack
129.173.67.123	1	0	0	5	0	24	3.0186793636445146	0.0	2.292481250360578	1	attack
129.173.67.123	1	0	0	5	0	26	3.1051910079903817	0.0	2.2954656791802917	1	attack
129.173.67.123	3	0	0	7	0	26	3.1916523932519305	0.0	2.103909910282364	1	attack
129.173.67.123	3	0	0	8	0	33	3.176299794820088	0.0	2.2819317115181454	1	attack
129.173.67.123	3	0	0	6	8	26	3.222270472183442	0.23529411764705882	2.218378281790496	2	attack
129.173.67.123	1	0	0	7	0	32	3.0509234376956886	0.0	2.1084585933443494	1	attack
129.173.67.123	1	0	0	5	0	28	3.1080081581404335	0.0	2.0670314951575843	1	attack
129.173.67.123	3	0	0	8	0	32	3.122850194907606	0.0	2.1800365325772657	1	attack
129.173.67.123	1	0	0	6	0	32	3.049983069055335	0.0	2.10845859334435	1	attack
129.173.67.123	3	0	0	8	0	36	2.9213493152023	0.0	2.155221528859512	1	attack
129.173.67.123	1	189.47368421052633	1	6	4	34	3.0231762736915546	0.1111111111111111	2.10209067485585	2	attack
129.173.67.123	2	0	0	9	0	34	3.233881614495692	0.0	1.8512268158971918	1	attack
129.173.67.123	2	0	0	8	0	34	3.032302396885509	0.0	1.901506402501506	1	attack
129.173.67.123	3	150.0	1	10	4	44	3.2188065987317143	0.08333333333333333	2.255123044017255	2	attack
129.173.67.123	1	0	0	8	0	35	3.0490188365433135	0.0	2.276469547460272	1	attack
129.173.67.123	1	0	0	8	0	36	3.0845582416825987	0.0	2.2607845582978525	1	attack
129.173.67.123	3	0	0	8	0	36	3.1023330899761254	0.0	2.1916116417513782	1	attack
129.173.67.123	1	0	0	7	0	42	3.125257658616484	0.0	2.0698936164374757	1	attack
129.173.67.123	3	647.32	1	10	6	44	3.2064747594832723	0.13043478260869565	2.2986885704510973	2	attack
129.173.67.123	1	342.85714285714283	1	9	8	34	3.1352953656992213	0.19047619047619047	2.243773828551915	2	attack
129.173.67.123	3	7.2	1	9	10	40	3.048567443118456	0.2	2.2286345734705733	2	attack
129.173.67.123	1	0	0	9	0	40	3.177079651988764	0.0	2.2282129458410016	1	attack
129.173.67.123	3	0	0	9	0	42	3.2032953532222175	0.0	2.298309401300804	1	attack
129.173.67.123	3	0	0	8	0	36	2.9938000683483965	0.0	2.1971597234241496	1	attack
129.173.67.123	2	0.54	1	7	2	48	2.985968762446006	0.05263157894736842	2.067125158510303	2	attack
129.173.67.123	1	0	0	10	0	42	3.1103452621948247	0.0	2.298309401300804	1	attack
129.173.67.123	1	0	0	8	0	40	3.181314503578418	0.0	2.260964047443681	1	attack
129.173.67.123	1	0	0	8	4	44	3.032084809467828	0.08	2.2772925846689	2	attack
129.173.67.123	1	0	0	9	0	48	3.090175526001907	0.0	2.292481250360578	1	attack
129.173.67.123	1	0	0	7	0	38	3.090999702911746	0.0	2.187981961474237	1	attack
129.173.67.123	3	0	0	7	0	43	3.1112882845142122	0.0	2.224158139080912	1	attack
129.173.67.123	1	0	0	8	0	38	3.04348123504172	0.0	1.94084227278118	1	attack
129.173.67.123	3	0	0	10	4	58	3.043904064404867	0.06451612903225806	2.249406909355769	2	attack
129.173.67.123	1	0	0	8	0	44	3.1896726765008014	0.0	2.0773238024297203	1	attack
129.173.67.123	1	0	0	10	0	49	3.0985918478639314	0.0	2.069575341020695	1	attack
129.173.67.123	1	0	0	8	0	46	3.1038720796548933	0.0	2.1732203729713637	1	attack
129.173.67.123	1	0	0	9	0	52	3.111446047720044	0.0	2.2437357573361996	1	attack
129.173.67.123	3	10692.24	1	9	2	48	3.1603395153840923	0.03571428571428571	2.272487689168954	2	attack
129.173.67.123	3	0	0	10	0	58	3.0273597080733454	0.0	2.2507520132504406	1	attack
129.173.67.123	3	0	0	8	0	52	3.083976342151627	0.0	2.3066385274669576	1	attack
129.173.67.123	1	0	0	9	8	54	2.987189296339976	0.13793103448275862	2.2967595230448175	2	attack
129.173.67.123	1	0	0	8	4	48	3.2202205282267777	0.07692307692307693	2.2437357573361996	2	attack
129.173.67.123	3	138.46153846153845	1	10	2	50	3.088768453398317	0.03125	2.1943429682921884	2	attack
129.173.67.123	2	0	0	10	0	58	3.1272015372380664	0.0	2.053670743930751	1	attack
129.173.67.123	1	0	0	9	4	44	3.136199364467917	0.0784313725490196	2.2008257945180887	2	attack
129.173.67.123	1	0	0	9	0	54	3.1001439697024695	0.0	2.2214197986853934	1	attack
129.173.67.123	1	0	0	8	0	48	3.0500704887094847	0.0	2.219508336839199	1	attack
129.173.67.123	1	257.14285714285717	1	10	2	54	3.098220777934854	0.034482758620689655	2.166342889840669	2	attack
129.173.67.123	1	205.71428571428572	1	10	10	60	3.03532745666263	0.16129032258064516	2.2245757905807357	2	attack
129.173.67.123	1	0	0	9	0	50	3.0871051175824173	0.0	2.162292189082415	1	attack
129.173.67.123	1	0	0	7	0	50	3.072513666848065	0.0	2.289025573643651	1	attack
129.173.67.123	1	0	0	8	0	50	3.210045551632731	0.0	2.2186885704510972	1	attack
129.173.67.123	1	0	0	9	0	50	3.1608822189056234	0.0	2.31030833266923	1	attack
129.173.67.123	1	0	0	9	0	54	3.1779422953565115	0.0	2.2855899294576503	1	attack
129.173.67.123	1	0	0	9	0	56	3.1691849518645534	0.0	2.297330817147107	1	attack
129.173.67.123	1	0	0	10	0	58	3.038170958810409	0.0	2.2916918783148064	1	attack
129.173.67.123	3	0	0	7	4	54	3.0627648559319818	0.06666666666666667	2.2945776700366287	2	attack
129.173.67.123	3	0	0	9	0	60	3.203791405465958	0.0	2.2206512148101605	1	attack
129.173.67.123	2	0	0	9	4	66	3.206127763941832	0.06557377049180328	2.197880581259407	2	attack
129.173.67.123	1	0	0	8	0	54	3.082820708010215	0.0	2.272088893287269	1	attack
129.173.67.123	1	0	0	9	0	52	3.1437675411513952	0.0	2.27215402930389	1	attack
129.173.67.123	3	0	0	9	0	66	3.1061054596081443	0.0	2.3043218651896593	1	attack
129.173.67.123	3	0	0	8	0	60	3.073536216886206	0.0	2.3138755975478236	1	attack
129.173.67.123	1	0	0	10	0	60	3.1283217910906633	0.0	2.2505377798848194	1	attack
129.173.67.123	3	0	0	9	0	63	3.093263150041125	0.0	2.264568178775839	1	attack
129.173.67.123	1	0	0	9	0	60	3.0642378597733892	0.0	2.2602209150665966	1	attack
129.173.67.123	1	0	0	9	0	61	3.172311621075217	0.0	2.180174234534282	1	attack
129.173.67.123	1	3.2432432432432434	1	9	4	70	3.110047188307361	0.05405405405405406	2.2538664274176865	2	attack
129.173.67.123	1	0	0	9	0	58	2.991590146619991	0.0	2.1721080498885814	1	attack
129.173.67.123	1	0	0	10	0	68	3.0720219628696106	0.0	2.232796664016174	1	attack
129.173.67.123	1	0	0	10	0	64	3.1481496223544103	0.0	2.20421806304599	1	attack
129.173.67.123	1	0	0	7	0	60	3.0321268869688107	0.0	2.2383868473314767	1	attack
129.173.67.123	3	0	0	9	0	72	3.0295803664773393	0.0	2.3015604200856443	1	attack
129.173.67.123	3	0	0	8	0	66	3.072522484546593	0.0	2.246251803369442	1	attack
129.173.67.123	1	0	0	9	0	71	3.0750292525697542	0.0	2.291988810805853	1	attack
129.173.67.123	1	0	0	9	0	58	3.0655231783336596	0.0	2.2845606336416866	1	attack
129.173.67.123	3	0	0	9	0	72	3.0674828572011004	0.0	2.2348308825687826	1	attack
129.173.67.123	1	0	0	8	0	63	3.07272554449037	0.0	2.2285331321200195	1	attack
129.173.67.123	1	0	0	10	0	68	3.140257270831714	0.0	2.3000834314513106	1	attack
129.173.67.123	1	0	0	9	4	59	3.0854809951783357	0.06349206349206349	2.2505639045934256	2	attack
129.173.67.123	1	0	0	10	0	67	3.061910904823189	0.0	2.13758855105092	1	attack
129.173.67.123	1	0	0	9	0	67	3.1996917518568697	0.0	2.1987169015397736	1	attack
129.173.67.123	3	0	0	9	0	70	3.1545277563072562	0.0	2.02108552082581	1	attack
129.173.67.123	1	0	0	8	0	60	3.1642316048340615	0.0	2.077865082165957	1	attack
129.173.67.123	1	0	0	9	4	62	3.0719983037771934	0.06060606060606061	2.1281954141343835	2	attack
129.173.67.123	1	0	0	8	0	62	3.096848314079895	0.0	2.157095198117041	1	attack
129.173.67.123	3	0	0	10	4	64	3.10548352724011	0.05714285714285714	2.1561867153842487	2	attack
129.173.67.123	3	0	0	9	0	70	3.078362697979662	0.0	2.139877574570947	1	attack
129.173.67.123	1	0	0	10	0	66	3.1286612094166637	0.0	1.995729337006547	1	attack
129.173.67.123	1	0	0	9	0	57	3.1086732284101353	0.0	2.0291418587235146	1	attack
129.173.67.123	3	64.86486486486487	2	10	8	66	2.9566254823385947	0.1111111111111111	2.146778194282734	2	attack
129.173.67.123	1	0	0	9	0	66	3.122497832223762	0.0	2.2073362726074945	1	attack
129.173.67.123	3	0	0	9	0	64	3.071717129808895	0.0	2.1342114918933284	1	attack
129.173.67.123	3	0	0	10	0	66	3.0214947574015727	0.0	2.285255486914184	1	attack
129.173.67.123	1	0	0	9	0	62	3.0354494534640897	0.0	2.2967595230448175	1	attack
129.173.67.123	3	0	0	10	0	70	3.1508702680650766	0.0	2.1591331032820698	1	attack
129.173.67.123	1	0	0	9	0	70	3.0749953330288884	0.0	2.2345723674063858	1	attack
129.173.67.123	1	0	0	10	0	63	3.0789832442412153	0.0	2.3011601191928657	1	attack
129.173.67.123	1	3.6363636363636362	1	9	4	62	2.9265147347925793	0.05970149253731343	2.2547621069048196	2	attack
129.173.67.123	1	0	0	9	0	60	3.060234985879829	0.0	2.2062389286533897	1	attack
129.173.67.123	3	0	0	9	0	66	3.1157262262717125	0.0	2.292575939041037	1	attack
129.173.67.123	1	0	0	9	4	72	3.1045907306586393	0.06060606060606061	2.298501196743178	2	attack
129.173.67.123	3	3.1578947368421053	1	9	4	72	3.1637034324228552	0.05263157894736842	2.2292397639603	2	attack
129.173.67.123	1	0	0	10	0	61	3.1799649390749707	0.0	2.3094501805112357	1	attack
129.173.67.123	1	0	0	10	0	61	3.062273128774922	0.0	2.313244448860886	1	attack
129.173.67.123	1	0	0	10	0	61	3.171990982935674	0.0	2.317370669697668	1	attack
129.173.67.123	1	109.0909090909091	1	8	4	62	3.0305818968974085	0.05970149253731343	2.311642317316513	2	attack
129.173.67.123	1	0	0	10	0	64	3.111512061712118	0.0	2.250306847436231	1	attack
129.173.67.123	1	0	0	9	0	58	3.0920658812589874	0.0	2.1242866034088292	1	attack
129.173.67.123	3	2.6666666666666665	1	10	4	86	3.186809085249367	0.046511627906976744	2.2733026010177912	2	attack
129.173.67.123	1	0	0	9	0	64	3.125520401227172	0.0	2.267439550117998	1	attack
129.173.67.123	3	0	0	9	4	62	2.981355279522489	0.06060606060606061	2.2907345616833976	2	attack
129.173.67.123	1	0	0	10	0	62	3.0422188446578904	0.0	2.245962536896508	1	attack
129.173.67.123	1	0	0	10	0	66	3.1328989008977453	0.0	2.2764526367489317	1	attack
129.173.67.123	3	0	0	10	0	68	3.105331457269668	0.0	2.284434343932502	1	attack
129.173.67.123	1	0	0	9	0	64	3.01686654445442	0.0	2.2806390622295667	1	attack
129.173.67.123	1	0	0	8	0	60	3.0987079036126954	0.0	2.256564762130954	1	attack
129.173.67.123	1	0	0	10	4	60	3.1412172968574037	0.0625	2.284066705606732	2	attack
129.173.67.123	3	0	0	10	0	72	3.085740802995107	0.0	2.2477690149595557	1	attack
129.173.67.123	3	0	0	8	8	60	2.958581162330693	0.12121212121212122	2.265452932365805	2	attack
129.173.67.123	1	0	0	9	0	60	3.1321794759068697	0.0	2.2880874676869687	1	attack
129.173.67.123	1	0	0	9	0	66	3.017510438626855	0.0	2.2789886355347755	1	attack
129.173.67.123	1	0	0	8	0	60	3.0830361566162177	0.0	2.3138755975478236	1	attack
129.173.67.123	1	0	0	9	0	60	3.109097283473347	0.0	2.2961399650265077	1	attack
129.173.67.123	3	0	0	10	0	72	3.146298884213437	0.0	2.1971937314679386	1	attack
129.173.67.123	1	0	0	9	4	60	3.1195626617936494	0.06060606060606061	2.273089845973749	2	attack
129.173.67.123	3	0	0	9	0	64	2.993127921253611	0.0	2.2961796919474975	1	attack
129.173.67.123	3	0	0	9	8	64	3.0733530811378564	0.11428571428571428	2.2965379348805324	2	attack
129.173.67.123	1	16.216216216216218	1	10	8	66	3.100181708212163	0.1111111111111111	2.2322918002662164	2	attack
129.173.67.123	3	0	0	10	0	74	3.0779433492867287	0.0	2.2764937468445874	1	attack
129.173.67.123	1	0	0	10	0	65	3.1321083613222562	0.0	2.285046615311715	1	attack
129.173.67.123	3	0	0	10	0	66	2.9936288518935745	0.0	2.298318677442879	1	attack
129.173.67.123	1	0	0	10	0	71	3.129044294671553	0.0	2.269313266153366	1	attack
129.173.67.123	1	85.71428571428571	1	10	8	76	3.1406731381942365	0.0975609756097561	2.294868665104522	2	attack
129.173.67.123	1	2.823529411764706	1	10	8	77	3.086950139217144	0.0963855421686747	2.296935844793728	2	attack
129.173.67.123	1	153.19148936170214	1	10	16	78	3.1229232104976976	0.16326530612244897	2.293863164846825	2	attack
129.173.67.123	1	157.89473684210526	2	11	10	66	3.186638833018276	0.13333333333333333	2.214812224859865	2	attack
129.173.67.123	1	0	0	10	0	80	3.070849165011119	0.0	2.1884790868834987	1	attack
129.173.67.123	1	0	0	10	0	92	3.051829229066991	0.0	2.2518101207921064	1	attack
129.173.67.123	3	0	0	10	0	92	3.0999568809654305	0.0	2.1953952465595066	1	attack
129.173.67.123	3	0	0	10	0	88	3.1224587817592786	0.0	2.2555177992287097	1	attack
129.173.67.123	1	0	0	10	8	92	3.0518677246305366	0.08247422680412371	2.2394791842889465	2	attack
129.173.67.123	3	151.57894736842104	1	9	8	87	3.160946824343443	0.08333333333333333	2.208758357904242	2	attack
129.173.67.123	1	110.76923076923077	1	10	2	63	3.142122332016865	0.028985507246376812	2.182767726696546	2	attack
129.173.67.123	1	0	0	10	2	72	3.155955642831456	0.02857142857142857	2.1193338320477557	1	attack
129.173.67.123	1	0	0	10	0	68	3.1015567632092855	0.0	2.2030581284264046	1	attack
129.173.67.123	1	2.926829268292683	1	10	4	78	3.052009605032148	0.04878048780487805	2.221379496862204	2	attack
129.173.67.123	3	0	0	10	0	72	3.1216423746519806	0.0	1.9402931343985665	1	attack
129.173.67.123	1	85.71428571428571	1	9	4	80	3.1896165743446265	0.04878048780487805	2.238879023648485	2	attack
129.173.67.123	1	0	0	9	8	70	3.137531765463451	0.10256410256410256	2.178623594200817	2	attack
129.173.67.123	1	3.6363636363636362	1	10	4	62	3.1018947387358318	0.058823529411764705	2.2294288772499358	2	attack
129.173.67.123	1	0	0	10	0	66	3.0945227231890504	0.0	2.2686419570409564	1	attack
129.173.67.123	3	170.2325581395349	2	10	12	74	3.108222147712686	0.15	2.2337326705251628	2	attack
129.173.67.123	1	0	0	10	0	68	3.1102518931832908	0.0	2.2598462092674683	1	attack
129.173.67.123	3	0	0	9	0	66	3.0824890058706917	0.0	2.2599222572593	1	attack
129.173.67.123	1	75.0	2	10	8	72	3.0609766220744077	0.10256410256410256	2.2709505944546686	2	attack
129.173.67.123	1	0	0	10	4	78	3.1004343303419084	0.05	2.2906170710395166	2	attack
129.173.67.123	1	0	0	9	4	70	3.106582577224116	0.05263157894736842	2.280365075832447	2	attack
129.173.67.123	1	0	0	9	0	86	3.0803603862796383	0.0	2.3153627894386917	1	attack
129.173.67.123	1	0	0	10	0	90	3.0881050836301274	0.0	2.3107709545938504	1	attack
129.173.67.123	1	0	0	10	0	65	3.1410745345021933	0.0	2.2819791000363305	1	attack
129.173.67.123	3	175.609756097561	1	10	6	76	3.033239832767012	0.07317073170731707	2.270015931129908	2	attack
129.173.67.123	1	0	0	9	0	67	3.075574110550324	0.0	2.283870007701942	1	attack
129.173.67.123	3	3.2432432432432434	1	10	4	70	3.033691901839615	0.05714285714285714	2.302727013692877	2	attack
129.173.67.123	1	0	0	9	0	60	3.149994988311206	0.0	2.2593598634345	1	attack
129.173.67.123	1	0	0	10	0	64	3.011240343033737	0.0	2.246970111616323	1	attack
129.173.67.123	1	0	0	10	4	64	3.1914768143887247	0.058823529411764705	2.2786406092983533	2	attack
129.173.67.123	3	0	0	9	0	65	3.1268397414015823	0.0	2.1384885274595034	1	attack
129.173.67.123	1	0	0	10	0	63	3.0671894759097356	0.0	2.2544965386292595	1	attack
129.173.67.123	1	0	0	10	0	64	3.067798801573922	0.0	2.2336796919474975	1	attack
129.173.67.123	1	0	0	10	0	62	3.1545453250586464	0.0	2.2143351178208266	1	attack
129.173.67.123	3	0	0	9	0	62	2.99517669161573	0.0	2.2314986331640356	1	attack
129.173.67.123	3	317.6470588235294	1	10	16	52	3.203415847139443	0.2	2.1291371701329544	2	attack
129.173.67.123	1	0	0	10	4	56	3.063180622253293	0.06451612903225806	2.2383868473314767	2	attack
129.173.67.123	1	0	0	10	4	82	3.118211762632935	0.05714285714285714	2.272416118884397	2	attack
129.173.67.123	1	118.0327868852459	1	8	5	56	3.08037923103463	0.07575757575757576	2.245133041299456	2	attack
129.173.67.123	3	109.0909090909091	1	8	4	62	3.135428149317966	0.05970149253731343	2.251119407094048	2	attack
129.173.67.123	1	0	0	6	4	70	3.1184517657889854	0.06666666666666667	2.1612694802719004	2	attack
129.173.67.123	1	101.40845070422536	1	10	6	65	3.100762825770495	0.08450704225352113	1.9614976618000568	2	attack
129.173.67.123	1	0	0	8	0	58	3.083790653834057	0.0	2.200786166646137	1	attack
129.173.67.123	3	0	0	9	0	60	3.0670003286181386	0.0	2.2242103996847296	1	attack
129.173.67.123	1	0	0	8	0	56	3.1681345530735436	0.0	2.030618994848517	1	attack
129.173.67.123	1	529.4117647058823	2	9	8	60	3.187569803965711	0.12121212121212122	2.191657670693919	2	attack
129.173.67.123	1	4.137931034482759	1	8	4	54	3.0382531912962234	0.06896551724137931	2.057463503274454	2	attack
129.173.67.123	1	0	0	9	0	52	3.080913795741943	0.0	2.0646964484110613	1	attack
129.173.67.123	1	0	0	9	4	56	3.0586923021520724	0.07142857142857142	2.192159449067716	2	attack
129.173.67.123	1	124.13793103448276	1	10	4	54	3.1265698847773087	0.06666666666666667	2.213042222567653	2	attack
129.173.67.123	3	0	0	9	4	72	3.095411739415685	0.05405405405405406	2.1552158431101174	2	attack
129.173.67.123	3	0	0	9	0	60	3.1503332702750764	0.0	1.953654682481227	1	attack
129.173.67.123	1	138.46153846153845	1	10	4	48	3.11511449057059	0.07407407407407407	1.957559997608388	2	attack
129.173.67.123	1	0	0	9	0	56	3.1021780475450917	0.0	1.8063579129130554	1	attack
129.173.67.123	2	124.13793103448276	1	10	4	54	3.148901374041864	0.07142857142857142	1.9175317277522659	2	attack
129.173.67.123	1	0	0	9	0	55	3.0920268315569284	0.0	2.0346149898857275	1	attack
129.173.67.123	1	0	0	8	0	60	3.0934871867316676	0.0	1.9474638036681577	1	attack
129.173.67.123	3	0	0	9	0	60	3.100151048022538	0.0	2.019250912838829	1	attack
129.173.67.123	1	0	0	9	0	52	3.1328699926191	0.0	2.1173143543437782	1	attack
129.173.67.123	3	3.870967741935484	1	9	4	58	3.131722326983801	0.06451612903225806	2.2526283761335066	2	attack
129.173.67.123	3	0	0	9	0	65	3.1088988638724384	0.0	2.3077812328858673	1	attack
129.173.67.123	1	0	0	10	0	55	3.1644494634255977	0.0	2.246166025235295	1	attack
129.173.67.123	1	0	0	8	0	56	3.056150131384759	0.0	2.2579235654413847	1	attack
129.173.67.123	1	0	0	8	0	55	3.055966419698705	0.0	2.1218500998176797	1	attack
129.173.67.123	1	240.0	1	8	4	56	3.008258824772755	0.06666666666666667	2.133057020150504	2	attack
129.173.67.123	1	0	0	7	8	55	3.161370930730465	0.12698412698412698	2.1855134170084405	2	attack
129.173.67.123	1	0	0	10	0	54	3.178315238887631	0.0	2.2447231499109743	1	attack
129.173.67.123	1	4.0	1	8	4	56	3.0725394792651803	0.06666666666666667	2.2682734124061357	2	attack
129.173.67.123	1	0	0	9	0	56	3.1549782815948926	0.0	2.2783283537314114	1	attack
129.173.67.123	1	0	0	7	4	52	3.0717214488845834	0.07142857142857142	2.3163332805628034	2	attack
129.173.67.123	1	0	0	7	0	58	3.1451334768370693	0.0	2.284560633641686	1	attack
129.173.67.123	1	615.5384615384615	1	9	4	48	3.0684386659750933	0.07142857142857142	2.2861743360962086	2	attack
129.173.67.123	1	0	0	8	8	60	3.074098752852423	0.12307692307692308	2.285745754009711	2	attack
129.173.67.123	3	0	0	10	4	66	3.1468377941058803	0.057971014492753624	2.3101106037147634	2	attack
129.173.67.123	1	0	0	9	0	56	3.072923623635276	0.0	2.2813172094432987	1	attack
129.173.67.123	3	0	0	8	4	64	3.045113597171031	0.0625	2.265452932365805	2	attack
129.173.67.123	1	0	0	9	0	54	3.0280646022659274	0.0	2.2876470821575006	1	attack
129.173.67.123	3	0	0	9	0	60	3.1985832732458173	0.0	2.171231921074726	1	attack
129.173.67.123	1	2880.0	1	10	4	56	3.133122747536162	0.06666666666666667	2.2505377798848194	2	attack
129.173.67.123	1	0	0	8	0	55	3.1331374538972363	0.0	2.2298612610277804	1	attack
129.173.67.123	1	0	0	8	8	52	3.24811299644511	0.13793103448275862	2.2634582986483034	2	attack
129.173.67.123	1	0	0	8	0	56	3.024173247854947	0.0	2.297330817147107	1	attack
129.173.67.123	3	0	0	10	0	57	3.0454249227947936	0.0	2.2803241680323976	1	attack
129.173.67.123	3	0	0	9	0	74	3.050919121898601	0.0	2.2285728585333344	1	attack
129.173.67.123	1	0	0	9	0	50	3.0558027969673054	0.0	2.2890255736436513	1	attack
129.173.67.123	3	0	0	9	0	70	3.067914930710773	0.0	2.2980424783556153	1	attack
129.173.67.123	3	0	0	8	0	54	3.129808515546547	0.0	2.2963489685485134	1	attack
129.173.67.123	3	0	0	8	0	51	3.040447867458363	0.0	2.253759363618903	1	attack
129.173.67.123	2	560.0	2	9	24	54	3.007384490667226	0.36363636363636365	2.186636989876578	2	attack
129.173.67.123	1	0	0	9	0	57	3.0678586776557673	0.0	2.318299158377978	1	attack
129.173.67.123	3	0	0	9	0	61	3.103331134362405	0.0	2.3094501805112357	1	attack
129.173.67.123	1	0	0	8	0	54	3.1510203394788485	0.0	2.2523826349302514	1	attack
129.173.67.123	1	3311.9032258064517	2	11	8	54	3.1888922853461796	0.12903225806451613	2.220167681284828	2	attack
129.173.67.123	1	0	0	8	0	55	2.97311741338694	0.0	2.206042278044013	1	attack
129.173.67.123	1	0	0	9	8	54	3.1120038131215035	0.12903225806451613	2.2729248433299802	2	attack
129.173.67.123	1	0	0	8	0	55	3.0444065347937443	0.0	2.229861261027781	1	attack
129.173.67.123	1	0	0	7	0	52	3.1125826514362136	0.0	2.123035733252339	1	attack
129.173.67.123	1	0	0	8	0	52	3.0189792010805867	0.0	2.1754881607663017	1	attack
129.173.67.123	2	0	0	9	0	57	3.064842779036701	0.0	2.1936059714706113	1	attack
129.173.67.123	1	0	0	9	0	56	3.0550354974809046	0.0	2.216450013343878	1	attack
129.173.67.123	1	0	0	8	0	53	3.0509557508522054	0.0	2.216351889686695	1	attack
129.173.67.123	1	0	0	9	0	57	3.122972379685589	0.0	2.211994138492988	1	attack
129.173.67.123	1	0	0	8	0	54	3.120773170259267	0.0	2.201713540328376	1	attack
129.173.67.123	1	0	0	10	4	53	3.1022895971259437	0.07272727272727272	2.107198015800327	2	attack
129.173.67.123	1	0	0	9	0	53	3.092877857529353	0.0	2.205766843881638	1	attack
129.173.67.123	1	0	0	9	0	57	3.0662584117354093	0.0	2.2340709975488013	1	attack
129.173.67.123	1	21.428571428571427	1	9	4	52	3.02150950476089	0.06896551724137931	2.149984495037365	2	attack
129.173.67.123	3	0	0	8	0	62	3.0827403913876794	0.0	2.1966497473106164	1	attack
129.173.67.123	1	0	0	8	0	56	3.1221191435476383	0.0	2.138460066586155	1	attack
129.173.67.123	1	0	0	8	0	54	3.1345935185828564	0.0	2.1426902794604756	1	attack
129.173.67.123	1	0	0	9	0	54	3.1731373436373036	0.0	2.23577593064482	1	attack
129.173.67.123	1	0	0	10	0	56	3.2072993820136793	0.0	2.258846120761488	1	attack
129.173.67.123	1	0	0	9	0	56	3.134442823848506	0.0	2.1995138503199656	1	attack
129.173.67.123	1	52.94117647058823	1	8	12	56	3.1411936376375045	0.17647058823529413	2.2466633876047295	2	attack
129.173.67.123	1	0	0	8	0	52	3.10166060374394	0.0	2.2556668782316116	1	attack
129.173.67.123	3	0	0	9	0	62	3.1682272441713977	0.0	2.2608959973946976	1	attack
129.173.67.123	1	0	0	10	0	56	3.190268910652111	0.0	2.3163332805628034	1	attack
129.173.67.123	3	0	0	9	0	66	3.0075977289934777	0.0	2.0953340787581514	1	attack
129.173.67.123	3	0	0	9	0	57	3.078971053318852	0.0	2.24079818087224	1	attack
129.173.67.123	1	0	0	7	4	54	3.1147985604845227	0.06896551724137931	2.2628644100868356	2	attack
129.173.67.123	1	0	0	9	0	59	3.164329032920937	0.0	2.293430181862603	1	attack
129.173.67.123	1	0	0	9	0	56	3.0547231144793328	0.0	2.297330817147107	1	attack
129.173.67.123	1	0	0	8	0	59	3.168257097650979	0.0	2.308629538327235	1	attack
129.173.67.123	1	0	0	9	0	56	3.031483918240522	0.0	2.2887031414261725	1	attack
129.173.67.123	1	0	0	8	0	50	3.0506346028533864	0.0	2.199079570624175	1	attack
129.173.67.123	1	0	0	7	0	58	2.9956777010753903	0.0	2.262864410086835	1	attack
129.173.67.123	1	0	0	9	0	57	3.191286717223027	0.0	2.252437862111807	1	attack
129.173.67.123	3	0	0	8	8	62	3.0697247924755753	0.11764705882352941	2.2432907057822673	2	attack
129.173.67.123	1	0	0	8	0	52	3.0527286010933525	0.0	2.2516898379331405	1	attack
129.173.67.123	1	0	0	10	0	56	3.1364440660592297	0.0	2.1734761377056597	1	attack
129.173.67.123	3	0	0	9	0	65	2.9931620252352364	0.0	2.2321525500015276	1	attack
129.173.67.123	1	0	0	9	0	55	2.9900666253709383	0.0	2.297804301318401	1	attack
129.173.67.123	1	0	0	9	0	56	3.182044919325843	0.0	2.218273605445758	1	attack
129.173.67.123	3	505.2631578947368	1	9	4	53	3.0747514973089474	0.057971014492753624	2.2413273517775902	2	attack
129.173.67.123	1	0	0	10	0	65	3.111105540129276	0.0	2.0579927394390616	1	attack
129.173.67.123	3	0	0	8	0	65	3.150416693631318	0.0	2.291409879789268	1	attack
129.173.67.123	3	0	0	10	0	60	3.095968894013929	0.0	2.2961399650265077	1	attack
129.173.67.123	1	0	0	9	0	62	3.0500309837013373	0.0	2.267092279865979	1	attack
129.173.67.123	1	0	0	10	0	60	3.1468434976711994	0.0	2.3058231002082845	1	attack
129.173.67.123	1	0	0	10	0	55	3.141204353154784	0.0	2.302012489851649	1	attack
129.173.67.123	1	0	0	8	0	57	3.1584377998493194	0.0	2.2952142913196867	1	attack
129.173.67.123	3	0	0	8	0	60	3.088750227328622	0.0	2.165596230357602	1	attack
129.173.67.123	1	0	0	9	0	60	3.054721089444599	0.0	2.2682734124061357	1	attack
129.173.67.123	3	0	0	10	0	69	3.1510946407475635	0.0	2.253603853496047	1	attack
129.173.67.123	1	0	0	8	0	59	2.9497545218951746	0.0	2.2848319337765104	1	attack
129.173.67.123	1	0	0	9	0	54	3.067791342108535	0.0	2.2766427101914957	1	attack
129.173.67.123	1	0	0	7	0	52	3.150931696586978	0.0	2.27215402930389	1	attack
129.173.67.123	1	0	0	7	0	53	3.097347375018684	0.0	2.244233967843675	1	attack
129.173.67.123	1	107.82608695652173	2	10	8	61	3.160847714829013	0.11940298507462686	2.2718412588030237	2	attack
129.173.67.123	1	0	0	7	0	54	3.2060149791166648	0.0	2.1345687628355265	1	attack
129.173.67.123	1	0	0	9	0	58	3.1586157469179392	0.0	2.052524221462357	1	attack
129.173.67.123	1	0	0	9	4	58	3.1216282362354506	0.0625	2.2143351178208266	2	attack
129.173.67.123	3	0	0	9	0	69	3.176518823741394	0.0	2.193733166934809	1	attack
129.173.67.123	1	0	0	8	0	58	3.1119766297882485	0.0	2.238182083022845	1	attack
129.173.67.123	3	0	0	10	0	64	3.207254299520172	0.0	2.1800365325772657	1	attack
129.173.67.123	1	0	0	8	0	61	3.087243605441819	0.0	2.1334229537739278	1	attack
129.173.67.123	1	0	0	9	0	57	3.1467278608306097	0.0	2.2026114553649507	1	attack
129.173.67.123	1	0	0	9	0	59	3.2207480490434173	0.0	2.244316390843086	1	attack
129.173.67.123	1	0	0	10	0	61	3.1520032602423202	0.0	2.304928110548108	1	attack
129.173.67.123	1	0	0	10	0	57	3.0409659013672323	0.0	2.299630071513435	1	attack
129.173.67.123	3	0	0	10	0	60	3.121343015705217	0.0	2.220651214810161	1	attack
129.173.67.123	3	0	0	9	0	48	3.1031771627051787	0.0	2.173533209849189	1	attack
129.173.67.123	3	0	0	10	0	74	3.1358766442384236	0.0	2.185390786928119	1	attack
129.173.67.123	3	0	0	7	0	50	3.060823686973035	0.0	2.244889451733241	1	attack
129.173.67.123	3	0	0	9	0	54	3.0633410240653114	0.0	2.188212504157995	1	attack
129.173.67.123	3	0	0	9	0	55	3.087747926336132	0.0	2.1716977186143818	1	attack
129.173.67.123	3	0	0	9	0	79	3.051569723050702	0.0	2.1962635933759436	1	attack
129.173.67.123	1	0	0	9	0	76	3.0278704979025073	0.0	2.2588842543304177	1	attack
129.173.67.123	1	0	0	10	0	73	3.146787014194738	0.0	2.2198659240442282	1	attack
129.173.67.123	1	0	0	10	0	60	3.126768072412089	0.0	2.2989295636909355	1	attack
129.173.67.123	1	0	0	9	0	87	3.0478830369162466	0.0	2.1871685231847966	1	attack
129.173.67.123	3	0	0	10	0	58	3.0838424490531167	0.0	2.2945776700366287	1	attack
129.173.67.123	3	0	0	8	0	56	3.1129835403351036	0.0	2.2887031414261725	1	attack
129.173.67.123	3	0	0	10	4	66	3.191451256525016	0.05	2.276931762036759	2	attack
129.173.67.123	2	0	0	10	0	62	3.068088864779992	0.0	2.243257600151141	1	attack
129.173.67.123	1	0	0	9	0	59	2.9597985264265994	0.0	2.2441509398185007	1	attack
129.173.67.123	1	3.5294117647058822	1	9	8	60	3.025959543059073	0.11764705882352941	2.1959079918775615	2	attack
129.173.67.123	1	0	0	8	0	100	3.004284982470118	0.0	2.0574061322995054	1	attack
129.173.67.123	1	0	0	10	4	65	3.139711973727707	0.057971014492753624	2.189309475068667	2	attack
129.173.67.123	1	0	0	10	4	53	3.0480600781655043	0.06557377049180328	2.2372855630602566	2	attack
129.173.67.123	3	0	0	8	0	55	3.0584660889271467	0.0	2.2296292439032075	1	attack
129.173.67.123	3	0	0	7	10	54	2.911779954871454	0.1388888888888889	2.200639523739353	2	attack
129.173.67.123	3	0	0	10	10	64	3.105247817696984	0.1388888888888889	2.19977102951297	2	attack
129.173.67.123	3	0	0	10	0	57	3.1889575886002146	0.0	2.276545204455143	1	attack
129.173.67.123	3	3.3333333333333335	1	10	12	60	3.0637597709514144	0.16666666666666666	2.2760136273483114	2	attack
129.173.67.123	3	1199.9555555555555	3	10	26	64	3.0063585336566407	0.325	2.2070871932706213	2	attack
129.173.67.123	2	0	0	10	0	67	3.0692300118385325	0.0	2.1951222395540486	1	attack
129.173.67.123	1	0	0	8	0	53	3.104330193088494	0.0	2.205766843881638	1	attack
129.173.67.123	1	0	0	10	0	61	3.1139125038108726	0.0	2.169427329409626	1	attack
129.173.67.123	1	0	0	9	0	56	3.1241288228102104	0.0	2.2887031414261725	1	attack
129.173.67.123	1	0	0	10	0	59	3.10023003960455	0.0	2.2683891651850967	1	attack
129.173.67.123	3	0	0	10	4	54	3.1410750502144653	0.06451612903225806	2.213042222567653	2	attack
129.173.67.123	3	0	0	8	0	76	3.10543084117474	0.0	2.244143456676198	1	attack
129.173.67.123	1	0	0	9	4	52	3.0338938860968017	0.07017543859649122	2.196869781707574	2	attack
129.173.67.123	1	0	0	10	0	59	3.1469015436022656	0.0	2.213757822793424	1	attack
129.173.67.123	1	0	0	9	0	56	3.1043726704674968	0.0	2.24929588972045	1	attack
129.173.67.123	1	0	0	9	0	52	2.9930171299767596	0.0	2.2083632750845066	1	attack
129.173.67.123	3	68.82352941176471	2	10	12	56	3.0375172498259913	0.16666666666666666	2.279116418421207	2	attack
129.173.67.123	3	0	0	10	0	74	3.1683519911401503	0.0	2.207361300233712	1	attack
129.173.67.123	1	0	0	9	0	58	3.0641182243014558	0.0	2.260774742030677	1	attack
129.173.67.123	3	0	0	7	0	58	3.110349452645579	0.0	2.3100390843713403	1	attack
129.173.67.123	1	0	0	9	0	57	3.1898625948715194	0.0	2.2863143503182926	1	attack
129.173.67.123	1	0	0	9	0	56	3.172512489639639	0.0	2.2229074943218796	1	attack
129.173.67.123	1	0	0	8	0	56	3.1085004389396684	0.0	2.235452476759574	1	attack
129.173.67.123	1	0	0	9	0	56	3.09452633224539	0.0	2.2389211020256887	1	attack
129.173.67.123	1	0	0	9	0	60	3.1510070410783655	0.0	2.2206512148101605	1	attack
129.173.67.123	1	0	0	10	0	57	3.1831199999969475	0.0	2.21506678163042	1	attack
129.173.67.123	3	0	0	10	0	62	3.156282912271774	0.0	2.2873887470624528	1	attack
129.173.67.123	1	126.3157894736842	1	9	4	53	3.0130426419624783	0.07142857142857142	2.2794816241019094	2	attack
129.173.67.123	3	0	0	9	0	68	3.186113746422874	0.0	2.3000834314513106	1	attack
129.173.67.123	1	120.0	1	10	4	56	3.163795149129541	0.06666666666666667	2.2908770663513964	2	attack
129.173.67.123	1	0	0	10	0	58	3.07152637809821	0.0	2.2628644100868356	1	attack
129.173.67.123	1	0	0	10	0	55	3.093832581069446	0.0	2.2010647351100734	1	attack
129.173.67.123	1	0	0	9	0	56	3.092430552360873	0.0	2.1874756116392025	1	attack
129.173.67.123	1	0	0	10	0	54	3.1074911489306865	0.0	2.1770554196044754	1	attack
129.173.67.123	1	0	0	10	0	53	3.116014945593579	0.0	2.2678983990269357	1	attack
129.173.67.123	1	0	0	10	0	55	3.1201358917348547	0.0	2.3121368773825495	1	attack
129.173.67.123	1	0	0	9	0	58	3.150582985683629	0.0	2.289913646377754	1	attack
129.173.67.123	3	0	0	9	0	61	3.1546948219071114	0.0	2.2424940567214326	1	attack
129.173.67.123	1	0	0	9	0	54	3.009510927061189	0.0	2.2963489685485134	1	attack
129.173.67.123	3	0	0	9	0	56	3.130824025046586	0.0	2.1499844950373648	1	attack
129.173.67.123	1	0	0	10	0	60	3.2031322853152218	0.0	2.2682734124061357	1	attack
129.173.67.123	1	0	0	10	0	61	3.1367167108025784	0.0	2.298543431952471	1	attack
129.173.67.123	3	0	0	9	0	56	3.1528267595582284	0.0	2.3077056048418685	1	attack
129.173.67.123	1	0	0	10	4	60	3.095087229879298	0.06451612903225806	2.2871017527145816	2	attack
129.173.67.123	3	0	0	10	0	58	3.137516153794302	0.0	2.300022047976398	1	attack
129.173.67.123	3	0	0	10	0	74	3.202114036521105	0.0	2.2565241503267504	1	attack
129.173.67.123	1	0	0	9	0	58	3.1564963567663127	0.0	2.3100390843713403	1	attack
129.173.67.123	1	0	0	10	4	56	3.1620978820884154	0.06666666666666667	2.3058231002082845	2	attack
129.173.67.123	3	0	0	9	4	56	3.2045913479073422	0.0625	2.2383868473314763	2	attack
129.173.67.123	1	0	0	8	0	58	3.0312412554619246	0.0	2.2945776700366283	1	attack
129.173.67.123	3	0	0	10	0	56	3.0477834961492096	0.0	2.2623147460276023	1	attack
129.173.67.123	1	644.776119402985	2	9	12	55	3.076759949724865	0.21052631578947367	2.2261753349650655	2	attack
129.173.67.123	1	168.75	1	9	6	58	3.1020150210976305	0.09375	2.2377361177297614	2	attack
129.173.67.123	3	0	0	10	0	57	3.1671453604410678	0.0	2.30982284538899	1	attack
129.173.67.123	1	0	0	7	4	56	3.010475389850342	0.06896551724137931	2.2682734124061357	2	attack
129.173.67.123	1	0	0	7	0	54	3.0682494969043552	0.0	2.263141674021115	1	attack
129.173.67.123	1	0	0	10	0	56	3.1577767392942646	0.0	2.267293180384829	1	attack
129.173.67.123	1	0	0	10	0	56	3.0595086047907327	0.0	2.2783283537314114	1	attack
129.173.67.123	1	0	0	9	0	53	2.981089078864773	0.0	2.2214779303335304	1	attack
129.173.67.123	1	0	0	9	4	55	3.0719928281576903	0.06557377049180328	2.261915779145203	2	attack
129.173.67.123	1	0	0	9	0	57	3.163510828750026	0.0	2.2472119911705413	1	attack
129.173.67.123	1	0	0	9	0	64	3.198454319430829	0.0	2.284066705606732	1	attack
129.173.67.123	1	0	0	10	0	60	3.093548742519244	0.0	2.2989295636909355	1	attack
129.173.67.123	1	0	0	8	0	57	3.0700424921516154	0.0	2.222939184755214	1	attack
129.173.67.123	3	0	0	10	0	67	3.098345710525017	0.0	2.119696778749151	1	attack
129.173.67.123	1	0	0	10	0	64	3.12224701602541	0.0	2.222288192678739	1	attack
129.173.67.123	1	104.34782608695652	1	10	4	65	3.1743506731720106	0.057971014492753624	1.7463515594339936	2	attack
129.173.67.123	1	0	0	10	0	56	2.9558834892552213	0.0	2.1499844950373648	1	attack
129.173.67.123	1	320.0769230769231	1	9	2	50	3.050058695754024	0.03571428571428571	2.067921565299767	2	attack
129.173.67.123	1	0	0	8	0	60	3.0926618587467316	0.0	2.232810383636848	1	attack
129.173.67.123	1	0	0	9	0	49	3.0416883595654665	0.0	2.117633992812826	1	attack
129.173.67.123	1	0	0	7	0	55	3.0731898275837306	0.0	2.242540779909841	1	attack
129.173.67.123	1	4.137931034482759	1	9	4	54	3.036174273906705	0.06666666666666667	2.2219302374077636	2	attack
129.173.67.123	1	0	0	9	0	56	3.140236944776721	0.0	2.265309497424259	1	attack
129.173.67.123	1	0	0	7	0	55	2.97507529851669	0.0	2.2699850082190625	1	attack
129.173.67.123	1	0	0	10	0	56	3.1010025123554192	0.0	2.2973308171471074	1	attack
129.173.67.123	3	0	0	9	0	66	3.039629148714424	0.0	2.213761714868377	1	attack
129.173.67.123	1	0	0	7	0	53	3.1693674515661434	0.0	2.2533500025676814	1	attack
129.173.67.123	1	0	0	9	0	53	3.0691641595270758	0.0	2.2890298549264325	1	attack
129.173.67.123	1	0	0	7	4	58	3.1946487660211886	0.06349206349206349	2.245962536896508	2	attack
129.173.67.123	1	3.9344262295081966	1	9	4	57	3.092086724919743	0.06666666666666667	2.282040456622345	2	attack
129.173.67.123	1	0	0	9	0	56	3.0675137108468946	0.0	2.225077689064813	1	attack
129.173.67.123	1	0	0	9	0	54	3.1168761081778844	0.0	2.255482189001838	1	attack
129.173.67.123	1	0	0	10	0	55	3.137397686408315	0.0	2.2826645271011228	1	attack
129.173.67.123	1	0	0	10	0	52	3.0865026440737373	0.0	2.2861743360962086	1	attack
129.173.67.123	3	0	0	9	0	56	2.914815784979807	0.0	2.1595347260784035	1	attack
129.173.67.109	0	291.0	1	0	1	0	3.5778195311147836	0	0.0	0	attack
129.173.67.123	3	0	0	9	0	52	3.1714017737992393	0.0	2.1024060634628348	1	attack
129.173.67.123	3	0	0	10	8	78	3.1629291966999262	0.10126582278481013	2.3158320579147857	2	attack
129.173.67.123	1	0	0	10	0	53	3.1146965550770433	0.0	1.8879925139092146	1	attack
129.173.67.123	3	0	0	8	4	60	3.099886085789713	0.0625	2.1266144718101816	2	attack
129.173.67.102	0	194.66666666666666	2	0	3	0	3.5778195311147836	0	0.9182958340544894	0	attack
129.173.67.123	1	0	0	9	0	55	3.1082856033391657	0.0	2.1415172776506557	1	attack
129.173.67.123	1	0	0	9	0	56	2.9919398938518	0.0	2.196869781707574	1	attack
129.173.67.106	0	0	0	0	0	1	3.51734290050757	0	0.0	0	attack
129.173.67.123	1	0	0	9	0	58	3.1055356645264243	0.0	2.2352962913010233	1	attack
129.173.67.123	1	0	0	9	0	56	3.105525181223026	0.0	2.189391746743088	1	attack
129.173.67.123	1	0	0	8	4	50	3.107672122135467	0.07407407407407407	2.263141674021115	2	attack
129.173.67.123	3	0	0	10	0	60	3.1981107984858244	0.0	2.281193931169619	1	attack
129.173.67.123	1	0	0	9	4	50	3.088254434362315	0.07142857142857142	2.133743060194321	2	attack
129.173.67.123	1	0	0	10	0	56	3.040762966834357	0.0	2.0794784789288974	1	attack
129.173.67.123	3	0	0	9	0	51	3.0401582027925214	0.0	2.159398550563735	1	attack
129.173.67.102	0	224.0	1	0	3	0	3.5778195311147836	0	1.584962500721156	0	attack
129.173.67.123	1	118.0327868852459	1	9	6	55	3.048974828144857	0.10526315789473684	2.1771681272095336	2	attack
129.173.67.123	3	0	0	10	0	61	3.146972380899982	0.0	2.25708477823717	1	attack
129.173.67.123	3	0	0	9	0	63	3.021768697286812	0.0	2.213635536820482	1	attack
129.173.67.123	1	0	0	10	0	54	3.10994702036485	0.0	2.23577593064482	1	attack
129.173.67.123	3	0	0	8	0	57	3.0613515482743052	0.0	2.263754749135835	1	attack
129.173.67.123	1	0	0	9	0	63	3.1233608716256436	0.0	2.1715091428260265	1	attack
129.173.67.123	1	0	0	9	0	55	3.02920067308032	0.0	2.1803824807062915	1	attack
129.173.67.123	1	0	0	8	0	56	3.069247600207666	0.0	2.24929588972045	1	attack
129.173.67.123	1	0	0	9	0	57	2.9825436681324295	0.0	2.125708833445021	1	attack
129.173.67.123	1	0	0	10	0	52	3.089186567340642	0.0	2.150295005687317	1	attack
129.173.67.123	3	436.3636363636364	1	10	4	62	3.186859559493288	0.05405405405405406	2.2190821987561167	2	attack
129.173.67.123	1	109.0909090909091	1	8	2	64	3.063216492784014	0.03225806451612903	1.9606178044233644	2	attack
129.173.67.123	3	0	0	10	0	62	3.223743779567531	0.0	2.2143351178208266	1	attack
129.173.67.123	3	0	0	9	0	51	3.044201952208453	0.0	2.2931204930820503	1	attack
129.173.67.123	1	0	0	10	0	64	3.052486744730311	0.0	2.123778124459133	1	attack
129.173.67.123	1	3031.5789473684213	1	9	8	49	3.1645089043492414	0.13559322033898305	2.2965071241938477	2	attack
129.173.67.123	1	1107.6923076923076	1	8	4	48	3.2103361131609165	0.07692307692307693	2.1903964516472447	2	attack
129.173.67.123	1	0	0	8	0	57	3.134817186847889	0.0	2.1737592732899325	1	attack
129.173.67.123	1	0	0	9	0	52	3.1717928656996763	0.0	2.199687794731328	1	attack
129.173.67.123	1	0	0	8	0	56	3.144983076014926	0.0	2.2623147460276023	1	attack
129.173.67.123	3	0	0	9	4	56	2.987202062691302	0.06666666666666667	2.2505377798848194	2	attack
129.173.67.123	1	0	0	9	0	58	3.05788491387102	0.0	2.2507520132504406	1	attack
129.173.67.123	3	0	0	9	0	61	3.1982958941815496	0.0	2.256957487434417	1	attack
129.173.67.123	1	900.0	1	9	8	56	3.0179561315100525	0.12698412698412698	2.2871017527145816	2	attack
129.173.67.123	3	0	0	8	0	48	3.1085720007883904	0.0	2.221251836004466	1	attack
129.173.67.123	2	0	0	9	0	56	3.1494160321146967	0.0	2.2783283537314114	1	attack
129.173.67.123	1	0	0	9	0	54	3.2012976483552427	0.0	2.205668190189008	1	attack
129.173.67.123	1	0	0	8	4	48	3.0889060666835633	0.07692307692307693	2.286174336096208	2	attack
129.173.67.123	1	0	0	8	0	50	3.053882980712433	0.0	2.262824692361507	1	attack
129.173.67.123	1	0	0	9	0	50	3.2164873012888044	0.0	2.2594705707972524	1	attack
129.173.67.123	1	0	0	9	0	55	3.0837085013268406	0.0	2.2458187096704085	1	attack
129.173.67.123	3	0	0	10	0	58	3.093683570012557	0.0	2.2058220508778046	1	attack
129.173.67.123	1	0	0	9	0	55	3.0906355215096784	0.0	2.2386148843742713	1	attack
129.173.67.123	3	0	0	10	0	64	3.1440334019293026	0.0	2.2095905746423012	1	attack
129.173.67.123	1	0	0	7	0	53	3.0848112940134813	0.0	2.138940751648929	1	attack
129.173.67.123	1	0	0	9	4	60	3.0715697799142836	0.0625	2.2871017527145816	2	attack
129.173.67.123	3	0	0	10	0	61	3.156840419828859	0.0	2.277914235785563	1	attack
129.173.67.123	1	58.064516129032256	1	9	8	54	3.1045966538025556	0.125	2.282295619312345	2	attack
129.173.67.123	3	52.94117647058823	1	9	4	64	3.1026100362458497	0.058823529411764705	2.3000834314513106	2	attack
129.173.67.123	1	0	0	9	0	64	3.1157533544371336	0.0	2.2897170014624826	1	attack
129.173.67.123	1	0	0	9	0	60	3.0650770825162383	0.0	2.3138755975478236	1	attack
129.173.67.123	1	0	0	9	0	60	3.183459991679943	0.0	2.281193931169619	1	attack
129.173.67.123	1	0	0	10	0	63	3.0865319500625747	0.0	2.2531191118832576	1	attack
129.173.67.123	1	0	0	10	4	62	3.1497329042399937	0.058823529411764705	2.292575939041038	2	attack
129.173.67.123	1	0	0	10	0	56	3.098552176417121	0.0	2.1995138503199656	1	attack
129.173.67.123	3	0	0	9	0	78	3.2678892144209706	0.0	2.301285798154459	1	attack
129.173.67.123	1	0	0	9	8	59	3.0754137866976787	0.125	2.2113027614971608	2	attack
129.173.67.123	3	0	0	9	0	72	3.0859577377540175	0.0	2.262065604550619	1	attack
129.173.67.123	1	0	0	9	0	63	3.047253926374744	0.0	2.236780170255421	1	attack
129.173.67.123	1	0	0	10	0	56	3.09679282418807	0.0	2.1968697817075737	1	attack
129.173.67.123	3	0	0	8	0	68	3.119261814472197	0.0	2.2815778290074666	1	attack
129.173.67.123	3	0	0	9	0	68	3.079311290326218	0.0	2.270177371274981	1	attack
129.173.67.123	1	0	0	8	4	68	3.0875097223842145	0.058823529411764705	2.2069169319868003	2	attack
129.173.67.123	3	0	0	9	4	64	3.1824552488067694	0.058823529411764705	2.0843177861616935	2	attack
129.173.67.123	3	0	0	10	0	70	3.1572654860706595	0.0	2.1077271075855735	1	attack
129.173.67.123	3	0	0	10	0	84	3.0626029161833794	0.0	2.2235896541594986	1	attack
129.173.67.123	1	0	0	9	4	59	3.0601569220405107	0.06557377049180328	2.2673481892335157	2	attack
129.173.67.123	1	0	0	10	0	64	3.13258513999888	0.0	2.2609768596329824	1	attack
129.173.67.123	1	0	0	10	0	64	3.0487289371631117	0.0	2.291615921862549	1	attack
129.173.67.123	1	0	0	9	0	61	3.0527470006652373	0.0	2.2775183866592172	1	attack
129.173.67.123	1	0	0	9	0	67	3.0826151321331823	0.0	2.2847275667488263	1	attack
129.173.67.123	1	0	0	9	0	73	3.11489133458886	0.0	2.3091739179710284	1	attack
129.173.67.123	3	0	0	9	4	62	3.0491912473907425	0.06060606060606061	2.259839106875704	2	attack
129.173.67.123	3	0	0	9	0	66	3.138611398148771	0.0	2.2852554869141843	1	attack
129.173.67.123	3	0	0	10	0	80	3.185243778439276	0.0	2.2282129458410016	1	attack
129.173.67.123	3	0	0	8	0	78	3.0353888289143596	0.0	2.22355621267503	1	attack
129.173.67.123	3	0	0	9	0	67	3.156413401472306	0.0	2.233697538553403	1	attack
129.173.67.123	3	83.72093023255815	1	9	2	84	3.081566489679872	0.02702702702702703	2.2129220962815563	2	attack
129.173.67.123	1	0	0	9	0	60	3.2364357212266177	0.0	2.172489766874951	1	attack
129.173.67.123	3	0	0	10	0	66	3.0895374099047714	0.0	2.276452636748932	1	attack
129.173.67.123	3	0	0	9	0	58	3.0722742715361617	0.0	2.3017089147097485	1	attack
129.173.67.123	1	0	0	9	0	65	3.1401901233652354	0.0	2.282177718758877	1	attack
129.173.67.123	1	0	0	9	0	62	3.1703769619860496	0.0	2.2371119762371565	1	attack
129.173.67.123	3	0	0	9	0	58	3.174799642530191	0.0	2.2845606336416866	1	attack
129.173.67.123	2	0	0	9	0	65	3.222227058841799	0.0	2.283112815018287	1	attack
129.173.67.123	1	0	0	9	0	57	3.0663691007901783	0.0	2.2952142913196862	1	attack
129.173.67.123	1	0	0	8	0	55	3.172960520564761	0.0	2.2932279472994255	1	attack
129.173.67.123	1	0	0	10	6	58	3.0713012830657584	0.09230769230769231	2.317740814944148	2	attack
129.173.67.123	1	0	0	10	0	60	3.0609884029270686	0.0	2.2880874676869682	1	attack
129.173.67.123	1	0	0	10	4	57	3.1505720863349214	0.06153846153846154	2.281098547505275	2	attack
129.173.67.123	1	0	0	9	0	62	3.074166642145133	0.0	2.303430687416446	1	attack
129.173.67.123	1	120.0	1	9	4	56	3.1926242583466915	0.06666666666666667	2.281193931169619	2	attack
129.173.67.123	1	0	0	10	0	58	3.1607505472546342	0.0	2.2536434973575568	1	attack
129.173.67.123	1	0	0	9	0	58	3.17152322242941	0.0	2.1721080498885814	1	attack
129.173.67.123	3	0	0	10	0	59	3.0414220805883923	0.0	2.0561971562550094	1	attack
129.173.67.123	2	0	0	9	0	62	3.0097224115236143	0.0	2.194555180656724	1	attack
129.173.67.123	1	4.137931034482759	1	9	8	50	3.068687559831831	0.13793103448275862	2.206468823073052	2	attack
129.173.67.123	1	0	0	9	0	54	3.084628183828176	0.0	2.272088893287269	1	attack
129.173.67.123	1	0	0	8	0	55	3.1848408512843265	0.0	2.218979075300646	1	attack
129.173.67.123	1	0	0	9	0	60	3.1546338381417716	0.0	2.2513073660949603	1	attack
129.173.67.123	1	0	0	10	0	56	3.097474106069797	0.0	2.175548333782212	1	attack
129.173.67.123	1	0	0	8	0	52	3.1906834251006986	0.0	2.1479578728872353	1	attack
129.173.67.123	1	0	0	9	4	54	3.1653876037580075	0.07017543859649122	2.2190387533006475	2	attack
129.173.67.123	1	0	0	9	0	58	3.1547245328335505	0.0	2.2916918783148064	1	attack
129.173.67.123	3	7.0588235294117645	1	10	12	56	2.9631696705518564	0.18181818181818182	2.262991521779545	2	attack
129.173.67.123	1	0	0	9	4	50	3.096852984404213	0.06896551724137931	2.2963489685485134	2	attack
129.173.67.123	3	0	0	9	0	62	3.1225283902935215	0.0	2.267092279865979	1	attack
129.173.67.123	1	0	0	10	0	62	3.1242017501806996	0.0	2.2416141699949246	1	attack
129.173.67.123	1	0	0	10	0	58	3.2348688037555746	0.0	2.300022047976398	1	attack
129.173.67.123	1	0	0	9	4	56	3.07572643873127	0.06779661016949153	2.252389217314685	2	attack
129.173.67.123	1	0	0	8	0	51	3.1313191505807847	0.0	2.195464610898793	1	attack
129.173.67.123	1	0	0	10	0	52	3.029919076682492	0.0	2.2609811810172236	1	attack
129.173.67.123	3	0	0	10	0	69	3.1909126685111597	0.0	2.242333424421014	1	attack
129.173.67.123	1	0	0	10	0	55	3.094727813064484	0.0	2.284004372079799	1	attack
129.173.67.123	1	0	0	9	0	54	3.0906006150476486	0.0	2.2855899294576503	1	attack
129.173.67.123	1	0	0	9	0	52	3.1645620307530073	0.0	2.3066385274669576	1	attack
129.173.67.123	3	0	0	7	4	54	2.9854200708151395	0.06666666666666667	2.2845606336416866	2	attack
129.173.67.123	1	0	0	8	0	55	3.036021648284199	0.0	2.3020124898516494	1	attack
129.173.67.123	3	0	0	9	4	70	3.103026998647971	0.05128205128205128	2.1968852039389954	2	attack
129.173.67.123	3	0	0	9	0	64	3.157093352477061	0.0	2.2222881926787386	1	attack
129.173.67.123	1	0	0	9	0	53	3.0681585038498214	0.0	2.245220967431292	1	attack
129.173.67.123	1	0	0	10	0	62	3.078117760705089	0.0	2.258466264732138	1	attack
129.173.67.123	1	0	0	8	0	60	3.175851888362293	0.0	2.2242103996847296	1	attack
129.173.67.123	1	0	0	9	0	52	3.101394357582106	0.0	2.1410036626032336	1	attack
129.173.67.123	3	0	0	9	0	58	3.0349545639859863	0.0	2.318369254032932	1	attack
129.173.67.123	3	1285.7142857142858	2	8	8	48	3.0938434112036575	0.12903225806451613	2.24929588972045	2	attack
129.173.67.123	1	0	0	9	0	60	3.1317538599799244	0.0	2.2682734124061357	1	attack
129.173.67.123	3	0	0	10	0	68	3.146645700664619	0.0	2.1834949936349015	1	attack
129.173.67.123	1	0	0	9	0	51	3.163729326677351	0.0	2.276478590584492	1	attack
129.173.67.123	1	0	0	9	8	54	3.1398112151597912	0.12903225806451613	2.2314986331640356	2	attack
129.173.67.123	1	0	0	9	0	52	3.0743727719754377	0.0	2.22327156596545	1	attack
129.173.67.123	1	523.6363636363636	1	9	4	51	3.042941856577479	0.07407407407407407	2.292788914632023	2	attack
129.173.67.123	1	0	0	9	0	50	3.0741377334007947	0.0	2.2774058114255182	1	attack
129.173.67.123	1	0	0	8	0	52	2.967074061898506	0.0	2.3066385274669576	1	attack
129.173.67.123	1	0	0	8	0	51	3.0113365099046954	0.0	2.309447700571272	1	attack
129.173.67.123	1	0	0	9	0	50	3.1950021884254056	0.0	2.284107451387086	1	attack
129.173.67.123	3	0	0	8	4	60	3.0925659252813884	0.05714285714285714	2.284066705606731	2	attack
129.173.67.123	1	0	0	10	0	68	3.1164023745715372	0.0	2.2947655059400156	1	attack
129.173.67.123	1	0	0	10	0	56	3.0831045213009785	0.0	2.3077056048418685	1	attack
129.173.67.123	3	0	0	8	0	52	3.13728435556904	0.0	2.27215402930389	1	attack
129.173.67.123	3	0	0	9	4	66	3.1294963224671926	0.0625	2.177140237381886	2	attack
129.173.67.123	1	0	0	9	0	53	3.0484420885146513	0.0	2.2821097716667036	1	attack
129.173.67.123	1	0	0	9	0	58	3.1128226298496005	0.0	2.3017089147097485	1	attack
129.173.67.123	1	0	0	9	4	50	3.1420784264901482	0.06896551724137931	2.2766427101914957	2	attack
129.173.67.123	1	0	0	10	0	56	3.1867920669858796	0.0	2.297330817147107	1	attack
129.173.67.123	1	0	0	10	0	56	3.102958067791762	0.0	2.316333280562803	1	attack
129.173.67.123	1	0	0	10	0	54	3.1350407096204957	0.0	2.3160552269055312	1	attack
129.173.67.123	1	0	0	10	8	56	3.132271706672263	0.125	2.291615921862549	2	attack
129.173.67.123	1	0	0	10	0	58	3.2932477395737374	0.0	2.2219302374077636	1	attack
129.173.67.123	1	19.35483870967742	1	10	8	54	3.2450967808280033	0.12903225806451613	2.2795960077016084	2	attack
129.173.67.123	1	0	0	9	0	51	3.0999490526928426	0.0	2.214689120533031	1	attack
129.173.67.123	3	0	0	8	0	60	3.027104505023565	0.0	2.1927846621897884	1	attack
129.173.67.123	1	0	0	10	0	54	2.982900786999786	0.0	2.1949091510981447	1	attack
129.173.67.123	1	724.0	2	8	8	52	3.0794845092455243	0.12903225806451613	2.2266781970562954	2	attack
129.173.67.123	3	0	0	7	0	61	3.053056174677272	0.0	2.2902270936396936	1	attack
129.173.67.123	1	0	0	10	0	56	3.1306332787650155	0.0	2.2887031414261725	1	attack
129.173.67.123	1	0	0	9	0	54	3.1321576107911904	0.0	2.296348968548513	1	attack
129.173.67.123	1	0	0	8	4	55	3.0265564345280045	0.07142857142857142	2.3128956310567887	2	attack
129.173.67.123	1	0	0	9	0	57	3.191058759245671	0.0	2.30982284538899	1	attack
129.173.67.123	3	0	0	9	0	56	3.1119490907496554	0.0	2.2623147460276027	1	attack
129.173.67.123	1	0	0	8	0	54	3.107644756638964	0.0	2.249276966815201	1	attack
129.173.67.123	1	0	0	10	0	53	3.1284912464665124	0.0	2.2244580146309305	1	attack
129.173.67.123	3	0	0	10	0	60	3.08634312609123	0.0	2.3138755975478236	1	attack
129.173.67.123	1	0	0	9	0	52	3.1196238411749966	0.0	2.2973471843828746	1	attack
129.173.67.123	1	0	0	8	0	56	2.9948742007064255	0.0	2.297330817147107	1	attack
129.173.67.123	3	0	0	9	0	54	3.082796043058619	0.0	2.3052961878146676	1	attack
129.173.67.123	1	150.0	2	10	6	54	3.047802343146704	0.10714285714285714	2.281193931169619	2	attack
129.173.67.123	1	0	0	9	2	52	3.153324153627734	0.03571428571428571	2.2689832251722186	1	attack
129.173.67.123	1	0	0	10	0	58	3.10799570364974	0.0	2.3017089147097485	1	attack
129.173.67.123	1	0	0	9	0	54	3.110380899636782	0.0	2.255482189001838	1	attack
129.173.67.123	3	0	0	9	0	66	3.0658447593637317	0.0	2.2462518033694425	1	attack
129.173.67.123	1	0	0	9	0	58	3.1224864916601236	0.0	2.300022047976398	1	attack
129.173.67.123	1	0	0	9	0	52	3.0138718703013407	0.0	2.2609811810172236	1	attack
129.173.67.123	1	0	0	10	0	54	3.129482263509945	0.0	2.272088893287269	1	attack
129.173.67.123	1	0	0	10	0	54	3.1312553884578103	0.0	2.3052961878146676	1	attack
129.173.67.123	1	0	0	10	0	56	3.0940170174851933	0.0	2.2579235654413843	1	attack
129.173.67.123	1	0	0	10	0	55	3.1805595671730726	0.0	2.2672329447852047	1	attack
129.173.67.123	1	0	0	9	0	57	3.1193327186335917	0.0	2.252437862111807	1	attack
129.173.67.123	1	0	0	9	8	50	3.0841305198296216	0.13333333333333333	2.174108790928011	2	attack
129.173.67.123	1	0	0	10	0	64	3.1328160419651914	0.0	2.2897170014624826	1	attack
129.173.67.123	1	0	0	8	0	54	3.1246281245553322	0.0	2.307108007639377	1	attack
129.173.67.123	1	0	0	9	0	54	3.127837756398756	0.0	2.220725117438646	1	attack
129.173.67.123	1	0	0	10	0	57	3.173094890960802	0.0	2.2940901781712126	1	attack
129.173.67.123	1	0	0	9	0	54	3.1242215750142974	0.0	2.255482189001838	1	attack
129.173.67.123	1	0	0	9	0	54	3.1502980265548985	0.0	2.23577593064482	1	attack
129.173.67.123	1	0	0	7	0	52	3.0523322231613297	0.0	2.281445372387973	1	attack
129.173.67.123	1	0	0	10	4	52	3.072775116132431	0.06896551724137931	2.295181457798237	2	attack
129.173.67.123	3	0	0	10	0	61	3.0222942518767244	0.0	2.289019036691707	1	attack
129.173.67.123	1	0	0	9	0	56	3.083689766445672	0.0	2.248471333066727	1	attack
129.173.67.123	1	0	0	9	0	52	3.1507722887198346	0.0	2.286174336096208	1	attack
129.173.67.123	1	0	0	10	0	54	3.1298253763259787	0.0	2.23577593064482	1	attack
129.173.67.123	1	2880.0	1	10	4	56	3.0632574849546956	0.06666666666666667	2.2444138295776113	2	attack
129.173.67.123	1	0	0	10	0	52	3.1290277376170335	0.0	2.2437357573361996	1	attack
129.173.67.123	1	0	0	8	0	57	3.0217703658384885	0.0	2.1857396378617233	1	attack
129.173.67.123	1	0	0	9	4	51	3.172275730548457	0.07272727272727272	2.1855547538630278	2	attack
129.173.67.123	1	0	0	9	0	54	3.1183852840581228	0.0	2.170397378351075	1	attack
129.173.67.123	1	0	0	8	4	56	3.1626077697577113	0.06666666666666667	2.1927846621897884	2	attack
129.173.67.123	1	0	0	9	0	57	3.03043700312429	0.0	2.0669433535068067	1	attack
129.173.67.123	1	0	0	9	0	61	3.1917132377688304	0.0	1.9189692886845577	1	attack
129.173.67.123	1	0	0	10	0	54	3.0889832130828094	0.0	2.0461679499498664	1	attack
129.173.67.123	1	0	0	8	0	54	3.1154485762646806	0.0	2.039521845354198	1	attack
129.173.67.123	1	0	0	10	0	56	3.058460069609516	0.0	2.225077689064813	1	attack
129.173.67.123	1	0	0	10	0	54	3.1268772582036175	0.0	2.276642710191496	1	attack
129.173.67.123	1	0	0	8	0	54	3.22248571190515	0.0	2.17675266977692	1	attack
129.173.67.123	3	0	0	10	4	56	3.1322525733389353	0.05970149253731343	2.2137576782928114	2	attack
129.173.67.123	2	0	0	10	0	68	3.0738397073611075	0.0	2.2405808553835387	1	attack
129.173.67.123	1	0	0	10	0	57	3.163971262150154	0.0	2.2150667816304206	1	attack
129.173.67.123	3	0	0	9	0	66	3.046412552586228	0.0	2.2462518033694425	1	attack
129.173.67.123	1	0	0	9	4	72	3.0875681231454277	0.05263157894736842	2.277716422901002	2	attack
129.173.67.123	1	1120.0	2	10	9	66	3.1074306421821105	0.12	2.2657733690584214	2	attack
129.173.67.123	1	0	0	9	0	66	3.0712697153507906	0.0	2.246251803369442	1	attack
129.173.67.123	3	0	0	10	0	68	3.0577119399725663	0.0	2.265452932365805	1	attack
129.173.67.123	1	0	0	10	0	62	3.1734140087544223	0.0	2.2314986331640356	1	attack
129.173.67.123	1	0	0	10	0	64	3.0998701764692638	0.0	2.2749887663738155	1	attack
129.173.67.123	3	0	0	10	4	64	3.149789086014832	0.05	2.210923024577848	2	attack
129.173.67.123	3	0	0	9	0	72	3.0465290077944123	0.0	2.2705417668605037	1	attack
129.173.67.123	1	0	0	10	0	62	3.1260863276497997	0.0	2.258466264732138	1	attack
129.173.67.123	1	0	0	8	0	66	3.103694078064707	0.0	2.3043218651896598	1	attack
129.173.67.123	3	0	0	8	0	64	2.964518329074793	0.0	2.3037289082033157	1	attack
129.173.67.123	1	332.3076923076923	1	9	4	61	3.0156557316695918	0.06153846153846154	2.2784183251235817	2	attack
129.173.67.123	1	0	0	10	0	63	3.119855785869695	0.0	2.296563044140746	1	attack
129.173.67.123	1	3.4285714285714284	1	10	4	66	3.0961140509896787	0.05555555555555555	2.3101106037147634	2	attack
129.173.67.123	1	0	0	10	0	58	3.1492456934692243	0.0	2.307547516780929	1	attack
129.173.67.123	3	0	0	10	0	70	3.007012676548773	0.0	2.194707746077399	1	attack
129.173.67.123	3	0	0	8	0	65	3.0597876257685024	0.0	2.099466986409018	1	attack
129.173.67.123	3	223.68354430379748	1	10	2	77	3.1331484191178283	0.025	2.251615086477671	2	attack
129.173.67.123	3	0	0	9	4	68	3.181353972000406	0.05714285714285714	2.2925154942099284	2	attack
129.173.67.123	1	0	0	10	0	62	3.17447882130602	0.0	2.3045522624056614	1	attack
129.173.67.123	1	0	0	9	0	62	3.0501911293626804	0.0	2.304552262405662	1	attack
129.173.67.123	1	0	0	9	0	62	3.139746737088802	0.0	2.2873887470624528	1	attack
129.173.67.123	1	0	0	10	0	60	3.2564683939793326	0.0	2.2500470135761215	1	attack
129.173.67.123	1	0	0	10	4	61	3.0939440446569155	0.06153846153846154	2.1832493389769083	2	attack
129.173.67.123	1	50.70422535211268	1	9	4	67	3.0530030290695294	0.056338028169014086	2.1708734189655816	2	attack
129.173.67.123	3	0	0	9	0	68	3.137155604989735	0.0	2.0925162143142333	1	attack
129.173.67.123	2	0	0	10	0	65	3.0731412822843063	0.0	2.1420615132639655	1	attack
129.173.67.123	3	105.88235294117646	1	10	2	66	3.1424348779383853	0.03125	2.2511602467616907	2	attack
129.173.67.123	3	0	0	9	0	76	2.9576279611765677	0.0	2.0203452039702716	1	attack
129.173.67.123	1	0	0	7	0	59	3.0497167207301548	0.0	2.2183831515131933	1	attack
129.173.67.123	1	0	0	10	0	59	3.0323149392512896	0.0	2.2123800268666316	1	attack
129.173.67.123	1	0	0	10	0	58	3.1555635542794485	0.0	2.2219302374077636	1	attack
129.173.67.123	1	0	0	9	0	57	3.0737623145040947	0.0	2.2472119911705413	1	attack
129.173.67.123	1	0	0	9	0	56	3.076608163062565	0.0	2.2887031414261725	1	attack
129.173.67.123	1	0	0	8	4	54	3.0459160406413734	0.06666666666666667	2.2762304639800948	2	attack
129.173.67.123	3	0	0	10	0	64	3.165365661124571	0.0	2.3085800759953763	1	attack
129.173.67.123	1	3.5294117647058822	1	9	16	52	3.122332281613597	0.24242424242424243	2.284434343932502	2	attack
129.173.67.123	1	232.2258064516129	2	9	4	58	2.9307702320023745	0.06451612903225806	2.2967595230448175	2	attack
129.173.67.123	3	0	0	10	0	63	3.136987793748592	0.0	2.1936612357699845	1	attack
129.173.67.123	1	0	0	9	0	64	3.0887140330912843	0.0	2.2806390622295667	1	attack
129.173.67.123	1	0	0	10	0	62	3.190405936573623	0.0	2.2795960077016084	1	attack
129.173.67.123	1	0	0	8	0	60	3.1072404148733654	0.0	2.2961399650265077	1	attack
129.173.67.123	3	0	0	8	0	65	3.0661577056456775	0.0	2.2091970196149937	1	attack
129.173.67.123	1	0	0	10	0	56	3.124295312763247	0.0	2.2783283537314114	1	attack
129.173.67.123	1	0	0	8	4	59	3.157019104012784	0.06451612903225806	2.2984735857841865	2	attack
129.173.67.123	1	126.3157894736842	1	9	2	55	3.054672525722064	0.03571428571428571	2.241327351777591	2	attack
129.173.67.123	1	126.3157894736842	1	9	2	55	2.958271709710327	0.03508771929824561	2.140350490073114	2	attack
129.173.67.123	1	0	0	6	0	44	3.066875260288772	0.0	1.9494643027794056	1	attack
129.173.67.123	1	0	0	10	0	54	3.1934973038960424	0.0	2.2523826349302514	1	attack
129.173.67.123	3	0	0	9	0	48	3.080641028688261	0.0	2.1821501304958755	1	attack
129.173.67.123	1	0	0	9	0	52	3.111957922399053	0.0	2.27215402930389	1	attack
129.173.67.123	1	0	0	8	0	50	3.0802447826589168	0.0	2.2841074513870865	1	attack
129.173.67.123	1	0	0	10	0	52	3.0832312130892605	0.0	2.281445372387973	1	attack
129.173.67.123	1	0	0	7	0	48	3.122567159106645	0.0	2.2893965036461212	1	attack
129.173.67.123	1	0	0	9	4	50	3.152410528000048	0.08	2.2720888932872696	2	attack
129.173.67.123	1	0	0	9	0	50	3.0354623842203354	0.0	2.3103083326692304	1	attack
129.173.67.123	1	0	0	11	0	52	3.1293750078396942	0.0	2.286174336096208	1	attack
129.173.67.123	1	0	0	10	4	48	3.1535292022358683	0.07692307692307693	2.3066385274669576	2	attack
129.173.67.123	1	0	0	8	8	48	3.1166701173365974	0.13793103448275862	2.2389211020256887	2	attack
129.173.67.123	3	0	0	10	4	58	3.1822217945318703	0.06451612903225806	2.2795960077016084	2	attack
129.173.67.123	1	0	0	9	0	54	3.15313599036843	0.0	2.3052961878146676	1	attack
129.173.67.123	3	0	0	10	0	49	3.084068132183189	0.0	2.3026163999817846	1	attack
129.173.67.123	1	0	0	8	0	54	3.1470416186923833	0.0	2.307108007639377	1	attack
129.173.67.123	3	0	0	9	0	50	3.0584942508939887	0.0	2.262824692361507	1	attack
129.173.67.123	1	0	0	10	0	54	3.1060631036600572	0.0	2.220725117438646	1	attack
129.173.67.123	1	4.615384615384615	1	8	4	48	3.02100228484162	0.07692307692307693	2.2954656791802917	2	attack
129.173.67.123	1	0	0	9	0	48	3.0653490161937764	0.0	2.099598313565133	1	attack
129.173.67.123	1	0	0	8	0	48	3.151414234735215	0.0	2.099598313565133	1	attack
129.173.67.123	1	0	0	8	0	48	3.025407244731811	0.0	2.099598313565133	1	attack
129.173.67.123	1	0	0	9	0	50	3.03590328486596	0.0	2.129024423493473	1	attack
129.173.67.123	3	0	0	8	0	48	3.1558282680030008	0.0	2.1922157521702994	1	attack
129.173.67.123	1	0	0	10	0	56	3.19691639513837	0.0	2.1820058147602137	1	attack
129.173.67.123	3	0	0	10	0	54	3.106339068425564	0.0	2.2214197986853934	1	attack
129.173.67.123	1	0	0	9	0	46	3.1190231698030044	0.0	2.2724994555866935	1	attack
129.173.67.123	1	0	0	9	0	48	3.173861522705429	0.0	2.267226962994476	1	attack
129.173.67.123	1	21.428571428571427	1	9	8	48	3.080792703981254	0.14285714285714285	2.2250776890648125	2	attack
129.173.67.123	1	0	0	9	0	50	3.1406484354022557	0.0	2.1777968115985957	1	attack
129.173.67.123	1	0	0	8	0	49	3.091163479812381	0.0	2.0639458253523117	1	attack
129.173.67.123	1	144.0	1	9	2	48	2.9660372678742615	0.04	2.1477110700184037	2	attack
129.173.67.123	3	0	0	9	0	53	3.1346965394285724	0.0	2.1365139018582613	1	attack
129.173.67.123	1	0	0	10	0	48	3.0198738627629615	0.0	2.197338796187554	1	attack
129.173.67.123	1	0	0	9	0	42	3.12213017081416	0.0	2.226415353475711	1	attack
129.173.67.123	3	0	0	8	0	58	3.1125459805978317	0.0	2.207264946738715	1	attack
129.173.67.123	3	0	0	6	0	50	3.1940422555237213	0.0	2.2186885704510977	1	attack
129.173.67.123	3	0	0	10	0	53	3.0946103972859555	0.0	2.235233703035428	1	attack
129.173.67.123	3	0	0	8	0	48	3.091766556843679	0.0	2.267226962994476	1	attack
129.173.67.123	1	0	0	9	0	48	3.196126402136157	0.0	2.25	1	attack
129.173.67.123	1	0	0	9	0	48	3.1172620660148804	0.0	2.3045851693377997	1	attack
129.173.67.123	1	0	0	10	0	46	3.118970424107597	0.0	2.2724994555866935	1	attack
129.173.67.123	1	0	0	8	0	45	3.186101964056847	0.0	2.3080080129100327	1	attack
129.173.67.123	1	0	0	9	0	46	3.1009866063913463	0.0	2.2724994555866935	1	attack
129.173.67.123	1	0	0	9	0	46	3.129903343150927	0.0	2.256650413125812	1	attack
129.173.67.123	1	5.217391304347826	1	9	4	42	2.9805430485984967	0.08333333333333333	2.1963538066948196	2	attack
129.173.67.123	1	0	0	8	0	46	2.9419787042861465	0.0	2.285129631910751	1	attack
129.173.67.123	1	0	0	8	0	48	3.1557767965302017	0.0	2.3045851693377997	1	attack
129.173.67.123	1	0	0	10	0	48	3.085454312692922	0.0	2.3045851693377997	1	attack
129.173.67.123	3	0	0	8	0	46	3.113259842466312	0.0	2.285129631910751	1	attack
129.173.67.123	1	0	0	9	0	45	3.015733493685027	0.0	2.1825539796859506	1	attack
129.173.67.123	1	0	0	8	8	46	3.0706205689692507	0.1509433962264151	2.2855899294576503	2	attack
129.173.67.123	1	0	0	9	0	48	3.129937957780236	0.0	2.267226962994476	1	attack
129.173.67.123	1	0	0	8	0	46	3.1920966057113733	0.0	2.110093477608016	1	attack
129.173.67.123	3	0	0	8	0	54	3.12925175798805	0.0	2.263141674021115	1	attack
129.173.67.123	1	0	0	8	0	44	3.0213600823992337	0.0	2.28332693768606	1	attack
129.173.67.123	1	0	0	9	0	43	3.0991859888342694	0.0	2.2917809463716137	1	attack
129.173.67.123	1	0	0	8	0	48	3.144511882050929	0.0	2.292481250360578	1	attack
129.173.67.123	1	0	0	9	0	54	3.1057416729887657	0.0	2.2447231499109743	1	attack
129.173.67.123	1	0	0	8	0	49	3.1026391331480774	0.0	2.2490269818913795	1	attack
129.173.67.123	1	0	0	7	0	46	3.1042443130940636	0.0	2.235336282879157	1	attack
129.173.67.123	1	0	0	9	0	52	3.2056966404290996	0.0	2.254908605622865	1	attack
129.173.67.123	1	0	0	9	0	48	3.0356170215869898	0.0	2.267226962994476	1	attack
129.173.67.123	1	0	0	8	0	47	3.1813862024151973	0.0	2.2690645873178177	1	attack
129.173.67.123	1	0	0	9	0	50	3.0915168183766024	0.0	2.3103083326692304	1	attack
129.173.67.123	3	0	0	9	0	58	3.255726971324756	0.0	2.273344672258273	1	attack
129.173.67.123	1	0	0	8	4	54	3.126685625917397	0.07142857142857142	2.228165046627903	2	attack
129.173.67.123	3	0	0	10	0	60	3.0951701905589477	0.0	2.144623214254579	1	attack
129.173.67.123	1	0	0	10	0	48	3.162389722103268	0.0	2.099483981787688	1	attack
129.173.67.123	2	11.538461538461538	1	9	8	44	3.041861031450345	0.16	2.22327156596545	2	attack
129.173.67.123	1	0	0	9	4	50	3.0419935692918054	0.07272727272727272	2.2523826349302514	2	attack
129.173.67.123	1	0	0	9	0	50	3.072073729280283	0.0	2.31030833266923	1	attack
129.173.67.123	1	0	0	8	0	52	3.0420665976812717	0.0	2.254908605622865	1	attack
129.173.67.123	1	0	0	9	0	48	3.058066060917554	0.0	2.2772925846689	1	attack
129.173.67.123	1	0	0	9	0	50	3.2096347867441204	0.0	2.2724876891689534	1	attack
129.173.67.123	2	0	0	8	4	50	3.1342194925406273	0.07407407407407407	2.2041184131532146	2	attack
129.173.67.123	1	0	0	9	0	48	3.0409209916702933	0.0	2.267226962994476	1	attack
129.173.67.123	3	0	0	9	4	56	3.1197004594750917	0.07142857142857142	2.2131324651707387	2	attack
129.173.67.123	3	0	0	9	0	58	3.109103002255695	0.0	2.2762304639800948	1	attack
129.173.67.123	1	0	0	10	0	53	3.1632929117976945	0.0	2.3021878462191365	1	attack
129.173.67.123	3	0	0	7	0	52	3.1944246893707144	0.0	2.286174336096208	1	attack
129.173.67.123	1	0	0	9	8	44	3.2614780921385305	0.16666666666666666	2.2689289124151837	2	attack
129.173.67.123	1	0	0	10	0	46	3.094682379770793	0.0	2.1032360045175893	1	attack
129.173.67.123	1	0	0	9	0	52	3.007512606502599	0.0	2.1943429682921884	1	attack
129.173.67.123	1	0	0	9	0	48	3.0749934011576774	0.0	2.08429531609601	1	attack
129.173.67.123	1	0	0	7	0	52	2.934283281578291	0.0	2.218542602257215	1	attack
129.173.67.123	1	0	0	8	0	48	3.0931466455180296	0.0	2.25	1	attack
129.173.67.123	1	0	0	10	0	50	3.1124764684321007	0.0	2.226960814271917	1	attack
129.173.67.123	3	0	0	10	0	56	3.1584928809822768	0.0	2.3077056048418685	1	attack
129.173.67.123	1	0	0	8	0	48	3.021196614146273	0.0	2.267226962994476	1	attack
129.173.67.123	3	0	0	9	0	62	3.0121714529229666	0.0	2.0740604228015758	1	attack
129.173.67.123	1	0	0	9	0	54	3.078822720609496	0.0	2.179003242102925	1	attack
129.173.67.123	1	0	0	9	0	48	3.1468957927106884	0.0	1.949082295352821	1	attack
129.173.67.123	1	0	0	9	0	48	2.958497207562056	0.0	2.217764837673932	1	attack
129.173.67.123	1	0	0	8	0	50	3.126678546092815	0.0	2.2774058114255182	1	attack
129.173.67.123	3	0	0	9	0	48	3.148515839409538	0.0	2.219508336839199	1	attack
129.173.67.123	2	0	0	9	0	58	2.99832946173382	0.0	2.262864410086835	1	attack
129.173.67.123	1	0	0	7	4	47	3.066339390096087	0.0784313725490196	2.2885822505461944	2	attack
129.173.67.123	1	0	0	8	0	52	3.0520826905471434	0.0	2.3066385274669576	1	attack
129.173.67.123	3	0	0	10	0	52	3.0148363833104717	0.0	2.243735757336199	1	attack
129.173.67.123	1	0	0	10	0	50	3.149698158570397	0.0	2.244889451733241	1	attack
129.173.67.123	3	0	0	9	0	52	3.008603379257924	0.0	2.260981181017224	1	attack
129.173.67.123	3	0	0	10	0	58	3.169155777822226	0.0	2.1114727023087942	1	attack
129.173.67.123	1	0	0	9	0	48	2.9826867959615937	0.0	2.151363669197544	1	attack
129.173.67.123	1	0	0	7	4	48	3.1592992267837166	0.0784313725490196	2.1479578728872353	2	attack
129.173.67.123	1	0	0	9	0	50	3.205004733208726	0.0	1.9869608142719166	1	attack
129.173.67.123	1	0	0	10	4	49	3.1088534858051666	0.07547169811320754	2.163421204582679	2	attack
129.173.67.123	1	0	0	8	0	48	3.0720025204743187	0.0	2.0204260414863775	1	attack
129.173.67.123	1	0	0	9	0	48	3.072221174508585	0.0	2.1322828074166593	1	attack
129.173.67.123	1	0	0	9	0	50	3.136650267803481	0.0	2.226960814271916	1	attack
129.173.67.123	1	4.285714285714286	1	10	4	52	3.0047894351194473	0.07142857142857142	2.0400712272231747	2	attack
129.173.67.123	3	0	0	8	4	62	3.205236850873307	0.06060606060606061	2.276452636748932	2	attack
[truncated: 30,165 more rows]
