# Supplementary material for: Hybrid rule-based botnet detection approach using machine learning for analysing DNS traffic
Source: PeerJ Comput Sci. 2021 Aug 13;7:e640. doi: 10.7717/peerj-cs.640 (PMC8372004; doi:10.7717/peerj-cs.640)
Supplement: Supplemental Information 4 [file peerj-cs-07-640-s004.zip › ayman_alaney-saif_dns_project-de8562c47cfc/resultAttack/Alexa80.csv]

Source_IP	NO_Distinct_Destination	Arg_TTL	NO_Distinct_TTL	NO_Distinct_Packet	No_suc_resp	No_error_resp	Avg_domain_ent	Ratio_suc_resp	rand_query	number_record_type	class
129.173.67.123	1	84.44444444444444	5	5	9	0	2.8854426668391917	0.9	0.9864267287308426	2	normal
129.173.67.123	1	246.63829787234042	7	9	47	0	3.032281343758752	1.0217391304347827	2.003717703853193	2	normal
129.173.67.123	1	165.6	2	4	15	0	2.69747709450187	0.9375	2.1995812306460643	2	normal
129.173.67.123	1	99.85185185185185	2	6	27	0	2.809041446250242	0.9642857142857143	0.824980257347893	2	normal
129.173.67.123	1	549.5454545454545	6	6	22	0	3.0786013266181422	1.1	1.9362600275315274	2	normal
129.173.67.123	1	151.52830188679246	9	6	53	0	2.91352520733958	1.0	2.0785600234828	2	normal
129.173.67.123	1	356.27272727272725	4	6	22	0	2.894178639693489	1.0	1.3485878960124225	2	normal
129.173.67.123	1	144.89473684210526	4	5	19	0	2.8080862234436488	1.0	1.613519734232519	2	normal
129.173.67.123	1	900.0	1	1	2	0	2.4591479170272446	0.25	0.0	2	normal
129.173.67.123	1	245.03030303030303	7	7	33	0	2.903795882332775	0.9428571428571428	1.8896754425149926	2	normal
129.173.67.123	1	300.0	1	2	4	0	2.762395587626685	1.0	0.0	2	normal
129.173.67.123	1	1308.111111111111	6	8	48	6	2.791633895357375	1.0	2.279742264263082	2	normal
129.173.67.123	1	2041.2272727272727	6	4	22	0	3.2823019596700185	1.1	1.4949188482339508	2	normal
129.173.67.123	1	1300.0	2	2	6	0	2.7887634666472683	0.75	0.9182958340544894	2	normal
129.173.67.123	1	342.5	4	4	16	0	3.061648248599853	1.1428571428571428	1.75	2	normal
129.173.67.123	1	541.8518518518518	6	7	27	0	3.110623313859856	1.0	1.4465542693965123	2	normal
129.173.67.123	1	9217.953488372093	12	8	43	0	2.8281298321076846	1.0	2.2469593016703575	2	normal
129.173.67.123	1	377.77777777777777	3	7	27	0	3.239348135455353	0.9310344827586207	1.540709585192697	2	normal
129.173.67.123	1	360.0	2	6	25	0	2.901898568802182	1.0869565217391304	1.7739119513005477	2	normal
129.173.67.123	1	582.3333333333334	8	6	36	0	3.1392891823890725	1.0	2.2405330040422813	2	normal
129.173.67.123	2	312.02272727272725	6	7	44	0	3.1849229542094224	1.0	1.9196905740496961	2	normal
129.173.67.123	1	671.5151515151515	6	7	33	0	3.2216749145622634	1.0	2.148973664157402	2	normal
129.173.67.123	1	96562.24	4	6	25	0	3.1188355505588996	0.9259259259259259	1.9394705707972524	2	normal
129.173.67.123	1	209.0909090909091	3	4	22	0	2.9452686128101933	1.0	1.6858157091530304	2	normal
129.173.67.123	1	137.42857142857142	3	4	14	0	3.0856559695380525	1.0769230769230769	1.556656707462823	2	normal
129.173.67.123	1	2201.4375	5	4	16	0	3.182924392753762	1.0666666666666667	1.9056390622295665	2	normal
129.173.67.123	1	161.625	2	3	8	0	3.1036316121275274	0.8	1.5	2	normal
129.173.67.123	3	146.3	3	3	20	0	2.8196382415112216	1.1111111111111112	1.970950594454669	2	normal
129.173.67.123	1	838.3333333333334	6	11	48	0	3.0049223529484355	0.96	2.0943609377704333	2	normal
129.173.67.123	1	923.6551724137931	3	7	29	0	3.23892261364166	1.0740740740740742	1.3584338123256492	2	normal
129.173.67.123	1	68.4090909090909	4	5	22	0	3.0270748365063707	1.0	0.9456603046006401	2	normal
129.173.67.123	1	1410.1315789473683	8	9	38	0	3.2185266431195414	1.0	2.1029334343823503	2	normal
129.173.67.123	1	11374.42857142857	4	4	21	0	3.013945426581548	1.0	1.9533040442609688	2	normal
129.173.67.123	1	417.3243243243243	6	7	37	0	3.1172325342593634	0.9487179487179487	2.0925615471233328	2	normal
129.173.67.123	1	4571.916666666667	2	3	12	0	3.138023195231332	1.2	1.9182958340544896	2	normal
129.173.67.123	1	9183.05	6	9	40	0	3.077334748146228	1.0	1.6418484836863259	2	normal
129.173.67.123	1	325.69642857142856	5	9	56	0	3.046961127355062	1.0	2.2577700863631165	2	normal
129.173.67.123	1	477.4782608695652	5	6	23	0	3.342195744446855	1.0	1.4910138707589942	2	normal
129.173.67.123	1	2897.6388888888887	7	6	36	0	3.0969484260701687	1.0	1.6256865393009245	2	normal
129.173.67.123	1	0	0	1	2	0	3.6897037321995474	1.0	0.0	2	normal
129.173.67.123	1	0.3333333333333333	1	3	6	0	3.334149118577301	1.0	0.0	2	normal
129.173.67.123	1	300.0	1	1	2	0	3.2516291673878235	0.5	1.0	2	normal
129.173.67.123	1	242.5531914893617	3	7	47	0	3.1908085491150415	1.0444444444444445	2.214234738792899	2	normal
129.173.67.123	1	274.0	2	3	10	0	3.3594188941524115	1.0	0.9709505944546688	2	normal
129.173.67.123	1	61.97142857142857	5	7	35	0	3.0628893330827345	1.0	1.7865217796426036	2	normal
129.173.67.123	1	61.95454545454545	2	5	22	0	3.082682338585285	0.9166666666666666	1.539484756931502	2	normal
129.173.67.123	2	720.0	2	6	25	0	3.012475688631785	1.0	1.9026831892554923	2	normal
129.173.67.123	3	449.875	2	2	16	0	2.6177501508277463	1.1428571428571428	1.9056390622295665	2	normal
129.173.67.123	1	1876.6666666666667	4	8	36	0	2.8675594441571346	0.9473684210526315	2.3082708345352603	2	normal
129.173.67.123	1	117.78571428571429	5	7	28	0	2.9585796102633246	1.0769230769230769	1.9852281360342516	2	normal
129.173.67.123	1	342.85714285714283	2	4	14	0	2.949001301575171	0.875	2.2359263506290326	2	normal
129.173.67.123	1	6847.5	2	2	8	0	2.4036052333478963	1.3333333333333333	1.2987949406953987	2	normal
129.173.67.123	1	1135.9117647058824	5	7	34	0	2.9735696238353575	1.0	2.256908989558354	2	normal
129.173.67.123	1	285.0	4	7	36	0	2.9652718108709952	1.0	1.8365916681089793	2	normal
129.173.67.123	1	4589.551724137931	5	7	29	0	3.1702186343842973	0.9354838709677419	1.9864972449936449	2	normal
129.173.67.123	1	180.35	4	5	20	0	3.1577403852432	1.0	1.8464393446710157	2	normal
129.173.67.123	1	1943.1666666666667	2	5	18	0	3.036528594404495	1.0	1.836591668108979	2	normal
129.173.67.123	1	475.2962962962963	4	7	54	0	2.9022691383933332	0.9642857142857143	2.2936728403958497	2	normal
129.173.67.123	1	2752.948717948718	6	7	39	0	2.989013088040263	1.0	2.1663851589534326	2	normal
129.173.67.123	1	4476.882352941177	5	8	34	0	2.9835099791911737	1.0625	2.0132790219068077	2	normal
129.173.67.123	1	3542.480769230769	8	9	52	0	3.0279144077487663	1.0	2.199687794731328	2	normal
129.173.67.123	3	5533.25	3	4	8	0	3.2010611716337234	0.5	1.0	2	normal
129.173.67.123	1	1363.3333333333333	4	5	48	0	3.070357017310071	1.2	1.829172272078755	2	normal
129.173.67.123	1	488.75471698113205	7	8	53	0	3.0934925511580618	0.9636363636363636	2.1526965243508265	2	normal
129.173.67.123	1	272.7894736842105	6	6	38	0	2.948179241877977	1.0	1.719553828322125	2	normal
129.173.67.123	3	455.43589743589746	5	8	39	0	2.975387465461024	1.054054054054054	1.5006283791521187	2	normal
129.173.67.123	1	694.2083333333334	4	5	24	0	2.8798659046398476	1.0	2.117492461184755	2	normal
129.173.67.123	1	26.2	2	3	10	0	2.4935696434203436	1.0	1.5219280948873626	2	normal
129.173.67.123	1	586.9583333333334	5	7	24	0	2.7791744926125834	0.9230769230769231	1.3844315043405981	2	normal
129.173.67.123	1	392.75	4	5	24	0	3.1204374223931652	1.0909090909090908	1.7295739585136223	2	normal
129.173.67.123	1	764.4615384615385	5	7	26	0	2.652905501353835	0.9285714285714286	1.5485806065228545	2	normal
129.173.67.123	1	490.90909090909093	4	5	22	0	3.039511489635314	1.1	1.971747257128181	2	normal
129.173.67.123	3	2397.25	3	6	16	0	2.8845162512438276	0.7272727272727273	0.8112781244591328	2	normal
