# Supplementary material for: Hybrid rule-based botnet detection approach using machine learning for analysing DNS traffic
Source: PeerJ Comput Sci. 2021 Aug 13;7:e640. doi: 10.7717/peerj-cs.640 (PMC8372004; doi:10.7717/peerj-cs.640)
Supplement: Supplemental Information 4 [file peerj-cs-07-640-s004.zip › ayman_alaney-saif_dns_project-de8562c47cfc/rules/J48.txt]

=== Run information ===

Scheme:       weka.classifiers.trees.J48 -C 0.25 -M 2
Relation:     mix-weka.filters.unsupervised.attribute.Remove-R1
Instances:    2714
Attributes:   11
              NO_Distinct_Destination
              Arg_TTL
              NO_Distinct_TTL
              NO_Distinct_Packet
              No_suc_resp
              No_error_resp
              Avg_domain_ent
              Ratio_suc_resp
              rand_query
              number_record_type
              class
Test mode:    10-fold cross-validation

=== Classifier model (full training set) ===

J48 pruned tree
------------------

NO_Distinct_TTL <= 1
|   Arg_TTL <= 124.137931
|   |   No_error_resp <= 5
|   |   |   NO_Distinct_Destination <= 2
|   |   |   |   No_suc_resp <= 0
|   |   |   |   |   No_error_resp <= 0
|   |   |   |   |   |   NO_Distinct_Destination <= 1
|   |   |   |   |   |   |   Avg_domain_ent <= 1.987641: attack (2.0)
|   |   |   |   |   |   |   Avg_domain_ent > 1.987641: normal (21.0/4.0)
|   |   |   |   |   |   NO_Distinct_Destination > 1: attack (3.0)
|   |   |   |   |   No_error_resp > 0
|   |   |   |   |   |   NO_Distinct_Packet <= 2: attack (24.0/1.0)
|   |   |   |   |   |   NO_Distinct_Packet > 2: normal (6.0)
|   |   |   |   No_suc_resp > 0
|   |   |   |   |   No_error_resp <= 0
|   |   |   |   |   |   number_record_type <= 1
|   |   |   |   |   |   |   Arg_TTL <= 45.2
|   |   |   |   |   |   |   |   Avg_domain_ent <= 2.260684: attack (228.0/3.0)
|   |   |   |   |   |   |   |   Avg_domain_ent > 2.260684
|   |   |   |   |   |   |   |   |   NO_Distinct_Destination <= 0: attack (9.0)
|   |   |   |   |   |   |   |   |   NO_Distinct_Destination > 0
|   |   |   |   |   |   |   |   |   |   NO_Distinct_TTL <= 0: attack (3.0)
|   |   |   |   |   |   |   |   |   |   NO_Distinct_TTL > 0: normal (6.0)
|   |   |   |   |   |   |   Arg_TTL > 45.2
|   |   |   |   |   |   |   |   NO_Distinct_Destination <= 0: attack (17.0)
|   |   |   |   |   |   |   |   NO_Distinct_Destination > 0: normal (7.0)
|   |   |   |   |   |   number_record_type > 1
|   |   |   |   |   |   |   NO_Distinct_TTL <= 0: attack (23.0/1.0)
|   |   |   |   |   |   |   NO_Distinct_TTL > 0
|   |   |   |   |   |   |   |   rand_query <= 0.500402: normal (11.0)
|   |   |   |   |   |   |   |   rand_query > 0.500402: attack (5.0/1.0)
|   |   |   |   |   No_error_resp > 0: attack (71.0)
|   |   |   NO_Distinct_Destination > 2: attack (121.0)
|   |   No_error_resp > 5: attack (999.0)
|   Arg_TTL > 124.137931
|   |   No_suc_resp <= 2
|   |   |   Ratio_suc_resp <= 0.75
|   |   |   |   Arg_TTL <= 764.461538
|   |   |   |   |   Ratio_suc_resp <= 0.184615: attack (48.0/3.0)
|   |   |   |   |   Ratio_suc_resp > 0.184615
|   |   |   |   |   |   No_error_resp <= 1: normal (7.0)
|   |   |   |   |   |   No_error_resp > 1: attack (6.0)
|   |   |   |   Arg_TTL > 764.461538
|   |   |   |   |   No_suc_resp <= 1: normal (14.0)
|   |   |   |   |   No_suc_resp > 1: attack (5.0/1.0)
|   |   |   Ratio_suc_resp > 0.75: normal (150.0)
|   |   No_suc_resp > 2
|   |   |   Avg_domain_ent <= 2.089108
|   |   |   |   Ratio_suc_resp <= 0.769231: attack (11.0)
|   |   |   |   Ratio_suc_resp > 0.769231: normal (3.0)
|   |   |   Avg_domain_ent > 2.089108: attack (164.0)
NO_Distinct_TTL > 1
|   No_error_resp <= 1
|   |   No_suc_resp <= 7: normal (417.0/2.0)
|   |   No_suc_resp > 7
|   |   |   NO_Distinct_TTL <= 3
|   |   |   |   Arg_TTL <= 514.285714: normal (20.0/2.0)
|   |   |   |   Arg_TTL > 514.285714
|   |   |   |   |   Arg_TTL <= 7938.363636
|   |   |   |   |   |   NO_Distinct_Packet <= 4
|   |   |   |   |   |   |   Arg_TTL <= 4500: attack (8.0)
|   |   |   |   |   |   |   Arg_TTL > 4500: normal (3.0)
|   |   |   |   |   |   NO_Distinct_Packet > 4: normal (3.0)
|   |   |   |   |   Arg_TTL > 7938.363636: attack (13.0)
|   |   |   NO_Distinct_TTL > 3: normal (181.0/2.0)
|   No_error_resp > 1
|   |   No_suc_resp <= 4: normal (17.0/1.0)
|   |   No_suc_resp > 4
|   |   |   NO_Distinct_TTL <= 5: attack (82.0)
|   |   |   NO_Distinct_TTL > 5: normal (6.0)

Number of Leaves  : 	36

Size of the tree : 	71


Time taken to build model: 0.03 seconds

=== Stratified cross-validation ===
=== Summary ===

Correctly Classified Instances        2656               97.8629 %
Incorrectly Classified Instances        58                2.1371 %
Kappa statistic                          0.951 
Mean absolute error                      0.0273
Root mean squared error                  0.14  
Relative absolute error                  6.2539 %
Root relative squared error             29.9993 %
Total Number of Instances             2714     

=== Detailed Accuracy By Class ===

                 TP Rate  FP Rate  Precision  Recall   F-Measure  MCC      ROC Area  PRC Area  Class
                 0.984    0.033    0.984      0.984    0.984      0.951    0.985     0.988     attack
                 0.967    0.016    0.967      0.967    0.967      0.951    0.985     0.966     normal
Weighted Avg.    0.979    0.028    0.979      0.979    0.979      0.951    0.985     0.981     

=== Confusion Matrix ===

    a    b   <-- classified as
 1814   29 |    a = attack
   29  842 |    b = normal
