# Supplementary material for: Hybrid rule-based botnet detection approach using machine learning for analysing DNS traffic
Source: PeerJ Comput Sci. 2021 Aug 13;7:e640. doi: 10.7717/peerj-cs.640 (PMC8372004; doi:10.7717/peerj-cs.640)
Supplement: Supplemental Information 4 [file peerj-cs-07-640-s004.zip › ayman_alaney-saif_dns_project-de8562c47cfc/rules/JRip.txt]

=== Run information ===

Scheme:       weka.classifiers.rules.JRip -F 3 -N 2.0 -O 2 -S 1
Relation:     mix-weka.filters.unsupervised.attribute.Remove-R1
Instances:    2714
Attributes:   11
              NO_Distinct_Destination
              Arg_TTL
              NO_Distinct_TTL
              NO_Distinct_Packet
              No_suc_resp
              No_error_resp
              Avg_domain_ent
              Ratio_suc_resp
              rand_query
              number_record_type
              class
Test mode:    10-fold cross-validation

=== Classifier model (full training set) ===

JRIP rules:
===========

(NO_Distinct_TTL >= 2) and (No_error_resp <= 1) and (No_suc_resp <= 7) => class=normal (417.0/2.0)
(Arg_TTL >= 112.5) and (Ratio_suc_resp >= 0.869565) and (No_suc_resp <= 2) => class=normal (151.0/0.0)
(NO_Distinct_TTL >= 4) => class=normal (191.0/3.0)
(No_error_resp <= 3) and (Arg_TTL >= 37.1) and (Ratio_suc_resp >= 0.916667) and (No_suc_resp <= 2) => class=normal (6.0/0.0)
(No_error_resp <= 3) and (NO_Distinct_TTL >= 2) and (Arg_TTL <= 6300) and (rand_query >= 1.06709) => class=normal (18.0/0.0)
(No_error_resp <= 3) and (Ratio_suc_resp <= 0.5) and (NO_Distinct_Destination <= 1) and (No_suc_resp <= 0) and (Avg_domain_ent >= 2.40616) => class=normal (16.0/3.0)
(No_error_resp <= 1) and (Avg_domain_ent <= 2.211069) and (NO_Distinct_Destination <= 1) and (Ratio_suc_resp <= 0.964286) => class=normal (31.0/4.0)
(No_error_resp <= 5) and (Avg_domain_ent >= 2.24505) and (Avg_domain_ent <= 2.303488) and (No_suc_resp <= 2) and (NO_Distinct_Destination <= 2) => class=normal (25.0/6.0)
(No_error_resp <= 0) and (number_record_type >= 2) and (No_suc_resp <= 2) and (Arg_TTL >= 2) => class=normal (9.0/1.0)
(No_error_resp <= 0) and (Avg_domain_ent >= 2.293452) and (Arg_TTL <= 30) and (Arg_TTL >= 0.333333) and (NO_Distinct_Destination >= 1) => class=normal (6.0/0.0)
(Avg_domain_ent <= 1.914747) and (Ratio_suc_resp >= 1) => class=normal (3.0/0.0)
 => class=attack (1841.0/17.0)

Number of Rules : 12


Time taken to build model: 0.4 seconds

=== Stratified cross-validation ===
=== Summary ===

Correctly Classified Instances        2650               97.6419 %
Incorrectly Classified Instances        64                2.3581 %
Kappa statistic                          0.9459
Mean absolute error                      0.0327
Root mean squared error                  0.1448
Relative absolute error                  7.5063 %
Root relative squared error             31.0114 %
Total Number of Instances             2714     

=== Detailed Accuracy By Class ===

                 TP Rate  FP Rate  Precision  Recall   F-Measure  MCC      ROC Area  PRC Area  Class
                 0.983    0.037    0.983      0.983    0.983      0.946    0.981     0.984     attack
                 0.963    0.017    0.963      0.963    0.963      0.946    0.981     0.971     normal
Weighted Avg.    0.976    0.031    0.976      0.976    0.976      0.946    0.981     0.980     

=== Confusion Matrix ===

    a    b   <-- classified as
 1811   32 |    a = attack
   32  839 |    b = normal
